# Supplementary material for: Altitude-dependent agro-ecologies impact the microbiome diversity of scavenging indigenous chicken in Ethiopia
Source: Microbiome. 2024 Jul 23;12:138. doi: 10.1186/s40168-024-01847-4 (PMC11267795; doi:10.1186/s40168-024-01847-4)
Supplement: Supplementary file 5 — Additional file 4: Table S1. MAG statistics and metadata. Table S2. Taxonomic assignment of strain and special level MAGs. Table S3. Differentially abundant MAGs between enterotypes. Table S4. Comparison of MAGs and genera to the NSC dataset. Table S5. MAG metabolic potential. Table S6. Sampling site characteristics. Table S7. Sample metadata. Table S8. Mapping rates for strain and species level MAGs. Table S9. Components of the NSC dataset. Table S10. Environmental variables included in our analysis. [file 40168_2024_1847_MOESM4_ESM.zip › Supplementary table 1.xlsx]

## Sheet: Strain-level MAGs
MAG_name	Completeness_(%)	Contamination_(%)	Genome_size_(bp)	ambiguous_bases	Number_of_scaffolds	Number_of_contigs	N50_(scaffolds)	N50_(contigs)	Mean_scaffold_length_(bp)	Mean_contig_length_(bp)	Longest_scaffold_(bp)	Longest_contig_(bp)	GC_(%)	GC_std_(scaffolds_>_1kbp)	5S_rRNA_count	16S_rRNA_count	23S_rRNA_count	tRNA_count
A1_L3_371371_idba_bin.10	96.77	0.81	1984627	41	59	61	52846	48130	33637	32534	142045	142045	47.2	1.65	A1_L3_371371_idba_bin.10_A1_L3_371371_idba_bin.10.fa_scaffold_332 (946, 1044)	A1_L3_371371_idba_bin.10_A1_L3_371371_idba_bin.10.fa_scaffold_332 (4564, 5746)	A1_L3_371371_idba_bin.10_A1_L3_371371_idba_bin.10.fa_scaffold_332 (2080, 3917)	41
A1_L3_371371_idba_bin.103	92.3	2.29	3088206	1665	461	499	8081	7675	6698	6185	57540	57540	49.1	1.34	A1_L3_371371_idba_bin.103_A1_L3_371371_idba_bin.103.fa_scaffold_17430 (4391, 4501)			28
A1_L3_371371_idba_bin.115	89.86	3.22	2675287	542	264	281	14269	13629	10133	9518	43614	43614	52	2.17				45
A1_L3_371371_idba_bin.117	96.63	0	1106014	20	20	21	109823	109823	55300	52666	126870	126870	26.6	1.29	A1_L3_371371_idba_bin.117_A1_L3_371371_idba_bin.117.fa_scaffold_1692 (359, 436)	A1_L3_371371_idba_bin.117_A1_L3_371371_idba_bin.117.fa_scaffold_78 (7, 534)		41
A1_L3_371371_idba_bin.124	81.5	0	1492605	125	45	48	100402	100402	33169	31093	317356	317356	36.1	2.08				32
A1_L3_371371_idba_bin.134	88.37	2.22	1923036	669	271	288	8748	8525	7096	6674	32158	32152	51.4	3.02	A1_L3_371371_idba_bin.134_A1_L3_371371_idba_bin.134.fa_scaffold_11446 (9, 91)			41
A1_L3_371371_idba_bin.142	92.79	0.48	2098723	0	23	23	187646	187646	91248	91248	337045	337045	61.7	2.49	2 present			39
A1_L3_371371_idba_bin.143	98.6	1.12	1407930	11	24	25	106426	91024	58663	56316	182945	182945	31.5	1.13				44
A1_L3_371371_idba_bin.152	93.26	0	1170895	88	84	85	28160	28160	13939	13774	106022	106022	61.3	2.32				40
A1_L3_371371_idba_bin.16	100	0	1661621	68	45	47	66701	66701	36924	35352	175135	175129	38.7	1.36				41
A1_L3_371371_idba_bin.3	87.96	3.37	2760745	710	317	336	11528	10740	8708	8214	36629	35091	50.3	3.33	3 present			61
A1_L3_371371_idba_bin.35	90.21	0.59	3058338	188	80	84	67998	55543	38229	36406	156527	156527	43.6	1.62				55
A1_L3_371371_idba_bin.36	86.95	1.06	1473688	240	92	99	25319	23330	16018	14883	129347	129347	42.5	1.94	A1_L3_371371_idba_bin.36_A1_L3_371371_idba_bin.36.fa_scaffold_1667 (421, 532)			39
A1_L3_371371_idba_bin.4	91.26	1.05	1633391	80	54	56	48774	47123	30247	29166	138172	138172	48.2	1.47				28
A1_L3_371371_idba_bin.46	90.79	2.14	1864527	346	98	107	30310	26598	19025	17422	77603	77603	58	1.93				41
A1_L3_371371_idba_bin.51	94.3	1.34	2397496	0	28	28	113215	113215	85624	85624	258830	258830	41.1	0.76				47
A1_L3_371371_idba_bin.54	96.42	0.67	2152674	11	43	44	91343	91343	50062	48924	198892	198892	41.4	1.53	A1_L3_371371_idba_bin.54_A1_L3_371371_idba_bin.54.fa_scaffold_207 (3631, 3738)			34
A1_L3_371371_idba_bin.56	88.03	0.85	1957096	185	54	60	70461	63291	36242	32615	145166	145161	39.7	1.32				38
A1_L3_371371_idba_bin.59	92.81	1.6	2075189	466	170	180	18879	18264	12206	11526	58485	58485	40.3	1.71	A1_L3_371371_idba_bin.59_A1_L3_371371_idba_bin.59.fa_scaffold_2237 (18603, 18705)			32
A1_L3_371371_idba_bin.63	81.7	1.32	2310113	179	112	118	35975	32306	20626	19575	86678	86678	46.4	2.3	A1_L3_371371_idba_bin.63_A1_L3_371371_idba_bin.63.fa_scaffold_4530 (3242, 3320)	A1_L3_371371_idba_bin.63_A1_L3_371371_idba_bin.63.fa_scaffold_7352 (12127, 13595)	A1_L3_371371_idba_bin.63_A1_L3_371371_idba_bin.63.fa_scaffold_4530 (386, 2875)	37
A1_L3_371371_idba_bin.69	97.63	0.59	2506265	87	85	88	48871	48871	29485	28479	178177	178177	63.8	2.05				54
A1_L3_371371_idba_bin.7	91.77	0	1686899	13	17	18	135462	114712	99229	93715	350520	350520	47.4	1.18				43
A1_L3_371371_idba_bin.71	90.46	0.83	1436799	99	28	32	71524	71524	51314	44896	262990	177528	52.8	1.52	A1_L3_371371_idba_bin.71_A1_L3_371371_idba_bin.71.fa_scaffold_1938 (17661, 17754)		A1_L3_371371_idba_bin.71_A1_L3_371371_idba_bin.71.fa_scaffold_1938 (17903, 20800)	44
A1_L3_371371_idba_bin.73	84.62	0	1672566	333	202	212	12532	12224	8280	7887	61001	58665	48	2.61				35
A1_L3_371371_idba_bin.82	87.28	4.56	2247114	331	281	290	11736	11723	7996	7747	184799	184799	61.9	2.39				45
A1_L3_371371_idba_bin.90	98.43	1.07	2692222	21	60	61	73010	69631	44870	44134	150007	150007	52.9	2.44				50
A1_L3_371371_idba_bin.93	89.01	2.2	956791	15	18	19	99863	99863	53155	50356	154054	143735	41.4	1.23			A1_L3_371371_idba_bin.93_A1_L3_371371_idba_bin.93.fa_scaffold_220 (1625, 2867)	47
A10_L4_379379_idba_bin.106	95.81	1.77	4173408	1581	410	445	13878	13221	10179	9374	56108	56108	51.2	2.45	3 present	A10_L4_379379_idba_bin.106_A10_L4_379379_idba_bin.106.fa_scaffold_2939 (16481, 17886)	2 present	56
A10_L4_379379_idba_bin.108	97.65	0.7	1523010	160	111	116	20470	20470	13720	13128	54367	53177	34.5	1.74				30
A10_L4_379379_idba_bin.113	95.45	1.75	1994325	131	51	55	62580	54815	39104	36258	129501	129501	47.8	2.03	A10_L4_379379_idba_bin.113_A10_L4_379379_idba_bin.113.fa_scaffold_11966 (455, 565)			43
A10_L4_379379_idba_bin.116	86.76	3.46	2022710	759	269	288	9627	9119	7519	7020	35826	35826	48	2.8	2 present			41
A10_L4_379379_idba_bin.12	94.46	0.12	1870149	47	37	38	76886	76886	50544	49213	163191	163191	58.3	2.14				42
A10_L4_379379_idba_bin.124	93.18	3.41	2176835	383	155	164	21409	19652	14044	13271	67266	67266	59.5	2.37				49
A10_L4_379379_idba_bin.14	97.99	0	2056596	50	26	28	131108	97977	79099	73448	436560	314993	49.9	1.65	2 present			45
A10_L4_379379_idba_bin.15	92.99	0	1498293	166	28	33	70137	69825	53510	45397	214532	122005	57.3	1.23	A10_L4_379379_idba_bin.15_A10_L4_379379_idba_bin.15.fa_scaffold_1126 (69581, 69664)			39
A10_L4_379379_idba_bin.16	94.18	0	1753947	0	26	26	93560	93560	67459	67459	159598	159598	56.8	1.91	A10_L4_379379_idba_bin.16_A10_L4_379379_idba_bin.16.fa_scaffold_777 (429, 539)		A10_L4_379379_idba_bin.16_A10_L4_379379_idba_bin.16.fa_scaffold_777 (32243, 33970)	51
A10_L4_379379_idba_bin.30	97.45	1.12	3523051	11	145	146	48449	48449	24296	24130	150984	150984	44.7	2.49	2 present			76
A10_L4_379379_idba_bin.32	88.25	3.14	1769067	67	205	207	12516	12294	8629	8545	52688	52688	48.7	2.25	2 present	2 present	A10_L4_379379_idba_bin.32_A10_L4_379379_idba_bin.32.fa_scaffold_2051 (19301, 20727)	44
A10_L4_379379_idba_bin.34	91.61	0.24	1747041	75	32	34	72203	72203	54595	51381	331003	331003	51.5	2.15	2 present			39
A10_L4_379379_idba_bin.35	92.23	0.71	2420804	109	71	74	50317	50317	34095	32712	135615	135615	63.5	2.05	A10_L4_379379_idba_bin.35_A10_L4_379379_idba_bin.35.fa_scaffold_4078 (435, 542)			46
A10_L4_379379_idba_bin.53	98.75	0	2509669	34	45	46	97843	97843	55770	54557	275447	275447	51.3	1.65	A10_L4_379379_idba_bin.53_A10_L4_379379_idba_bin.53.fa_scaffold_1553 (280, 381)			50
A10_L4_379379_idba_bin.54	97.58	1.08	2087768	15	69	70	60585	57887	30257	29825	151357	151357	47.1	1.79	A10_L4_379379_idba_bin.54_A10_L4_379379_idba_bin.54.fa_scaffold_6588 (14111, 14197)	2 present	A10_L4_379379_idba_bin.54_A10_L4_379379_idba_bin.54.fa_scaffold_3190 (1, 2474)	41
A10_L4_379379_idba_bin.56	96.63	0	1186001	0	16	16	253879	253879	74125	74125	351781	351781	27.6	1.74				41
A10_L4_379379_idba_bin.65	91.2	0.02	1827188	41	26	27	96036	96032	70276	67672	320599	320599	50.4	1.67				37
A10_L4_379379_idba_bin.66	98.76	0.2	2110288	317	113	120	29917	27059	18675	17583	102502	102502	41	2.32		A10_L4_379379_idba_bin.66_A10_L4_379379_idba_bin.66.fa_scaffold_5927 (10927, 12448)	A10_L4_379379_idba_bin.66_A10_L4_379379_idba_bin.66.fa_scaffold_5927 (7731, 10536)	43
A10_L4_379379_idba_bin.69	97.39	0.83	2674082	363	129	139	38175	38175	20729	19235	130230	130230	32.1	2.45				34
A10_L4_379379_idba_bin.71	86.72	3.24	2575944	424	251	264	14596	14302	10262	9755	67564	53385	51.6	1.97				40
A10_L4_379379_idba_bin.91	96.83	0	2011014	31	60	61	58655	58655	33516	32966	154202	154202	49.6	1.57				41
A10_L4_379379_idba_bin.97	93.63	2.36	2262314	589	216	230	17426	16962	10473	9833	72971	72971	31.3	1.78				45
A10_L4_379379_idba_bin.98	82.74	0	1792289	1322	420	451	4683	4363	4267	3971	18194	18194	60.9	2.78				26
A10_L4_379379_idba_bin.99	97.14	2.38	2698809	93	85	87	64762	64394	31750	31019	148596	136677	52	2.03			A10_L4_379379_idba_bin.99_A10_L4_379379_idba_bin.99.fa_scaffold_6582 (3, 850)	43
A100_L1_326326_idba_bin.101	94.76	0.82	2884643	0	19	19	244274	244274	151823	151823	488168	488168	45.6	1.06				57
A100_L1_326326_idba_bin.108	90.24	0.49	2520499	266	345	353	10223	10066	7305	7139	49039	49039	56.9	2.29	2 present			41
A100_L1_326326_idba_bin.121	83.25	0	877742	0	40	40	38414	38414	21943	21943	74582	74582	41.8	1.65				37
A100_L1_326326_idba_bin.125	80.39	2.07	1592883	9	78	78	36616	36616	20421	20421	102978	102978	28.3	2.31	2 present			26
A100_L1_326326_idba_bin.137	93.02	0.38	2436714	98	105	107	35888	35888	23206	22772	107994	107994	48.3	2.45				45
A100_L1_326326_idba_bin.140	87.39	0.29	2973644	706	360	377	12039	11725	8260	7885	49983	49983	54	1.9	A100_L1_326326_idba_bin.140_A100_L1_326326_idba_bin.140.fa_scaffold_19894 (6943, 7053)			46
A100_L1_326326_idba_bin.143	96.65	3.14	3240104	77	106	108	49223	48591	30567	30000	133894	133894	51.3	2.44	A100_L1_326326_idba_bin.143_A100_L1_326326_idba_bin.143.fa_scaffold_3649 (15146, 15239)			59
A100_L1_326326_idba_bin.149	93.24	1.35	1864230	0	27	27	135063	135063	69045	69045	212569	212569	62.4	1.23		A100_L1_326326_idba_bin.149_A100_L1_326326_idba_bin.149.fa_scaffold_416 (69652, 71192)	A100_L1_326326_idba_bin.149_A100_L1_326326_idba_bin.149.fa_scaffold_416 (71707, 74491)	46
A100_L1_326326_idba_bin.153	91.25	0.08	1523192	215	71	76	36945	36945	21453	20039	121242	121242	54.5	1.79				46
A100_L1_326326_idba_bin.159	95.81	0.34	2074649	52	129	130	26064	26064	16082	15958	59812	59812	55	2.56	2 present			41
A100_L1_326326_idba_bin.18	93.55	1.7	3246870	230	291	299	16886	16034	11157	10858	63101	63101	47.1	2.1				49
A100_L1_326326_idba_bin.24	95.51	0	993868	0	8	8	288970	288970	124233	124233	353046	353046	25.4	1.13	A100_L1_326326_idba_bin.24_A100_L1_326326_idba_bin.24.fa_scaffold_10 (352784, 352859)			42
A100_L1_326326_idba_bin.3	91.8	1.24	3287267	476	378	395	14019	13240	8696	8320	51666	51666	49.1	1.26	3 present			57
A100_L1_326326_idba_bin.31	85.53	1.01	2121959	219	108	113	28418	28367	19647	18776	134654	134654	46.4	2.63				39
A100_L1_326326_idba_bin.37	97.41	3.21	2429751	111	44	47	78451	78073	55221	51694	355040	293621	50.9	2.3				49
A100_L1_326326_idba_bin.4	97.31	0.54	2075681	0	54	54	56025	56025	38438	38438	192072	192072	47.1	1.45		A100_L1_326326_idba_bin.4_A100_L1_326326_idba_bin.4.fa_scaffold_2478 (1, 1397)		38
A100_L1_326326_idba_bin.48	94.19	1.12	1581311	16	75	75	32230	32230	21084	21083	80391	80391	51.5	1.98				45
A100_L1_326326_idba_bin.50	80.53	4.01	3150402	86	327	330	15271	15271	9634	9546	103206	103206	43.6	3	2 present			66
A100_L1_326326_idba_bin.53	88.15	1.94	3061001	122	127	130	37414	34872	24102	23545	101397	101397	49	1.94				53
A100_L1_326326_idba_bin.55	97.75	0	1216624	0	19	19	833884	833884	64032	64032	833884	833884	29.2	2.46	A100_L1_326326_idba_bin.55_A100_L1_326326_idba_bin.55.fa_scaffold_1 (697636, 697715)	A100_L1_326326_idba_bin.55_A100_L1_326326_idba_bin.55.fa_scaffold_1 (692945, 694462)	A100_L1_326326_idba_bin.55_A100_L1_326326_idba_bin.55.fa_scaffold_1 (694714, 697236)	43
A100_L1_326326_idba_bin.57	93.01	2.15	1536625	196	104	110	23400	22962	14775	13967	83685	83685	50.8	1.8				37
A100_L1_326326_idba_bin.58	81.99	0.85	1831179	0	80	80	35605	35605	22889	22889	100989	100989	35.1	1.38	A100_L1_326326_idba_bin.58_A100_L1_326326_idba_bin.58.fa_scaffold_19463 (3630, 3731)			36
A100_L1_326326_idba_bin.59	97.16	0.47	1587504	150	84	89	25281	24012	18898	17835	95951	95951	34.8	1.48		A100_L1_326326_idba_bin.59_A100_L1_326326_idba_bin.59.fa_scaffold_1540 (424, 1909)	A100_L1_326326_idba_bin.59_A100_L1_326326_idba_bin.59.fa_scaffold_1540 (2385, 5215)	36
A100_L1_326326_idba_bin.67	89.74	1.14	2063038	75	79	81	40946	38498	26114	25468	112445	112445	35.9	1.52				41
A100_L1_326326_idba_bin.68	97.31	2.69	2472092	86	53	55	96337	96337	46643	44945	196524	196524	42	1.33				41
A100_L1_326326_idba_bin.77	85.91	0	1700454	111	202	206	12029	12029	8418	8254	54118	54118	47.9	2.69	2 present			35
A100_L1_326326_idba_bin.79	97.38	0	2143701	2	63	63	55153	55153	34027	34026	142359	142359	49.5	1.79		3 present	A100_L1_326326_idba_bin.79_A100_L1_326326_idba_bin.79.fa_scaffold_621 (45443, 47988)	41
A100_L1_326326_idba_bin.91	87.08	2.25	1088482	0	52	52	39831	39831	20932	20932	69784	69784	32.9	1.35	A100_L1_326326_idba_bin.91_A100_L1_326326_idba_bin.91.fa_scaffold_14172 (4475, 4569)		A100_L1_326326_idba_bin.91_A100_L1_326326_idba_bin.91.fa_scaffold_2616 (16858, 19399)	42
A100_L1_326326_idba_bin.92	88.17	0.54	2281037	210	206	213	15142	15142	11072	10708	46388	41556	48.2	2.91	A100_L1_326326_idba_bin.92_A100_L1_326326_idba_bin.92.fa_scaffold_17388 (545, 647)			42
A101_L3_327327_idba_bin.104	92.92	4.81	2211316	523	295	310	9933	9587	7495	7131	33267	33267	57.7	2.25				34
A101_L3_327327_idba_bin.105	93.45	0.56	1589852	25	19	20	179710	179710	83676	79491	417752	417752	50.5	0.97		A101_L3_327327_idba_bin.105_A101_L3_327327_idba_bin.105.fa_scaffold_2715 (2, 442)		44
A101_L3_327327_idba_bin.114	94.15	0	3256760	327	241	253	20928	20928	13513	12871	93733	72952	53.8	1.97				57
A101_L3_327327_idba_bin.115	93.95	0	2022539	0	31	31	111213	111213	65243	65243	331786	331786	58.8	1.77	2 present			36
A101_L3_327327_idba_bin.121	97.38	0.48	1979975	24	46	47	72386	72386	43042	42126	205006	205006	48.1	1.66	2 present			41
A101_L3_327327_idba_bin.123	92.31	0.81	1884774	127	46	49	69739	69739	40973	38462	196494	196494	51	1.53	2 present			41
A101_L3_327327_idba_bin.125	89.49	0.81	1726866	247	77	83	33583	28094	22426	20802	80316	80316	51.6	2.16	A101_L3_327327_idba_bin.125_A101_L3_327327_idba_bin.125.fa_scaffold_2256 (10, 121)			34
A101_L3_327327_idba_bin.133	93.68	1.63	3512093	337	305	316	17799	17799	11515	11113	81442	81442	49.1	1.22	5 present			62
A101_L3_327327_idba_bin.135	89.84	1.17	1701986	23	87	88	28690	28690	19563	19340	105664	105664	59.1	1.67				37
A101_L3_327327_idba_bin.148	89.01	0	888259	160	11	14	219663	112200	80750	63435	233573	232426	41.4	0.71				44
A101_L3_327327_idba_bin.152	92.61	3.36	2175603	624	213	228	14759	14556	10214	9539	63104	55955	53.1	3.76		A101_L3_327327_idba_bin.152_A101_L3_327327_idba_bin.152.fa_scaffold_3705 (22668, 23153)		42
A101_L3_327327_idba_bin.158	90.22	0	1309143	102	55	58	41569	37709	23802	22569	224250	120945	60.9	2.11				46
A101_L3_327327_idba_bin.23	87.51	0	1512325	53	26	29	104053	104053	58166	52147	265131	265131	60.6	0.95				45
A101_L3_327327_idba_bin.46	92.84	0	1676825	0	20	20	121307	121307	83841	83841	307887	307887	56.4	1.52	2 present			45
A101_L3_327327_idba_bin.48	86.84	0.48	1930022	79	90	93	33592	32581	21444	20752	94899	94899	50.5	1.43		A101_L3_327327_idba_bin.48_A101_L3_327327_idba_bin.48.fa_scaffold_6231 (27528, 28454)		27
A101_L3_327327_idba_bin.50	86.51	1.67	1860246	358	258	268	8912	8540	7210	6939	21825	21825	48.1	2.95		2 present	A101_L3_327327_idba_bin.50_A101_L3_327327_idba_bin.50.fa_scaffold_8062 (1, 1931)	44
A101_L3_327327_idba_bin.58	98.08	1.54	2969553	162	104	109	38693	38605	28553	27242	130659	130659	52.4	3.07	2 present	2 present		63
A101_L3_327327_idba_bin.80	84.27	1.12	1273915	21	29	30	88205	88205	43928	42463	156397	156397	30.2	1.29				35
A101_L3_327327_idba_bin.99	91.4	3.1	1547131	36	103	105	20462	20214	15020	14734	66205	66205	58.8	1.54	A101_L3_327327_idba_bin.99_A101_L3_327327_idba_bin.99.fa_scaffold_11157 (40, 150)			39
A102_L1_328328_idba_bin.112	80.09	1.08	1164821	132	83	87	20108	19636	14033	13387	44754	44754	35.3	1.34				23
A102_L1_328328_idba_bin.117	90.16	0.81	1601219	154	119	125	19170	18481	13455	12808	60488	50833	48.6	2.09				37
A102_L1_328328_idba_bin.12	92.7	1.12	1322295	0	18	18	193167	193167	73460	73460	289803	289803	34.5	0.76				36
A102_L1_328328_idba_bin.120	86.97	1.54	2784884	356	379	392	9210	8988	7347	7103	50861	50861	49.8	3.58	2 present	A102_L1_328328_idba_bin.120_A102_L1_328328_idba_bin.120.fa_scaffold_8888 (12996, 13787)		57
A102_L1_328328_idba_bin.121	89.17	2.15	1657004	187	222	229	9445	9175	7463	7235	39687	39687	44.9	1.92	A102_L1_328328_idba_bin.121_A102_L1_328328_idba_bin.121.fa_scaffold_21188 (6, 94)			33
A102_L1_328328_idba_bin.122	85.98	0.15	1594333	203	387	392	4413	4393	4119	4066	57644	57644	61.1	2.48		A102_L1_328328_idba_bin.122_A102_L1_328328_idba_bin.122.fa_scaffold_31196 (452, 1940)		15
A102_L1_328328_idba_bin.124	93.79	1.78	2508112	265	278	287	11731	11731	9021	8738	53032	53032	63.9	2.98	A102_L1_328328_idba_bin.124_A102_L1_328328_idba_bin.124.fa_scaffold_36514 (3041, 3130)			50
A102_L1_328328_idba_bin.131	92.31	0.85	2006119	54	19	21	147259	112428	105585	95526	312840	280280	37.6	1.11	A102_L1_328328_idba_bin.131_A102_L1_328328_idba_bin.131.fa_scaffold_67 (3970, 4072)	2 present	A102_L1_328328_idba_bin.131_A102_L1_328328_idba_bin.131.fa_scaffold_67 (895, 3896)	43
A102_L1_328328_idba_bin.135	88.54	1.31	1284129	0	49	49	41749	41749	26206	26206	120184	120184	50.8	1.77	3 present			44
A102_L1_328328_idba_bin.136	82.44	2.7	1492156	354	228	237	8169	7831	6544	6294	29035	29035	44	2.15				31
A102_L1_328328_idba_bin.138	82.71	0.84	2119591	0	123	123	27868	27868	17232	17232	64740	64740	67.8	2.78				34
A102_L1_328328_idba_bin.141	88.85	2.09	1795577	97	75	78	41420	41420	23941	23018	154302	154302	35.6	1.76				36
A102_L1_328328_idba_bin.151	93.08	3.13	2097141	34	73	74	84748	84748	28727	28339	198262	198259	31	1.94				40
A102_L1_328328_idba_bin.167	97.74	0	2126844	19	56	57	56728	56728	37979	37312	127161	127161	48	2.02	4 present			51
A102_L1_328328_idba_bin.174	87.91	0	948188	20	19	20	65912	61920	49904	47408	284138	284138	44.4	2.06			A102_L1_328328_idba_bin.174_A102_L1_328328_idba_bin.174.fa_scaffold_1163 (460, 2508)	45
A102_L1_328328_idba_bin.193	90.63	0.17	1636428	103	106	109	21650	21112	15438	15012	62191	62191	59.4	1.64				31
A102_L1_328328_idba_bin.27	92.04	0.13	1820609	0	39	39	89508	89508	46682	46682	172863	172863	57.6	1.29				39
A102_L1_328328_idba_bin.42	96.77	0	1630704	0	62	62	47274	47274	26301	26301	88337	88337	40.8	1.77				35
A102_L1_328328_idba_bin.45	83.76	0.57	1819473	0	53	53	61740	61740	34329	34329	173608	173608	30.1	1.43	A102_L1_328328_idba_bin.45_A102_L1_328328_idba_bin.45.fa_scaffold_2699 (22150, 22240)			31
A102_L1_328328_idba_bin.46	96.77	1.08	2881940	62	53	54	76038	76038	54376	53368	223558	223554	52.8	1.49			A102_L1_328328_idba_bin.46_A102_L1_328328_idba_bin.46.fa_scaffold_655 (3, 1884)	43
A102_L1_328328_idba_bin.47	88.31	3.13	2221625	275	236	244	16288	16288	9413	9103	99815	99815	51	2.67	4 present	A102_L1_328328_idba_bin.47_A102_L1_328328_idba_bin.47.fa_scaffold_19769 (7, 508)		42
A102_L1_328328_idba_bin.49	92.78	3.36	2682215	180	251	257	15017	14519	10686	10435	57108	57108	53	3.86	A102_L1_328328_idba_bin.49_A102_L1_328328_idba_bin.49.fa_scaffold_9274 (9115, 9219)			55
A102_L1_328328_idba_bin.54	98.08	0.96	2490583	0	42	42	90753	90753	59299	59299	256659	256659	57.5	2.1				41
A102_L1_328328_idba_bin.55	93.91	0	2017043	59	51	53	76998	76998	39549	38056	237076	237076	46.3	1.17	A102_L1_328328_idba_bin.55_A102_L1_328328_idba_bin.55.fa_scaffold_312 (5, 91)			44
A102_L1_328328_idba_bin.59	83.6	2.54	2274337	80	132	134	38160	36827	17229	16972	104191	104191	52.4	2.03			A102_L1_328328_idba_bin.59_A102_L1_328328_idba_bin.59.fa_scaffold_5776 (1, 836)	37
A102_L1_328328_idba_bin.69	91.28	0.02	1588946	55	30	32	135059	135059	52964	49652	279689	279689	54.9	2.1				38
A102_L1_328328_idba_bin.7	95.1	0	2325050	12	55	56	66074	66074	42273	41518	181659	181659	40.2	1.05	3 present		A102_L1_328328_idba_bin.7_A102_L1_328328_idba_bin.7.fa_scaffold_92746 (2, 1001)	39
A102_L1_328328_idba_bin.73	94.62	0	1588919	67	20	22	138080	115162	79445	72220	387673	387673	40.7	2.42		A102_L1_328328_idba_bin.73_A102_L1_328328_idba_bin.73.fa_scaffold_744 (2231, 3703)	A102_L1_328328_idba_bin.73_A102_L1_328328_idba_bin.73.fa_scaffold_744 (1, 1226)	45
A102_L1_328328_idba_bin.77	90.03	0.85	1840917	39	34	35	86006	86006	54144	52596	162334	162334	32.4	1.58	A102_L1_328328_idba_bin.77_A102_L1_328328_idba_bin.77.fa_scaffold_66943 (330, 437)			43
A102_L1_328328_idba_bin.79	90.74	0.58	2368032	8	64	64	82643	82643	37000	37000	134445	134445	49.7	1.69				42
A102_L1_328328_idba_bin.8	91.01	1.12	1257804	121	59	63	28867	28867	21318	19963	126872	124725	26.1	1.93	A102_L1_328328_idba_bin.8_A102_L1_328328_idba_bin.8.fa_scaffold_2012 (1145, 1254)	2 present	A102_L1_328328_idba_bin.8_A102_L1_328328_idba_bin.8.fa_scaffold_2012 (1, 963)	35
A102_L1_328328_idba_bin.82	89.52	0	1484560	118	126	132	17381	16740	11782	11245	49736	49736	51.9	2.56		A102_L1_328328_idba_bin.82_A102_L1_328328_idba_bin.82.fa_scaffold_10939 (8096, 8521)		36
A102_L1_328328_idba_bin.89	82.87	0.85	2029644	121	61	65	59141	57432	33272	31223	120806	110132	35.1	1.58				42
A102_L1_328328_idba_bin.98	90.4	2.81	966998	0	14	14	126178	126178	69071	69071	219557	219557	43.2	1.77	A102_L1_328328_idba_bin.98_A102_L1_328328_idba_bin.98.fa_scaffold_851 (1089, 1187)	A102_L1_328328_idba_bin.98_A102_L1_328328_idba_bin.98.fa_scaffold_138 (1, 441)	A102_L1_328328_idba_bin.98_A102_L1_328328_idba_bin.98.fa_scaffold_851 (1, 994)	42
A103_L1_329329_idba_bin.112	94.41	0.7	1869811	68	31	34	82859	78817	60316	54992	322619	322619	47.8	1.2	2 present			47
A103_L1_329329_idba_bin.116	95.24	1.69	2392892	81	66	67	58027	58027	36255	35713	132941	132941	51.4	2.51	A103_L1_329329_idba_bin.116_A103_L1_329329_idba_bin.116.fa_scaffold_2202 (19089, 19171)			48
A103_L1_329329_idba_bin.122	84.1	0.4	1428533	281	229	238	7529	7408	6238	6001	25087	25087	59.8	1.86				31
A103_L1_329329_idba_bin.124	98.79	0.57	2609048	0	45	45	86695	86695	57978	57978	200541	200541	52.9	2.29	A103_L1_329329_idba_bin.124_A103_L1_329329_idba_bin.124.fa_scaffold_406 (52953, 53038)			51
A103_L1_329329_idba_bin.127	96.9	0.24	2082001	38	33	35	115233	92580	63090	59484	227783	227783	49.6	1.02				36
A103_L1_329329_idba_bin.136	97.85	0.27	2610102	12	61	62	65541	64803	42788	42098	194130	194130	42	1.55				47
A103_L1_329329_idba_bin.30	99.2	0	1550133	0	25	25	150808	150808	62005	62005	293654	293654	30.2	1.76				33
A103_L1_329329_idba_bin.34	87.67	2.23	1972065	296	196	210	13961	13693	10061	9389	65081	54549	34	1.91	A103_L1_329329_idba_bin.34_A103_L1_329329_idba_bin.34.fa_scaffold_10196 (6352, 6461)			33
A103_L1_329329_idba_bin.39	95.84	0	1782684	24	15	16	159206	159206	118845	111416	545670	545670	50.7	0.83			A103_L1_329329_idba_bin.39_A103_L1_329329_idba_bin.39.fa_scaffold_392 (314, 2109)	42
A103_L1_329329_idba_bin.43	89.78	2.25	1246479	91	37	40	48388	43412	33688	31159	101160	89373	35.4	1.45	A103_L1_329329_idba_bin.43_A103_L1_329329_idba_bin.43.fa_scaffold_608 (5987, 6098)	2 present	2 present	39
A103_L1_329329_idba_bin.45	93.98	3.87	3586691	201	193	199	27808	27222	18583	18022	111140	111140	53.8	1.71	A103_L1_329329_idba_bin.45_A103_L1_329329_idba_bin.45.fa_scaffold_452 (19520, 19630)			63
A103_L1_329329_idba_bin.5	97.2	0	2441211	34	62	63	105148	105148	39374	38748	262815	262815	40.2	1.83	A103_L1_329329_idba_bin.5_A103_L1_329329_idba_bin.5.fa_scaffold_16028 (4323, 4434)			45
A103_L1_329329_idba_bin.62	92.7	2.25	1701866	4	59	59	57197	57197	28845	28845	131685	131685	30	1.75				40
A103_L1_329329_idba_bin.82	80.56	4.19	1414341	114	181	185	10788	10631	7814	7644	57310	57310	60.2	2.04				41
A103_L1_329329_idba_bin.84	85.8	2.68	2127025	304	299	310	9409	9161	7113	6860	29883	29883	51.4	2.29				32
A103_L1_329329_idba_bin.85	91.12	0.34	2353364	44	75	77	47274	47274	31378	30562	85426	85426	64.7	1.68		A103_L1_329329_idba_bin.85_A103_L1_329329_idba_bin.85.fa_scaffold_1557 (3037, 4538)	A103_L1_329329_idba_bin.85_A103_L1_329329_idba_bin.85.fa_scaffold_1557 (56, 2806)	43
A104_L1_330330_idba_bin.102	97.85	0	1961417	0	30	30	107438	107438	65380	65380	298949	298949	42.7	1.7				38
A104_L1_330330_idba_bin.104	91.9	3.75	2062716	413	242	255	10944	10496	8523	8087	40182	39357	42.9	2.2	A104_L1_330330_idba_bin.104_A104_L1_330330_idba_bin.104.fa_scaffold_14668 (22, 92)			35
A104_L1_330330_idba_bin.108	96.35	0	2462686	71	66	69	83938	79798	37313	35690	184955	184955	49.2	3.02	A104_L1_330330_idba_bin.108_A104_L1_330330_idba_bin.108.fa_scaffold_1246 (57701, 57806)		A104_L1_330330_idba_bin.108_A104_L1_330330_idba_bin.108.fa_scaffold_5247 (2, 837)	43
A104_L1_330330_idba_bin.114	95.79	2.37	2530667	261	210	217	17797	17797	12050	11660	61692	61692	63.9	2.66		A104_L1_330330_idba_bin.114_A104_L1_330330_idba_bin.114.fa_scaffold_11860 (1, 915)		57
A104_L1_330330_idba_bin.116	88.37	0	2305418	347	192	202	17861	17590	12007	11411	98707	98707	40.5	2.13	A104_L1_330330_idba_bin.116_A104_L1_330330_idba_bin.116.fa_scaffold_6697 (9447, 9525)			43
A104_L1_330330_idba_bin.128	83.46	1.08	3771036	1377	507	545	10566	10140	7437	6916	119339	119339	51	2.67	2 present	2 present		38
A104_L1_330330_idba_bin.130	98.48	0.08	2104053	0	36	36	104845	104845	58445	58445	227685	227685	64.4	1.4		A104_L1_330330_idba_bin.130_A104_L1_330330_idba_bin.130.fa_scaffold_879 (1, 908)		53
A104_L1_330330_idba_bin.137	95.11	3.04	2871202	186	126	132	48005	44352	22787	21750	111613	111613	46.6	2.02				43
A104_L1_330330_idba_bin.139	91.5	0	1721190	34	29	30	84373	84373	59351	57371	212405	212405	56.8	2.02				42
A104_L1_330330_idba_bin.14	97.43	1.23	2366196	138	169	175	20651	20594	14001	13520	85334	85334	51.4	2.29	2 present	2 present	A104_L1_330330_idba_bin.14_A104_L1_330330_idba_bin.14.fa_scaffold_6129 (1, 2347)	43
A104_L1_330330_idba_bin.141	99.05	0.41	1488877	36	64	65	40760	40760	23263	22905	89198	89198	38.6	2.26				40
A104_L1_330330_idba_bin.142	93.85	4.57	2284225	296	170	177	19117	18824	13436	12903	55196	55196	57.8	2.02				28
A104_L1_330330_idba_bin.147	91.65	0.58	1829140	223	250	259	9858	9760	7316	7061	58225	58225	53.6	2.2				39
A104_L1_330330_idba_bin.149	95.97	0.81	1263691	45	30	31	63549	58433	42123	40762	162977	162977	43.5	2.06	2 present			43
A104_L1_330330_idba_bin.150	95.16	3.27	2169186	120	113	116	26820	26820	19196	18698	110531	110531	48.1	2.63				49
A104_L1_330330_idba_bin.153	95.39	0.19	2188005	44	59	61	66757	61134	37084	35868	144171	96483	46.1	1.92	A104_L1_330330_idba_bin.153_A104_L1_330330_idba_bin.153.fa_scaffold_918 (46285, 46369)			46
A104_L1_330330_idba_bin.161	94.38	4.49	1557305	83	68	70	40401	40401	22901	22246	153341	153341	26.6	1.82	A104_L1_330330_idba_bin.161_A104_L1_330330_idba_bin.161.fa_scaffold_6714 (427, 500)	A104_L1_330330_idba_bin.161_A104_L1_330330_idba_bin.161.fa_scaffold_2602 (19958, 21438)	2 present	34
A104_L1_330330_idba_bin.165	83.98	0.39	2115382	425	173	189	22062	20653	12227	11190	62792	59786	49.9	1.93				31
A104_L1_330330_idba_bin.166	93.01	0.54	1918782	250	116	124	23094	22440	16541	15472	119300	119300	47.4	1.63	2 present			39
A104_L1_330330_idba_bin.169	96.32	1.77	1596099	348	217	224	10355	9849	7355	7123	33034	30277	34.1	2.34		2 present		29
A104_L1_330330_idba_bin.19	88.42	0.22	1461228	69	39	40	103293	103293	37467	36528	191576	191576	42.5	1.61	A104_L1_330330_idba_bin.19_A104_L1_330330_idba_bin.19.fa_scaffold_7204 (8437, 8548)	A104_L1_330330_idba_bin.19_A104_L1_330330_idba_bin.19.fa_scaffold_4065 (13535, 14471)		44
A104_L1_330330_idba_bin.2	92.56	1.66	1944273	152	207	213	12679	12314	9392	9127	59664	52745	36.9	1.47	3 present			21
A104_L1_330330_idba_bin.20	96.77	0	1526483	149	63	66	48223	48223	24229	23126	122018	84952	34.5	1.42				35
A104_L1_330330_idba_bin.27	93.75	1.14	1714255	383	141	152	17874	17144	12157	11275	65013	65013	57.9	2.18				38
A104_L1_330330_idba_bin.33	94.38	1.12	1205678	6	25	25	62918	62918	48227	48226	195945	195945	32.8	1.32	A104_L1_330330_idba_bin.33_A104_L1_330330_idba_bin.33.fa_scaffold_1378 (620, 712)		A104_L1_330330_idba_bin.33_A104_L1_330330_idba_bin.33.fa_scaffold_1886 (631, 2618)	42
A104_L1_330330_idba_bin.37	97.24	0.04	1727158	0	23	23	112098	112098	75093	75093	378347	378347	60.8	0.98	A104_L1_330330_idba_bin.37_A104_L1_330330_idba_bin.37.fa_scaffold_874 (45707, 45809)			45
A104_L1_330330_idba_bin.41	91.49	1.19	2296679	453	202	219	15252	14785	11369	10485	83177	73884	51	1.49	A104_L1_330330_idba_bin.41_A104_L1_330330_idba_bin.41.fa_scaffold_6357 (18224, 18311)			35
A104_L1_330330_idba_bin.48	97.33	0.11	1630954	0	60	60	45187	45187	27182	27182	119800	119800	27.2	1.56	A104_L1_330330_idba_bin.48_A104_L1_330330_idba_bin.48.fa_scaffold_7489 (9303, 9386)			36
A104_L1_330330_idba_bin.49	88.62	0.02	2025507	296	269	280	9378	9199	7529	7232	70194	70194	44.8	2.86	2 present			28
A104_L1_330330_idba_bin.51	95.46	2.83	1565402	0	25	25	97736	97736	62616	62616	257989	257989	42	1.47				44
A104_L1_330330_idba_bin.53	96.02	0	1110317	35	20	21	86598	74303	55515	52870	168134	168134	41.8	1.55		A104_L1_330330_idba_bin.53_A104_L1_330330_idba_bin.53.fa_scaffold_1025 (40793, 42269)	A104_L1_330330_idba_bin.53_A104_L1_330330_idba_bin.53.fa_scaffold_1025 (42552, 44522)	40
A104_L1_330330_idba_bin.75	92.47	0.54	2898655	193	79	83	61535	56715	36691	34921	148660	148660	50	1.9				40
A104_L1_330330_idba_bin.76	90.16	0.36	1583989	38	69	70	32404	32404	22956	22627	199019	199019	46.5	1.76				36
A104_L1_330330_idba_bin.78	91.19	0.16	1648350	94	96	99	24989	24989	17170	16649	68334	68334	59.5	2.14			A104_L1_330330_idba_bin.78_A104_L1_330330_idba_bin.78.fa_scaffold_13975 (1, 1740)	40
A104_L1_330330_idba_bin.79	85.39	0	1699512	2	27	27	92810	92810	62944	62944	215962	215962	27.8	0.88	2 present			33
A104_L1_330330_idba_bin.83	96.11	0.24	2185774	164	109	115	33708	33708	20052	19005	89206	84973	49.8	1.51				34
A104_L1_330330_idba_bin.84	91.85	2.87	3124120	390	268	280	22213	19404	11657	11156	67627	67627	45	1.84				52
A104_L1_330330_idba_bin.85	88.46	0	1401783	49	10	11	240207	240207	140178	127430	439024	417739	55.4	1.03				43
A104_L1_330330_idba_bin.98	96.43	0	1770802	40	24	25	117351	117351	73783	70830	366839	366839	46	1.1				41
A105_L3_331331_idba_bin.105	91.04	0.02	1677261	0	32	32	82496	82496	52414	52414	127539	127539	58.9	1.15				38
A105_L3_331331_idba_bin.17	82.85	0.93	2771350	3	46	46	76577	76577	60246	60246	221334	221334	44.6	1.58	2 present			65
A105_L3_331331_idba_bin.25	95.15	0	3551571	281	248	259	25778	24427	14320	13711	120369	120369	49	1.2	4 present			62
A105_L3_331331_idba_bin.37	97.16	0.59	3394302	450	362	376	13197	12633	9376	9026	47810	47810	53.7	2.21	A105_L3_331331_idba_bin.37_A105_L3_331331_idba_bin.37.fa_scaffold_2639 (494, 604)			43
A105_L3_331331_idba_bin.39	87.41	0	2858047	36	59	61	77956	77956	48441	46852	249816	249816	51.6	3.42				39
A105_L3_331331_idba_bin.46	93.31	4.38	2389572	151	234	238	14600	14600	10211	10039	230249	230249	61.9	2.07	A105_L3_331331_idba_bin.46_A105_L3_331331_idba_bin.46.fa_scaffold_6207 (7750, 7859)			50
A105_L3_331331_idba_bin.51	80.02	2.13	1785641	0	19	19	293917	293917	93981	93981	359006	359006	27.7	1.19		A105_L3_331331_idba_bin.51_A105_L3_331331_idba_bin.51.fa_scaffold_58 (2, 716)		35
A105_L3_331331_idba_bin.59	89.49	0.71	1657508	51	72	74	37744	37744	23020	22398	102179	102179	58.1	1.41				35
A105_L3_331331_idba_bin.64	89.46	3.76	2487722	241	213	220	15708	15598	11679	11306	148274	148269	47.7	3.39				40
A105_L3_331331_idba_bin.67	97.33	0.8	1427858	65	68	70	50563	50563	20997	20397	83718	83718	30.4	1.49		A105_L3_331331_idba_bin.67_A105_L3_331331_idba_bin.67.fa_scaffold_312 (3623, 5096)	A105_L3_331331_idba_bin.67_A105_L3_331331_idba_bin.67.fa_scaffold_312 (535, 3081)	34
A105_L3_331331_idba_bin.72	96.98	1.43	2166232	29	55	56	81811	81811	39386	38682	174643	174643	48.8	1.38		2 present	A105_L3_331331_idba_bin.72_A105_L3_331331_idba_bin.72.fa_scaffold_4232 (1, 2462)	41
A105_L3_331331_idba_bin.73	97.31	1.08	2755115	41	80	82	61389	61389	34438	33598	205047	205047	51	2.3				40
A105_L3_331331_idba_bin.75	87.52	2.65	3071406	408	373	388	11403	10906	8234	7914	96076	96076	47.2	2.37				45
A105_L3_331331_idba_bin.83	97.14	1.27	2055292	130	120	124	24997	24459	17127	16573	93617	93617	43.3	2	A105_L3_331331_idba_bin.83_A105_L3_331331_idba_bin.83.fa_scaffold_7497 (6788, 6858)			42
A105_L3_331331_idba_bin.86	92.68	2.73	2283239	10	27	28	126168	125354	84564	81543	298800	298800	52.7	2.19		A105_L3_331331_idba_bin.86_A105_L3_331331_idba_bin.86.fa_scaffold_61 (2809, 4283)	A105_L3_331331_idba_bin.86_A105_L3_331331_idba_bin.86.fa_scaffold_61 (600, 2380)	53
A106_L4_349349_idba_bin.102	96.07	1.28	1322737	169	53	55	41036	41036	24957	24046	112294	112294	61	2.11	A106_L4_349349_idba_bin.102_A106_L4_349349_idba_bin.102.fa_scaffold_4557 (457, 520)			45
A106_L4_349349_idba_bin.104	92.24	1.34	2385921	404	218	228	14962	14812	10944	10462	52889	52889	46.8	2.51	A106_L4_349349_idba_bin.104_A106_L4_349349_idba_bin.104.fa_scaffold_7917 (8192, 8304)	A106_L4_349349_idba_bin.104_A106_L4_349349_idba_bin.104.fa_scaffold_2870 (22057, 23567)		24
A106_L4_349349_idba_bin.108	99.36	0.32	3662856	15	55	56	102055	102055	66597	65407	272239	272239	45.2	1.49				63
A106_L4_349349_idba_bin.124	97.3	3.57	2195744	136	67	70	48974	45772	32772	31365	99256	97450	49.5	1.88				38
A106_L4_349349_idba_bin.13	89.52	3.41	2236183	594	225	240	17230	15663	9938	9314	42429	42429	45.8	2.33				38
A106_L4_349349_idba_bin.133	95.51	0	1383816	49	10	12	195599	139000	138381	115313	368036	368036	51.8	1.13	2 present			44
A106_L4_349349_idba_bin.14	80.06	2.28	1790961	748	318	334	6602	6270	5631	5359	28905	24675	48	2.92	A106_L4_349349_idba_bin.14_A106_L4_349349_idba_bin.14.fa_scaffold_35769 (2177, 2255)			39
A106_L4_349349_idba_bin.162	88.38	0.85	2007966	11	43	44	115480	115480	46696	45635	268639	260882	35	1.6				43
A106_L4_349349_idba_bin.168	91.98	2.27	1999028	38	93	95	35080	32543	21494	21042	84641	70218	47.5	1.67	3 present			47
A106_L4_349349_idba_bin.176	89.6	1.6	1398907	240	179	187	11784	11423	7815	7479	44128	44127	29.9	1.87				31
A106_L4_349349_idba_bin.22	87.39	0.67	2460715	879	404	427	7537	7309	6090	5760	30021	30021	62.8	2.53	A106_L4_349349_idba_bin.22_A106_L4_349349_idba_bin.22.fa_scaffold_4970 (13118, 13204)			33
A106_L4_349349_idba_bin.4	98.26	0.75	2658476	208	59	66	69348	69348	45058	40276	273074	273074	52.8	2.6	A106_L4_349349_idba_bin.4_A106_L4_349349_idba_bin.4.fa_scaffold_1715 (47621, 47704)			51
A106_L4_349349_idba_bin.46	96.77	0	1717074	226	67	72	37071	37071	25627	23845	152933	152933	43.6	2.08				41
A106_L4_349349_idba_bin.50	85.67	4.16	2805414	931	315	343	11504	10980	8906	8176	166509	166509	47	2.96	A106_L4_349349_idba_bin.50_A106_L4_349349_idba_bin.50.fa_scaffold_32116 (6, 93)			55
A106_L4_349349_idba_bin.65	93.82	0	1348140	25	52	54	39367	39367	25925	24965	90926	90926	54.3	2.27	A106_L4_349349_idba_bin.65_A106_L4_349349_idba_bin.65.fa_scaffold_4118 (214, 314)			43
A106_L4_349349_idba_bin.68	91.13	0	2542178	156	119	123	32940	31114	21362	20666	154647	154647	52.6	2.06	A106_L4_349349_idba_bin.68_A106_L4_349349_idba_bin.68.fa_scaffold_538 (56820, 56918)	A106_L4_349349_idba_bin.68_A106_L4_349349_idba_bin.68.fa_scaffold_538 (60290, 61804)	A106_L4_349349_idba_bin.68_A106_L4_349349_idba_bin.68.fa_scaffold_538 (56988, 59794)	46
A106_L4_349349_idba_bin.69	99.43	0.38	2362553	20	25	26	160902	160902	94502	90866	282489	282489	47.4	1.31				47
A106_L4_349349_idba_bin.7	88.4	3.61	2264470	416	195	205	17793	15504	11612	11044	154166	154166	50	2.03		A106_L4_349349_idba_bin.7_A106_L4_349349_idba_bin.7.fa_scaffold_19367 (3323, 3725)		39
A106_L4_349349_idba_bin.70	93	0	1796144	225	33	38	135181	135181	54428	47261	179148	179148	51.4	1.36				38
A106_L4_349349_idba_bin.86	92.61	0	1513224	405	141	153	16981	16075	10732	9887	80421	80421	60.6	2.08	2 present	A106_L4_349349_idba_bin.86_A106_L4_349349_idba_bin.86.fa_scaffold_8341 (7648, 8963)	A106_L4_349349_idba_bin.86_A106_L4_349349_idba_bin.86.fa_scaffold_5263 (29048, 31634)	46
A106_L4_349349_idba_bin.90	94.38	0	1220966	0	12	12	199033	199033	101747	101747	233805	233805	32.1	0.91				46
A106_L4_349349_idba_bin.95	84.31	1.27	1852720	547	265	275	9376	9131	6991	6735	39331	26302	40.7	2.51				41
A106_L4_349349_idba_bin.99	86.63	0.95	1885811	171	70	75	43749	43749	26940	25141	108173	108173	57.4	1.83				36
A107_L4_350350_idba_bin.106	97.73	1.14	2004727	1	41	41	81283	81283	48895	48895	228943	228943	57.3	2.28	A107_L4_350350_idba_bin.106_A107_L4_350350_idba_bin.106.fa_scaffold_574 (4, 89)			48
A107_L4_350350_idba_bin.111	97.9	1.4	2605701	91	75	77	75692	75692	34742	33839	252181	252181	40.3	2.53	A107_L4_350350_idba_bin.111_A107_L4_350350_idba_bin.111.fa_scaffold_802 (41438, 41525)			45
A107_L4_350350_idba_bin.127	99.51	0.56	1640419	59	28	31	102411	102411	58586	52914	393224	273953	34.1	2.23				37
A107_L4_350350_idba_bin.140	98.17	0.26	2115186	0	25	25	140106	140106	84607	84607	292765	292765	41.6	1.64	3 present			60
A107_L4_350350_idba_bin.142	91.62	2.4	2237285	249	93	99	36795	36795	24056	22596	125106	125106	53.2	2.75	3 present			48
A107_L4_350350_idba_bin.146	89.89	0.16	1179611	4	47	47	89846	89846	25098	25098	253159	253159	27.6	1.31	A107_L4_350350_idba_bin.146_A107_L4_350350_idba_bin.146.fa_scaffold_735 (42959, 43032)			44
A107_L4_350350_idba_bin.149	90.05	1.72	1576983	273	158	166	15151	14876	9980	9498	55956	55956	60.5	2.16		A107_L4_350350_idba_bin.149_A107_L4_350350_idba_bin.149.fa_scaffold_2392 (579, 2040)	A107_L4_350350_idba_bin.149_A107_L4_350350_idba_bin.149.fa_scaffold_10900 (5520, 8310)	45
A107_L4_350350_idba_bin.152	86.92	0.82	1925124	632	326	346	7478	7181	5905	5562	34373	34373	65.1	2.56				32
A107_L4_350350_idba_bin.26	81.7	1.03	1897740	64	68	69	56397	56397	27907	27502	123472	123472	28.5	1.48	2 present			34
A107_L4_350350_idba_bin.41	93.21	2.64	1777862	361	222	233	10356	10237	8008	7628	72433	72433	51.6	2.8	A107_L4_350350_idba_bin.41_A107_L4_350350_idba_bin.41.fa_scaffold_3434 (181, 291)			29
A107_L4_350350_idba_bin.50	88.47	0.12	2828892	22	67	68	60126	60126	42222	41601	162588	162588	51.3	1.66				45
A107_L4_350350_idba_bin.66	91.3	0.83	1826523	133	43	45	55414	55414	42477	40586	181326	181326	48.3	2.27		A107_L4_350350_idba_bin.66_A107_L4_350350_idba_bin.66.fa_scaffold_291 (70813, 72190)	A107_L4_350350_idba_bin.66_A107_L4_350350_idba_bin.66.fa_scaffold_740 (40837, 43322)	46
A107_L4_350350_idba_bin.69	95.58	0.24	2349227	0	45	45	86957	86957	52205	52205	248166	248166	51.9	1.6				41
A107_L4_350350_idba_bin.85	88.68	0.86	2146411	244	188	196	16412	15935	11417	10949	60513	60513	49.7	1.64			A107_L4_350350_idba_bin.85_A107_L4_350350_idba_bin.85.fa_scaffold_3943 (1, 851)	32
A11_L4_380380_idba_bin.104	98.92	0.54	2082237	47	49	51	67152	61696	42494	40827	216218	216218	46.9	2.18	A11_L4_380380_idba_bin.104_A11_L4_380380_idba_bin.104.fa_scaffold_175 (94207, 94293)			40
A11_L4_380380_idba_bin.107	94.01	1.52	2072919	174	177	183	18225	17629	11711	11326	65555	65555	59.3	2.76				42
A11_L4_380380_idba_bin.13	94.25	1.14	2089124	0	41	41	95644	95644	50954	50954	172675	172675	47.2	1.59	3 present			48
A11_L4_380380_idba_bin.14	85.01	0.16	1340259	97	154	158	12600	12129	8702	8482	26012	26012	55.4	1.93				13
A11_L4_380380_idba_bin.17	97.21	0.24	2180464	0	43	43	82227	82227	50708	50708	192748	192748	49.3	1.59				37
A11_L4_380380_idba_bin.2	92.55	0.65	4171340	511	401	416	16187	15554	10402	10026	58912	58912	51	2.83	A11_L4_380380_idba_bin.2_A11_L4_380380_idba_bin.2.fa_scaffold_10526 (2, 89)			60
A11_L4_380380_idba_bin.21	96.88	2.5	2218776	178	189	193	19762	19247	11739	11495	83424	83424	54.6	1.81				47
A11_L4_380380_idba_bin.23	97.26	0	2829073	1	77	77	73906	73906	36741	36741	168137	168137	49	2.77				40
A11_L4_380380_idba_bin.26	85.03	3.29	1622047	182	135	141	17706	17652	12015	11502	83982	83982	60.3	2.1	A11_L4_380380_idba_bin.26_A11_L4_380380_idba_bin.26.fa_scaffold_2708 (12575, 12666)		A11_L4_380380_idba_bin.26_A11_L4_380380_idba_bin.26.fa_scaffold_7732 (5360, 8227)	39
A11_L4_380380_idba_bin.27	94.47	2.06	2521615	17	169	169	23308	23308	14920	14920	93644	93644	52.5	2.17	A11_L4_380380_idba_bin.27_A11_L4_380380_idba_bin.27.fa_scaffold_8915 (7175, 7280)	A11_L4_380380_idba_bin.27_A11_L4_380380_idba_bin.27.fa_scaffold_4795 (1, 479)	A11_L4_380380_idba_bin.27_A11_L4_380380_idba_bin.27.fa_scaffold_2709 (1, 844)	41
A11_L4_380380_idba_bin.31	80.34	0	1196311	74	39	41	46504	46504	30674	29176	97771	82778	35	1.15				32
A11_L4_380380_idba_bin.40	85.4	1.08	1524346	72	132	134	15574	15574	11548	11375	61452	61452	52	2.25				20
A11_L4_380380_idba_bin.42	93.26	1.28	1106723	6	6	6	246407	246407	184453	184452	368901	368901	28	0.86				36
A11_L4_380380_idba_bin.43	98.08	2.31	1181720	201	86	91	25320	23876	13740	12983	87802	87802	24.6	2.47				23
A11_L4_380380_idba_bin.45	93.74	1.14	2751900	158	298	305	12429	12221	9234	9022	44677	44677	44.6	3.14				53
A11_L4_380380_idba_bin.5	81.82	0	1982876	29	19	20	134721	134721	104361	99142	344560	344560	52.2	1.88		A11_L4_380380_idba_bin.5_A11_L4_380380_idba_bin.5.fa_scaffold_478 (23, 1467)		44
A11_L4_380380_idba_bin.65	91.57	2.41	1700846	8	172	172	16567	16567	9888	9888	69264	69264	30.2	2.33	A11_L4_380380_idba_bin.65_A11_L4_380380_idba_bin.65.fa_scaffold_1085 (37, 110)	A11_L4_380380_idba_bin.65_A11_L4_380380_idba_bin.65.fa_scaffold_1085 (3345, 4858)	A11_L4_380380_idba_bin.65_A11_L4_380380_idba_bin.65.fa_scaffold_1085 (214, 3091)	38
A11_L4_380380_idba_bin.71	81.04	0	1920630	0	16	16	219857	219857	120039	120039	442239	442239	54.6	1.89				46
A11_L4_380380_idba_bin.79	98.02	0	2588190	3	49	49	88325	88325	52820	52820	181076	181076	51	1.19			A11_L4_380380_idba_bin.79_A11_L4_380380_idba_bin.79.fa_scaffold_1756 (3, 861)	39
A11_L4_380380_idba_bin.84	97.75	1.12	1886711	0	76	76	40229	40229	24825	24825	121986	121986	29.9	1.76	3 present			45
A11_L4_380380_idba_bin.85	94.51	0.17	2483856	13	105	106	38855	38855	23655	23432	119452	119452	49.8	1.54				39
A11_L4_380380_idba_bin.95	96.33	0.48	2675787	182	147	152	30174	28370	18202	17602	93545	93545	50.2	1.93	A11_L4_380380_idba_bin.95_A11_L4_380380_idba_bin.95.fa_scaffold_3588 (12213, 12300)		A11_L4_380380_idba_bin.95_A11_L4_380380_idba_bin.95.fa_scaffold_2001 (1, 1778)	49
A11_L4_380380_idba_bin.96	97.58	0	2753817	58	126	129	35196	34025	21855	21346	106482	106482	47.3	3.08	A11_L4_380380_idba_bin.96_A11_L4_380380_idba_bin.96.fa_scaffold_9187 (479, 558)			49
A11_L4_380380_idba_bin.98	91.37	2	2210857	252	391	398	6779	6620	5654	5554	35677	35677	59.5	3.42				30
A12_L4_381381_idba_bin.111	92.69	1.25	1804599	0	24	24	105580	105580	75191	75191	308764	308764	46.9	1.35				49
A12_L4_381381_idba_bin.113	97.3	0.71	2055583	66	40	41	81403	81403	51389	50134	242615	242615	49.3	1.57	A12_L4_381381_idba_bin.113_A12_L4_381381_idba_bin.113.fa_scaffold_316 (64674, 64749)			43
A12_L4_381381_idba_bin.117	94.7	1.69	2984213	14	60	61	78729	78729	49736	48921	157235	157235	48.9	1.4				69
A12_L4_381381_idba_bin.118	97.61	0.25	2370127	0	31	31	133521	133521	76455	76455	276240	276240	52.8	2.96				46
A12_L4_381381_idba_bin.120	80.9	2.43	2238487	430	222	233	14031	13499	10083	9605	55271	55271	52.8	2.27				42
A12_L4_381381_idba_bin.126	93.57	0.36	1574261	280	122	129	18631	17447	12903	12201	69235	69235	46.6	2.15				38
A12_L4_381381_idba_bin.131	97.89	0.19	2524637	0	24	24	165714	165714	105193	105193	289048	289048	52.9	1.85	3 present			50
A12_L4_381381_idba_bin.136	91.48	1.14	1925592	86	78	80	36370	36370	24687	24068	78099	78099	57.4	2				40
A12_L4_381381_idba_bin.140	94.12	3.62	1883924	249	226	233	11249	10886	8335	8084	50312	50312	47.9	2.93	A12_L4_381381_idba_bin.140_A12_L4_381381_idba_bin.140.fa_scaffold_19555 (4152, 4256)			43
A12_L4_381381_idba_bin.146	99.3	0	2336059	0	38	38	189816	189816	61475	61475	303414	303414	40	1.66	3 present			40
A12_L4_381381_idba_bin.15	94.25	1.14	2260911	66	48	50	78234	78234	47102	45216	342036	342036	46.8	1.92	A12_L4_381381_idba_bin.15_A12_L4_381381_idba_bin.15.fa_scaffold_418 (55700, 55806)			45
A12_L4_381381_idba_bin.150	94.87	2.27	3333688	391	221	232	23786	23134	15084	14367	160441	160441	53.7	1.83	A12_L4_381381_idba_bin.150_A12_L4_381381_idba_bin.150.fa_scaffold_11823 (16772, 16882)			56
A12_L4_381381_idba_bin.156	95.51	0	1488115	0	6	6	310436	310436	248019	248019	491201	491201	52.9	0.52	A12_L4_381381_idba_bin.156_A12_L4_381381_idba_bin.156.fa_scaffold_685 (27621, 27693)	A12_L4_381381_idba_bin.156_A12_L4_381381_idba_bin.156.fa_scaffold_685 (22279, 23787)	A12_L4_381381_idba_bin.156_A12_L4_381381_idba_bin.156.fa_scaffold_685 (24403, 27386)	47
A12_L4_381381_idba_bin.17	93.24	1.69	1828509	0	26	26	104553	104553	70327	70327	313821	313821	62.4	1.4				44
A12_L4_381381_idba_bin.46	97.42	1.32	1586634	228	137	142	14359	14230	11581	11171	49064	49064	34.8	1.61		A12_L4_381381_idba_bin.46_A12_L4_381381_idba_bin.46.fa_scaffold_5328 (2912, 4406)	A12_L4_381381_idba_bin.46_A12_L4_381381_idba_bin.46.fa_scaffold_5328 (2, 2403)	35
A12_L4_381381_idba_bin.50	87.65	1.5	3118658	1097	441	469	9055	8957	7071	6647	42371	42220	49	1.43	3 present			37
A12_L4_381381_idba_bin.51	90.63	0.81	1568604	267	149	158	14805	13751	10527	9926	49126	49126	48.5	2.48				38
A12_L4_381381_idba_bin.53	83	0	1222816	214	116	121	14870	14180	10541	10104	45154	45154	44.8	2.89		A12_L4_381381_idba_bin.53_A12_L4_381381_idba_bin.53.fa_scaffold_3899 (2529, 4009)	A12_L4_381381_idba_bin.53_A12_L4_381381_idba_bin.53.fa_scaffold_3899 (1, 1791)	38
A12_L4_381381_idba_bin.71	94	2.14	1814141	200	110	115	22451	22338	16492	15773	96265	96265	47.9	1.66		2 present	A12_L4_381381_idba_bin.71_A12_L4_381381_idba_bin.71.fa_scaffold_855 (1, 1974)	38
A12_L4_381381_idba_bin.77	93.26	1.12	1598719	33	13	14	498332	498332	122978	114191	509912	509912	26.8	1.17				30
A12_L4_381381_idba_bin.78	84.13	3.39	1598494	478	382	395	4717	4609	4184	4045	15406	13066	60.9	2.55				22
A12_L4_381381_idba_bin.80	93.13	1.26	2121231	488	191	208	15058	14683	11105	10195	60992	60992	46.5	2.86				33
A12_L4_381381_idba_bin.84	93.43	2.15	2275830	175	161	165	20863	19643	14135	13791	64902	64902	52.9	2.99				44
A12_L4_381381_idba_bin.85	94.47	0	1551027	91	39	41	66587	56269	39769	37827	113201	113193	49.3	2.41				39
A12_L4_381381_idba_bin.94	95.43	4.29	2265110	227	114	121	43118	36133	19869	18718	146770	146768	50.1	2.04				48
A12_L4_381381_idba_bin.95	94.02	1.86	2976237	71	69	71	78360	78360	43133	41917	156241	156241	54.5	2.62				48
A13_L1_382382_idba_bin.100	94.78	1.44	2525510	126	72	76	67590	67590	35076	33228	226000	226000	52	1.78				39
A13_L1_382382_idba_bin.116	99.51	0.59	3664764	26	111	112	64912	64176	33015	32720	282606	282606	53.7	1.48	A13_L1_382382_idba_bin.116_A13_L1_382382_idba_bin.116.fa_scaffold_851 (33164, 33274)			58
A13_L1_382382_idba_bin.137	97.75	1.12	2127205	44	89	90	35414	35414	23901	23635	112147	112147	29.9	1.52	3 present			52
A13_L1_382382_idba_bin.147	82.89	0	2156867	0	35	35	129441	129441	61624	61624	239736	239736	56.6	2.19				40
A13_L1_382382_idba_bin.149	90.23	0.81	1546650	481	155	169	15224	13898	9978	9148	46904	46904	48.6	2.33				28
A13_L1_382382_idba_bin.155	94.92	3.39	2290864	147	254	259	13148	12996	9019	8844	44230	44230	60.4	2.88				47
A13_L1_382382_idba_bin.157	89.77	2.27	1636171	0	138	138	19230	19230	11856	11856	61471	61471	49.1	2.32				35
A13_L1_382382_idba_bin.159	94.48	0.97	4181553	1004	383	408	15440	14978	10917	10246	91248	91248	51.2	2.35				65
A13_L1_382382_idba_bin.17	92.74	1.75	2147334	405	158	167	20129	20015	13590	12855	80670	80670	49.7	1.91				36
A13_L1_382382_idba_bin.170	88.41	1.13	1790578	72	23	25	117188	107798	77851	71620	189188	189188	51.6	0.77	A13_L1_382382_idba_bin.170_A13_L1_382382_idba_bin.170.fa_scaffold_342 (92679, 92783)		2 present	31
A13_L1_382382_idba_bin.172	89.74	1.71	2099899	56	37	39	142573	118535	56754	53842	294123	294123	37.5	1.36				42
A13_L1_382382_idba_bin.173	95.66	2.66	3247012	97	120	123	38731	37770	27058	26397	167496	167496	54.7	3.43	3 present			53
A13_L1_382382_idba_bin.181	85.3	2.7	2278864	834	328	351	8897	8189	6947	6490	33392	33392	54.8	2.19	A13_L1_382382_idba_bin.181_A13_L1_382382_idba_bin.181.fa_scaffold_9481 (12857, 12969)	A13_L1_382382_idba_bin.181_A13_L1_382382_idba_bin.181.fa_scaffold_9481 (7784, 9346)	A13_L1_382382_idba_bin.181_A13_L1_382382_idba_bin.181.fa_scaffold_9481 (9916, 12690)	38
A13_L1_382382_idba_bin.26	99.82	0	1704385	69	42	44	69939	69939	40580	38734	156419	156419	34.4	1.28			A13_L1_382382_idba_bin.26_A13_L1_382382_idba_bin.26.fa_scaffold_1018 (73631, 75353)	34
A13_L1_382382_idba_bin.30	90.73	0.81	1919359	39	26	27	91556	91556	73821	71085	309556	309556	51.8	2.08			A13_L1_382382_idba_bin.30_A13_L1_382382_idba_bin.30.fa_scaffold_414 (2, 1040)	35
A13_L1_382382_idba_bin.34	93.42	1.49	2887441	276	84	91	84703	84703	34374	31727	173408	173408	52.3	3.08				47
A13_L1_382382_idba_bin.40	97.9	1.05	2312752	137	46	49	83232	81520	50277	47196	201653	201653	40.4	1.56	A13_L1_382382_idba_bin.40_A13_L1_382382_idba_bin.40.fa_scaffold_8077 (1, 88)			44
A13_L1_382382_idba_bin.44	92.88	2.08	2339702	80	193	195	17307	17307	12122	11998	105649	105649	61.9	2.03				58
A13_L1_382382_idba_bin.52	88.18	1.82	1985990	400	233	244	11379	10972	8523	8137	40070	40070	46.9	2.75		A13_L1_382382_idba_bin.52_A13_L1_382382_idba_bin.52.fa_scaffold_4974 (12680, 13619)		27
A13_L1_382382_idba_bin.66	87.54	1.31	1291730	46	87	89	23504	23504	14847	14513	71021	71021	51.1	2.06				42
A13_L1_382382_idba_bin.67	83.29	1.43	1600517	326	224	237	8725	8313	7145	6751	29233	29233	47.8	1.61	2 present			36
A13_L1_382382_idba_bin.73	97.62	0.24	2285598	54	37	39	106807	106807	61772	58603	266754	266754	49.5	1.29	A13_L1_382382_idba_bin.73_A13_L1_382382_idba_bin.73.fa_scaffold_811 (40711, 40787)	A13_L1_382382_idba_bin.73_A13_L1_382382_idba_bin.73.fa_scaffold_215 (2, 627)		39
A13_L1_382382_idba_bin.78	91.57	1.18	3485105	519	322	339	15240	14686	10823	10279	112642	112642	49.1	1.2	2 present			51
A13_L1_382382_idba_bin.80	98.37	0.54	1993573	33	30	31	191465	191465	66452	64307	312572	312572	42.8	1.91				37
A14_L2_383383_idba_bin.10	93.29	2.05	3189449	398	217	226	19527	19103	14697	14110	74000	74000	49.6	3.29	A14_L2_383383_idba_bin.10_A14_L2_383383_idba_bin.10.fa_scaffold_4091 (414, 517)			55
A14_L2_383383_idba_bin.110	97.12	0.96	2397162	19	22	23	153066	153066	108961	104223	281446	281446	57.4	1.87				40
A14_L2_383383_idba_bin.114	94.03	0	3036085	171	39	43	97102	97102	77848	70602	260202	212296	50	1.4	A14_L2_383383_idba_bin.114_A14_L2_383383_idba_bin.114.fa_scaffold_626 (71, 175)			63
A14_L2_383383_idba_bin.117	83.86	2.38	1589130	339	175	183	12581	12540	9080	8681	39397	35275	46.2	1.67	A14_L2_383383_idba_bin.117_A14_L2_383383_idba_bin.117.fa_scaffold_9034 (6260, 6351)	A14_L2_383383_idba_bin.117_A14_L2_383383_idba_bin.117.fa_scaffold_37848 (383, 1835)	A14_L2_383383_idba_bin.117_A14_L2_383383_idba_bin.117.fa_scaffold_9034 (7211, 9145)	30
A14_L2_383383_idba_bin.12	96.31	0.23	2056747	199	148	157	20561	19690	13896	13099	86769	86769	65	2.04		A14_L2_383383_idba_bin.12_A14_L2_383383_idba_bin.12.fa_scaffold_8852 (9179, 10699)	A14_L2_383383_idba_bin.12_A14_L2_383383_idba_bin.12.fa_scaffold_8852 (11111, 14144)	56
A14_L2_383383_idba_bin.120	91.17	1.9	1915747	328	178	189	14082	14066	10762	10134	57205	57205	55.1	2.65	A14_L2_383383_idba_bin.120_A14_L2_383383_idba_bin.120.fa_scaffold_19736 (6003, 6091)			34
A14_L2_383383_idba_bin.125	84.48	2.2	846316	84	68	70	19922	19446	12445	12089	70057	53420	38.9	1.47				40
A14_L2_383383_idba_bin.127	93.7	0.68	2318624	30	38	39	79621	79621	61016	59451	181390	181390	50.8	1.81	A14_L2_383383_idba_bin.127_A14_L2_383383_idba_bin.127.fa_scaffold_329 (9, 91)			49
A14_L2_383383_idba_bin.142	96.52	1.14	2233394	30	26	27	131838	131288	85899	82717	602776	602776	46.7	1.59	2 present			47
A14_L2_383383_idba_bin.146	89.01	0	983907	0	8	8	221921	221921	122988	122988	357115	357115	45.1	1.04				46
A14_L2_383383_idba_bin.156	97.85	0	1746880	0	33	33	79405	79405	52935	52935	302348	302348	46.5	1.65				43
A14_L2_383383_idba_bin.158	97.2	0.7	2467197	30	61	63	82865	82865	40445	39161	230678	230678	40.1	1.83	A14_L2_383383_idba_bin.158_A14_L2_383383_idba_bin.158.fa_scaffold_8571 (1, 89)			45
A14_L2_383383_idba_bin.161	82.84	0.36	1868385	101	205	207	12664	12664	9114	9025	64019	64019	50.6	2.05				32
A14_L2_383383_idba_bin.162	94.04	1.2	1542430	4	190	190	9867	9867	8118	8118	48599	48599	49.3	2.71	A14_L2_383383_idba_bin.162_A14_L2_383383_idba_bin.162.fa_scaffold_15066 (9300, 9390)			40
A14_L2_383383_idba_bin.167	94.09	1.08	2743717	0	38	38	116094	116094	72203	72203	292458	292458	51.3	1.08	A14_L2_383383_idba_bin.167_A14_L2_383383_idba_bin.167.fa_scaffold_2597 (41021, 41119)			40
A14_L2_383383_idba_bin.17	97.96	1.46	2471763	144	72	76	53863	52905	34330	32521	170509	170509	63.3	2.7	4 present			56
A14_L2_383383_idba_bin.170	95.63	0.24	2181443	70	43	47	69347	63219	50731	46412	184148	184148	49.5	1.39				32
A14_L2_383383_idba_bin.172	86.82	1.69	1264678	506	187	204	9421	9001	6762	6196	49728	49728	28.2	1.91				17
A14_L2_383383_idba_bin.174	90.18	3.43	1898358	381	230	241	11615	10769	8253	7875	40547	40547	41.2	2.6		A14_L2_383383_idba_bin.174_A14_L2_383383_idba_bin.174.fa_scaffold_1838 (21, 1494)		43
A14_L2_383383_idba_bin.19	89.89	0.93	2849208	60	107	109	38757	38757	26628	26138	139494	139494	54.3	2.68				47
A14_L2_383383_idba_bin.25	89.86	0.71	2337361	11	69	70	63676	55151	33874	33390	501127	501127	66.6	2.59				47
A14_L2_383383_idba_bin.38	86.82	0.58	1902854	456	149	162	18282	18282	12770	11743	66491	66491	50.3	1.59				33
A14_L2_383383_idba_bin.39	93.24	1.35	1873754	0	20	20	198387	198387	93687	93687	423526	423526	62.4	1.42				44
A14_L2_383383_idba_bin.64	98.79	0.19	2655020	12	22	22	175624	175624	120682	120682	593711	593711	52.9	1.57				53
A14_L2_383383_idba_bin.70	93.1	2.62	1860276	2	49	49	78012	78012	37964	37964	133725	133725	48.2	1.67	A14_L2_383383_idba_bin.70_A14_L2_383383_idba_bin.70.fa_scaffold_1190 (3, 51)	A14_L2_383383_idba_bin.70_A14_L2_383383_idba_bin.70.fa_scaffold_52065 (1946, 2680)		42
A14_L2_383383_idba_bin.73	89.05	0.29	1632505	184	74	79	34816	34281	22060	20662	99784	99784	53.2	2.08	2 present			32
A14_L2_383383_idba_bin.75	85.77	0	1474922	54	151	153	13146	13146	9767	9639	36573	36573	59.9	1.63				31
A14_L2_383383_idba_bin.83	95.51	0	1444221	0	14	14	185577	185577	103158	103158	361455	361455	53.2	0.78	A14_L2_383383_idba_bin.83_A14_L2_383383_idba_bin.83.fa_scaffold_1000 (14602, 14674)	A14_L2_383383_idba_bin.83_A14_L2_383383_idba_bin.83.fa_scaffold_1000 (18508, 20016)	A14_L2_383383_idba_bin.83_A14_L2_383383_idba_bin.83.fa_scaffold_1000 (14909, 17892)	46
A14_L2_383383_idba_bin.91	91.28	0.02	1617511	0	20	20	136741	136741	80875	80875	218981	218981	54.5	1.27				34
A14_L2_383383_idba_bin.92	90.71	0.26	2664271	385	272	281	14742	13742	9795	9480	114064	114064	56.8	2.12	2 present			49
A14_L2_383383_idba_bin.95	97.73	1.14	1891519	110	91	95	32184	30753	20785	19909	151276	151276	57.7	1.98		2 present	A14_L2_383383_idba_bin.95_A14_L2_383383_idba_bin.95.fa_scaffold_2434 (2, 2013)	43
A14_L2_383383_idba_bin.97	90.6	0.02	1645794	32	23	24	87646	87646	71556	68573	251190	251190	51.7	1.39				36
A14_L2_383383_idba_bin.99	95.45	1.7	2173783	76	40	43	110206	110206	54344	50551	207209	160643	45.9	2.09	A14_L2_383383_idba_bin.99_A14_L2_383383_idba_bin.99.fa_scaffold_3365 (2204, 2313)			43
A15_L4_384384_idba_bin.102	94.25	0	2581099	181	118	123	49442	44240	21873	20983	112244	112244	46	1.61	A15_L4_384384_idba_bin.102_A15_L4_384384_idba_bin.102.fa_scaffold_1176 (49359, 49442)			46
A15_L4_384384_idba_bin.104	83.78	2.84	2738771	470	347	362	10575	9615	7892	7564	40714	40714	62.5	2.76				40
A15_L4_384384_idba_bin.115	81.56	0.48	1679199	50	32	33	92112	91583	52474	50883	206100	206100	49.7	1.21				30
A15_L4_384384_idba_bin.117	92.08	0	1892856	204	119	124	29387	29387	15906	15263	95639	94052	46.9	2.41	A15_L4_384384_idba_bin.117_A15_L4_384384_idba_bin.117.fa_scaffold_39315 (175, 286)			47
A15_L4_384384_idba_bin.118	96.77	0	2079769	47	58	60	52909	52909	35858	34662	147510	147510	47	1.88		A15_L4_384384_idba_bin.118_A15_L4_384384_idba_bin.118.fa_scaffold_797 (45914, 47403)	A15_L4_384384_idba_bin.118_A15_L4_384384_idba_bin.118.fa_scaffold_797 (47836, 50347)	41
A15_L4_384384_idba_bin.12	87.5	0	1601527	235	198	205	12423	12423	8088	7811	69220	69220	48.1	2.74				33
A15_L4_384384_idba_bin.127	92.36	0.55	1316234	78	151	155	12556	12556	8716	8491	42067	42067	37.2	2.01		A15_L4_384384_idba_bin.127_A15_L4_384384_idba_bin.127.fa_scaffold_35623 (2, 563)		38
A15_L4_384384_idba_bin.131	97.61	1.91	2664723	196	114	120	37702	37223	23374	22204	191278	150164	57.4	2.48				43
A15_L4_384384_idba_bin.132	90.11	1.1	1319525	43	111	113	16243	16243	11887	11676	74746	74746	45.3	1.69	A15_L4_384384_idba_bin.132_A15_L4_384384_idba_bin.132.fa_scaffold_14260 (5723, 5842)			39
A15_L4_384384_idba_bin.139	90.7	1.21	1879599	147	52	58	49498	47585	36146	32404	127299	127299	53.2	1.61	A15_L4_384384_idba_bin.139_A15_L4_384384_idba_bin.139.fa_scaffold_571 (215, 326)			33
A15_L4_384384_idba_bin.143	88.73	0.84	1716230	35	78	80	35508	34273	22002	21452	89180	89180	58.4	1.56	A15_L4_384384_idba_bin.143_A15_L4_384384_idba_bin.143.fa_scaffold_2846 (306, 416)			44
A15_L4_384384_idba_bin.145	92.51	0.97	1851763	31	76	78	35832	35832	24365	23740	130531	130531	51	2.28	A15_L4_384384_idba_bin.145_A15_L4_384384_idba_bin.145.fa_scaffold_25397 (2, 84)			38
A15_L4_384384_idba_bin.151	91.22	1.52	3401410	201	179	185	29138	28701	19002	18384	227047	227047	65.9	3	A15_L4_384384_idba_bin.151_A15_L4_384384_idba_bin.151.fa_scaffold_4142 (19613, 19721)	A15_L4_384384_idba_bin.151_A15_L4_384384_idba_bin.151.fa_scaffold_4142 (227, 1761)	A15_L4_384384_idba_bin.151_A15_L4_384384_idba_bin.151.fa_scaffold_4142 (16773, 19528)	44
A15_L4_384384_idba_bin.155	83.84	0.81	1710237	62	27	30	100578	88999	63342	57005	237927	237927	51.5	0.89				35
A15_L4_384384_idba_bin.158	94.24	0	1629660	0	37	37	78541	78541	44044	44044	199085	199085	44	2.2				36
A15_L4_384384_idba_bin.162	97.9	0	2334232	109	94	97	49304	49304	24832	24063	104478	104478	40.4	1.93	A15_L4_384384_idba_bin.162_A15_L4_384384_idba_bin.162.fa_scaffold_8654 (379, 490)	A15_L4_384384_idba_bin.162_A15_L4_384384_idba_bin.162.fa_scaffold_417 (62944, 64419)		43
A15_L4_384384_idba_bin.169	81.89	1.92	1926978	268	383	392	5846	5769	5031	4915	35672	35672	62.3	2.61	A15_L4_384384_idba_bin.169_A15_L4_384384_idba_bin.169.fa_scaffold_3894 (754, 863)			27
A15_L4_384384_idba_bin.174	88.64	1.14	2056184	154	110	115	24881	23374	18692	17878	84222	84222	54.4	1.93	2 present			29
A15_L4_384384_idba_bin.177	89.11	0	1573516	35	58	59	40603	40603	27129	26669	137013	137013	45.8	2.06				41
A15_L4_384384_idba_bin.178	97.99	0.89	2126104	12	62	63	57419	57419	34292	33747	164451	164451	54.5	2.62	2 present			41
A15_L4_384384_idba_bin.180	89.52	0.83	1885002	102	94	97	34937	34937	20053	19431	94003	94003	43.4	1.79	A15_L4_384384_idba_bin.180_A15_L4_384384_idba_bin.180.fa_scaffold_2342 (35203, 35293)	A15_L4_384384_idba_bin.180_A15_L4_384384_idba_bin.180.fa_scaffold_9233 (1, 723)		41
A15_L4_384384_idba_bin.185	83.15	1.17	765791	133	135	137	7032	7032	5672	5588	29276	28932	36.6	2.29				19
A15_L4_384384_idba_bin.189	85.3	3.76	1109806	168	163	168	8808	8470	6808	6604	26924	26924	40.2	1.75				23
A15_L4_384384_idba_bin.2	92.17	0.39	1607965	113	79	82	31627	28082	20353	19607	113875	90568	55.4	1.79	A15_L4_384384_idba_bin.2_A15_L4_384384_idba_bin.2.fa_scaffold_3046 (18899, 19009)	A15_L4_384384_idba_bin.2_A15_L4_384384_idba_bin.2.fa_scaffold_1878 (26043, 26702)	A15_L4_384384_idba_bin.2_A15_L4_384384_idba_bin.2.fa_scaffold_3073 (1, 1728)	36
A15_L4_384384_idba_bin.22	90.26	0.71	2200519	53	64	65	45910	45910	34383	33853	221988	221988	63.3	1.65				42
A15_L4_384384_idba_bin.27	99.37	0.5	2427484	69	15	17	364400	260305	161832	142789	456267	456267	55.2	1.97				55
A15_L4_384384_idba_bin.30	83.38	4.76	1981107	584	325	342	7481	7230	6095	5791	32457	32280	54.6	2.2				24
A15_L4_384384_idba_bin.34	97.74	0	2241914	23	40	41	115563	115563	56047	54680	271672	271672	47.9	2.2	2 present			51
A15_L4_384384_idba_bin.42	88.05	3.16	1949102	390	270	281	9653	9653	7218	6934	38782	38782	52.9	2.56				41
A15_L4_384384_idba_bin.44	89.52	0.48	1725884	156	84	87	25926	24704	20546	19835	90930	90930	58.3	1.3	A15_L4_384384_idba_bin.44_A15_L4_384384_idba_bin.44.fa_scaffold_10875 (406, 511)			39
A15_L4_384384_idba_bin.61	83.67	1.06	1712589	97	69	73	51706	37664	24820	23458	115686	115685	47.6	2.36	A15_L4_384384_idba_bin.61_A15_L4_384384_idba_bin.61.fa_scaffold_475 (115220, 115330)	A15_L4_384384_idba_bin.61_A15_L4_384384_idba_bin.61.fa_scaffold_11979 (445, 1631)	A15_L4_384384_idba_bin.61_A15_L4_384384_idba_bin.61.fa_scaffold_11979 (8110, 9966)	41
A15_L4_384384_idba_bin.7	82.91	1.42	1488264	12	13	14	179299	179299	114481	106303	303653	303653	35.3	1.11	A15_L4_384384_idba_bin.7_A15_L4_384384_idba_bin.7.fa_scaffold_152 (178879, 178988)			28
A15_L4_384384_idba_bin.77	97.85	0	2666212	51	47	48	102367	102367	56727	55545	188847	188847	45.6	3.4	2 present			44
A15_L4_384384_idba_bin.78	80.84	0.98	1762793	786	345	362	5981	5863	5109	4867	43551	43551	43.1	1.8				25
A15_L4_384384_idba_bin.79	82.67	1.01	1935055	720	316	335	7291	7149	6123	5774	39001	39001	51.4	2.51	A15_L4_384384_idba_bin.79_A15_L4_384384_idba_bin.79.fa_scaffold_11795 (14565, 14676)			25
A15_L4_384384_idba_bin.8	94.32	2.27	1806980	216	165	170	18330	18330	10951	10628	74738	74738	48.4	2.75				35
A15_L4_384384_idba_bin.84	81.36	1.14	1019829	378	149	159	8907	8460	6844	6411	31217	31217	45	2.93				16
A15_L4_384384_idba_bin.89	90.91	1.4	1587652	93	39	41	61432	60823	40709	38720	163483	163483	48.5	0.91			A15_L4_384384_idba_bin.89_A15_L4_384384_idba_bin.89.fa_scaffold_455 (58842, 60823)	39
A15_L4_384384_idba_bin.90	92.75	1.58	2024432	74	133	135	25757	24192	15221	14995	68662	68662	50.8	1.79				35
A15_L4_384384_idba_bin.91	89.19	2.16	1794634	400	131	140	23783	21739	13699	12815	86836	86836	62.4	1.99				43
A15_L4_384384_idba_bin.92	99.04	1.08	2461854	43	36	37	94712	94712	68384	66535	271069	188912	57.4	2.07				39
A15_L4_384384_idba_bin.95	90.49	0.22	1784820	108	146	150	18603	18603	12224	11898	56666	56666	56.2	2.43				35
A16_L4_385385_idba_bin.10	95.38	3.46	1019640	26	72	73	24238	24233	14161	13967	57345	57345	24.7	1.52	A16_L4_385385_idba_bin.10_A16_L4_385385_idba_bin.10.fa_scaffold_547 (4914, 4987)	A16_L4_385385_idba_bin.10_A16_L4_385385_idba_bin.10.fa_scaffold_547 (213, 1718)	A16_L4_385385_idba_bin.10_A16_L4_385385_idba_bin.10.fa_scaffold_547 (1958, 4846)	31
A16_L4_385385_idba_bin.105	97.29	1.72	2523636	49	50	51	85588	85588	50472	49482	208613	208613	47.1	1.6	A16_L4_385385_idba_bin.105_A16_L4_385385_idba_bin.105.fa_scaffold_2699 (16643, 16746)			41
A16_L4_385385_idba_bin.108	97.96	0.14	2438239	37	67	68	47786	47786	36391	35855	285245	285245	63.2	2.85	3 present			57
A16_L4_385385_idba_bin.122	92.29	0.95	1991619	0	122	122	31142	31142	16324	16324	111211	111211	49.7	2.04				32
A16_L4_385385_idba_bin.124	88.12	0.81	1708560	264	144	150	15686	15604	11865	11388	59070	59070	51.4	2.4	A16_L4_385385_idba_bin.124_A16_L4_385385_idba_bin.124.fa_scaffold_20754 (477, 588)			34
A16_L4_385385_idba_bin.127	81.19	2.46	1287262	350	172	180	10819	9551	7484	7149	36773	36773	44.4	2.7		A16_L4_385385_idba_bin.127_A16_L4_385385_idba_bin.127.fa_scaffold_29415 (1, 937)		30
A16_L4_385385_idba_bin.132	81.44	2.68	1569492	82	104	108	22812	21636	15091	14531	104810	102259	58.4	1.59				30
A16_L4_385385_idba_bin.14	91.53	1.69	2084249	446	375	388	6555	6475	5557	5370	27766	27766	60.2	3.06				30
A16_L4_385385_idba_bin.141	92.2	0	1263115	73	53	54	30034	29935	23832	23389	179425	179425	41.1	1.67	A16_L4_385385_idba_bin.141_A16_L4_385385_idba_bin.141.fa_scaffold_8566 (4, 95)			34
A16_L4_385385_idba_bin.42	98.39	0.54	2110481	88	57	59	55180	51963	37025	35769	137345	137345	47	1.54	A16_L4_385385_idba_bin.42_A16_L4_385385_idba_bin.42.fa_scaffold_9409 (5293, 5391)	A16_L4_385385_idba_bin.42_A16_L4_385385_idba_bin.42.fa_scaffold_9409 (555, 1850)	A16_L4_385385_idba_bin.42_A16_L4_385385_idba_bin.42.fa_scaffold_9409 (2286, 5115)	41
A16_L4_385385_idba_bin.43	95.05	2.42	2472250	230	225	232	15967	15708	10987	10655	58114	58114	42.4	2.31	A16_L4_385385_idba_bin.43_A16_L4_385385_idba_bin.43.fa_scaffold_2321 (21180, 21274)			47
A16_L4_385385_idba_bin.48	80.85	4.37	1424807	396	158	170	12932	11792	9017	8378	35466	35466	61	1.5	A16_L4_385385_idba_bin.48_A16_L4_385385_idba_bin.48.fa_scaffold_2658 (17175, 17279)			33
A16_L4_385385_idba_bin.5	91.91	0.81	1816595	119	22	24	110144	110144	82572	75686	496700	496700	51.2	1.29	2 present			36
A16_L4_385385_idba_bin.51	95.09	2.01	2849191	33	91	92	56698	56698	31309	30969	117229	117229	46.2	2.64	2 present			50
A16_L4_385385_idba_bin.54	96.67	3.13	2356691	196	161	167	21766	21033	14637	14110	113012	113012	49.7	1.52				46
A16_L4_385385_idba_bin.59	80.68	0	1460609	71	186	187	13473	13473	7852	7810	47601	47601	51.6	2.81	A16_L4_385385_idba_bin.59_A16_L4_385385_idba_bin.59.fa_scaffold_9511 (6992, 7078)			35
A16_L4_385385_idba_bin.60	96.5	0.02	2326566	70	68	71	77560	67513	34214	32767	200717	200717	40.4	2.08				45
A16_L4_385385_idba_bin.64	97.05	1.7	2733805	113	134	140	39417	36464	20401	19526	94989	94989	62	3.19	2 present			45
A16_L4_385385_idba_bin.68	84.09	2.11	2924827	19	115	116	48312	48312	25433	25213	167133	167133	53.9	2.55				46
A16_L4_385385_idba_bin.74	94.87	4.03	1887649	581	301	318	7298	7097	6271	5934	27974	27974	59.2	2.61				25
A16_L4_385385_idba_bin.75	88	0.8	1354729	114	27	30	91755	71743	50175	45153	172808	172808	30.2	1.05				31
A16_L4_385385_idba_bin.78	90.58	0	1506923	38	14	15	210471	210471	107637	100459	457237	457237	52.7	0.79	A16_L4_385385_idba_bin.78_A16_L4_385385_idba_bin.78.fa_scaffold_69 (312, 395)			48
A16_L4_385385_idba_bin.79	86.06	0.17	1414784	233	91	96	25916	25237	15547	14734	94376	75808	58.1	1.63				32
A16_L4_385385_idba_bin.81	97.17	1.97	2056344	132	137	140	21641	21641	15009	14687	72625	72625	53.4	2.09	A16_L4_385385_idba_bin.81_A16_L4_385385_idba_bin.81.fa_scaffold_28203 (2914, 3022)	A16_L4_385385_idba_bin.81_A16_L4_385385_idba_bin.81.fa_scaffold_6493 (1, 415)		35
A16_L4_385385_idba_bin.83	98.08	0.96	1782280	0	13	13	215214	215214	137098	137098	312319	312319	56.2	1.95				37
A16_L4_385385_idba_bin.97	93.26	0	1066769	32	27	28	57587	57587	39509	38097	160673	160673	35.8	1.78	A16_L4_385385_idba_bin.97_A16_L4_385385_idba_bin.97.fa_scaffold_142 (83794, 83869)	A16_L4_385385_idba_bin.97_A16_L4_385385_idba_bin.97.fa_scaffold_142 (79006, 80532)	A16_L4_385385_idba_bin.97_A16_L4_385385_idba_bin.97.fa_scaffold_142 (80799, 83684)	42
A17_L4_386386_idba_bin.102	100	1.36	2392902	44	34	36	124093	124093	70379	66468	252966	229113	63	1.86	A17_L4_386386_idba_bin.102_A17_L4_386386_idba_bin.102.fa_scaffold_355 (4, 92)			42
A17_L4_386386_idba_bin.111	80.85	2.76	1628402	473	344	355	5343	5318	4733	4585	18633	18633	55.1	2.92				17
A17_L4_386386_idba_bin.123	91.1	3.62	1724442	312	213	221	10817	10389	8095	7801	52893	52885	58.3	2.02	A17_L4_386386_idba_bin.123_A17_L4_386386_idba_bin.123.fa_scaffold_13615 (219, 324)			38
A17_L4_386386_idba_bin.124	86.29	0.03	1746312	91	52	54	51992	47228	33582	32337	132936	132936	51.6	1.77	A17_L4_386386_idba_bin.124_A17_L4_386386_idba_bin.124.fa_scaffold_3087 (8493, 8604)			33
A17_L4_386386_idba_bin.132	88.01	0.81	1708843	30	179	180	13773	13773	9546	9493	52429	52429	51.3	2.66	A17_L4_386386_idba_bin.132_A17_L4_386386_idba_bin.132.fa_scaffold_15723 (6301, 6379)			41
A17_L4_386386_idba_bin.134	89.04	0.59	1725575	403	195	204	11845	11729	8849	8456	32934	32934	47.7	1.6	A17_L4_386386_idba_bin.134_A17_L4_386386_idba_bin.134.fa_scaffold_5434 (4, 86)			30
A17_L4_386386_idba_bin.136	81.96	4.05	2016758	0	161	161	20172	20172	12526	12526	214469	214469	68.4	3.03				38
A17_L4_386386_idba_bin.142	82.56	2.74	1910403	549	236	248	11043	10637	8094	7701	42104	42104	59.1	2.47	A17_L4_386386_idba_bin.142_A17_L4_386386_idba_bin.142.fa_scaffold_5292 (16639, 16747)			40
A17_L4_386386_idba_bin.15	85.19	3.47	2207954	392	257	269	11971	11309	8591	8206	68240	68240	44.6	2.73	2 present			33
A17_L4_386386_idba_bin.151	89.48	0.59	2430262	486	333	344	10806	10192	7298	7063	63039	63039	56.8	2.45				41
A17_L4_386386_idba_bin.154	90.08	4.93	1760667	386	178	189	15100	14936	9891	9313	50250	50250	47.8	1.31				37
A17_L4_386386_idba_bin.17	89.86	2.39	2554485	602	238	258	13808	13340	10733	9898	52548	42884	54.5	2.17	A17_L4_386386_idba_bin.17_A17_L4_386386_idba_bin.17.fa_scaffold_15802 (5515, 5627)			49
A17_L4_386386_idba_bin.23	90.56	4.52	2023567	296	224	231	12426	12248	9033	8758	67329	62290	48.6	2.02	A17_L4_386386_idba_bin.23_A17_L4_386386_idba_bin.23.fa_scaffold_2011 (22113, 22167)		A17_L4_386386_idba_bin.23_A17_L4_386386_idba_bin.23.fa_scaffold_12679 (1, 1885)	37
A17_L4_386386_idba_bin.24	88.67	0.05	1669109	41	35	37	85810	85810	47688	45109	221286	213621	59.4	2.22				32
A17_L4_386386_idba_bin.26	95.9	2.56	2354073	401	194	207	17884	16118	12134	11370	68881	68881	57.8	2.24				39
A17_L4_386386_idba_bin.44	90.61	0	1623607	86	54	56	45373	43800	30066	28991	225996	225996	51.1	2				33
A17_L4_386386_idba_bin.45	93.96	0	2666835	24	80	81	62564	62564	33335	32923	129977	129977	47.1	2.17				49
A17_L4_386386_idba_bin.49	94.38	3.37	1512618	0	5	5	367184	367184	302523	302523	514244	514244	26.5	0.37				31
A17_L4_386386_idba_bin.53	83.44	1.48	2142736	473	286	300	9483	9129	7492	7140	60808	60808	64.3	2.45	A17_L4_386386_idba_bin.53_A17_L4_386386_idba_bin.53.fa_scaffold_4099 (14503, 14611)			33
A17_L4_386386_idba_bin.74	81.7	1.81	1524552	156	213	218	10851	10851	7157	6992	44974	44974	51.1	2.84				25
A17_L4_386386_idba_bin.83	85.98	0	2636921	102	127	129	29385	29385	20763	20440	157613	157613	53.8	2.02	A17_L4_386386_idba_bin.83_A17_L4_386386_idba_bin.83.fa_scaffold_662 (31730, 31840)			49
A18_L2_319319_idba_bin.24	97.99	2.5	3595462	1	84	84	96974	96974	42803	42803	277498	277498	35.1	1.64				57
A18_L2_319319_idba_bin.27	92.62	0	2394888	15	123	124	36637	36637	19470	19313	115018	115018	45.5	2.37		A18_L2_319319_idba_bin.27_A18_L2_319319_idba_bin.27.fa_scaffold_4957 (8, 1432)	A18_L2_319319_idba_bin.27_A18_L2_319319_idba_bin.27.fa_scaffold_4004 (5715, 8304)	36
A18_L2_319319_idba_bin.28	93.55	0	2683502	0	29	29	134078	134078	92534	92534	442750	442750	45.9	1.53	3 present			49
A18_L2_319319_idba_bin.32	96.77	1.11	2999632	0	181	181	27234	27234	16572	16572	91080	91080	61.8	2.65	A18_L2_319319_idba_bin.32_A18_L2_319319_idba_bin.32.fa_scaffold_465 (2, 88)	A18_L2_319319_idba_bin.32_A18_L2_319319_idba_bin.32.fa_scaffold_17370 (3, 1093)		49
A18_L2_319319_idba_bin.44	100	0	3041929	0	40	40	104186	104186	76048	76048	304572	304572	50.6	1.77				53
A18_L2_319319_idba_bin.46	87.16	1.51	3981588	5	692	692	6779	6779	5753	5753	37722	37722	50.6	2.88	3 present			57
A18_L2_319319_idba_bin.48	83.5	0.94	1875754	0	229	229	11977	11977	8191	8191	55028	55028	62.3	1.93				47
A18_L2_319319_idba_bin.57	99.85	0.11	1586488	0	24	24	126061	126061	66103	66103	224776	224776	30.5	1.27				34
A18_L2_319319_idba_bin.6	80.82	0	2414315	0	133	133	26607	26607	18152	18152	105937	105937	48.1	2.24		A18_L2_319319_idba_bin.6_A18_L2_319319_idba_bin.6.fa_scaffold_32718 (1706, 3110)		44
A18_L2_319319_idba_bin.60	81	0.37	2880564	0	85	85	59985	59985	33888	33888	151631	151631	41.9	1.7				54
A18_L2_319319_idba_bin.62	92.31	1.68	3096269	2	398	398	10534	10534	7779	7779	36700	36700	61	2.5				62
A19_L1_387387_idba_bin.109	98.44	0.59	3635962	166	136	142	41539	37362	26735	25604	105379	105379	53.6	1.51	A19_L1_387387_idba_bin.109_A19_L1_387387_idba_bin.109.fa_scaffold_963 (15996, 16106)			64
A19_L1_387387_idba_bin.113	93.33	0.22	1394002	0	53	53	65643	65643	26301	26301	111419	111419	27.8	1.54	A19_L1_387387_idba_bin.113_A19_L1_387387_idba_bin.113.fa_scaffold_236 (69303, 69371)			37
A19_L1_387387_idba_bin.12	97.99	0.34	1947176	249	67	75	67142	55220	29062	25959	290628	287279	50.3	2.37	A19_L1_387387_idba_bin.12_A19_L1_387387_idba_bin.12.fa_scaffold_216 (20510, 20620)			35
A19_L1_387387_idba_bin.139	87.09	2.05	2729366	1200	370	398	9989	9492	7376	6854	33209	33209	50	3.51				49
A19_L1_387387_idba_bin.19	92.98	1.12	1333622	121	79	83	31450	26401	16881	16066	120977	120977	28.2	1.17				32
A19_L1_387387_idba_bin.34	95.97	1.45	2118808	261	72	79	43552	39747	29427	26817	144648	144639	53.2	2.18	A19_L1_387387_idba_bin.34_A19_L1_387387_idba_bin.34.fa_scaffold_914 (646, 756)			46
A19_L1_387387_idba_bin.43	94.41	2.17	3203905	87	85	88	52685	52685	37693	36407	185868	185868	51.9	3.07	A19_L1_387387_idba_bin.43_A19_L1_387387_idba_bin.43.fa_scaffold_311 (4, 86)			49
A19_L1_387387_idba_bin.50	95.16	0	2054449	139	75	81	60883	53836	27392	25361	170760	164461	57.7	2.33				43
A19_L1_387387_idba_bin.57	98.81	1.67	2379216	13	25	26	146973	144558	95168	91507	364615	364615	50.9	1.69				42
A19_L1_387387_idba_bin.68	88.57	0.92	1726971	379	75	84	47120	47120	23026	20554	116203	116203	51.5	2.1				39
A19_L1_387387_idba_bin.69	97.75	0	1456305	0	10	10	272537	272537	145630	145630	551452	551452	53.6	1.87	A19_L1_387387_idba_bin.69_A19_L1_387387_idba_bin.69.fa_scaffold_3394 (14031, 14111)	A19_L1_387387_idba_bin.69_A19_L1_387387_idba_bin.69.fa_scaffold_5 (268128, 269648)	A19_L1_387387_idba_bin.69_A19_L1_387387_idba_bin.69.fa_scaffold_5 (269943, 272537)	47
A19_L1_387387_idba_bin.72	83.77	1.53	3666479	1674	545	585	8625	7860	6727	6264	84612	68762	51	2.84	2 present	2 present		47
A19_L1_387387_idba_bin.8	94.17	1.88	2170027	1200	299	331	9005	8139	7257	6552	55495	55495	43.8	3.12	2 present			43
A19_L1_387387_idba_bin.84	94.6	3.1	2349101	484	340	352	9061	8951	6909	6672	41842	41842	62.1	2.48				44
A19_L1_387387_idba_bin.89	87.64	2.04	2463988	217	94	100	46022	44772	26212	24637	151478	151478	48.6	2.09		A19_L1_387387_idba_bin.89_A19_L1_387387_idba_bin.89.fa_scaffold_12802 (5448, 6382)		43
A19_L1_387387_idba_bin.9	95.97	0.36	2016706	133	65	68	52272	49669	31026	29655	171068	171068	41.7	2.1	A19_L1_387387_idba_bin.9_A19_L1_387387_idba_bin.9.fa_scaffold_1881 (4, 92)			43
A19_L1_387387_idba_bin.97	90.85	2.35	1757145	774	301	321	7175	6799	5837	5471	39685	39685	41.3	2.71	A19_L1_387387_idba_bin.97_A19_L1_387387_idba_bin.97.fa_scaffold_32472 (2070, 2177)			29
A2_L3_372372_idba_bin.104	93.46	1.52	2213879	21	158	159	19704	19704	14011	13923	88909	88909	51.2	2.7				47
A2_L3_372372_idba_bin.110	93.82	2.25	1334900	8	74	74	40787	40787	18039	18039	106231	106231	26.8	1.39	A2_L3_372372_idba_bin.110_A2_L3_372372_idba_bin.110.fa_scaffold_489 (456, 540)	A2_L3_372372_idba_bin.110_A2_L3_372372_idba_bin.110.fa_scaffold_301 (47087, 48593)	A2_L3_372372_idba_bin.110_A2_L3_372372_idba_bin.110.fa_scaffold_301 (48833, 51314)	35
A2_L3_372372_idba_bin.21	99.67	0	4469828	5	241	241	26181	26181	18547	18546	86061	86061	53.1	0.91				60
A2_L3_372372_idba_bin.34	91.79	0.71	2282631	59	137	139	27878	27878	16661	16421	79372	79372	52.2	1.95	A2_L3_372372_idba_bin.34_A2_L3_372372_idba_bin.34.fa_scaffold_16912 (3175, 3283)	A2_L3_372372_idba_bin.34_A2_L3_372372_idba_bin.34.fa_scaffold_17759 (3589, 4040)	A2_L3_372372_idba_bin.34_A2_L3_372372_idba_bin.34.fa_scaffold_879 (2, 859)	39
A2_L3_372372_idba_bin.4	97.96	0.68	2401082	15	64	65	49274	49274	37516	36939	203835	203835	50.8	1.87		A2_L3_372372_idba_bin.4_A2_L3_372372_idba_bin.4.fa_scaffold_1006 (4, 723)		43
A2_L3_372372_idba_bin.42	94.38	3.8	2107787	15	87	88	40011	40011	24227	23951	370971	318489	28.8	1.45	A2_L3_372372_idba_bin.42_A2_L3_372372_idba_bin.42.fa_scaffold_930 (23463, 23536)	2 present	A2_L3_372372_idba_bin.42_A2_L3_372372_idba_bin.42.fa_scaffold_930 (23608, 26525)	50
A2_L3_372372_idba_bin.48	81.21	0	1304686	0	21	21	107249	107249	62127	62127	196136	196136	35.3	0.82	A2_L3_372372_idba_bin.48_A2_L3_372372_idba_bin.48.fa_scaffold_43 (84, 181)			23
A2_L3_372372_idba_bin.56	100	0.8	2025556	0	17	17	193291	193291	119150	119150	649034	649034	26.3	1.34	A2_L3_372372_idba_bin.56_A2_L3_372372_idba_bin.56.fa_scaffold_3 (272, 383)		A2_L3_372372_idba_bin.56_A2_L3_372372_idba_bin.56.fa_scaffold_117 (112829, 113720)	30
A2_L3_372372_idba_bin.57	96.63	0	1363583	0	20	20	112509	112509	68179	68179	306587	306587	56.8	1.37				42
A2_L3_372372_idba_bin.60	83.22	0	1871359	0	22	22	173412	173412	85061	85061	293758	293758	46.4	1.32	3 present			46
A2_L3_372372_idba_bin.64	93.02	1.45	2969811	99	434	437	8466	8466	6842	6795	45685	45685	60.9	2.8				57
A2_L3_372372_idba_bin.66	93.2	0.7	2178172	0	19	19	178568	178568	114640	114640	392587	392587	43.8	0.79	4 present			49
A2_L3_372372_idba_bin.81	97.06	0.07	3569891	404	268	282	19797	19137	13320	12657	65677	65677	49	1.12	3 present			57
A2_L3_372372_idba_bin.96	82.79	1.34	1939354	11	134	135	23407	23407	14472	14365	99261	99261	59.7	2.14	A2_L3_372372_idba_bin.96_A2_L3_372372_idba_bin.96.fa_scaffold_2324 (6, 94)			31
A20_L1_388388_idba_bin.111	98.58	0	1306176	84	28	30	57402	57402	46649	43536	177204	177204	41.1	1.64	3 present			41
A20_L1_388388_idba_bin.115	95.71	0.16	2223783	8	45	45	85276	85276	49417	49417	183835	183835	50	1.58				39
A20_L1_388388_idba_bin.118	88.72	0.89	2345349	356	334	344	9492	9407	7022	6816	63439	63439	56.9	2.08	A20_L1_388388_idba_bin.118_A20_L1_388388_idba_bin.118.fa_scaffold_20785 (412, 521)			30
A20_L1_388388_idba_bin.123	93.55	2.15	1860333	252	188	197	13696	13316	9895	9442	42072	42072	47.5	1.74	A20_L1_388388_idba_bin.123_A20_L1_388388_idba_bin.123.fa_scaffold_3038 (14023, 14105)			34
A20_L1_388388_idba_bin.125	88.75	1.34	1701884	70	106	108	25861	24198	16055	15757	85406	85406	57.8	1.85		A20_L1_388388_idba_bin.125_A20_L1_388388_idba_bin.125.fa_scaffold_5761 (2771, 4281)	A20_L1_388388_idba_bin.125_A20_L1_388388_idba_bin.125.fa_scaffold_5761 (600, 2426)	48
A20_L1_388388_idba_bin.133	83.3	0.95	1330762	195	135	141	14775	12950	9857	9436	43026	43026	60.2	1.69				29
A20_L1_388388_idba_bin.36	90.25	0.07	1590167	111	104	108	21042	21000	15290	14722	78404	78404	60	2.9		A20_L1_388388_idba_bin.36_A20_L1_388388_idba_bin.36.fa_scaffold_2317 (16579, 17383)		36
A20_L1_388388_idba_bin.45	81.33	2.67	1185690	102	105	108	14400	14400	11292	10977	59600	59600	27.8	1.6	A20_L1_388388_idba_bin.45_A20_L1_388388_idba_bin.45.fa_scaffold_3016 (446, 519)	A20_L1_388388_idba_bin.45_A20_L1_388388_idba_bin.45.fa_scaffold_9367 (5817, 6677)		25
A20_L1_388388_idba_bin.49	98.53	0.54	2676038	0	58	58	65684	65684	46138	46138	259684	259684	52.4	2.21	2 present			47
A20_L1_388388_idba_bin.50	93.56	0.95	1874204	264	133	139	20974	20974	14091	13481	57571	57571	48	1.44				40
A20_L1_388388_idba_bin.52	82.62	0.85	1733723	79	148	150	15690	15690	11714	11557	60783	60783	28.3	1.69	A20_L1_388388_idba_bin.52_A20_L1_388388_idba_bin.52.fa_scaffold_6130 (7853, 7954)			31
A20_L1_388388_idba_bin.56	98.85	2.31	3086751	164	101	106	48441	46596	30561	29118	121808	121808	52.4	3.52	4 present			62
A20_L1_388388_idba_bin.57	96.24	0.54	1927328	47	18	19	176725	176725	107073	101435	325090	325090	42.9	1.35		A20_L1_388388_idba_bin.57_A20_L1_388388_idba_bin.57.fa_scaffold_237 (67328, 68849)		37
A20_L1_388388_idba_bin.63	85.78	0.24	2194019	0	34	34	120553	120553	64529	64529	268746	268746	51.4	1.09		A20_L1_388388_idba_bin.63_A20_L1_388388_idba_bin.63.fa_scaffold_7957 (7002, 7883)	A20_L1_388388_idba_bin.63_A20_L1_388388_idba_bin.63.fa_scaffold_655 (39273, 40081)	38
A20_L1_388388_idba_bin.66	93.89	2.03	4024484	35	86	87	97176	97176	46796	46258	232415	232415	56	2.3				45
A20_L1_388388_idba_bin.81	89.86	0.87	2455513	17	103	104	36507	36507	23839	23610	116656	111484	63.2	2.33				40
A20_L1_388388_idba_bin.9	89.14	3.81	1945468	53	260	262	9905	9830	7482	7425	36100	36100	48.1	1.74	A20_L1_388388_idba_bin.9_A20_L1_388388_idba_bin.9.fa_scaffold_4805 (364, 443)			41
A20_L1_388388_idba_bin.94	85.33	2.52	2351518	380	299	307	9912	9645	7864	7658	43651	43651	47.4	2.67	A20_L1_388388_idba_bin.94_A20_L1_388388_idba_bin.94.fa_scaffold_5049 (6, 71)			41
A20_L1_388388_idba_bin.96	99.3	0.7	2467966	61	72	73	104173	104173	34277	33806	391354	391354	39.8	3.63	4 present			40
A21_L1_389389_idba_bin.14	85.71	0	847318	73	55	57	23299	20157	15405	14863	46577	46577	44.9	1.94				36
A21_L1_389389_idba_bin.17	84.83	1.5	1234725	339	231	241	6388	6312	5345	5121	23447	22052	53	2.4				29
A21_L1_389389_idba_bin.24	99.28	1.4	2502275	12	41	42	101042	101042	61031	59577	219889	194420	53.1	1.87				46
A21_L1_389389_idba_bin.27	97.24	1.7	4164713	201	309	315	23431	22833	13478	13220	94039	94039	44.6	2.22				50
A21_L1_389389_idba_bin.30	99.51	0.59	3631730	240	147	154	40225	38936	24705	23581	102763	102763	53.6	1.98	A21_L1_389389_idba_bin.30_A21_L1_389389_idba_bin.30.fa_scaffold_937 (15988, 16097)			73
A21_L1_389389_idba_bin.37	93.49	0.22	1785361	39	33	35	110470	97351	54101	51009	233587	233587	43.3	2.17	2 present			43
A21_L1_389389_idba_bin.59	92.07	2.78	1707491	451	89	99	31089	28712	19185	17242	118175	93680	45.6	2.82	A21_L1_389389_idba_bin.59_A21_L1_389389_idba_bin.59.fa_scaffold_4561 (420, 530)	A21_L1_389389_idba_bin.59_A21_L1_389389_idba_bin.59.fa_scaffold_96 (349, 1108)	A21_L1_389389_idba_bin.59_A21_L1_389389_idba_bin.59.fa_scaffold_6065 (6453, 8324)	37
A21_L1_389389_idba_bin.63	89.46	0.22	1473517	23	43	44	86066	72535	34267	33488	207422	207422	42.5	2.16		A21_L1_389389_idba_bin.63_A21_L1_389389_idba_bin.63.fa_scaffold_113 (1, 937)		43
A21_L1_389389_idba_bin.68	80.88	2.22	3707006	248	517	525	9495	9465	7170	7060	98787	98787	43.1	4.18	2 present			59
A21_L1_389389_idba_bin.69	97.38	0.71	2007192	0	36	36	93901	93901	55755	55755	222723	222723	48.1	1.16	2 present			44
A21_L1_389389_idba_bin.73	96.16	1.17	2972239	74	87	89	57044	57024	34163	33395	124229	124229	51.1	1.96				50
A21_L4_389389_idba_bin.116	82.93	3.2	2466334	562	432	447	6926	6630	5709	5516	25560	25560	50.1	3.55	2 present			36
A21_L4_389389_idba_bin.25	91.45	1.14	1855672	43	66	68	54062	54062	28116	27288	199429	199429	35.4	2.23	A21_L4_389389_idba_bin.25_A21_L4_389389_idba_bin.25.fa_scaffold_2764 (23226, 23326)			38
A21_L4_389389_idba_bin.29	89.8	0	1500576	45	11	12	255364	255364	136416	125044	548325	548325	57.9	0.63	A21_L4_389389_idba_bin.29_A21_L4_389389_idba_bin.29.fa_scaffold_1618 (21609, 21713)			44
A21_L4_389389_idba_bin.45	92.17	0	1845725	33	23	24	138098	138098	80248	76903	210484	210484	55.5	1.25	2 present			42
A21_L4_389389_idba_bin.50	86.33	0.56	1572071	264	192	199	12365	11749	8187	7898	44504	37389	52.4	2.82	A21_L4_389389_idba_bin.50_A21_L4_389389_idba_bin.50.fa_scaffold_784 (18341, 18413)	A21_L4_389389_idba_bin.50_A21_L4_389389_idba_bin.50.fa_scaffold_784 (12999, 14507)	A21_L4_389389_idba_bin.50_A21_L4_389389_idba_bin.50.fa_scaffold_784 (15123, 18106)	46
A21_L4_389389_idba_bin.52	97.76	0.67	2055486	120	78	81	51782	50847	26352	25374	146484	116239	55.9	2.87	A21_L4_389389_idba_bin.52_A21_L4_389389_idba_bin.52.fa_scaffold_2779 (17347, 17455)			42
A21_L4_389389_idba_bin.66	97.31	3.94	2741989	187	94	99	42079	41933	29170	27694	174743	174743	51.3	1.62		A21_L4_389389_idba_bin.66_A21_L4_389389_idba_bin.66.fa_scaffold_4990 (8515, 9657)		42
A21_L4_389389_idba_bin.71	97.38	3.93	2428935	255	144	152	36726	34968	16867	15978	143109	143109	62	2.07				58
A22_L1_390390_idba_bin.27	92.16	1.18	3461900	140	264	268	20007	19777	13113	12917	71290	62215	53.8	1.87	A22_L1_390390_idba_bin.27_A22_L1_390390_idba_bin.27.fa_scaffold_808 (7714, 7824)			55
A22_L1_390390_idba_bin.40	99.3	0.58	2642143	47	70	72	77713	77713	37744	36695	198815	198815	40	3.46	3 present			42
A22_L1_390390_idba_bin.46	96.59	1.14	2023839	225	165	170	19128	19128	12265	11903	100323	100323	57.3	3.22	A22_L1_390390_idba_bin.46_A22_L1_390390_idba_bin.46.fa_scaffold_8299 (4, 89)			48
A22_L1_390390_idba_bin.48	81.08	1.34	1397416	140	217	224	8289	8167	6439	6237	27655	27655	60.1	1.74				25
A22_L1_390390_idba_bin.49	97.75	0	1178971	6	23	23	75667	75667	51259	51259	235876	235876	27.9	1.81	A22_L1_390390_idba_bin.49_A22_L1_390390_idba_bin.49.fa_scaffold_226 (5351, 5424)	A22_L1_390390_idba_bin.49_A22_L1_390390_idba_bin.49.fa_scaffold_226 (633, 2152)	A22_L1_390390_idba_bin.49_A22_L1_390390_idba_bin.49.fa_scaffold_226 (2407, 5242)	44
A22_L1_390390_idba_bin.59	89.01	0	924074	0	3	3	856740	856740	308024	308024	856740	856740	43.8	1.2		A22_L1_390390_idba_bin.59_A22_L1_390390_idba_bin.59.fa_scaffold_4 (261180, 262676)	A22_L1_390390_idba_bin.59_A22_L1_390390_idba_bin.59.fa_scaffold_4 (263248, 265989)	45
A22_L1_390390_idba_bin.61	88.8	0.95	2236577	10	263	264	11212	11212	8504	8471	49885	49885	52.5	2.84	A22_L1_390390_idba_bin.61_A22_L1_390390_idba_bin.61.fa_scaffold_5835 (5, 94)			34
A22_L1_390390_idba_bin.64	81.08	2.61	1197872	84	127	128	12300	12300	9432	9357	60394	60394	50.5	1.81	3 present			38
A22_L1_390390_idba_bin.8	86.13	0.24	1611801	109	145	149	14573	14293	11115	10816	63713	63713	50.5	2.7				32
A22_L3_390390_idba_bin.11	86.96	1.86	1499998	68	97	99	23165	23165	15463	15150	56200	56200	59.8	1.53				35
A22_L3_390390_idba_bin.15	97.85	0.18	1495680	34	37	39	64607	64607	40423	38349	129971	129971	46.7	2.13				37
A22_L3_390390_idba_bin.34	99.32	0.38	2415090	0	14	14	409075	409075	172506	172506	669315	669315	55.2	1.45				54
A22_L3_390390_idba_bin.49	95.51	1.61	1405639	32	65	66	30084	30084	21625	21297	83617	83617	54.3	2.1	A22_L3_390390_idba_bin.49_A22_L3_390390_idba_bin.49.fa_scaffold_341 (15725, 15821)	A22_L3_390390_idba_bin.49_A22_L3_390390_idba_bin.49.fa_scaffold_341 (19007, 20527)	2 present	45
A22_L3_390390_idba_bin.61	98.92	1.08	1816553	82	65	68	51753	51753	27946	26712	104550	104550	38.3	2.93	A22_L3_390390_idba_bin.61_A22_L3_390390_idba_bin.61.fa_scaffold_1772 (377, 486)			42
A23_L1_391391_idba_bin.132	89.31	3.94	2569155	261	223	230	16059	15735	11520	11169	66116	66116	52.9	3.13				45
A23_L1_391391_idba_bin.138	87.71	3.65	1574708	308	211	221	9970	9504	7463	7123	44269	44269	59.7	1.95				33
A23_L1_391391_idba_bin.146	96.77	0.02	2563072	82	67	68	54367	54367	38254	37691	153978	153978	52.4	1.93				41
A23_L1_391391_idba_bin.154	89.65	0	1592253	20	14	15	202536	156664	113732	106148	330579	330579	56.3	1.08	A23_L1_391391_idba_bin.154_A23_L1_391391_idba_bin.154.fa_scaffold_829 (453, 563)			43
A23_L1_391391_idba_bin.162	93.79	1.08	3008200	220	317	323	13104	12742	9489	9312	46329	38404	60.9	2.54	A23_L1_391391_idba_bin.162_A23_L1_391391_idba_bin.162.fa_scaffold_2087 (2, 88)			58
A23_L1_391391_idba_bin.26	99.12	0	3248701	20	37	38	198933	198933	87802	85491	370353	277347	58.5	0.84	A23_L1_391391_idba_bin.26_A23_L1_391391_idba_bin.26.fa_scaffold_1660 (25084, 25162)			61
A23_L1_391391_idba_bin.29	84.14	0.54	2036630	1528	240	287	11876	10345	8485	7090	34856	34856	47.9	3.12	A23_L1_391391_idba_bin.29_A23_L1_391391_idba_bin.29.fa_scaffold_29007 (243, 321)			41
A23_L1_391391_idba_bin.32	97.5	0.98	2110081	29	87	88	40012	39732	24253	23977	105994	105994	64.4	2				55
A23_L1_391391_idba_bin.37	87.91	0	865360	3	31	31	41646	41646	27914	27914	67985	67985	41.9	1.07				43
A23_L1_391391_idba_bin.39	89.83	2.15	3202886	514	278	293	15711	14728	11521	10929	57306	57306	53	3.77	A23_L1_391391_idba_bin.39_A23_L1_391391_idba_bin.39.fa_scaffold_24459 (2666, 2760)	A23_L1_391391_idba_bin.39_A23_L1_391391_idba_bin.39.fa_scaffold_7072 (8587, 10059)		45
A23_L1_391391_idba_bin.43	91.5	0.59	2444087	675	273	287	12836	12475	8952	8513	107859	107859	57.1	1.99	2 present			44
A23_L1_391391_idba_bin.65	87.44	0.77	1962030	584	232	247	10639	10201	8457	7941	45689	45689	48.2	2.64				45
A23_L1_391391_idba_bin.82	99.27	1.42	2005121	168	77	83	46371	41079	26040	24156	138661	137321	48.5	1.86	2 present			39
A23_L1_391391_idba_bin.85	86.33	0.4	1446979	469	126	137	17382	15127	11483	10558	46020	40421	58.1	1.68				40
A23_L1_391391_idba_bin.97	96.47	2.36	2463137	80	90	92	44017	38977	27368	26772	89525	89525	51.1	2.4				50
A23_L4_391391_idba_bin.106	84.95	1.64	1370157	87	45	46	52814	52814	30447	29784	109253	102619	60.2	1.26	A23_L4_391391_idba_bin.106_A23_L4_391391_idba_bin.106.fa_scaffold_10803 (4361, 4450)			44
A23_L4_391391_idba_bin.12	91.5	0	1839470	37	18	19	152150	152150	102192	96812	509580	439987	56.4	2.02	2 present	A23_L4_391391_idba_bin.12_A23_L4_391391_idba_bin.12.fa_scaffold_1064 (48, 1553)	A23_L4_391391_idba_bin.12_A23_L4_391391_idba_bin.12.fa_scaffold_434 (1, 2510)	49
A23_L4_391391_idba_bin.13	86.29	1.57	2934994	169	158	164	32298	30601	18575	17895	106483	90079	52.2	2.81				43
A23_L4_391391_idba_bin.19	88.59	2.15	2117383	1129	306	339	9284	8242	6919	6242	55929	55929	63.3	3.14				42
A23_L4_391391_idba_bin.4	98.73	1.27	2052927	37	76	78	47081	47081	27012	26319	113951	113951	33.8	1.9	5 present			52
A23_L4_391391_idba_bin.41	84.77	0	853881	32	59	61	22877	22877	14472	13997	47927	47927	42.2	1.88				41
A23_L4_391391_idba_bin.54	98.66	0.67	2199747	66	11	13	216148	216148	199977	169206	430089	358934	49.4	1.47	2 present			38
A23_L4_391391_idba_bin.75	95.78	0.86	2636326	54	133	135	27505	27505	19822	19527	83056	83056	50.3	3.01	A23_L4_391391_idba_bin.75_A23_L4_391391_idba_bin.75.fa_scaffold_4855 (8512, 8604)			45
A23_L4_391391_idba_bin.92	94.21	1.3	2901203	152	96	99	51106	49513	30220	29303	110066	110066	48.7	3.53		A23_L4_391391_idba_bin.92_A23_L4_391391_idba_bin.92.fa_scaffold_29473 (2, 917)		42
A24_L1_392392_idba_bin.36	90.56	1.01	2523926	322	234	242	16181	15602	10786	10428	79873	79873	51.3	2.9	A24_L1_392392_idba_bin.36_A24_L1_392392_idba_bin.36.fa_scaffold_1255 (15158, 15252)			42
A24_L1_392392_idba_bin.4	95.58	0.91	2322338	743	257	274	12737	12224	9036	8472	52069	52069	63.3	3.13	A24_L1_392392_idba_bin.4_A24_L1_392392_idba_bin.4.fa_scaffold_523 (43775, 43864)			55
A24_L1_392392_idba_bin.5	96.95	0.37	3478454	86	115	117	52558	52336	30247	29729	143442	143442	48.7	2.25				75
A24_L1_392392_idba_bin.6	97.7	0.95	2374206	0	23	23	152425	152425	103226	103226	322028	322028	51.1	1.07			A24_L1_392392_idba_bin.6_A24_L1_392392_idba_bin.6.fa_scaffold_76 (182972, 184632)	46
A24_L1_392392_idba_bin.78	99.37	0.38	2407836	76	13	14	380464	380464	185218	171982	491011	491011	55.1	1.82				54
A24_L4_392392_idba_bin.37	95.13	1.12	1379311	361	94	105	27747	23028	14673	13132	142007	142007	57.2	2.86	A24_L4_392392_idba_bin.37_A24_L4_392392_idba_bin.37.fa_scaffold_7574 (7036, 7109)	A24_L4_392392_idba_bin.37_A24_L4_392392_idba_bin.37.fa_scaffold_7574 (10366, 11854)	A24_L4_392392_idba_bin.37_A24_L4_392392_idba_bin.37.fa_scaffold_7574 (7227, 10086)	42
A24_L4_392392_idba_bin.40	94.18	0.22	1713372	26	22	23	165949	165949	77880	74493	351548	351548	43.3	1.51				44
A24_L4_392392_idba_bin.46	92.76	1.68	2129972	587	104	121	34311	26621	20480	17598	162992	114934	54.7	2.61	2 present			41
A24_L4_392392_idba_bin.47	85.33	1.33	1532098	80	48	51	49729	49729	31918	30039	137366	137366	26.9	1.58				20
A24_L4_392392_idba_bin.52	94.59	1.01	2253101	0	34	34	142436	142436	66267	66267	194895	194895	51.1	2.69				45
A24_L4_392392_idba_bin.56	94.25	3.85	2294362	788	276	291	12632	12233	8312	7881	199038	199038	61.9	2.54				53
A24_L4_392392_idba_bin.60	82.81	1.51	2121924	294	109	116	35208	35199	19467	18289	134661	134661	46.1	2.79				33
A24_L4_392392_idba_bin.72	82.79	1.01	1455552	525	216	230	8929	8415	6738	6326	25649	25649	59.6	1.91				34
A24_L4_392392_idba_bin.86	98.59	0.81	2413550	32	96	98	40314	40314	25141	24627	131640	131640	65.4	2.9				47
A24_L4_392392_idba_bin.90	96.91	1.35	2384164	63	48	50	95644	95644	49670	47682	228207	228207	51.2	1.86	3 present			49
A24_L4_392392_idba_bin.91	86.1	1.67	2035426	1067	287	319	8807	8281	7092	6377	39362	39356	63.8	2.68	2 present			44
A24_L4_392392_idba_bin.94	93.03	2.4	2301726	704	266	279	11620	11161	8653	8247	53484	42874	57.7	2.12				34
A25_L4_393393_idba_bin.103	89.57	1.14	1844595	206	198	203	14336	14142	9316	9085	45029	45029	48	1.96				40
A25_L4_393393_idba_bin.107	86.26	2.38	1537555	381	170	181	12461	11413	9044	8492	52990	52990	59.8	2.07			A25_L4_393393_idba_bin.107_A25_L4_393393_idba_bin.107.fa_scaffold_45308 (1992, 3008)	33
A25_L4_393393_idba_bin.11	99.47	0.35	1596319	81	39	42	82717	82717	40931	38005	161917	161917	34.7	1.21		A25_L4_393393_idba_bin.11_A25_L4_393393_idba_bin.11.fa_scaffold_4669 (7, 753)		34
A25_L4_393393_idba_bin.118	92.78	1.43	1934919	435	80	90	45715	36225	24186	21494	115543	115543	49.9	1.51	A25_L4_393393_idba_bin.118_A25_L4_393393_idba_bin.118.fa_scaffold_572 (47791, 47866)		A25_L4_393393_idba_bin.118_A25_L4_393393_idba_bin.118.fa_scaffold_572 (44970, 47476)	39
A25_L4_393393_idba_bin.130	96.75	0.69	3016662	352	288	296	15525	15135	10474	10190	67225	59931	60.7	2.86				66
A25_L4_393393_idba_bin.140	97.75	0	1443653	27	41	42	53464	53464	35211	34372	119515	119515	57.2	2.21				40
A25_L4_393393_idba_bin.142	96.09	2.83	3122152	715	231	250	24070	21172	13515	12485	58507	58507	60.2	2.69	3 present			56
A25_L4_393393_idba_bin.143	95.3	0	2029540	320	118	127	26114	23549	17199	15978	94575	94575	53.4	2.57				33
A25_L4_393393_idba_bin.151	87.77	0.28	3180351	130	79	82	87273	87273	40257	38783	233151	233151	39.9	1.23				62
A25_L4_393393_idba_bin.153	87.74	0.89	1567675	180	58	64	41720	41720	27028	24492	159207	147151	57.7	1.74	A25_L4_393393_idba_bin.153_A25_L4_393393_idba_bin.153.fa_scaffold_1581 (25989, 26077)			32
A25_L4_393393_idba_bin.157	87.63	2.38	2294566	530	188	203	17499	16160	12205	11300	68292	68292	51.5	1.55	A25_L4_393393_idba_bin.157_A25_L4_393393_idba_bin.157.fa_scaffold_21266 (254, 330)	A25_L4_393393_idba_bin.157_A25_L4_393393_idba_bin.157.fa_scaffold_1625 (47871, 48772)		38
A25_L4_393393_idba_bin.31	85.55	1.12	1627343	102	93	97	34098	34098	17498	16775	105811	105811	29.9	1.83				43
A25_L4_393393_idba_bin.37	95.01	4.14	2367531	470	204	218	18072	17537	11605	10858	122610	122610	62.1	1.96				54
A25_L4_393393_idba_bin.45	97.37	0.66	3048661	7	74	74	71122	71122	41198	41198	186236	186236	51.4	2.23				69
A25_L4_393393_idba_bin.55	84.67	2.63	2138264	258	128	136	27465	27323	16705	15720	97063	97063	52.7	1.68	A25_L4_393393_idba_bin.55_A25_L4_393393_idba_bin.55.fa_scaffold_317 (70981, 71057)			32
A25_L4_393393_idba_bin.73	99.3	0.35	2455638	47	52	54	109761	103837	47223	45473	185373	185373	39.9	2.5	3 present			41
A25_L4_393393_idba_bin.75	90.67	0.22	1239302	1	47	47	44234	44234	26368	26368	148459	148459	28.1	1.72				26
A25_L4_393393_idba_bin.78	83.3	1.59	1922407	1646	310	356	7632	7359	6201	5395	29979	29979	63.9	2.57	A25_L4_393393_idba_bin.78_A25_L4_393393_idba_bin.78.fa_scaffold_5177 (3, 79)			38
A25_L4_393393_idba_bin.87	94.18	0	1740742	40	21	22	93369	93369	82892	79122	413242	345841	57	1.29	2 present			46
A25_L4_393393_idba_bin.89	90.83	2.19	1604999	424	164	172	13982	13598	9786	9328	61924	61924	47.4	2.05	A25_L4_393393_idba_bin.89_A25_L4_393393_idba_bin.89.fa_scaffold_13197 (453, 559)	A25_L4_393393_idba_bin.89_A25_L4_393393_idba_bin.89.fa_scaffold_31748 (2978, 3394)		39
A25_L4_393393_idba_bin.92	96.32	0.85	3793353	408	225	234	31510	31502	16859	16209	108959	108959	48.9	1.33	5 present			62
A25_L4_393393_idba_bin.93	91	1.49	3288236	214	132	137	40621	40091	24910	24000	160805	160805	48.5	2.59	A25_L4_393393_idba_bin.93_A25_L4_393393_idba_bin.93.fa_scaffold_2277 (19697, 19801)			38
A25_L4_393393_idba_bin.94	97.2	0	2425290	214	76	79	78003	78003	31911	30697	371279	371279	40.3	2.42	A25_L4_393393_idba_bin.94_A25_L4_393393_idba_bin.94.fa_scaffold_731 (432, 543)			44
A26_L1_394394_idba_bin.14	99.25	0.19	3673901	1	164	164	38337	38337	22401	22401	176419	176419	44.5	2.96				69
A26_L1_394394_idba_bin.15	92.84	0	1745545	17	26	27	88506	88506	67136	64649	383466	383466	56.8	1.63	2 present	A26_L1_394394_idba_bin.15_A26_L1_394394_idba_bin.15.fa_scaffold_159 (19046, 20551)	A26_L1_394394_idba_bin.15_A26_L1_394394_idba_bin.15.fa_scaffold_91 (28832, 31731)	46
A26_L2_394394_idba_bin.11	97.22	0.14	2340224	44	111	113	32497	32497	21083	20709	94305	94305	63.1	2.72	A26_L2_394394_idba_bin.11_A26_L2_394394_idba_bin.11.fa_scaffold_435 (1, 88)			56
A26_L2_394394_idba_bin.113	98.25	0.12	1803041	45	18	19	213741	212994	100168	94894	361518	304858	44.3	1.36				35
A26_L2_394394_idba_bin.116	94.89	3.23	2790126	129	52	56	100808	80074	53656	49821	279901	279901	51.2	1.39		A26_L2_394394_idba_bin.116_A26_L2_394394_idba_bin.116.fa_scaffold_4043 (1, 1383)		39
A26_L2_394394_idba_bin.119	95	1.9	2311098	50	69	70	59051	59051	33494	33014	191100	191100	49.2	1.87				40
A26_L2_394394_idba_bin.124	89.82	3.06	1900283	141	284	289	8656	8312	6691	6574	34795	34795	54.6	2.69	2 present		A26_L2_394394_idba_bin.124_A26_L2_394394_idba_bin.124.fa_scaffold_3240 (30, 2627)	42
A26_L2_394394_idba_bin.128	91.23	1.89	2303736	269	245	256	13899	13316	9403	8997	50949	50949	53.4	2.92				43
A26_L2_394394_idba_bin.17	96.41	0.49	3331853	81	236	239	21850	21575	14118	13940	81376	81376	51.1	3.24				50
A26_L2_394394_idba_bin.26	93.82	3.93	1204190	9	50	50	33745	33745	24083	24083	148612	148612	27.1	1.3	A26_L2_394394_idba_bin.26_A26_L2_394394_idba_bin.26.fa_scaffold_1670 (219, 294)	A26_L2_394394_idba_bin.26_A26_L2_394394_idba_bin.26.fa_scaffold_2877 (2, 774)		39
A26_L2_394394_idba_bin.28	94.15	1.71	1802788	60	87	90	35817	35817	20721	20030	146779	141319	47	1.74				49
A26_L2_394394_idba_bin.30	96.83	0	2012942	5	69	69	46796	46791	29173	29173	131475	131475	49.6	1.94				41
A26_L2_394394_idba_bin.38	88.49	0.17	1630795	4	42	42	81200	81200	38828	38828	178010	178010	59.4	1.53	A26_L2_394394_idba_bin.38_A26_L2_394394_idba_bin.38.fa_scaffold_6223 (573, 683)	A26_L2_394394_idba_bin.38_A26_L2_394394_idba_bin.38.fa_scaffold_2541 (27671, 29181)	A26_L2_394394_idba_bin.38_A26_L2_394394_idba_bin.38.fa_scaffold_2541 (29529, 32059)	42
A26_L2_394394_idba_bin.39	95.7	1.08	2687915	117	111	114	35531	35531	24215	23577	89069	89069	47.9	2.98	A26_L2_394394_idba_bin.39_A26_L2_394394_idba_bin.39.fa_scaffold_22991 (5738, 5834)	A26_L2_394394_idba_bin.39_A26_L2_394394_idba_bin.39.fa_scaffold_1413 (2, 912)		46
A26_L2_394394_idba_bin.40	96.91	1.61	1639284	73	68	71	47178	43788	24107	23087	138757	138757	60.4	1.83	A26_L2_394394_idba_bin.40_A26_L2_394394_idba_bin.40.fa_scaffold_589 (44802, 44892)	A26_L2_394394_idba_bin.40_A26_L2_394394_idba_bin.40.fa_scaffold_892 (7298, 8759)	A26_L2_394394_idba_bin.40_A26_L2_394394_idba_bin.40.fa_scaffold_1519 (31981, 34787)	47
A26_L2_394394_idba_bin.5	89.14	1.14	1885646	132	215	219	13811	13811	8770	8609	78507	78507	48	2.02	A26_L2_394394_idba_bin.5_A26_L2_394394_idba_bin.5.fa_scaffold_10375 (5, 96)	A26_L2_394394_idba_bin.5_A26_L2_394394_idba_bin.5.fa_scaffold_5975 (1158, 2720)	A26_L2_394394_idba_bin.5_A26_L2_394394_idba_bin.5.fa_scaffold_5975 (1, 877)	44
A26_L2_394394_idba_bin.52	96.59	1.14	2158376	1	42	42	87264	87264	51389	51389	240154	240154	59.1	2				43
A26_L2_394394_idba_bin.53	91.51	0.38	2456340	127	164	168	21927	21531	14977	14620	118243	118243	48.1	2.83				47
A26_L2_394394_idba_bin.82	84.46	1.54	1935035	112	261	264	9093	8954	7413	7329	45407	45407	51.5	2.58				41
A26_L2_394394_idba_bin.89	98.86	0.67	1892221	51	58	59	59971	59971	32624	32070	138441	138441	47.9	2.65	A26_L2_394394_idba_bin.89_A26_L2_394394_idba_bin.89.fa_scaffold_816 (3, 85)			45
A26_L2_394394_idba_bin.93	96.68	0.91	3542379	74	124	126	51504	51504	28567	28113	134802	134802	44.5	3.03	7 present			84
A27_L4_395395_idba_bin.1	86.44	0.95	2220476	222	234	239	13181	13181	9489	9289	47002	47002	52	2.48				33
A27_L4_395395_idba_bin.11	91.01	1.17	1334342	238	119	126	16238	16229	11212	10588	99204	99204	57.2	2.88	A27_L4_395395_idba_bin.11_A27_L4_395395_idba_bin.11.fa_scaffold_1832 (474, 547)			41
A27_L4_395395_idba_bin.110	96.77	0.54	2777201	686	102	124	41045	34748	27227	22391	95697	88402	51	1.96				44
A27_L4_395395_idba_bin.115	86.99	0	2469766	203	132	137	30972	30571	18710	18026	71279	71279	48	2.42	A27_L4_395395_idba_bin.115_A27_L4_395395_idba_bin.115.fa_scaffold_9874 (3, 103)			42
A27_L4_395395_idba_bin.124	85.9	1.58	2860714	166	126	132	40718	40103	22704	21670	143637	143637	48.7	3.12				49
A27_L4_395395_idba_bin.130	95.72	0.63	1978676	236	117	123	27581	27445	16911	16084	73907	71170	31.8	1.51				43
A27_L4_395395_idba_bin.136	86.3	3.41	2002005	760	319	339	7527	6945	6275	5903	40059	40059	47.7	2.45				48
A27_L4_395395_idba_bin.139	92.68	3.22	3099665	1243	307	337	15978	15119	10096	9194	81217	81216	47.9	2.79				51
A27_L4_395395_idba_bin.30	97.62	1.38	3186111	197	227	234	21548	21232	14035	13615	89108	89108	60.7	2.57		A27_L4_395395_idba_bin.30_A27_L4_395395_idba_bin.30.fa_scaffold_29927 (1, 1224)		68
A27_L4_395395_idba_bin.32	92.14	1.67	2763432	496	161	174	23351	22399	17164	15878	57134	57126	50.6	2.55	2 present			53
A27_L4_395395_idba_bin.41	96.39	4.11	2478693	582	159	175	23622	21450	15589	14160	75143	69863	50.1	3.33	A27_L4_395395_idba_bin.41_A27_L4_395395_idba_bin.41.fa_scaffold_1180 (310, 420)			44
A27_L4_395395_idba_bin.53	96.64	0	1902056	49	35	36	85876	85876	54344	52833	149960	149960	41.8	1.71	2 present			41
A27_L4_395395_idba_bin.61	98.39	0.22	3044529	101	30	32	226248	226248	101484	95138	269443	265347	45.8	1.9		A27_L4_395395_idba_bin.61_A27_L4_395395_idba_bin.61.fa_scaffold_120 (223188, 223611)	A27_L4_395395_idba_bin.61_A27_L4_395395_idba_bin.61.fa_scaffold_120 (224423, 226247)	70
A27_L4_395395_idba_bin.71	97.47	0.81	2148910	291	79	86	44602	44602	27201	24983	110483	110483	62.2	1.81				44
A27_L4_395395_idba_bin.78	97.52	0.16	2860766	71	54	55	82146	82146	52977	52012	436332	436332	59.5	2.32				59
A27_L4_395395_idba_bin.87	97.32	0.22	2058769	0	57	57	72592	72592	36118	36118	171646	171646	50	2.42	A27_L4_395395_idba_bin.87_A27_L4_395395_idba_bin.87.fa_scaffold_735 (16812, 16907)			43
A27_L4_395395_idba_bin.92	80.94	0.86	3554883	2849	567	630	7873	7273	6269	5638	62611	37113	51	2.72	4 present			37
A27_L4_395395_idba_bin.93	90.55	2.18	2023444	712	295	314	8881	8663	6859	6441	39386	39386	44.1	2.88	3 present			40
A28_L2_321321_idba_bin.100	97.36	2.59	2436768	6	115	115	31266	31266	21189	21189	89624	89624	31.9	1.77				25
A28_L2_321321_idba_bin.102	94.74	2.17	2809557	0	326	326	11795	11795	8618	8618	57871	57871	61.3	2.13	A28_L2_321321_idba_bin.102_A28_L2_321321_idba_bin.102.fa_scaffold_15633 (2, 88)			52
A28_L2_321321_idba_bin.21	93.71	0.54	2477260	0	72	72	51224	51224	34406	34406	163421	163421	52.3	1.75	2 present	A28_L2_321321_idba_bin.21_A28_L2_321321_idba_bin.21.fa_scaffold_5186 (1, 988)	A28_L2_321321_idba_bin.21_A28_L2_321321_idba_bin.21.fa_scaffold_3543 (3, 850)	40
A28_L2_321321_idba_bin.31	84.95	0	2077385	0	15	15	357147	357147	138492	138492	389498	389498	53.7	2.1				47
A28_L2_321321_idba_bin.46	92.38	3.12	2451506	4	145	145	34352	34352	16906	16906	252361	252361	62	1.8				54
A28_L2_321321_idba_bin.5	97.33	0.22	1586171	0	61	61	43673	43673	26002	26002	115831	115831	31.2	1.33				26
A28_L2_321321_idba_bin.58	98.44	1.55	2062643	6	134	134	22833	22833	15392	15392	94299	94299	56.1	1.83				49
A28_L2_321321_idba_bin.86	97.65	2.24	3003907	0	91	91	67519	67519	33009	33009	208409	208409	57.1	3.28	3 present			56
A28_L2_321321_idba_bin.93	98.26	0	2903134	0	46	46	86066	86066	63111	63111	298785	298785	54.1	1.56		A28_L2_321321_idba_bin.93_A28_L2_321321_idba_bin.93.fa_scaffold_184 (1, 1343)		49
A28_L2_321321_idba_bin.98	97.75	1.12	1526019	0	76	76	33693	33693	20079	20079	145897	145897	32.8	2.39	2 present			45
A29_L3_342342_idba_bin.1	95.81	0.24	2096118	20	53	54	69136	69136	39549	38816	165653	165653	49.6	1.17				32
A29_L3_342342_idba_bin.105	94.25	0.57	1686164	48	20	21	148984	148984	84308	80291	305593	305593	43.6	1.1	2 present			44
A29_L3_342342_idba_bin.109	81.36	0.55	898298	22	59	60	21939	21261	15225	14971	57303	57303	43.9	1.94				41
A29_L3_342342_idba_bin.115	92.51	0.81	1820449	1	23	23	133445	133445	79149	79149	304485	304485	48	1.49				40
A29_L3_342342_idba_bin.12	85.7	2.79	2356209	410	334	348	9047	8875	7054	6769	40066	40066	47.2	2.92				39
A29_L3_342342_idba_bin.121	99.4	0.6	2030604	0	31	31	123469	123469	65503	65503	312738	312738	45.4	1.88	2 present			52
A29_L3_342342_idba_bin.123	93.02	0.63	1912730	56	46	47	65164	65164	41581	40695	220324	220324	49.7	1.58		2 present		42
A29_L3_342342_idba_bin.125	89.78	0.67	1458078	19	31	32	74937	74937	47034	45564	148659	110448	55.3	1.52	A29_L3_342342_idba_bin.125_A29_L3_342342_idba_bin.125.fa_scaffold_3340 (21748, 21857)	A29_L3_342342_idba_bin.125_A29_L3_342342_idba_bin.125.fa_scaffold_2515 (2321, 3795)	A29_L3_342342_idba_bin.125_A29_L3_342342_idba_bin.125.fa_scaffold_2515 (1, 1988)	43
A29_L3_342342_idba_bin.132	98.39	0.27	2616816	63	33	35	142127	137617	79297	74764	381344	381344	45.7	2.38	2 present			44
A29_L3_342342_idba_bin.15	82.23	1.1	850556	43	51	52	27027	24798	16677	16356	82282	82282	45.4	1.17				40
A29_L3_342342_idba_bin.17	89.71	1.14	1961974	118	116	121	25233	25094	16913	16213	78551	78551	46.3	1.4	2 present			40
A29_L3_342342_idba_bin.20	93.63	5	2617514	152	120	124	34714	34714	21812	21107	83606	83606	49.9	1.75				35
A29_L3_342342_idba_bin.48	95.7	0	1511913	14	37	38	66262	66262	40862	39786	173152	173152	42.1	1.66				42
A29_L3_342342_idba_bin.52	80.16	1.31	1879232	303	349	358	6485	6075	5384	5248	71837	71837	57	2.09	A29_L3_342342_idba_bin.52_A29_L3_342342_idba_bin.52.fa_scaffold_20523 (3715, 3801)			32
A29_L3_342342_idba_bin.53	95.43	1.6	1957305	201	180	186	16349	15384	10873	10522	49662	49662	55.7	3.19				35
A29_L3_342342_idba_bin.62	95.51	0	1009031	11	46	46	64299	64299	21935	21935	101210	101210	36	2.33	A29_L3_342342_idba_bin.62_A29_L3_342342_idba_bin.62.fa_scaffold_226 (68533, 68608)	A29_L3_342342_idba_bin.62_A29_L3_342342_idba_bin.62.fa_scaffold_226 (63801, 65327)	2 present	40
A29_L3_342342_idba_bin.75	93.74	2.42	2029253	180	311	315	7591	7524	6524	6441	29419	29419	58.9	2.83				42
A29_L3_342342_idba_bin.90	91.45	0.85	2200168	77	38	40	96283	96283	57899	55002	240883	240883	36.9	1.3				36
A29_L3_342342_idba_bin.99	93.15	0.81	1980982	22	21	22	190671	190671	94332	90043	572074	572074	51	1.5				46
A3_L3_373373_idba_bin.108	88.79	0.67	1613277	96	91	95	28589	28589	17728	16980	131483	131483	59.5	1.93	A3_L3_373373_idba_bin.108_A3_L3_373373_idba_bin.108.fa_scaffold_6735 (457, 567)			33
A3_L3_373373_idba_bin.126	92.14	1.43	1808960	273	230	240	11448	10274	7865	7536	43770	43770	50.2	1.73				33
A3_L3_373373_idba_bin.128	80.83	1.75	2059499	470	270	281	9387	8791	7627	7327	38989	38989	40.7	1.93				47
A3_L3_373373_idba_bin.140	91.01	0	1159817	0	137	137	10938	10938	8465	8465	37523	37523	56.7	2.64				25
A3_L3_373373_idba_bin.144	89.04	1.87	1683174	304	194	203	12066	12005	8676	8290	44800	44800	47.2	2.12		A3_L3_373373_idba_bin.144_A3_L3_373373_idba_bin.144.fa_scaffold_12098 (1155, 2649)	A3_L3_373373_idba_bin.144_A3_L3_373373_idba_bin.144.fa_scaffold_12098 (3378, 6219)	34
A3_L3_373373_idba_bin.15	97.59	1.12	1653160	0	11	11	888998	888998	150287	150287	888998	888998	51	1.67	A3_L3_373373_idba_bin.15_A3_L3_373373_idba_bin.15.fa_scaffold_0 (477, 559)			46
A3_L3_373373_idba_bin.4	88	1.56	1201071	0	41	41	57793	57793	29294	29294	127418	127418	27.9	1.96	A3_L3_373373_idba_bin.4_A3_L3_373373_idba_bin.4.fa_scaffold_127 (3, 71)			33
A3_L3_373373_idba_bin.50	93.65	1.25	1758744	95	59	61	60050	49394	29809	28830	240097	240097	47.2	1.71				45
A3_L3_373373_idba_bin.58	92.07	0.98	1486809	242	125	130	22785	22416	11894	11435	64858	64858	60.6	2.03		A3_L3_373373_idba_bin.58_A3_L3_373373_idba_bin.58.fa_scaffold_9650 (7605, 9064)	A3_L3_373373_idba_bin.58_A3_L3_373373_idba_bin.58.fa_scaffold_4178 (18215, 20572)	42
A3_L3_373373_idba_bin.64	96.3	0	1214867	89	39	41	43845	43815	31150	29628	121463	117054	31.7	1.58				24
A30_L1_343343_idba_bin.10	96.4	0.67	2611024	195	181	186	24851	24851	14425	14036	91626	91626	56	2.85	A30_L1_343343_idba_bin.10_A30_L1_343343_idba_bin.10.fa_scaffold_1468 (28237, 28325)			46
A30_L1_343343_idba_bin.108	88.18	1.05	2130904	105	353	358	7465	7341	6036	5951	41536	41536	64.3	2.89	2 present			44
A30_L1_343343_idba_bin.11	98.92	2.42	3017326	0	89	89	75747	75747	33902	33902	173685	173685	41.6	2.37				50
A30_L1_343343_idba_bin.111	86.44	3.39	1692818	277	403	413	4536	4536	4200	4098	19511	19511	61.3	2.59				19
A30_L1_343343_idba_bin.113	90.3	0	1444655	31	9	10	187309	187309	160517	144462	639286	639286	55.5	1.64	A30_L1_343343_idba_bin.113_A30_L1_343343_idba_bin.113.fa_scaffold_2261 (20084, 20194)			46
A30_L1_343343_idba_bin.142	89.26	0.03	2012449	256	165	173	19344	19172	12196	11631	54577	54577	50.3	2				31
A30_L1_343343_idba_bin.18	90.2	0.85	3549890	217	366	373	14786	14659	9699	9516	67509	67509	48.9	1.24	5 present			53
A30_L1_343343_idba_bin.20	86.58	0.02	1818565	0	76	76	41005	41005	23928	23928	149849	149849	52.8	1.92	A30_L1_343343_idba_bin.20_A30_L1_343343_idba_bin.20.fa_scaffold_751 (46703, 46813)			38
A30_L1_343343_idba_bin.24	80.58	0.03	1218400	115	154	157	10378	10368	7911	7759	38249	38246	53.3	1.67	A30_L1_343343_idba_bin.24_A30_L1_343343_idba_bin.24.fa_scaffold_5091 (47, 140)	A30_L1_343343_idba_bin.24_A30_L1_343343_idba_bin.24.fa_scaffold_4056 (1, 1372)		27
A30_L1_343343_idba_bin.30	90.13	2.81	1252861	0	64	64	31963	31963	19575	19575	89333	89333	26.5	1.41		A30_L1_343343_idba_bin.30_A30_L1_343343_idba_bin.30.fa_scaffold_5604 (18977, 19741)		38
A30_L1_343343_idba_bin.4	82.08	0	1867880	72	29	31	108029	108029	64409	60251	366024	366024	48.6	1.37	A30_L1_343343_idba_bin.4_A30_L1_343343_idba_bin.4.fa_scaffold_432 (448, 526)			49
A30_L1_343343_idba_bin.42	88.27	0.77	2919089	303	376	386	9721	9536	7763	7561	55942	55942	49.9	3.96	2 present	A30_L1_343343_idba_bin.42_A30_L1_343343_idba_bin.42.fa_scaffold_19839 (2489, 3996)	A30_L1_343343_idba_bin.42_A30_L1_343343_idba_bin.42.fa_scaffold_19839 (1, 2001)	64
A30_L1_343343_idba_bin.51	97.63	1.01	2366786	0	56	56	50525	50525	42264	42264	171452	171452	51.1	1.87				42
A30_L1_343343_idba_bin.59	83.65	2.64	1861911	225	348	354	5830	5801	5350	5259	56155	56155	62.3	2.24				45
A30_L1_343343_idba_bin.66	95.39	1.14	1988235	31	50	51	59757	54417	39764	38984	103202	103202	43.8	1.4	A30_L1_343343_idba_bin.66_A30_L1_343343_idba_bin.66.fa_scaffold_520 (2552, 2661)			41
A30_L1_343343_idba_bin.7	99.93	0	1860100	11	24	25	184003	184003	77504	74403	303815	303815	47.9	2.12	2 present			44
A30_L1_343343_idba_bin.73	91.01	1.12	1133117	5	44	44	51253	51253	25752	25752	230138	230133	27.6	2.64		A30_L1_343343_idba_bin.73_A30_L1_343343_idba_bin.73.fa_scaffold_229 (197, 1746)	A30_L1_343343_idba_bin.73_A30_L1_343343_idba_bin.73.fa_scaffold_621 (41811, 44725)	41
A30_L1_343343_idba_bin.8	87.03	1.69	907776	0	6	6	195885	195885	151296	151296	222353	222353	43.4	0.69	A30_L1_343343_idba_bin.8_A30_L1_343343_idba_bin.8.fa_scaffold_367 (103051, 103149)		A30_L1_343343_idba_bin.8_A30_L1_343343_idba_bin.8.fa_scaffold_884 (4, 1902)	35
A30_L1_343343_idba_bin.86	92.94	1.11	1792603	56	29	30	97322	67429	61813	59751	232105	232105	57.8	1.19				41
A30_L1_343343_idba_bin.9	95.51	1.7	2396785	79	193	197	19006	18958	12418	12166	52317	52317	57.7	2.11				33
A30_L1_343343_idba_bin.93	93.19	1.48	2586841	147	277	282	14362	13851	9338	9172	86268	86268	56.6	2.26	A30_L1_343343_idba_bin.93_A30_L1_343343_idba_bin.93.fa_scaffold_25061 (3656, 3740)			40
A31_L1_344344_idba_bin.12	96.58	0	1409304	92	50	53	51043	50146	28186	26588	140566	140566	52.8	1.95	A31_L1_344344_idba_bin.12_A31_L1_344344_idba_bin.12.fa_scaffold_13165 (12814, 12896)	A31_L1_344344_idba_bin.12_A31_L1_344344_idba_bin.12.fa_scaffold_846 (44, 1307)		47
A31_L1_344344_idba_bin.120	91.61	0.24	1737925	0	17	17	193870	193870	102230	102230	263230	263230	51.7	1.17				40
A31_L1_344344_idba_bin.127	88.72	0	1018241	227	59	63	24848	24568	17258	16158	74403	74403	40.5	2.31	A31_L1_344344_idba_bin.127_A31_L1_344344_idba_bin.127.fa_scaffold_1776 (26389, 26496)		A31_L1_344344_idba_bin.127_A31_L1_344344_idba_bin.127.fa_scaffold_4962 (27614, 29623)	25
A31_L1_344344_idba_bin.130	83.19	2.7	1961034	1320	337	370	6791	6489	5819	5296	37264	37264	64.5	2.74	A31_L1_344344_idba_bin.130_A31_L1_344344_idba_bin.130.fa_scaffold_17921 (5596, 5684)			36
A31_L1_344344_idba_bin.135	93.41	0.63	1849132	93	36	38	70079	70079	51364	48658	166196	166196	57.9	1.04				40
A31_L1_344344_idba_bin.15	80.51	1.69	1794291	1327	390	423	5095	4909	4600	4238	21349	21349	61.2	2.64				22
A31_L1_344344_idba_bin.155	96.15	1.75	2015922	44	73	74	47224	45531	27615	27241	226535	226535	47.8	2.58				45
A31_L1_344344_idba_bin.168	87.5	2.82	1482130	164	104	108	20923	20222	14251	13721	74033	74033	60.6	2.22				32
A31_L1_344344_idba_bin.175	84.38	0.57	2171474	107	100	102	34069	34069	21714	21287	139794	139794	46.5	2.45				43
A31_L1_344344_idba_bin.176	87.64	1.69	1403951	129	55	58	42361	40323	25526	24203	141163	141163	52.1	1.32				40
A31_L1_344344_idba_bin.178	96.59	1.14	2127990	0	44	44	73786	73786	48363	48363	178548	178548	59.3	2.03				44
A31_L1_344344_idba_bin.211	92.54	1.21	2112402	1	45	45	87578	87578	46942	46942	165970	165970	50.2	0.99			A31_L1_344344_idba_bin.211_A31_L1_344344_idba_bin.211.fa_scaffold_410 (1, 1873)	35
A31_L1_344344_idba_bin.3	99.44	0.59	3531722	155	128	132	42986	42593	27591	26754	142393	142393	53.6	1.55	A31_L1_344344_idba_bin.3_A31_L1_344344_idba_bin.3.fa_scaffold_5193 (3751, 3861)			62
A31_L1_344344_idba_bin.37	91.21	2.35	1970949	147	221	225	12903	12589	8918	8759	41019	41019	41.2	2.36				46
A31_L1_344344_idba_bin.5	94.18	1.81	1663853	203	82	88	28304	28265	20290	18905	119813	110405	56.9	2.03	A31_L1_344344_idba_bin.5_A31_L1_344344_idba_bin.5.fa_scaffold_2056 (152, 262)		A31_L1_344344_idba_bin.5_A31_L1_344344_idba_bin.5.fa_scaffold_11806 (7702, 8822)	42
A31_L1_344344_idba_bin.52	90.58	0	1496758	0	8	8	325124	325124	187094	187094	543043	543043	54.6	1.34	A31_L1_344344_idba_bin.52_A31_L1_344344_idba_bin.52.fa_scaffold_46 (309, 419)			45
A31_L1_344344_idba_bin.7	84.19	1.71	1850715	305	146	156	17214	16478	12676	11861	47830	47830	35.8	1.5	A31_L1_344344_idba_bin.7_A31_L1_344344_idba_bin.7.fa_scaffold_30013 (437, 537)			25
A31_L1_344344_idba_bin.76	98.34	0.5	2323872	139	26	29	150221	150221	89379	80128	374482	374482	53	3.29		2 present		52
A31_L1_344344_idba_bin.83	84.83	2.84	2152154	984	233	254	12689	12227	9236	8469	53246	53246	52.9	2.85		A31_L1_344344_idba_bin.83_A31_L1_344344_idba_bin.83.fa_scaffold_109335 (1, 939)		39
A31_L1_344344_idba_bin.91	89.04	1.18	2105536	279	163	173	20183	18790	12917	12169	79064	79064	51	2.46				44
A31_L1_344344_idba_bin.93	95.36	0.09	2813350	330	145	153	30892	27083	19402	18385	106811	106810	45.8	2.04				58
A31_L1_344344_idba_bin.94	94.67	0.22	1408231	0	46	46	62576	62576	30613	30613	133895	133895	27.8	1.45	A31_L1_344344_idba_bin.94_A31_L1_344344_idba_bin.94.fa_scaffold_1280 (1, 71)			37
A31_L1_344344_idba_bin.98	82.41	0.95	2082058	147	98	102	36278	36250	21245	20410	125960	125960	52.5	1.12				26
A32_L3_345345_idba_bin.101	80.46	0.32	1412755	248	233	240	7924	7773	6063	5885	21931	21700	59.2	1.66		A32_L3_345345_idba_bin.101_A32_L3_345345_idba_bin.101.fa_scaffold_54039 (2235, 3202)		16
A32_L3_345345_idba_bin.116	93.95	1.21	1532352	0	87	87	24273	24273	17613	17613	110275	110275	53	3.27	A32_L3_345345_idba_bin.116_A32_L3_345345_idba_bin.116.fa_scaffold_3332 (15035, 15099)			34
A32_L3_345345_idba_bin.12	94.62	0.2	1591667	292	127	135	16799	15972	12532	11787	59786	59786	47	1.9	A32_L3_345345_idba_bin.12_A32_L3_345345_idba_bin.12.fa_scaffold_10377 (6509, 6632)			38
A32_L3_345345_idba_bin.134	91.03	0.85	1942461	81	69	72	53199	46571	28151	26977	170635	170635	36.8	1.13	A32_L3_345345_idba_bin.134_A32_L3_345345_idba_bin.134.fa_scaffold_2856 (7031, 7133)	A32_L3_345345_idba_bin.134_A32_L3_345345_idba_bin.134.fa_scaffold_2856 (2494, 3716)	A32_L3_345345_idba_bin.134_A32_L3_345345_idba_bin.134.fa_scaffold_2856 (3955, 6956)	45
A32_L3_345345_idba_bin.137	97.28	0	2822016	57	43	45	84501	82798	65628	62710	286647	286647	57.7	2.67	2 present			42
A32_L3_345345_idba_bin.138	88.57	1.14	2068279	20	40	41	111277	87053	51706	50445	165691	157823	47	1.52	2 present			48
A32_L3_345345_idba_bin.140	94.44	1.79	2611526	156	215	220	17813	17813	12146	11869	69810	69810	54.2	2.24				37
A32_L3_345345_idba_bin.2	92.68	1.67	2589306	393	279	292	12049	11780	9280	8866	53508	53500	53	3.46	2 present			54
A32_L3_345345_idba_bin.20	86.65	1.01	2762372	162	115	120	38215	36706	24020	23018	157591	135951	54.7	3.18				47
A32_L3_345345_idba_bin.38	89.68	1.36	1402102	168	72	76	37115	31843	19473	18446	77102	77102	51.1	2.11	A32_L3_345345_idba_bin.38_A32_L3_345345_idba_bin.38.fa_scaffold_10353 (7642, 7734)			44
A32_L3_345345_idba_bin.45	83.33	1.55	2171809	173	193	202	18015	18012	11252	10750	61760	61760	51.1	2				38
A32_L3_345345_idba_bin.50	92.4	0	1643728	0	17	17	142575	142575	96689	96689	250388	250388	48.6	1.11				53
A32_L3_345345_idba_bin.56	90.45	0.56	1115160	43	40	42	42491	39984	27879	26550	70976	64949	35	1.29	A32_L3_345345_idba_bin.56_A32_L3_345345_idba_bin.56.fa_scaffold_1663 (680, 786)			40
A32_L3_345345_idba_bin.59	94.94	0	1063471	40	13	14	153364	153364	81805	75959	289471	289471	27	1	A32_L3_345345_idba_bin.59_A32_L3_345345_idba_bin.59.fa_scaffold_14 (87881, 87965)	A32_L3_345345_idba_bin.59_A32_L3_345345_idba_bin.59.fa_scaffold_14 (91095, 92615)	A32_L3_345345_idba_bin.59_A32_L3_345345_idba_bin.59.fa_scaffold_14 (88067, 90855)	43
A32_L3_345345_idba_bin.60	98.33	0.24	2562736	7	44	44	91710	91710	58244	58243	267252	267252	51.3	1.06		A32_L3_345345_idba_bin.60_A32_L3_345345_idba_bin.60.fa_scaffold_4273 (12582, 13917)	A32_L3_345345_idba_bin.60_A32_L3_345345_idba_bin.60.fa_scaffold_1009 (43522, 44371)	43
A32_L3_345345_idba_bin.65	82.59	0.34	1335849	429	166	184	12232	12165	8047	7257	43798	41302	61.2	1.59				24
A32_L3_345345_idba_bin.82	96.77	0.71	2690846	70	62	63	97659	97659	43400	42710	167368	167368	50.4	1.53				43
A32_L3_345345_idba_bin.83	96.17	0	1775140	0	40	40	74247	74247	44378	44378	140766	140766	50.4	2.19	2 present			36
A33_L3_346346_idba_bin.100	97.3	1.9	2003733	0	42	42	81439	81439	47707	47707	124480	124480	49.7	1.17				42
A33_L3_346346_idba_bin.13	93.51	1.2	2251026	120	193	197	15761	15753	11663	11425	49811	49808	57.9	2.1				38
A33_L3_346346_idba_bin.131	89.74	0.85	2034694	18	32	33	133213	133213	63584	61656	240154	240152	38.9	1.33	A33_L3_346346_idba_bin.131_A33_L3_346346_idba_bin.131.fa_scaffold_389 (414, 515)			41
A33_L3_346346_idba_bin.149	92.14	0	1709482	6	65	65	40895	40895	26299	26299	92413	92413	47.9	1.22	A33_L3_346346_idba_bin.149_A33_L3_346346_idba_bin.149.fa_scaffold_1426 (28052, 28142)			41
A33_L3_346346_idba_bin.157	84.21	0	1420783	77	94	98	20238	20238	15114	14497	58022	58022	57.4	1.38	A33_L3_346346_idba_bin.157_A33_L3_346346_idba_bin.157.fa_scaffold_3063 (309, 390)			30
A33_L3_346346_idba_bin.162	91.14	0.22	1503212	0	7	7	364396	364396	214744	214744	463529	463529	42.5	1.38	A33_L3_346346_idba_bin.162_A33_L3_346346_idba_bin.162.fa_scaffold_47 (397, 508)	A33_L3_346346_idba_bin.162_A33_L3_346346_idba_bin.162.fa_scaffold_3 (1, 937)		45
A33_L3_346346_idba_bin.163	98.92	0.27	2615821	0	46	46	76074	76074	56865	56865	190647	190647	42.1	1.76				46
A33_L3_346346_idba_bin.169	84.95	1.01	1426917	34	107	108	20339	19215	13335	13211	73602	73602	61.1	1.26				27
A33_L3_346346_idba_bin.175	91.71	0.81	1804055	15	20	21	136128	136128	90202	85906	601835	601835	48.3	1.26	2 present			44
A33_L3_346346_idba_bin.26	93.51	0.22	1730141	38	30	31	75942	75345	57671	55809	224735	224735	56.9	1.68			A33_L3_346346_idba_bin.26_A33_L3_346346_idba_bin.26.fa_scaffold_530 (1, 1729)	44
A33_L3_346346_idba_bin.32	89.89	0	1041841	0	16	16	154919	154919	65115	65115	342259	342259	28.8	1.58	A33_L3_346346_idba_bin.32_A33_L3_346346_idba_bin.32.fa_scaffold_773 (39560, 39639)			36
A33_L3_346346_idba_bin.36	83.64	2.06	1988987	232	322	330	8238	8023	6176	6026	84460	84460	57	2.18	2 present			37
A33_L3_346346_idba_bin.37	84.56	0	1805561	52	84	85	32614	32614	21494	21241	109902	109902	43.8	1.44	A33_L3_346346_idba_bin.37_A33_L3_346346_idba_bin.37.fa_scaffold_5274 (2553, 2662)			38
A33_L3_346346_idba_bin.45	89.19	0.71	2326409	24	77	78	43819	43819	30213	29825	126196	126196	62.7	2.02	A33_L3_346346_idba_bin.45_A33_L3_346346_idba_bin.45.fa_scaffold_32051 (2175, 2261)		A33_L3_346346_idba_bin.45_A33_L3_346346_idba_bin.45.fa_scaffold_32051 (3, 2155)	46
A33_L3_346346_idba_bin.59	91.23	1.08	2184477	0	135	135	20362	20362	16181	16181	85981	85981	51.3	2.39				43
A33_L3_346346_idba_bin.61	89.3	0.75	2268824	23	91	92	35477	35477	24932	24660	99659	99659	56.5	1.83			A33_L3_346346_idba_bin.61_A33_L3_346346_idba_bin.61.fa_scaffold_871 (1, 1953)	41
A33_L3_346346_idba_bin.63	84.02	0	1955550	115	231	236	13103	13103	8465	8285	55129	55129	46.3	1.65	A33_L3_346346_idba_bin.63_A33_L3_346346_idba_bin.63.fa_scaffold_12692 (6049, 6134)	A33_L3_346346_idba_bin.63_A33_L3_346346_idba_bin.63.fa_scaffold_58392 (1, 1004)		26
A33_L3_346346_idba_bin.75	98.74	0	2391918	36	31	32	186730	165329	77158	74746	270893	270893	62.9	2.44	A33_L3_346346_idba_bin.75_A33_L3_346346_idba_bin.75.fa_scaffold_1882 (23341, 23419)			40
A33_L3_346346_idba_bin.79	98.92	0	1803069	39	83	84	32538	32538	21723	21464	117324	117324	45.8	2.6				43
A33_L3_346346_idba_bin.8	85.38	3.57	1530115	86	239	243	7389	7389	6402	6296	31664	31664	50	1.82		A33_L3_346346_idba_bin.8_A33_L3_346346_idba_bin.8.fa_scaffold_10660 (1, 910)		35
A33_L3_346346_idba_bin.83	91.45	3.7	1840538	38	161	162	17215	17215	11431	11361	64406	64406	35.5	1.84				39
A33_L3_346346_idba_bin.86	91.8	1.31	1420819	25	18	19	142358	140868	78934	74778	251538	251538	50.7	1.07	A33_L3_346346_idba_bin.86_A33_L3_346346_idba_bin.86.fa_scaffold_2742 (1, 93)			44
A33_L3_346346_idba_bin.89	85.28	1.12	734156	69	90	94	10798	10798	8157	7809	29168	29168	34.3	1.99			A33_L3_346346_idba_bin.89_A33_L3_346346_idba_bin.89.fa_scaffold_7425 (510, 2520)	27
A33_L3_346346_idba_bin.91	93.24	0.07	3570203	133	272	278	23086	22748	13125	12841	103064	103064	49	1.12	5 present			57
A33_L3_346346_idba_bin.92	92.65	1.12	909174	0	16	16	80483	80483	56823	56823	272094	272094	37	1.32	A33_L3_346346_idba_bin.92_A33_L3_346346_idba_bin.92.fa_scaffold_499 (51688, 51785)	2 present	A33_L3_346346_idba_bin.92_A33_L3_346346_idba_bin.92.fa_scaffold_1527 (25012, 27542)	42
A33_L3_346346_idba_bin.94	91.25	0	1840451	0	38	38	78077	78077	48432	48432	306544	306544	50.2	1.33				41
A35_L3_347347_idba_bin.101	86.12	1.86	1872124	154	244	248	9897	9897	7672	7548	66436	62440	62.1	3.33				38
A35_L3_347347_idba_bin.104	94.97	0.37	1755193	0	55	55	53514	53514	31912	31912	98084	98084	58.9	2				40
A35_L3_347347_idba_bin.117	84.87	0.54	2264561	380	263	279	11651	11467	8610	8115	29230	29230	47.8	3.2				38
A35_L3_347347_idba_bin.119	94.67	0.25	2102692	23	92	93	35032	35032	22855	22609	115437	115437	50.5	1.8	3 present			41
A35_L3_347347_idba_bin.18	93.79	0	2203202	30	44	45	67080	67080	50072	48959	147843	147843	41.3	1.53	A35_L3_347347_idba_bin.18_A35_L3_347347_idba_bin.18.fa_scaffold_31 (39569, 39678)			38
A35_L3_347347_idba_bin.2	90.2	2.77	2557279	55	142	145	31176	30330	18009	17636	103814	103814	59.2	2.35				38
A35_L3_347347_idba_bin.20	83.02	0.68	1968744	48	58	60	46011	46011	33943	32811	135919	135919	51.9	1.89	A35_L3_347347_idba_bin.20_A35_L3_347347_idba_bin.20.fa_scaffold_464 (43064, 43169)			37
A35_L3_347347_idba_bin.37	90.32	2.07	2944457	15	328	329	12154	12154	8977	8949	45723	45723	45	3.13	2 present			66
A35_L3_347347_idba_bin.40	88	1.24	1688220	162	220	226	11396	11002	7673	7469	55336	55336	51	3.01				39
A35_L3_347347_idba_bin.43	86.84	2.59	2031733	50	89	91	34393	34393	22828	22326	103912	103912	32.1	1.37				22
A35_L3_347347_idba_bin.46	80.02	2.75	3199076	581	427	446	10753	10409	7491	7171	75402	75402	39.9	2.32				70
A35_L3_347347_idba_bin.60	97.14	0.24	2154504	0	41	41	75745	75745	52548	52548	208464	208464	49.7	1.13				34
A35_L3_347347_idba_bin.70	96.13	1.56	2603910	0	69	69	73927	73927	37737	37737	193948	193948	61.8	2.44				60
A35_L3_347347_idba_bin.75	94.09	0	1643679	0	20	20	145200	145200	82183	82183	264650	264650	50.3	1.33				42
A35_L3_347347_idba_bin.89	88.49	2.39	2392551	38	214	215	15720	15714	11180	11127	43281	43281	48.5	2.85				43
A35_L3_347347_idba_bin.9	88.18	1.36	1587571	16	110	111	21302	21302	14432	14302	67960	67960	59.5	1.58	A35_L3_347347_idba_bin.9_A35_L3_347347_idba_bin.9.fa_scaffold_5612 (7361, 7471)			42
A35_L3_347347_idba_bin.97	97.17	0.88	2397536	21	66	67	81875	81871	36326	35783	260040	260040	45.9	2.85				51
A36_L1_348348_idba_bin.107	87.22	2.75	2230879	210	328	337	8518	8309	6801	6619	32598	32598	64.1	3.04	4 present	A36_L1_348348_idba_bin.107_A36_L1_348348_idba_bin.107.fa_scaffold_24484 (1, 790)		50
A36_L1_348348_idba_bin.111	86.09	0	2054752	10	40	41	71607	71065	51368	50115	218413	218413	46.1	0.99	A36_L1_348348_idba_bin.111_A36_L1_348348_idba_bin.111.fa_scaffold_706 (45835, 45921)			41
A36_L1_348348_idba_bin.121	98.2	0.8	1934951	0	23	23	137502	137502	84128	84128	263930	263930	45.9	1.68	2 present			49
A36_L1_348348_idba_bin.134	97.33	0.22	1395951	0	41	41	61807	61807	34047	34047	219548	219548	28	1.76	A36_L1_348348_idba_bin.134_A36_L1_348348_idba_bin.134.fa_scaffold_106 (3, 71)			36
A36_L1_348348_idba_bin.140	96.25	1.88	2666524	114	169	174	27479	27147	15778	15324	469586	442420	61.6	2.72				58
A36_L1_348348_idba_bin.141	94.51	1.65	1178589	0	70	70	24402	24402	16836	16836	66436	66436	25.8	1.81				32
A36_L1_348348_idba_bin.157	86.89	0.34	1451802	116	217	221	7912	7866	6690	6568	29469	29469	59.7	1.93				31
A36_L1_348348_idba_bin.158	99.51	0.59	3498829	273	170	177	33277	32641	20581	19765	101141	101141	53.6	1.55	A36_L1_348348_idba_bin.158_A36_L1_348348_idba_bin.158.fa_scaffold_2932 (8310, 8420)	A36_L1_348348_idba_bin.158_A36_L1_348348_idba_bin.158.fa_scaffold_3278 (27, 1529)		55
A36_L1_348348_idba_bin.17	97.73	1.14	2040753	88	25	27	107924	101418	81630	75580	245033	210258	56.9	1.79	3 present	A36_L1_348348_idba_bin.17_A36_L1_348348_idba_bin.17.fa_scaffold_226 (98061, 99004)		43
A36_L1_348348_idba_bin.21	88.63	0	1445995	30	74	75	29035	29035	19540	19279	93239	93239	57.8	1.73	A36_L1_348348_idba_bin.21_A36_L1_348348_idba_bin.21.fa_scaffold_2458 (26913, 27022)			38
A36_L1_348348_idba_bin.42	80.88	0.71	2135962	0	173	173	19849	19849	12346	12346	76432	76432	68.5	2.54	A36_L1_348348_idba_bin.42_A36_L1_348348_idba_bin.42.fa_scaffold_2903 (26685, 26776)			44
A36_L1_348348_idba_bin.48	91.25	2.59	2296335	37	194	196	17824	17824	11836	11715	96272	96272	30.9	2.68	3 present	A36_L1_348348_idba_bin.48_A36_L1_348348_idba_bin.48.fa_scaffold_20217 (1330, 2845)	A36_L1_348348_idba_bin.48_A36_L1_348348_idba_bin.48.fa_scaffold_12344 (3682, 6418)	31
A36_L1_348348_idba_bin.6	91.5	0	1666892	106	26	29	114528	106759	64111	57475	222352	222352	57.2	1.26	A36_L1_348348_idba_bin.6_A36_L1_348348_idba_bin.6.fa_scaffold_781 (43007, 43095)			43
A36_L1_348348_idba_bin.62	97.72	0.43	2551472	0	52	52	125962	125962	49066	49066	251534	251534	61.3	2.11	A36_L1_348348_idba_bin.62_A36_L1_348348_idba_bin.62.fa_scaffold_15 (39, 147)			42
A36_L1_348348_idba_bin.66	93.45	1.94	2175267	117	111	115	26875	26150	19597	18914	114575	114575	51.1	2.07				48
A36_L1_348348_idba_bin.67	94.38	0	1014551	18	28	29	49786	48912	36233	34983	161337	161337	36	1.86	A36_L1_348348_idba_bin.67_A36_L1_348348_idba_bin.67.fa_scaffold_1120 (9741, 9816)	A36_L1_348348_idba_bin.67_A36_L1_348348_idba_bin.67.fa_scaffold_1120 (4944, 6470)	A36_L1_348348_idba_bin.67_A36_L1_348348_idba_bin.67.fa_scaffold_1120 (6737, 9631)	41
A36_L1_348348_idba_bin.69	96.16	0.24	2708025	11	89	90	49634	49634	30427	30089	142611	142611	49.6	2.06				38
A36_L1_348348_idba_bin.80	87.41	0	957386	0	14	14	254426	254426	68384	68384	263218	263218	43.1	0.98				45
A36_L1_348348_idba_bin.85	92.42	0.63	2031846	170	177	182	15805	15674	11479	11163	41660	41660	48.1	2.82				37
A36_L1_348348_idba_bin.89	92.31	1.57	1909949	65	123	127	27392	27392	15528	15038	93923	65858	35.5	2.04				37
A36_L1_348348_idba_bin.91	84.42	3.05	1511865	142	227	232	8516	8342	6660	6516	24706	24706	62.2	2.86		A36_L1_348348_idba_bin.91_A36_L1_348348_idba_bin.91.fa_scaffold_2791 (18010, 19095)		24
A36_L1_348348_idba_bin.94	88.6	0.91	1520295	17	134	134	18397	18397	11345	11345	81658	81658	60.4	2.35	2 present	A36_L1_348348_idba_bin.94_A36_L1_348348_idba_bin.94.fa_scaffold_17368 (4819, 6280)		49
A36_L1_348348_idba_bin.95	83.99	1.28	1612110	33	236	237	8918	8918	6830	6802	41064	41064	37.1	1.65				29
A37_L4_323323_idba_bin.112	94.25	3.41	2248436	35	180	181	19411	18862	12491	12422	81044	81043	47.2	2.47	3 present			42
A37_L4_323323_idba_bin.12	95.13	4.52	2636662	0	111	111	44540	44540	23753	23753	176541	176541	52.1	2.46				46
A37_L4_323323_idba_bin.29	91.22	4.84	1964784	0	103	103	34518	34518	19075	19075	74204	74204	57.6	1.59			A37_L4_323323_idba_bin.29_A37_L4_323323_idba_bin.29.fa_scaffold_7322 (5247, 7199)	38
A37_L4_323323_idba_bin.7	95.64	0	1919996	3	12	12	551507	551507	159999	159999	569737	569737	46.2	1.42				40
A37_L4_323323_idba_bin.76	96.88	1.25	2502720	1	109	109	35126	35126	22960	22960	126646	126646	62	1.78				59
A37_L4_323323_idba_bin.90	81.63	1.49	2992253	0	155	155	32151	32151	19304	19304	140095	140095	50.3	2.37				41
A37_L4_323323_idba_bin.97	97.4	0	2447442	11	34	35	160722	135394	71983	69926	420141	284736	58.7	2.78				44
A38_L1_349349_idba_bin.11	90.45	0.85	3244998	8	90	90	64574	64574	36055	36055	217139	217139	45.1	1.65				54
A38_L1_349349_idba_bin.110	97.25	3.45	2642822	43	124	125	34285	34285	21313	21142	89911	89911	31.7	1.84	2 present			32
A38_L1_349349_idba_bin.136	95.64	0	2139904	17	52	53	88219	88219	41152	40375	225035	225035	59.2	1.97	2 present			51
A38_L1_349349_idba_bin.138	87.08	0	1125468	83	105	108	13821	13674	10718	10420	75079	44152	35.1	1.49	A38_L1_349349_idba_bin.138_A38_L1_349349_idba_bin.138.fa_scaffold_3965 (2189, 2262)		A38_L1_349349_idba_bin.138_A38_L1_349349_idba_bin.138.fa_scaffold_3965 (8, 2115)	23
A38_L1_349349_idba_bin.147	96.64	0	1947018	0	17	17	238321	238321	114530	114530	351722	351722	50.3	1.69	2 present			41
A38_L1_349349_idba_bin.170	98.55	0	1363176	55	33	34	71572	71572	41308	40091	152738	152738	31.5	1.08	A38_L1_349349_idba_bin.170_A38_L1_349349_idba_bin.170.fa_scaffold_890 (35735, 35808)			42
A38_L1_349349_idba_bin.23	97.57	0.42	2623090	15	108	109	39122	39122	24287	24064	164235	164235	32.1	1.46				35
A38_L1_349349_idba_bin.32	83.66	1.68	1552298	63	143	145	14501	14501	10855	10705	60427	60427	59.6	1.66	A38_L1_349349_idba_bin.32_A38_L1_349349_idba_bin.32.fa_scaffold_3069 (464, 574)			38
A38_L1_349349_idba_bin.42	95.39	1.14	1982026	45	161	163	18704	18061	12310	12159	66083	66083	47.8	1.99				45
A38_L1_349349_idba_bin.44	93.83	1.7	1779549	50	171	173	15863	15224	10406	10286	86824	86824	60.3	2.26	2 present		A38_L1_349349_idba_bin.44_A38_L1_349349_idba_bin.44.fa_scaffold_5525 (5948, 8819)	45
A38_L1_349349_idba_bin.49	93.37	1.78	2398939	155	334	340	9760	9760	7182	7055	42024	42024	57	2.16		A38_L1_349349_idba_bin.49_A38_L1_349349_idba_bin.49.fa_scaffold_33550 (3982, 5416)		39
A38_L1_349349_idba_bin.51	88.76	3.98	1968484	230	213	220	13670	13670	9241	8946	66185	66185	30.9	2.1				20
A38_L1_349349_idba_bin.6	89.71	0.19	1716404	144	181	186	14197	14197	9482	9227	41827	41827	50.9	1.75		A38_L1_349349_idba_bin.6_A38_L1_349349_idba_bin.6.fa_scaffold_1849 (2, 641)		37
A38_L1_349349_idba_bin.67	95.45	1.14	1959175	137	75	80	39544	37329	26122	24487	125826	125826	57.4	2.03	A38_L1_349349_idba_bin.67_A38_L1_349349_idba_bin.67.fa_scaffold_273 (4, 89)			45
A38_L1_349349_idba_bin.70	95.25	0.21	2667796	36	54	55	89625	89625	49403	48504	196091	196091	59.3	2.87	A38_L1_349349_idba_bin.70_A38_L1_349349_idba_bin.70.fa_scaffold_4791 (7, 92)			45
A38_L1_349349_idba_bin.76	90.97	1.9	3307968	3	145	145	43107	43107	22813	22813	198864	198861	51.5	3.06	A38_L1_349349_idba_bin.76_A38_L1_349349_idba_bin.76.fa_scaffold_1580 (25412, 25505)			50
A38_L1_349349_idba_bin.85	91.08	1.38	1931432	21	202	203	15296	15296	9561	9514	67347	67347	50.4	2.27				36
A38_L1_349349_idba_bin.90	90.32	0.29	1482906	0	25	25	85147	85147	59316	59316	250921	250921	38.5	1.08				39
A39_L1_350350_idba_bin.100	99.11	0.67	2128195	92	71	74	43520	43520	29974	28758	196092	196092	55.9	2.55	3 present			45
A39_L1_350350_idba_bin.103	83.84	2.38	1917069	267	286	294	8355	8150	6703	6519	25051	25051	51.4	3.12	A39_L1_350350_idba_bin.103_A39_L1_350350_idba_bin.103.fa_scaffold_52142 (3904, 3986)			43
A39_L1_350350_idba_bin.108	99.3	0.7	2583190	4	62	62	83717	83717	41664	41664	193284	193284	39.6	2.69	3 present			41
A39_L1_350350_idba_bin.110	97.62	0	1896733	79	113	116	23202	23202	16785	16350	52211	52211	55.1	1.61	A39_L1_350350_idba_bin.110_A39_L1_350350_idba_bin.110.fa_scaffold_20079 (3694, 3802)			43
A39_L1_350350_idba_bin.111	97.99	0.67	2222014	130	51	54	56037	54407	43568	41146	204665	204665	48.4	1.8	A39_L1_350350_idba_bin.111_A39_L1_350350_idba_bin.111.fa_scaffold_518 (45221, 45310)			48
A39_L1_350350_idba_bin.118	97.25	0	1626753	37	39	40	57563	57563	41711	40667	160642	160642	50.1	1.98				41
A39_L1_350350_idba_bin.122	97.1	3.92	585544	0	40	40	108507	108507	14638	14638	190178	190178	24.8	2.01				30
A39_L1_350350_idba_bin.125	92.35	2.1	1751270	0	96	96	24422	24422	18242	18242	87828	87828	50.4	2.05	A39_L1_350350_idba_bin.125_A39_L1_350350_idba_bin.125.fa_scaffold_21524 (2, 90)			26
A39_L1_350350_idba_bin.134	89.74	1.71	1900499	6	29	29	179483	179483	65534	65534	296544	296544	34	2.52				41
A39_L1_350350_idba_bin.135	98.88	0.11	1221810	60	28	29	74432	74432	43636	42129	160814	160814	31.5	1.48	A39_L1_350350_idba_bin.135_A39_L1_350350_idba_bin.135.fa_scaffold_596 (3780, 3853)	3 present	A39_L1_350350_idba_bin.135_A39_L1_350350_idba_bin.135.fa_scaffold_596 (1374, 3479)	47
A39_L1_350350_idba_bin.14	90.26	1.66	1627858	65	91	94	34103	34103	17888	17316	127058	92841	60.1	2	2 present	A39_L1_350350_idba_bin.14_A39_L1_350350_idba_bin.14.fa_scaffold_16513 (2, 764)	A39_L1_350350_idba_bin.14_A39_L1_350350_idba_bin.14.fa_scaffold_1804 (21097, 23941)	47
A39_L1_350350_idba_bin.141	98.99	0.34	2263323	81	40	42	84092	84092	56583	53886	240204	240204	58.9	2.18	2 present			47
A39_L1_350350_idba_bin.154	93.27	2.59	2314758	395	270	284	11852	11459	8573	8149	31053	31053	57.8	2.31				35
A39_L1_350350_idba_bin.44	91.01	0	1269796	0	49	49	52857	52857	25914	25914	109729	109729	26	2.39				34
A39_L1_350350_idba_bin.47	97.62	2.27	2000885	59	49	51	77621	77621	40834	39231	178510	178510	57	2.08	2 present			38
A39_L1_350350_idba_bin.50	96.89	0.19	1769167	88	179	181	15358	14944	9883	9773	55650	55650	51.4	2.53				43
A39_L1_350350_idba_bin.56	95.8	0	2238380	174	173	177	23150	23150	12938	12645	73020	73020	40.4	2.28				39
A39_L1_350350_idba_bin.57	97.04	0.63	2853186	6	150	150	30443	30443	19021	19021	98945	98945	46.4	2.41				51
A39_L1_350350_idba_bin.58	83.81	1.16	1646543	358	167	177	14350	13851	9859	9300	71153	71153	53.4	2.04		A39_L1_350350_idba_bin.58_A39_L1_350350_idba_bin.58.fa_scaffold_3063 (1, 926)		25
A39_L1_350350_idba_bin.63	91.95	0.02	1606584	55	38	40	61120	61120	42278	40163	151999	151999	54.7	1.61		A39_L1_350350_idba_bin.63_A39_L1_350350_idba_bin.63.fa_scaffold_456 (63311, 63826)	A39_L1_350350_idba_bin.63_A39_L1_350350_idba_bin.63.fa_scaffold_328 (67573, 69574)	36
A39_L1_350350_idba_bin.99	87.12	0	1361568	75	74	77	25519	25519	18399	17681	85612	85612	58.2	1.35	A39_L1_350350_idba_bin.99_A39_L1_350350_idba_bin.99.fa_scaffold_23001 (306, 415)			29
A4_L3_374374_idba_bin.1	96.9	1.19	2144065	0	44	44	84164	84164	48728	48728	211348	211348	49.8	1.35			A4_L3_374374_idba_bin.1_A4_L3_374374_idba_bin.1.fa_scaffold_901 (42472, 43315)	39
A4_L3_374374_idba_bin.10	97.55	0	2173993	83	45	48	86020	76300	48310	45289	275466	268209	48	2.02	A4_L3_374374_idba_bin.10_A4_L3_374374_idba_bin.10.fa_scaffold_560 (21, 99)			47
A4_L3_374374_idba_bin.105	95.45	2.27	1867717	0	24	24	135060	135060	77821	77821	286452	286452	57.4	1.63	2 present			39
A4_L3_374374_idba_bin.106	86.76	0.37	1509249	399	182	191	10344	9952	8292	7899	44694	44694	49	2.35	A4_L3_374374_idba_bin.106_A4_L3_374374_idba_bin.106.fa_scaffold_8533 (9226, 9298)			43
A4_L3_374374_idba_bin.107	91.95	1.47	2815289	719	342	359	11282	10882	8231	7840	45146	45146	50.1	3.63		A4_L3_374374_idba_bin.107_A4_L3_374374_idba_bin.107.fa_scaffold_23379 (4335, 5228)		62
A4_L3_374374_idba_bin.11	99.04	0.96	2500595	0	34	34	140750	140750	73546	73546	372204	372204	57.3	2.21				38
A4_L3_374374_idba_bin.112	99.3	0	2267903	25	51	52	129688	129688	44468	43613	275142	275142	40	2.27	3 present			41
A4_L3_374374_idba_bin.128	96.77	0	1641466	11	103	104	21300	21300	15936	15783	59533	59533	43.3	1.98				39
A4_L3_374374_idba_bin.139	91.91	0.59	2516875	28	153	154	26870	26870	16450	16343	72241	72241	55.9	1.77				61
A4_L3_374374_idba_bin.148	90.14	0.22	1494186	80	39	42	85001	69013	38312	35573	200564	200564	42.7	2.53	A4_L3_374374_idba_bin.148_A4_L3_374374_idba_bin.148.fa_scaffold_363 (68506, 68617)	A4_L3_374374_idba_bin.148_A4_L3_374374_idba_bin.148.fa_scaffold_55489 (2213, 2776)		38
A4_L3_374374_idba_bin.151	89.25	4.48	1785527	465	229	241	10861	10552	7797	7406	56137	56137	35.9	2.54	A4_L3_374374_idba_bin.151_A4_L3_374374_idba_bin.151.fa_scaffold_3013 (20128, 20238)			38
A4_L3_374374_idba_bin.156	90.31	1.72	2498983	115	193	196	22062	22062	12948	12749	130411	130411	63.8	2.44				48
A4_L3_374374_idba_bin.163	99.52	1.44	2476828	0	40	40	100689	100689	61920	61920	203759	203759	62.8	1.95	2 present			45
A4_L3_374374_idba_bin.169	96.5	0.02	2481186	150	79	84	96844	96844	31407	29536	261724	261724	40.1	2.82				45
A4_L3_374374_idba_bin.170	91.22	0.71	2416124	59	92	94	41149	39789	26262	25702	129752	129752	60.9	2.58				48
A4_L3_374374_idba_bin.24	88.57	1.14	1691451	100	86	91	28910	26497	19668	18586	90612	84533	50.9	1.28				40
A4_L3_374374_idba_bin.26	97.47	0	1482972	0	47	47	53490	53490	31552	31552	181313	181313	31.4	1.52				43
A4_L3_374374_idba_bin.29	87.14	0.69	1639637	184	182	185	11791	11791	9008	8861	45765	45765	51.7	2.7	A4_L3_374374_idba_bin.29_A4_L3_374374_idba_bin.29.fa_scaffold_5857 (12545, 12617)			22
A4_L3_374374_idba_bin.3	82.96	2.52	1948905	556	291	304	8352	8223	6697	6409	39796	39796	53	2.99				32
A4_L3_374374_idba_bin.37	85.22	0.23	1535120	89	255	258	7483	7196	6020	5949	32394	32394	49	3.1	A4_L3_374374_idba_bin.37_A4_L3_374374_idba_bin.37.fa_scaffold_36817 (5811, 5898)			29
A4_L3_374374_idba_bin.46	92.34	0.43	1524848	17	74	75	30523	30523	20606	20331	124426	124426	51.5	2.17	A4_L3_374374_idba_bin.46_A4_L3_374374_idba_bin.46.fa_scaffold_2312 (637, 737)	A4_L3_374374_idba_bin.46_A4_L3_374374_idba_bin.46.fa_scaffold_4301 (14574, 15676)		32
A4_L3_374374_idba_bin.50	96.43	0.71	1975379	24	29	30	99245	85314	68116	65845	365921	365921	46.4	2.07		A4_L3_374374_idba_bin.50_A4_L3_374374_idba_bin.50.fa_scaffold_1353 (59599, 60716)	A4_L3_374374_idba_bin.50_A4_L3_374374_idba_bin.50.fa_scaffold_1353 (83349, 85314)	43
A4_L3_374374_idba_bin.51	97.31	0	2003582	37	55	56	50171	50171	36428	35777	198338	198338	47.2	1.5				38
A4_L3_374374_idba_bin.58	95.39	0.61	3309439	666	336	353	14057	14057	9849	9373	122634	122634	53.8	1.94	A4_L3_374374_idba_bin.58_A4_L3_374374_idba_bin.58.fa_scaffold_31955 (2865, 2975)			45
A4_L3_374374_idba_bin.60	93.26	1.12	1191403	57	24	25	83200	74217	49641	47653	122951	122951	36.8	1.13	A4_L3_374374_idba_bin.60_A4_L3_374374_idba_bin.60.fa_scaffold_362 (47, 138)			44
A4_L3_374374_idba_bin.67	90.6	0.02	1679456	0	32	32	98899	98899	52483	52483	429319	429319	54.6	1.73				39
A4_L3_374374_idba_bin.70	92.95	1.9	2388888	58	71	74	57068	57068	33646	32281	165105	165105	52.4	1.8		2 present		38
A4_L3_374374_idba_bin.78	90.02	0.67	1576702	57	118	119	16702	16702	13361	13249	47675	47675	59.5	1.78				35
A4_L3_374374_idba_bin.8	92.38	1.14	2023444	4	42	42	61048	61048	48177	48177	178942	178942	43.8	1.54	A4_L3_374374_idba_bin.8_A4_L3_374374_idba_bin.8.fa_scaffold_3861 (2553, 2662)			40
A4_L3_374374_idba_bin.83	88.57	3.41	2049261	234	232	238	12103	12103	8833	8609	64395	64395	48.1	1.72				37
A4_L3_374374_idba_bin.9	91.91	0.81	1811139	21	22	23	104451	104451	82324	78744	236150	236150	51.5	1.09	2 present		A4_L3_374374_idba_bin.9_A4_L3_374374_idba_bin.9.fa_scaffold_540 (57073, 59015)	41
A4_L3_374374_idba_bin.90	97.54	0	2342689	0	45	45	86470	86470	52059	52059	182255	182255	50.9	1.21	A4_L3_374374_idba_bin.90_A4_L3_374374_idba_bin.90.fa_scaffold_1487 (161, 266)			37
A4_L3_374374_idba_bin.93	85.94	1.42	1756010	316	158	167	17699	15915	11113	10513	66012	66012	30.7	1.73				35
A40_L2_322322_idba_bin.102	89.74	1.28	2160220	0	9	9	616957	616957	240024	240024	669978	669978	31.7	0.93	A40_L2_322322_idba_bin.102_A40_L2_322322_idba_bin.102.fa_scaffold_92 (50007, 50116)	A40_L2_322322_idba_bin.102_A40_L2_322322_idba_bin.102.fa_scaffold_92 (53563, 55048)	A40_L2_322322_idba_bin.102_A40_L2_322322_idba_bin.102.fa_scaffold_92 (50239, 53239)	42
A40_L2_322322_idba_bin.15	97.94	0.1	3690341	39	182	184	33119	33119	20276	20055	99976	99976	49	1.1	3 present			62
A40_L2_322322_idba_bin.21	91.57	1.12	950103	0	5	5	269641	269641	190020	190020	373995	373995	32.9	0.37				41
A40_L2_322322_idba_bin.33	96.67	1.43	2583186	4	69	69	56638	56638	37437	37437	159535	159535	50.6	1.32	2 present			44
A40_L2_322322_idba_bin.35	88.12	0.48	2429918	0	52	52	83960	83960	46729	46729	192839	192839	51.3	1.36	2 present			34
A40_L2_322322_idba_bin.45	92.8	0.48	2623727	0	92	92	54982	54982	28518	28518	149625	149625	49.7	1.79		A40_L2_322322_idba_bin.45_A40_L2_322322_idba_bin.45.fa_scaffold_2865 (24232, 25026)		45
A40_L2_322322_idba_bin.46	88.43	0	1091101	30	54	56	30879	30879	20205	19483	88358	88358	32	1.94				28
A40_L2_322322_idba_bin.5	89.34	2.04	2184523	23	221	222	14261	14261	9884	9840	42707	42707	62.7	2.41	A40_L2_322322_idba_bin.5_A40_L2_322322_idba_bin.5.fa_scaffold_15539 (67, 177)			39
A40_L2_322322_idba_bin.52	92.89	1.05	1977708	0	90	90	41290	41290	21974	21974	100109	100109	47.6	2.49	A40_L2_322322_idba_bin.52_A40_L2_322322_idba_bin.52.fa_scaffold_4436 (19261, 19371)			40
A40_L2_322322_idba_bin.57	96.16	0.5	2821630	43	125	126	31746	31746	22573	22393	87911	87911	54.2	2.23	A40_L2_322322_idba_bin.57_A40_L2_322322_idba_bin.57.fa_scaffold_18734 (3145, 3253)			50
A40_L2_322322_idba_bin.58	93.44	0.54	2795742	28	123	124	36638	36638	22729	22546	93171	93171	47.7	2.73		A40_L2_322322_idba_bin.58_A40_L2_322322_idba_bin.58.fa_scaffold_13313 (9486, 9922)		44
A40_L2_322322_idba_bin.68	95.56	0.81	1768211	8	21	21	125817	125817	84200	84200	397638	397638	47.4	2.43	A40_L2_322322_idba_bin.68_A40_L2_322322_idba_bin.68.fa_scaffold_165 (323, 398)	A40_L2_322322_idba_bin.68_A40_L2_322322_idba_bin.68.fa_scaffold_65 (2, 663)		52
A40_L2_322322_idba_bin.72	91.28	0.19	1643368	0	38	38	84486	84486	43246	43246	197386	197386	54.4	2.28	2 present			38
A40_L2_322322_idba_bin.74	98.88	0.96	2487110	0	26	26	146921	146921	95658	95658	277135	277135	57.2	1.68	A40_L2_322322_idba_bin.74_A40_L2_322322_idba_bin.74.fa_scaffold_21 (313, 419)			40
A40_L2_322322_idba_bin.90	82.22	1.9	1375375	41	185	187	10252	10113	7434	7354	44414	44414	42.6	2.46	2 present	A40_L2_322322_idba_bin.90_A40_L2_322322_idba_bin.90.fa_scaffold_4290 (1, 937)		34
A40_L2_322322_idba_bin.97	95.5	3.49	2502257	43	279	281	14429	14429	8968	8904	51199	51199	62	2.52				55
A40_L2_322322_idba_bin.99	90.81	0.17	1478216	0	17	17	186877	186877	86953	86953	299995	299995	55.2	1.12	A40_L2_322322_idba_bin.99_A40_L2_322322_idba_bin.99.fa_scaffold_1533 (36529, 36638)			44
A41_L4_351351_idba_bin.11	96.07	0	1669751	0	26	26	105445	105445	64221	64221	365861	365861	51.3	1.59	A41_L4_351351_idba_bin.11_A41_L4_351351_idba_bin.11.fa_scaffold_28 (157096, 157178)	A41_L4_351351_idba_bin.11_A41_L4_351351_idba_bin.11.fa_scaffold_1 (362014, 363533)	A41_L4_351351_idba_bin.11_A41_L4_351351_idba_bin.11.fa_scaffold_1 (363825, 365860)	48
A41_L4_351351_idba_bin.119	93.24	0.71	2489472	62	103	106	34837	34837	24169	23485	145419	145419	60.7	2.95		A41_L4_351351_idba_bin.119_A41_L4_351351_idba_bin.119.fa_scaffold_29866 (9, 585)		49
A41_L4_351351_idba_bin.126	93.88	0.82	2264184	117	191	197	17589	16907	11854	11492	49120	47053	64.2	2.55	A41_L4_351351_idba_bin.126_A41_L4_351351_idba_bin.126.fa_scaffold_2555 (19016, 19104)			51
A41_L4_351351_idba_bin.128	91.28	0.34	2422606	124	127	132	30464	30464	19075	18352	129923	129923	56.3	2.41	3 present			47
A41_L4_351351_idba_bin.129	87.91	0	949522	60	10	11	245256	245256	94952	86314	275297	275297	41.8	0.65				44
A41_L4_351351_idba_bin.13	84.12	0.73	2166487	204	334	340	8067	7780	6486	6371	23940	23940	54.9	2.74		A41_L4_351351_idba_bin.13_A41_L4_351351_idba_bin.13.fa_scaffold_18947 (4010, 4957)		35
A41_L4_351351_idba_bin.150	95.79	1.17	2228517	239	153	158	21964	20374	14565	14103	71090	71090	52.7	2.71				51
A41_L4_351351_idba_bin.17	88.91	1.01	1519220	9	60	60	42566	42566	25320	25320	156764	156764	60.7	1.8				43
A41_L4_351351_idba_bin.19	98.78	0	1821295	14	106	106	24624	24624	17182	17181	87083	87083	48.1	2.67	A41_L4_351351_idba_bin.19_A41_L4_351351_idba_bin.19.fa_scaffold_1547 (49512, 49588)	A41_L4_351351_idba_bin.19_A41_L4_351351_idba_bin.19.fa_scaffold_1547 (44772, 46314)	A41_L4_351351_idba_bin.19_A41_L4_351351_idba_bin.19.fa_scaffold_1547 (46490, 49439)	42
A41_L4_351351_idba_bin.27	82.59	0.52	1690948	82	139	140	16253	15851	12165	12077	58657	58657	35.5	1.71				34
A41_L4_351351_idba_bin.4	99.52	0.96	2759505	162	113	118	41509	36678	24420	23384	156245	93101	57.4	2.42				41
A41_L4_351351_idba_bin.46	97.9	0	2287717	49	45	46	80701	80701	50838	49731	207317	207317	40	1.73	2 present			41
A41_L4_351351_idba_bin.47	93.57	0	1873972	84	72	74	37568	37568	26027	25322	76150	76150	57.9	1.56	A41_L4_351351_idba_bin.47_A41_L4_351351_idba_bin.47.fa_scaffold_3320 (406, 511)			43
A41_L4_351351_idba_bin.52	97.98	1.15	2977112	44	120	122	35590	35590	24809	24402	85489	85489	52.5	3.25	4 present			62
A41_L4_351351_idba_bin.53	97.35	4.55	2066795	125	111	114	28385	27339	18619	18128	92522	92522	59.4	2.04	A41_L4_351351_idba_bin.53_A41_L4_351351_idba_bin.53.fa_scaffold_3086 (382, 490)			45
A41_L4_351351_idba_bin.55	97.31	0.54	2281463	49	24	27	165331	114425	95060	84496	304400	304400	55.8	1.12				40
A41_L4_351351_idba_bin.6	94.98	2.27	2862208	225	245	251	20059	19494	11682	11402	67046	67046	60.3	2.92	A41_L4_351351_idba_bin.6_A41_L4_351351_idba_bin.6.fa_scaffold_26176 (580, 690)	A41_L4_351351_idba_bin.6_A41_L4_351351_idba_bin.6.fa_scaffold_1983 (1, 1072)		49
A41_L4_351351_idba_bin.63	87.95	0	1522353	41	19	20	126303	123717	80123	76115	203024	203024	57.8	1.04	A41_L4_351351_idba_bin.63_A41_L4_351351_idba_bin.63.fa_scaffold_1621 (247, 347)			41
A41_L4_351351_idba_bin.65	96.4	1.11	2110744	27	68	69	48419	48419	31040	30590	132014	132014	49.6	1.41				34
A41_L4_351351_idba_bin.68	97.83	0	1992093	8	23	23	153981	153981	86612	86612	582552	582552	42.9	1.89				37
A41_L4_351351_idba_bin.74	93.95	0.83	1660539	31	56	57	57157	55807	29652	29131	225531	225531	48.3	1.82		A41_L4_351351_idba_bin.74_A41_L4_351351_idba_bin.74.fa_scaffold_372 (1, 654)	A41_L4_351351_idba_bin.74_A41_L4_351351_idba_bin.74.fa_scaffold_461 (55323, 57229)	46
A41_L4_351351_idba_bin.82	86.32	1.71	1941677	120	79	83	41881	41881	24578	23392	121443	121442	36.7	1.59				36
A41_L4_351351_idba_bin.89	93.55	0.54	1582932	83	110	113	21103	21103	14390	14007	52451	52451	43.6	1.73	A41_L4_351351_idba_bin.89_A41_L4_351351_idba_bin.89.fa_scaffold_9187 (269, 378)	A41_L4_351351_idba_bin.89_A41_L4_351351_idba_bin.89.fa_scaffold_5056 (10613, 11532)		35
A41_L4_351351_idba_bin.91	82.73	0.03	1455641	227	199	206	9524	9389	7314	7065	63810	63810	51.8	2.42	A41_L4_351351_idba_bin.91_A41_L4_351351_idba_bin.91.fa_scaffold_28273 (476, 587)			24
A41_L4_351351_idba_bin.96	98.63	0.6	1706580	0	30	30	70082	70082	56886	56886	150029	150029	49.1	1.35	2 present	A41_L4_351351_idba_bin.96_A41_L4_351351_idba_bin.96.fa_scaffold_85 (65, 1621)	A41_L4_351351_idba_bin.96_A41_L4_351351_idba_bin.96.fa_scaffold_85 (2039, 4944)	49
A41_L4_351351_idba_bin.97	87.63	0.98	1564589	548	177	192	11863	11189	8839	8146	43212	43212	57.3	2.28		A41_L4_351351_idba_bin.97_A41_L4_351351_idba_bin.97.fa_scaffold_4597 (10808, 11614)		29
A42_L3_352352_idba_bin.101	89.67	0.85	1944117	0	16	16	263051	263051	121507	121507	635482	635482	33.3	1.06				41
A42_L3_352352_idba_bin.104	96.63	0	1111894	21	55	56	27656	27656	20216	19854	84142	84142	26.6	1.52				39
A42_L3_352352_idba_bin.107	83.28	2.18	1690541	441	228	240	9626	9432	7414	7042	48726	48726	49.6	3.24				24
A42_L3_352352_idba_bin.11	87.58	0.24	1711988	37	17	18	138202	138202	100705	95108	365026	365026	51.6	1.39				45
A42_L3_352352_idba_bin.113	93.33	0	1896335	0	36	36	74230	74230	52675	52675	249778	249778	57.5	2.03				42
A42_L3_352352_idba_bin.14	91.01	0.32	1209046	0	37	37	65983	65983	32676	32676	99412	99412	25	1.49	A42_L3_352352_idba_bin.14_A42_L3_352352_idba_bin.14.fa_scaffold_7295 (8483, 8565)	A42_L3_352352_idba_bin.14_A42_L3_352352_idba_bin.14.fa_scaffold_514 (73134, 74103)		33
A42_L3_352352_idba_bin.141	93.15	1.21	1891581	37	109	110	24639	24639	17353	17195	76207	76207	54.2	2.87	A42_L3_352352_idba_bin.141_A42_L3_352352_idba_bin.141.fa_scaffold_6030 (9931, 10038)			35
A42_L3_352352_idba_bin.145	82.1	4.18	1597261	165	146	150	16983	15780	10940	10647	72965	72965	47.1	1.5	2 present			30
A42_L3_352352_idba_bin.149	92.51	0.81	1864613	0	21	21	138101	138101	88791	88791	383900	383900	48.1	1.39	A42_L3_352352_idba_bin.149_A42_L3_352352_idba_bin.149.fa_scaffold_39 (156450, 156537)	A42_L3_352352_idba_bin.149_A42_L3_352352_idba_bin.149.fa_scaffold_1190 (34448, 35925)	A42_L3_352352_idba_bin.149_A42_L3_352352_idba_bin.149.fa_scaffold_447 (1, 2486)	44
A42_L3_352352_idba_bin.158	86.3	0	1449133	258	160	168	12220	12059	9057	8624	43335	43335	57.8	2.03				37
A42_L3_352352_idba_bin.165	94.09	0.54	1936948	39	82	84	34323	34316	23621	23058	97117	97117	47.5	1.46	A42_L3_352352_idba_bin.165_A42_L3_352352_idba_bin.165.fa_scaffold_8469 (255, 332)			39
A42_L3_352352_idba_bin.21	95.45	1.14	2066330	45	57	59	54952	54949	36251	35021	206923	206921	59.5	1.78	A42_L3_352352_idba_bin.21_A42_L3_352352_idba_bin.21.fa_scaffold_2162 (478, 587)			44
A42_L3_352352_idba_bin.24	93.26	0	1357888	0	18	18	98050	98050	75438	75438	169309	169309	57.1	1.96	A42_L3_352352_idba_bin.24_A42_L3_352352_idba_bin.24.fa_scaffold_3679 (74, 147)	A42_L3_352352_idba_bin.24_A42_L3_352352_idba_bin.24.fa_scaffold_3679 (3324, 4799)	A42_L3_352352_idba_bin.24_A42_L3_352352_idba_bin.24.fa_scaffold_3679 (626, 3044)	43
A42_L3_352352_idba_bin.31	98.6	1.12	1385381	0	39	39	47985	47985	35522	35522	148508	148508	31.6	1.44				42
A42_L3_352352_idba_bin.37	96.5	0	2337191	104	71	73	57449	54374	32918	32014	180457	180457	40.5	1.96				43
A42_L3_352352_idba_bin.38	93.11	1.14	1748994	69	96	98	29701	29701	18218	17846	111580	111580	51.3	2.6				41
A42_L3_352352_idba_bin.45	80.15	0	1063934	68	179	181	7153	6950	5943	5877	47536	47536	56.5	3.15		A42_L3_352352_idba_bin.45_A42_L3_352352_idba_bin.45.fa_scaffold_19231 (3572, 4085)		35
A42_L3_352352_idba_bin.70	86.51	0.34	1582107	87	78	80	38072	38072	20283	19775	109302	109302	58.8	1.3				37
A42_L3_352352_idba_bin.71	86.52	2.25	1264509	173	102	110	20541	19795	12397	11493	92760	92760	60.9	2.39	A42_L3_352352_idba_bin.71_A42_L3_352352_idba_bin.71.fa_scaffold_19699 (457, 520)	A42_L3_352352_idba_bin.71_A42_L3_352352_idba_bin.71.fa_scaffold_1231 (37597, 38177)		45
A42_L3_352352_idba_bin.73	88.44	3.81	2095339	161	175	180	17653	17602	11973	11639	69709	69709	52.6	2			A42_L3_352352_idba_bin.73_A42_L3_352352_idba_bin.73.fa_scaffold_8593 (7048, 7871)	32
A42_L3_352352_idba_bin.82	80.12	0.06	2124141	7	33	33	106862	106862	64367	64367	248054	248054	58.8	2.06				36
A42_L3_352352_idba_bin.89	85.16	2.35	3224344	332	300	314	18299	18143	10747	10267	87490	87490	49	1.29	3 present			52
A43_L1_353353_idba_bin.10	91.72	0.71	2403134	123	210	215	17597	17567	11443	11176	90847	90847	50.1	2.05	A43_L1_353353_idba_bin.10_A43_L1_353353_idba_bin.10.fa_scaffold_8802 (278, 348)			31
A43_L1_353353_idba_bin.103	92.7	3.93	1425119	0	77	77	25462	25462	18508	18508	84594	84594	26.7	1.4	A43_L1_353353_idba_bin.103_A43_L1_353353_idba_bin.103.fa_scaffold_2020 (381, 456)	A43_L1_353353_idba_bin.103_A43_L1_353353_idba_bin.103.fa_scaffold_10705 (13146, 13918)		36
A43_L1_353353_idba_bin.107	91.71	0.81	1612121	0	89	89	31072	31072	18113	18113	82167	82167	48.7	1.84				29
A43_L1_353353_idba_bin.108	96.79	0.13	2358335	22	110	111	43781	43781	21439	21246	186126	186126	45.7	3.08				51
A43_L1_353353_idba_bin.109	99.3	0	2501372	9	70	70	91667	91667	35733	35733	202008	202008	39.9	2.05	3 present			40
A43_L1_353353_idba_bin.110	95.43	2.09	2810967	144	156	160	31039	31039	18019	17567	97878	97878	51.4	2.51				50
A43_L1_353353_idba_bin.14	97.52	1.41	1482902	212	161	169	13098	13032	9210	8773	45403	45403	34.8	1.78				32
A43_L1_353353_idba_bin.149	95.7	0.95	2193203	151	130	135	26750	26750	16870	16244	164333	164333	49.5	2.24				41
A43_L1_353353_idba_bin.157	96.63	0	1286343	39	79	81	30061	30061	16282	15880	119374	119374	61.1	2.2	A43_L1_353353_idba_bin.157_A43_L1_353353_idba_bin.157.fa_scaffold_401 (296, 359)	A43_L1_353353_idba_bin.157_A43_L1_353353_idba_bin.157.fa_scaffold_5478 (12, 997)		45
A43_L1_353353_idba_bin.167	81.32	0.27	1532861	271	237	243	7929	7875	6467	6306	31734	31734	49.1	3.28				30
A43_L1_353353_idba_bin.174	84.83	1.56	898914	143	59	62	22495	22495	15235	14496	57604	57604	36.1	1.39	A43_L1_353353_idba_bin.174_A43_L1_353353_idba_bin.174.fa_scaffold_7444 (9718, 9824)	2 present		40
A43_L1_353353_idba_bin.176	86.29	0	1340067	173	138	143	14082	13661	9710	9369	58935	58935	61	2.46	A43_L1_353353_idba_bin.176_A43_L1_353353_idba_bin.176.fa_scaffold_37730 (5, 91)			30
A43_L1_353353_idba_bin.178	89.21	1.69	853696	20	38	39	28533	28533	22465	21889	102189	102189	41.7	1.5		2 present	A43_L1_353353_idba_bin.178_A43_L1_353353_idba_bin.178.fa_scaffold_7033 (20123, 22024)	41
A43_L1_353353_idba_bin.179	95.04	1.42	1354964	54	121	122	16595	16595	11198	11105	68879	68879	41.3	1.88	2 present			42
A43_L1_353353_idba_bin.184	97.66	2.84	1748874	6	126	126	24777	24777	13879	13879	63072	63072	51.5	2.5				35
A43_L1_353353_idba_bin.187	94.35	0.03	1921452	2	40	40	79502	79502	48036	48036	165663	165663	51.5	1.87	2 present	A43_L1_353353_idba_bin.187_A43_L1_353353_idba_bin.187.fa_scaffold_1413 (31343, 32728)	A43_L1_353353_idba_bin.187_A43_L1_353353_idba_bin.187.fa_scaffold_2303 (1, 2492)	38
A43_L1_353353_idba_bin.191	91.89	0.68	1805082	0	58	58	56456	56456	31122	31122	152810	152810	62.4	1.87				43
A43_L1_353353_idba_bin.30	85.71	0	947046	0	28	28	69356	69356	33823	33823	108424	108424	41.6	1.32				47
A43_L1_353353_idba_bin.32	97.86	2.14	2039646	1	67	67	55593	55593	30442	30442	178153	178152	48.1	1.62				44
A43_L1_353353_idba_bin.40	94.35	0.05	1715157	12	46	47	51361	51361	37286	36492	117829	117829	57.1	1.97	A43_L1_353353_idba_bin.40_A43_L1_353353_idba_bin.40.fa_scaffold_4360 (22408, 22498)	A43_L1_353353_idba_bin.40_A43_L1_353353_idba_bin.40.fa_scaffold_411 (94025, 94421)		34
A43_L1_353353_idba_bin.43	89.22	0.71	1696989	22	196	196	10377	10377	8658	8657	48795	48795	49.8	2.01	A43_L1_353353_idba_bin.43_A43_L1_353353_idba_bin.43.fa_scaffold_14474 (5899, 5992)	A43_L1_353353_idba_bin.43_A43_L1_353353_idba_bin.43.fa_scaffold_30879 (2856, 3787)		19
A43_L1_353353_idba_bin.49	97.75	0	1213060	0	14	14	119411	119411	86647	86647	210387	210387	55.6	1.68	A43_L1_353353_idba_bin.49_A43_L1_353353_idba_bin.49.fa_scaffold_307 (466, 540)	A43_L1_353353_idba_bin.49_A43_L1_353353_idba_bin.49.fa_scaffold_3712 (12880, 14400)	A43_L1_353353_idba_bin.49_A43_L1_353353_idba_bin.49.fa_scaffold_3712 (14637, 17197)	44
A43_L1_353353_idba_bin.51	99.04	0.96	2451236	0	13	13	293004	293004	188556	188556	466434	466434	57.6	1.38				40
A43_L1_353353_idba_bin.52	86.63	2.75	899425	3	26	26	67664	67664	34593	34593	109481	109481	44.7	1.47				41
A43_L1_353353_idba_bin.58	89.26	0.69	1867052	140	206	211	12833	12484	9063	8847	43617	43617	44.4	2.27				32
A43_L1_353353_idba_bin.59	89.78	0	2052822	28	106	108	40250	39674	19366	19007	100381	100381	43.6	2.75	A43_L1_353353_idba_bin.59_A43_L1_353353_idba_bin.59.fa_scaffold_794 (418, 527)	2 present		41
A43_L1_353353_idba_bin.6	81.92	0	2552589	64	47	48	95655	87085	54310	53177	214490	214490	45.6	1.63				58
A43_L1_353353_idba_bin.67	86.51	0.19	2236503	0	25	25	132301	132301	89460	89460	283310	283310	53.5	1.29	A43_L1_353353_idba_bin.67_A43_L1_353353_idba_bin.67.fa_scaffold_7 (5, 91)			41
A43_L1_353353_idba_bin.69	95.6	0	1334253	56	43	45	44592	44592	31029	29648	211057	211057	44.8	2.56				43
A43_L1_353353_idba_bin.77	95.16	0.82	1842762	125	159	163	17839	17116	11589	11304	50661	48358	47.6	1.94	A43_L1_353353_idba_bin.77_A43_L1_353353_idba_bin.77.fa_scaffold_4571 (4, 86)	A43_L1_353353_idba_bin.77_A43_L1_353353_idba_bin.77.fa_scaffold_6698 (2946, 4409)	A43_L1_353353_idba_bin.77_A43_L1_353353_idba_bin.77.fa_scaffold_6698 (1, 2512)	39
A43_L1_353353_idba_bin.82	87.28	0	1491150	71	131	133	16437	16437	11382	11211	55464	51809	61	1.59				37
A43_L1_353353_idba_bin.84	91.14	0.22	1508947	82	18	21	186064	186064	83830	71850	228662	228662	42.6	1.18	A43_L1_353353_idba_bin.84_A43_L1_353353_idba_bin.84.fa_scaffold_242 (397, 508)	A43_L1_353353_idba_bin.84_A43_L1_353353_idba_bin.84.fa_scaffold_17 (227726, 228662)		44
A43_L1_353353_idba_bin.88	88.98	1.92	2333181	377	311	325	9550	9339	7502	7177	57025	57025	60	2.81	A43_L1_353353_idba_bin.88_A43_L1_353353_idba_bin.88.fa_scaffold_4531 (14801, 14893)			39
A43_L1_353353_idba_bin.91	86.16	0.24	2021940	0	50	50	80416	80416	40438	40438	251040	251040	50	1.32				37
A43_L1_353353_idba_bin.94	86.36	0	953705	86	80	82	22385	22385	11921	11629	49603	49603	26.5	1.66				38
A43_L1_353353_idba_bin.97	97.85	1.16	2775965	36	48	49	94777	90102	57832	56651	296797	296797	51.2	1.35		A43_L1_353353_idba_bin.97_A43_L1_353353_idba_bin.97.fa_scaffold_271 (11, 994)	A43_L1_353353_idba_bin.97_A43_L1_353353_idba_bin.97.fa_scaffold_679 (2, 1679)	42
A44_L1_354354_idba_bin.107	88.15	0	2189389	70	300	303	10542	10418	7297	7225	53950	53950	57.2	1.9				40
A44_L1_354354_idba_bin.110	86.67	3.54	2395362	125	117	120	41290	39875	20473	19960	155155	155155	51.4	1.34	A44_L1_354354_idba_bin.110_A44_L1_354354_idba_bin.110.fa_scaffold_1973 (22190, 22266)		2 present	37
A44_L1_354354_idba_bin.123	86.25	0	1951812	0	20	20	172257	172257	97590	97590	340111	340111	58.4	1.87				42
A44_L1_354354_idba_bin.163	90.83	0	1725245	39	33	34	74498	74498	52280	50741	347114	347114	56.9	1.98	2 present		A44_L1_354354_idba_bin.163_A44_L1_354354_idba_bin.163.fa_scaffold_670 (1, 2000)	42
A44_L1_354354_idba_bin.167	94.38	2.25	1270883	0	23	23	147039	147039	55255	55255	289040	289040	33.3	2.03				36
A44_L1_354354_idba_bin.172	91.57	1.12	1325796	153	137	142	13794	13794	9677	9335	93904	66895	52.9	2.6	A44_L1_354354_idba_bin.172_A44_L1_354354_idba_bin.172.fa_scaffold_23509 (939, 1021)	A44_L1_354354_idba_bin.172_A44_L1_354354_idba_bin.172.fa_scaffold_7072 (8052, 9571)		38
A44_L1_354354_idba_bin.186	86.66	0.71	2270221	137	242	247	12371	12371	9381	9190	42307	42307	63.9	2.76	A44_L1_354354_idba_bin.186_A44_L1_354354_idba_bin.186.fa_scaffold_2879 (6083, 6190)	A44_L1_354354_idba_bin.186_A44_L1_354354_idba_bin.186.fa_scaffold_2879 (1568, 2950)	A44_L1_354354_idba_bin.186_A44_L1_354354_idba_bin.186.fa_scaffold_2879 (3104, 6007)	42
A44_L1_354354_idba_bin.190	88.14	0	3359766	251	437	445	10455	10078	7688	7549	58095	58095	49	1.4	4 present			45
A44_L1_354354_idba_bin.191	86.97	1.96	1208703	110	120	123	16098	15828	10072	9825	59240	59240	51.1	2.23				42
A44_L1_354354_idba_bin.196	95.53	1.72	2431459	0	188	188	21135	21135	12933	12933	58253	58253	31	2.37	A44_L1_354354_idba_bin.196_A44_L1_354354_idba_bin.196.fa_scaffold_11207 (8777, 8888)	A44_L1_354354_idba_bin.196_A44_L1_354354_idba_bin.196.fa_scaffold_44742 (2512, 2952)		32
A44_L1_354354_idba_bin.20	88.6	1.12	1052803	249	108	114	14540	13406	9748	9232	51781	42529	39.1	1.59			A44_L1_354354_idba_bin.20_A44_L1_354354_idba_bin.20.fa_scaffold_35144 (1, 906)	38
A44_L1_354354_idba_bin.203	81.92	0	866468	18	50	51	25596	24383	17329	16989	52422	52422	41.9	1.56				42
A44_L1_354354_idba_bin.36	97.64	1.57	1498477	13	67	68	34345	34314	22365	22036	83165	83165	40.6	1.97	2 present			39
A44_L1_354354_idba_bin.60	95.51	1.12	1423696	25	63	65	38163	34072	22598	21902	99088	99088	51.5	2.59	3 present	A44_L1_354354_idba_bin.60_A44_L1_354354_idba_bin.60.fa_scaffold_1779 (3354, 4881)	A44_L1_354354_idba_bin.60_A44_L1_354354_idba_bin.60.fa_scaffold_1779 (243, 3124)	47
A44_L1_354354_idba_bin.63	82.93	1.78	3359964	691	610	632	6539	6240	5508	5315	36317	36317	51.4	2.6	2 present			39
A44_L1_354354_idba_bin.76	86.39	1.03	1433758	170	154	158	12350	12160	9310	9073	56308	52220	59.9	1.53				33
A44_L1_354354_idba_bin.80	88.95	3.45	1919861	403	283	297	8692	8359	6783	6462	38123	28095	46.2	1.91	A44_L1_354354_idba_bin.80_A44_L1_354354_idba_bin.80.fa_scaffold_9158 (13668, 13753)			34
A44_L1_354354_idba_bin.82	95.39	1.27	1731423	62	148	151	16629	15501	11698	11465	81671	81671	51.3	2.48	A44_L1_354354_idba_bin.82_A44_L1_354354_idba_bin.82.fa_scaffold_905 (34533, 34609)		A44_L1_354354_idba_bin.82_A44_L1_354354_idba_bin.82.fa_scaffold_905 (34683, 37632)	41
A44_L1_354354_idba_bin.96	87.67	0.87	2972735	17	73	73	72711	72711	40722	40722	229567	229564	51.9	2.7				42
A44_L1_354354_idba_bin.97	99.3	0	2302131	0	35	35	102602	102602	65775	65775	271544	271544	40.2	0.97	3 present			41
A44_L1_354354_idba_bin.98	93.95	0.48	1926958	78	45	48	66343	61881	42821	40143	230229	230229	49.9	1.26				39
A45_L1_355355_idba_bin.103	86.83	3.53	2150364	220	295	302	9400	9281	7289	7119	47625	47615	40.6	2.16	A45_L1_355355_idba_bin.103_A45_L1_355355_idba_bin.103.fa_scaffold_13986 (11257, 11368)			37
A45_L1_355355_idba_bin.107	90.81	0	1679552	0	60	60	44455	44455	27992	27992	110743	110743	59.2	1.52				38
A45_L1_355355_idba_bin.108	92.38	0.95	1769001	6	63	63	41611	41611	28079	28079	110544	110544	47.7	1.25	A45_L1_355355_idba_bin.108_A45_L1_355355_idba_bin.108.fa_scaffold_1166 (5, 95)			38
A45_L1_355355_idba_bin.112	96.24	0.54	2774543	43	68	70	70457	70457	40802	39635	154259	153189	51	1.98				43
A45_L1_355355_idba_bin.124	80.77	0.85	1696703	66	31	32	95258	95250	54732	53019	162115	162115	39.2	0.94	A45_L1_355355_idba_bin.124_A45_L1_355355_idba_bin.124.fa_scaffold_1187 (333, 434)			29
A45_L1_355355_idba_bin.127	87.18	0	1843787	22	35	36	82318	82318	52679	51215	191114	191114	37	0.85				33
A45_L1_355355_idba_bin.131	93.18	1.14	2170250	0	31	31	111473	111473	70008	70008	274062	274062	57.3	1.32	A45_L1_355355_idba_bin.131_A45_L1_355355_idba_bin.131.fa_scaffold_2808 (17677, 17784)			65
A45_L1_355355_idba_bin.136	82.69	0.48	1527442	0	33	33	84547	84547	46286	46286	159380	159380	57.4	1.6				31
A45_L1_355355_idba_bin.15	96.54	1.82	1995073	182	155	159	21159	21159	12871	12546	79173	79173	66.2	2.18				49
A45_L1_355355_idba_bin.150	84.61	0	1826439	265	223	233	12398	10748	8190	7837	39651	39647	59.2	2.47	A45_L1_355355_idba_bin.150_A45_L1_355355_idba_bin.150.fa_scaffold_33518 (312, 420)	A45_L1_355355_idba_bin.150_A45_L1_355355_idba_bin.150.fa_scaffold_14768 (4509, 5691)		25
A45_L1_355355_idba_bin.17	82.44	1.53	1182375	124	152	157	9624	9475	7778	7530	44210	44210	51.1	2.09	A45_L1_355355_idba_bin.17_A45_L1_355355_idba_bin.17.fa_scaffold_25472 (4417, 4494)			34
A45_L1_355355_idba_bin.2	88.01	2.09	3858386	581	561	582	9315	9191	6877	6628	70634	70634	50.9	2.95	3 present		2 present	41
A45_L1_355355_idba_bin.23	95.15	0.65	3635344	110	288	292	19848	18984	12622	12449	72874	72874	49	1.36	4 present			64
A45_L1_355355_idba_bin.26	91.91	0.81	1913480	0	28	28	124066	124066	68338	68338	198708	198708	51.2	1.59				44
A45_L1_355355_idba_bin.38	95.44	0	2658809	8	91	91	45633	45633	29217	29217	157015	157015	50.4	1.52				41
A45_L1_355355_idba_bin.40	90.32	1.08	2342174	0	52	52	86789	86789	45041	45041	206391	206391	42.1	1.65	A45_L1_355355_idba_bin.40_A45_L1_355355_idba_bin.40.fa_scaffold_1940 (22523, 22607)			42
A45_L1_355355_idba_bin.54	95.92	0.5	2348531	0	16	16	229110	229110	146783	146783	331760	331760	55.5	1.69				53
A45_L1_355355_idba_bin.68	92.31	0.85	2071007	0	14	14	320575	320575	147929	147929	402912	402912	36.5	0.94	A45_L1_355355_idba_bin.68_A45_L1_355355_idba_bin.68.fa_scaffold_638 (45866, 45968)	A45_L1_355355_idba_bin.68_A45_L1_355355_idba_bin.68.fa_scaffold_638 (41508, 42551)	A45_L1_355355_idba_bin.68_A45_L1_355355_idba_bin.68.fa_scaffold_638 (42790, 45791)	45
A45_L1_355355_idba_bin.86	85.91	0.62	1951260	183	344	351	6749	6749	5672	5558	36327	36327	57.2	2.12				30
A45_L1_355355_idba_bin.89	96.52	3.41	2418589	62	123	126	31771	31771	19663	19194	119622	113863	46.8	2.73	4 present			50
A46_L1_356356_idba_bin.104	87.31	2.76	1660519	310	240	252	8491	8344	6918	6588	35199	35199	48.2	2.53				16
A46_L1_356356_idba_bin.141	85.09	0.9	3807143	408	517	531	10748	10345	7363	7168	119948	119948	51.1	3.05	2 present			37
A46_L1_356356_idba_bin.154	95.96	3.65	2669864	212	225	230	16784	16244	11866	11607	65848	65848	53	3.56	2 present			56
A46_L1_356356_idba_bin.156	96.25	3.28	2459663	94	141	145	31630	30264	17444	16962	158524	158524	61.9	2.27				62
A46_L1_356356_idba_bin.172	95.3	0.67	1444046	29	55	56	46608	45953	26255	25786	111079	111079	61.6	2.12	2 present	A46_L1_356356_idba_bin.172_A46_L1_356356_idba_bin.172.fa_scaffold_3162 (17233, 17806)	A46_L1_356356_idba_bin.172_A46_L1_356356_idba_bin.172.fa_scaffold_4377 (3, 2217)	46
A46_L1_356356_idba_bin.18	97.85	0	1485328	29	41	43	46158	46158	36227	34541	123280	123280	47.3	1.52	A46_L1_356356_idba_bin.18_A46_L1_356356_idba_bin.18.fa_scaffold_2414 (1, 81)			41
A46_L1_356356_idba_bin.29	89.44	2.47	1630092	75	197	199	12465	12465	8274	8191	38324	38324	61	2.43				33
A46_L1_356356_idba_bin.33	93.24	1.24	3699918	326	351	361	15319	15319	10541	10248	67196	67196	49	1.35	4 present			45
A46_L1_356356_idba_bin.39	91.64	0.81	1877049	0	20	20	187893	187893	93852	93852	300568	300568	51.1	1.62	2 present		A46_L1_356356_idba_bin.39_A46_L1_356356_idba_bin.39.fa_scaffold_62 (211933, 214421)	42
A46_L1_356356_idba_bin.42	93.24	2.97	2970429	14	219	219	23751	23751	13563	13563	77320	77320	47.4	2.59				63
A46_L1_356356_idba_bin.43	89.61	1.38	2160892	0	120	120	27807	27807	18007	18007	90500	90500	68.3	2.41				41
A46_L1_356356_idba_bin.48	85.63	0.67	1314981	30	55	56	38483	38483	23908	23481	86918	86918	58.9	1.35	A46_L1_356356_idba_bin.48_A46_L1_356356_idba_bin.48.fa_scaffold_13990 (248, 358)			39
A46_L1_356356_idba_bin.51	93.26	1.12	1473911	28	69	70	37042	37042	21361	21055	132695	132695	45.1	1.76	A46_L1_356356_idba_bin.51_A46_L1_356356_idba_bin.51.fa_scaffold_4183 (14018, 14093)			44
A46_L1_356356_idba_bin.55	91.62	0	1294047	0	49	49	33889	33889	26409	26409	108540	108540	43.9	1.24				38
A46_L1_356356_idba_bin.57	99.59	1.67	3976064	98	87	90	89120	88168	45701	44177	237138	237138	42.3	1.9	4 present			76
A46_L1_356356_idba_bin.65	89.49	0.92	1384142	140	152	156	11879	11879	9106	8871	46773	46772	58.2	1.48	A46_L1_356356_idba_bin.65_A46_L1_356356_idba_bin.65.fa_scaffold_13789 (6058, 6162)			33
A46_L1_356356_idba_bin.66	94.18	0	1784188	27	25	26	136298	136298	71367	68621	353757	353757	55.6	1.46	A46_L1_356356_idba_bin.66_A46_L1_356356_idba_bin.66.fa_scaffold_1192 (33241, 33329)			46
A46_L1_356356_idba_bin.69	81.74	0	955834	23	14	15	92415	92415	68273	63720	181421	181421	35.2	1.17		A46_L1_356356_idba_bin.69_A46_L1_356356_idba_bin.69.fa_scaffold_38 (154103, 155623)	A46_L1_356356_idba_bin.69_A46_L1_356356_idba_bin.69.fa_scaffold_38 (155866, 156721)	36
A46_L1_356356_idba_bin.78	91.26	1.84	1837001	0	74	74	40688	40688	24824	24824	96753	96753	57.7	1.55				40
A46_L1_356356_idba_bin.79	84.81	4.87	1584559	213	279	287	7557	7253	5679	5520	21650	21650	46.9	1.55				30
A47_L1_357357_idba_bin.103	94.03	0.75	2941764	0	61	61	74946	74946	48225	48225	193302	193302	49.1	1.22				60
A47_L1_357357_idba_bin.112	98.44	0.96	2442296	20	28	29	157713	157713	87224	84216	565596	565596	58.4	2.58	2 present			40
A47_L1_357357_idba_bin.118	90.09	0	1494072	0	45	45	45735	45735	33201	33201	196617	196617	60.6	1.93	2 present			36
A47_L1_357357_idba_bin.121	89.49	0.68	2369132	266	272	281	13181	13120	8710	8430	80891	80891	57	1.96	A47_L1_357357_idba_bin.121_A47_L1_357357_idba_bin.121.fa_scaffold_9621 (1, 85)			44
A47_L1_357357_idba_bin.128	88.53	1.7	1931540	182	165	171	17676	16493	11706	11294	56609	56609	59.6	2.23				42
A47_L1_357357_idba_bin.13	83.42	0.58	1845055	248	178	185	15536	14931	10365	9971	53466	53466	50.4	1.76				30
A47_L1_357357_idba_bin.130	94.76	0	2063209	106	46	48	73486	73259	44852	42981	139417	139417	58.8	2.02	A47_L1_357357_idba_bin.130_A47_L1_357357_idba_bin.130.fa_scaffold_3434 (17047, 17137)			39
A47_L1_357357_idba_bin.132	91.56	1.96	3618513	0	145	145	47962	47962	24955	24955	168741	168741	39.6	3.54				72
A47_L1_357357_idba_bin.137	88.46	0	914254	0	22	22	56184	56184	41557	41557	117903	117903	43.7	1.73				41
A47_L1_357357_idba_bin.141	97.43	2.01	2456461	42	69	71	58819	58819	35600	34597	158539	158539	51.1	2.47	2 present			44
A47_L1_357357_idba_bin.147	86.04	0	2291965	5	37	37	87659	87654	61945	61944	181873	181873	43.6	1.76	2 present			46
A47_L1_357357_idba_bin.153	93.63	2.19	2432534	190	264	270	13786	13670	9214	9008	72554	72554	62.1	2.65				56
A47_L1_357357_idba_bin.156	88.97	4.71	2752198	199	187	195	23334	23334	14717	14112	59927	59927	51	2.54		A47_L1_357357_idba_bin.156_A47_L1_357357_idba_bin.156.fa_scaffold_4659 (14326, 14859)		48
A47_L1_357357_idba_bin.160	86.26	0	1571875	295	226	237	9544	9299	6955	6631	48687	48687	58	2.31				21
A47_L1_357357_idba_bin.164	81.43	0	1320667	54	127	129	16085	15689	10398	10237	46242	46242	61.3	1.2				36
A47_L1_357357_idba_bin.167	92.65	0	908334	0	5	5	297759	297759	181666	181666	408827	408827	37	0.41	A47_L1_357357_idba_bin.167_A47_L1_357357_idba_bin.167.fa_scaffold_1519 (51057, 51154)	A47_L1_357357_idba_bin.167_A47_L1_357357_idba_bin.167.fa_scaffold_37 (34201, 35728)	A47_L1_357357_idba_bin.167_A47_L1_357357_idba_bin.167.fa_scaffold_105 (1, 2665)	43
A47_L1_357357_idba_bin.170	89.19	1.52	2382056	70	129	131	33259	32922	18465	18183	69222	69222	66.2	2.75				42
A47_L1_357357_idba_bin.22	80.94	0.46	2493537	98	97	99	44138	44138	25706	25186	145067	145067	56.7	2.09	A47_L1_357357_idba_bin.22_A47_L1_357357_idba_bin.22.fa_scaffold_1372 (30826, 30922)			49
A47_L1_357357_idba_bin.28	94.15	1.41	3091946	802	456	479	8665	8372	6780	6453	35523	35523	49.1	1.36	3 present			45
A47_L1_357357_idba_bin.34	89.01	0	915416	21	14	15	119244	119244	65386	61026	150928	150928	43.8	0.74				42
A47_L1_357357_idba_bin.45	95.83	1.52	2168018	27	135	137	23651	23459	16059	15824	81035	81035	49.8	1.53				29
A47_L1_357357_idba_bin.50	87.28	1.34	1432940	107	152	155	12253	12101	9427	9244	38780	38780	57.3	1.78	A47_L1_357357_idba_bin.50_A47_L1_357357_idba_bin.50.fa_scaffold_8624 (308, 405)			30
A47_L1_357357_idba_bin.58	94.07	1.36	2548822	357	310	322	12586	12510	8222	7914	44091	44091	55.8	3.42	3 present			52
A47_L1_357357_idba_bin.67	96.63	0	1337934	40	42	43	43869	43869	31855	31113	156899	156891	56.1	2.29	A47_L1_357357_idba_bin.67_A47_L1_357357_idba_bin.67.fa_scaffold_109 (109753, 109831)	A47_L1_357357_idba_bin.67_A47_L1_357357_idba_bin.67.fa_scaffold_109 (104987, 106506)	A47_L1_357357_idba_bin.67_A47_L1_357357_idba_bin.67.fa_scaffold_109 (106791, 109627)	46
A47_L1_357357_idba_bin.84	99.32	0.5	2420028	0	18	18	328712	328712	134446	134446	549766	549766	55.2	1.74				54
A47_L1_357357_idba_bin.87	97.36	0.44	2136524	9	57	57	68498	68498	37482	37482	210320	210313	47.8	1.87	3 present			49
A47_L1_357357_idba_bin.88	97.31	0.54	2034666	61	89	91	39962	39962	22861	22358	130332	130332	47.2	1.77		A47_L1_357357_idba_bin.88_A47_L1_357357_idba_bin.88.fa_scaffold_348 (64167, 64909)		38
A47_L1_357357_idba_bin.96	95.57	1.08	1593150	79	75	79	33695	33695	21242	20165	115771	115771	43.4	2.29	A47_L1_357357_idba_bin.96_A47_L1_357357_idba_bin.96.fa_scaffold_4377 (14065, 14175)			40
A47_L1_357357_idba_bin.98	92.98	4.65	1669223	0	43	43	75771	75771	38819	38819	246338	246338	29.4	1.23				33
A48_L3_358358_idba_bin.116	96.91	0.81	1623890	43	120	123	23684	23684	13532	13202	109346	94951	60.3	2.15	2 present	A48_L3_358358_idba_bin.116_A48_L3_358358_idba_bin.116.fa_scaffold_8652 (4968, 6429)	2 present	50
A48_L3_358358_idba_bin.118	93.53	2.35	2168077	91	217	219	14617	14617	9991	9899	48977	48977	51.4	2.77				41
A48_L3_358358_idba_bin.12	88.83	4.4	922467	10	48	49	32113	32113	19218	18825	76238	76238	44.5	2				41
A48_L3_358358_idba_bin.13	97.67	0.35	1578743	57	52	54	52935	52935	30360	29234	112620	112620	34.6	1.51				34
A48_L3_358358_idba_bin.19	95.51	0	1057338	0	15	15	112724	112724	70489	70489	169940	169940	25.9	1.36	A48_L3_358358_idba_bin.19_A48_L3_358358_idba_bin.19.fa_scaffold_82 (456, 531)	A48_L3_358358_idba_bin.19_A48_L3_358358_idba_bin.19.fa_scaffold_59 (118138, 119656)	A48_L3_358358_idba_bin.19_A48_L3_358358_idba_bin.19.fa_scaffold_59 (119907, 122307)	41
A48_L3_358358_idba_bin.32	93.26	0	1472699	48	71	73	38514	37495	20742	20173	119614	119614	53.3	1.89	A48_L3_358358_idba_bin.32_A48_L3_358358_idba_bin.32.fa_scaffold_2935 (318, 390)			44
A48_L3_358358_idba_bin.34	96.63	1.12	1223322	0	15	15	159968	159968	81554	81554	382279	382279	36.7	2.13	2 present			45
A48_L3_358358_idba_bin.35	81.79	1.52	2124348	91	225	228	12829	12524	9441	9316	47261	47261	48.4	2.86			A48_L3_358358_idba_bin.35_A48_L3_358358_idba_bin.35.fa_scaffold_5104 (512, 2977)	44
A48_L3_358358_idba_bin.46	97.22	0.95	2389717	0	32	32	132438	132438	74678	74678	246321	246321	51.1	1.92				41
A48_L3_358358_idba_bin.51	95.44	0.12	1581777	27	31	32	82889	82889	51025	49429	261278	261278	45	1.04				34
A48_L3_358358_idba_bin.52	96.83	0	3399615	163	246	253	22783	20457	13819	13436	70434	70434	53.9	1.89	2 present			57
A48_L3_358358_idba_bin.6	91.57	1.69	1332897	32	65	66	33612	33612	20506	20194	89557	89557	31.7	1.82	A48_L3_358358_idba_bin.6_A48_L3_358358_idba_bin.6.fa_scaffold_2400 (17895, 17965)		2 present	44
A48_L3_358358_idba_bin.68	86.81	2.2	1598302	12	55	56	50307	47337	29060	28540	107988	107988	37.5	2.42				35
A48_L3_358358_idba_bin.71	86.75	4.16	1825228	281	303	312	7389	7247	6023	5849	28463	28463	64.8	2.24				39
A48_L3_358358_idba_bin.81	84.86	2.58	1701117	246	327	336	6083	6042	5202	5062	33056	33056	62.5	2.02				41
A48_L3_358358_idba_bin.95	97.56	2.21	2096194	110	154	158	29261	29261	13611	13266	97752	97752	56	2.16		A48_L3_358358_idba_bin.95_A48_L3_358358_idba_bin.95.fa_scaffold_12107 (5046, 5475)		47
A48_L3_358358_idba_bin.98	94.85	0.69	1868338	28	129	130	19877	19661	14483	14371	46339	46339	50.4	2.05	2 present			40
A49_L3_351351_idba_bin.100	96.87	3.97	3664879	13	169	170	40689	40689	21685	21558	201301	201301	44.8	2.27	A49_L3_351351_idba_bin.100_A49_L3_351351_idba_bin.100.fa_scaffold_339 (77042, 77127)			76
A49_L3_351351_idba_bin.107	92.61	3.76	2875956	431	218	227	20755	20123	13192	12667	81497	81497	62.2	2.91	A49_L3_351351_idba_bin.107_A49_L3_351351_idba_bin.107.fa_scaffold_1894 (21864, 21955)			39
A49_L3_351351_idba_bin.124	83.1	1.69	774984	67	33	35	31764	31764	23484	22140	96119	96119	44.3	1.19	A49_L3_351351_idba_bin.124_A49_L3_351351_idba_bin.124.fa_scaffold_1159 (30017, 30115)		A49_L3_351351_idba_bin.124_A49_L3_351351_idba_bin.124.fa_scaffold_1159 (30209, 31206)	24
A49_L3_351351_idba_bin.138	99.93	0.26	4707103	0	53	53	168957	168957	88813	88813	597142	597142	50.7	2.27	3 present		A49_L3_351351_idba_bin.138_A49_L3_351351_idba_bin.138.fa_scaffold_9 (539, 2793)	76
A49_L3_351351_idba_bin.141	86.29	0.03	1397748	0	15	15	203431	203431	93183	93183	327775	327775	52.7	1.51	A49_L3_351351_idba_bin.141_A49_L3_351351_idba_bin.141.fa_scaffold_204 (81081, 81174)		A49_L3_351351_idba_bin.141_A49_L3_351351_idba_bin.141.fa_scaffold_204 (81323, 84220)	43
A49_L3_351351_idba_bin.146	93.59	0.14	2325344	421	210	220	16125	14785	11073	10567	94982	94982	40.5	2.19				44
A49_L3_351351_idba_bin.16	90.69	0.39	1518944	232	23	27	137641	86739	66041	56248	250396	250396	42.5	2.24	A49_L3_351351_idba_bin.16_A49_L3_351351_idba_bin.16.fa_scaffold_33 (187205, 187316)			44
A49_L3_351351_idba_bin.3	92.3	4.69	4001996	871	381	407	16188	16012	10503	9830	74487	74487	44.8	2.43				54
A49_L3_351351_idba_bin.31	98.39	0.81	2729373	0	45	45	116178	116178	60652	60652	209368	209368	42.1	1.37	A49_L3_351351_idba_bin.31_A49_L3_351351_idba_bin.31.fa_scaffold_824 (36997, 37098)			46
A49_L3_351351_idba_bin.46	90.6	0.28	1859952	303	60	67	49950	46572	30999	27755	137919	112618	34.2	1.24		A49_L3_351351_idba_bin.46_A49_L3_351351_idba_bin.46.fa_scaffold_2123 (2439, 3627)	A49_L3_351351_idba_bin.46_A49_L3_351351_idba_bin.46.fa_scaffold_2123 (3, 1949)	41
A49_L3_351351_idba_bin.48	91.91	1.61	1865493	213	69	74	39272	33519	27036	25206	137704	137704	51.4	2.25	A49_L3_351351_idba_bin.48_A49_L3_351351_idba_bin.48.fa_scaffold_15533 (4598, 4709)	A49_L3_351351_idba_bin.48_A49_L3_351351_idba_bin.48.fa_scaffold_21527 (109, 1611)		41
A49_L3_351351_idba_bin.57	97.38	0.48	1928421	32	37	38	85404	85404	52119	50747	186453	186453	48.3	1.54	2 present			43
A49_L3_351351_idba_bin.58	89.01	0	916788	0	1	1	916788	916788	916788	916788	916788	916788	45.1	0			A49_L3_351351_idba_bin.58_A49_L3_351351_idba_bin.58.fa_scaffold_63 (566, 2556)	44
A49_L3_351351_idba_bin.6	93.55	0.81	2702621	474	177	189	23557	23398	15269	14297	65475	59422	45.7	3.64	A49_L3_351351_idba_bin.6_A49_L3_351351_idba_bin.6.fa_scaffold_3733 (13593, 13670)			50
A49_L3_351351_idba_bin.61	90.81	0	1666780	155	48	53	58537	55520	34724	31445	240528	240528	59.2	1.51				43
A49_L3_351351_idba_bin.62	93.18	0	2789308	161	161	164	28421	28421	17324	17006	190501	190501	56.3	1.96				49
A49_L3_351351_idba_bin.65	99.12	0	1653675	15	31	32	79065	79065	53344	51676	203445	146036	34.5	0.86				30
A49_L3_351351_idba_bin.69	93.15	1.07	2464818	389	169	180	21653	20532	14584	13691	88562	88562	59	3	2 present			37
A49_L3_351351_idba_bin.74	95.29	1.67	2762107	131	84	89	59995	58313	32882	31033	155213	155213	49.5	3.38				39
A49_L3_351351_idba_bin.77	84.88	2.79	1740410	211	174	180	13971	13678	10002	9667	59156	59156	51	1.6				32
A49_L3_351351_idba_bin.82	80.04	1.31	1056314	59	102	105	17855	17855	10356	10059	59439	59439	50.6	2.25	A49_L3_351351_idba_bin.82_A49_L3_351351_idba_bin.82.fa_scaffold_11253 (10101, 10196)			38
A49_L3_351351_idba_bin.85	88.62	1.88	2012791	335	350	361	6854	6790	5750	5574	28011	27972	59.1	2.79				30
A49_L3_351351_idba_bin.89	89.23	3.69	2731440	710	353	371	10467	10148	7737	7360	37103	37103	49.7	3.38	3 present			62
A5_L3_375375_idba_bin.103	97.13	0.9	4450163	1090	391	415	18763	17201	11381	10720	80933	80933	50.9	2.95	3 present			65
A5_L3_375375_idba_bin.106	86.62	3.78	2047573	218	292	298	9607	9275	7012	6870	91602	91602	62.1	2.34				41
A5_L3_375375_idba_bin.118	89.74	0.85	1858817	42	33	34	110953	110953	56327	54669	189219	189219	34.3	1.32	A5_L3_375375_idba_bin.118_A5_L3_375375_idba_bin.118.fa_scaffold_170 (121084, 121184)			41
A5_L3_375375_idba_bin.131	93.24	1.35	1906706	0	17	17	218202	218202	112159	112159	541795	541795	62.3	0.84				44
A5_L3_375375_idba_bin.133	91.4	1.18	2438584	497	247	258	17051	16304	9872	9449	123975	123972	57	2.07		A5_L3_375375_idba_bin.133_A5_L3_375375_idba_bin.133.fa_scaffold_7980 (10321, 11730)		41
A5_L3_375375_idba_bin.142	96.49	3.72	2309964	0	89	89	35487	35487	25954	25954	112383	112383	51.2	2.39	A5_L3_375375_idba_bin.142_A5_L3_375375_idba_bin.142.fa_scaffold_5688 (12755, 12860)			49
A5_L3_375375_idba_bin.147	93.55	0.43	1670108	691	148	164	16395	15740	11284	10179	46443	46443	56.9	2.43		A5_L3_375375_idba_bin.147_A5_L3_375375_idba_bin.147.fa_scaffold_24460 (2, 526)		29
A5_L3_375375_idba_bin.148	85.08	3.89	1815046	85	224	226	11483	11400	8102	8030	40596	40596	48.7	1.72	A5_L3_375375_idba_bin.148_A5_L3_375375_idba_bin.148.fa_scaffold_4419 (433, 508)			32
A5_L3_375375_idba_bin.15	89.68	3.46	2111955	422	194	205	16408	15566	10886	10300	114121	114121	50	1.89				33
A5_L3_375375_idba_bin.156	98.39	0.81	2227731	4	84	84	40511	40511	26520	26520	107813	107813	62.8	2.57				48
A5_L3_375375_idba_bin.164	94.18	0.89	1822100	62	24	26	126756	112519	75920	70078	267710	267710	55.6	1.48	2 present	A5_L3_375375_idba_bin.164_A5_L3_375375_idba_bin.164.fa_scaffold_1728 (2, 460)		42
A5_L3_375375_idba_bin.170	90.45	0	1043218	178	60	65	34454	33391	17386	16046	166183	166183	54.6	2.36	A5_L3_375375_idba_bin.170_A5_L3_375375_idba_bin.170.fa_scaffold_1459 (46351, 46431)	A5_L3_375375_idba_bin.170_A5_L3_375375_idba_bin.170.fa_scaffold_1459 (49631, 51151)	A5_L3_375375_idba_bin.170_A5_L3_375375_idba_bin.170.fa_scaffold_1459 (46908, 49336)	22
A5_L3_375375_idba_bin.21	81.97	1.06	1437963	381	227	238	7992	7762	6334	6040	36558	36558	34.8	1.68				23
A5_L3_375375_idba_bin.27	89.26	0.02	1563274	0	21	21	149783	149783	74441	74441	297259	297259	54.4	1.48	A5_L3_375375_idba_bin.27_A5_L3_375375_idba_bin.27.fa_scaffold_353 (149688, 149781)			43
A5_L3_375375_idba_bin.36	93.9	0	1907591	176	115	119	24070	23011	16587	16028	92996	92996	50.3	2.55	2 present			38
A5_L3_375375_idba_bin.37	84.99	0.57	1657784	54	196	198	12287	12287	8458	8372	45524	45524	47.9	2.82				32
A5_L3_375375_idba_bin.38	93.51	0	1802902	0	16	16	185188	185188	112681	112681	279347	279347	47.2	0.73			A5_L3_375375_idba_bin.38_A5_L3_375375_idba_bin.38.fa_scaffold_343 (1, 1202)	44
A5_L3_375375_idba_bin.40	93.9	0.4	1905441	54	76	77	41839	39667	25071	24745	104061	104061	51.7	1.12			A5_L3_375375_idba_bin.40_A5_L3_375375_idba_bin.40.fa_scaffold_1285 (3, 853)	34
A5_L3_375375_idba_bin.46	87.91	3.62	1917551	138	162	166	19415	19380	11836	11550	80702	80702	57.6	2.23	2 present	A5_L3_375375_idba_bin.46_A5_L3_375375_idba_bin.46.fa_scaffold_2321 (3, 801)		40
A5_L3_375375_idba_bin.51	97.7	0.19	2665078	205	74	80	57536	56284	36014	33310	170404	170404	54	2.24				47
A5_L3_375375_idba_bin.58	91.59	2.16	2213602	794	235	253	13185	12625	9419	8746	43021	41425	57.9	2.25				32
A5_L3_375375_idba_bin.65	89.46	1.14	2062372	86	44	47	121618	121618	46872	43878	197177	197177	29.1	1.36				41
A5_L3_375375_idba_bin.73	89.01	0	917440	44	6	7	294954	250822	152906	131056	309604	294954	44	0.93				44
A5_L3_375375_idba_bin.79	93.82	0	1446582	4	21	21	110460	110460	68884	68884	154232	154232	34.2	1.34		A5_L3_375375_idba_bin.79_A5_L3_375375_idba_bin.79.fa_scaffold_22986 (1, 399)		39
A5_L3_375375_idba_bin.82	85.85	0.26	3234018	208	343	350	13817	13635	9428	9239	70169	70169	49	1.25	A5_L3_375375_idba_bin.82_A5_L3_375375_idba_bin.82.fa_scaffold_2794 (24231, 24339)			40
A5_L3_375375_idba_bin.86	89.01	0	942271	18	8	9	129461	129461	117783	104694	248236	248236	44.8	0.79				45
A5_L3_375375_idba_bin.90	89.71	0	1931268	897	222	246	11552	10860	8699	7847	45210	45210	46.2	1.63				37
A5_L3_375375_idba_bin.91	92.77	0	1980164	0	55	55	57753	57753	36002	36002	201426	201426	54.9	1.7				46
A5_L3_375375_idba_bin.94	90.02	0	2038630	0	143	143	22779	22779	14256	14256	80242	80242	50.5	2.1				38
A5_L3_375375_idba_bin.96	96.64	1.93	2008965	98	74	76	42869	40258	27148	26432	114237	114237	47.3	1.41	A5_L3_375375_idba_bin.96_A5_L3_375375_idba_bin.96.fa_scaffold_205 (109014, 109112)	A5_L3_375375_idba_bin.96_A5_L3_375375_idba_bin.96.fa_scaffold_205 (112550, 114022)	2 present	41
A50_L2_350350_idba_bin.103	91.71	0.67	2803867	527	277	290	14519	14151	10122	9666	85353	85353	62.9	2.54	2 present			38
A50_L2_350350_idba_bin.107	100	1.39	2955536	5	116	116	42096	42096	25478	25478	119920	119920	29.3	1.79	A50_L2_350350_idba_bin.107_A50_L2_350350_idba_bin.107.fa_scaffold_477 (56837, 56913)			49
A50_L2_350350_idba_bin.109	86.3	1.26	2042578	507	273	287	9658	9158	7481	7115	43301	43301	53.1	2.89	A50_L2_350350_idba_bin.109_A50_L2_350350_idba_bin.109.fa_scaffold_2779 (26026, 26126)			39
A50_L2_350350_idba_bin.115	98.99	0.17	2336769	68	40	43	92744	92744	58419	54341	263430	263430	59.2	2.11	2 present			48
A50_L2_350350_idba_bin.122	86.62	0	1585165	1113	251	279	8222	7416	6315	5677	31065	31063	58	2.34				29
A50_L2_350350_idba_bin.125	93.55	0.27	2806039	169	47	54	95337	74960	59702	51960	209430	205864	57.1	2.13				35
A50_L2_350350_idba_bin.155	81.96	0	1427215	41	175	176	10736	10736	8155	8108	51452	51452	59	1.67				24
A50_L2_350350_idba_bin.158	99.44	0	3609970	86	186	188	28071	28071	19408	19201	91482	91482	53.7	1.55	A50_L2_350350_idba_bin.158_A50_L2_350350_idba_bin.158.fa_scaffold_1472 (19525, 19635)			64
A50_L2_350350_idba_bin.164	85.84	2.25	982363	27	7	8	285681	285681	140337	122792	456065	331927	37.5	1.04		A50_L2_350350_idba_bin.164_A50_L2_350350_idba_bin.164.fa_scaffold_4 (217973, 219619)		32
A50_L2_350350_idba_bin.165	92.07	0.14	2021765	861	216	246	12995	12664	9360	8215	45002	45002	64.9	2.65	2 present			43
A50_L2_350350_idba_bin.170	86.75	0.24	1681844	254	76	82	43333	42358	22129	20507	151330	151330	57.7	1.91		2 present		41
A50_L2_350350_idba_bin.171	99.93	0	1948383	9	8	8	327465	327465	243547	243546	509507	509507	49.2	1.24	3 present	A50_L2_350350_idba_bin.171_A50_L2_350350_idba_bin.171.fa_scaffold_7 (2, 967)		44
A50_L2_350350_idba_bin.2	97.06	0	2670336	79	92	93	41305	41305	29025	28712	153278	153278	55.6	1.6				61
A50_L2_350350_idba_bin.20	94.18	0.22	1740232	0	24	24	97057	97057	72509	72509	345456	345456	55.8	1.09				44
A50_L2_350350_idba_bin.26	86.07	0.84	2360509	570	350	363	8239	8115	6744	6501	53746	53746	46.4	3.49	A50_L2_350350_idba_bin.26_A50_L2_350350_idba_bin.26.fa_scaffold_20392 (2183, 2294)			30
A50_L2_350350_idba_bin.37	95.36	0.84	3046276	310	153	159	44426	39970	19910	19157	142018	142018	49.4	1.38				46
A50_L2_350350_idba_bin.43	93.1	1.33	3299960	521	272	288	19987	18950	12132	11456	78594	76437	44.9	2.14				54
A50_L2_350350_idba_bin.45	98.28	0	2836264	137	109	113	38989	36129	26020	25098	111677	111677	47.3	3.34	A50_L2_350350_idba_bin.45_A50_L2_350350_idba_bin.45.fa_scaffold_14240 (5478, 5581)			48
A50_L2_350350_idba_bin.46	91.53	1.86	1980662	209	104	110	24424	24424	19044	18004	91116	76291	54.9	2.13				42
A50_L2_350350_idba_bin.67	89.96	1.71	2131123	148	36	42	120942	74293	59197	50737	270039	270039	36.9	1.29	A50_L2_350350_idba_bin.67_A50_L2_350350_idba_bin.67.fa_scaffold_689 (46829, 46937)			42
A50_L2_350350_idba_bin.81	93.26	0	1108057	0	36	36	62789	62789	30779	30779	191934	191934	26.4	1.58	A50_L2_350350_idba_bin.81_A50_L2_350350_idba_bin.81.fa_scaffold_1151 (34764, 34841)	2 present	A50_L2_350350_idba_bin.81_A50_L2_350350_idba_bin.81.fa_scaffold_239 (1, 1660)	38
A50_L2_350350_idba_bin.82	96.41	0	1790120	19	15	16	200662	200662	119341	111881	331630	331630	45.9	1.04		A50_L2_350350_idba_bin.82_A50_L2_350350_idba_bin.82.fa_scaffold_2240 (24291, 25433)	A50_L2_350350_idba_bin.82_A50_L2_350350_idba_bin.82.fa_scaffold_2240 (11, 1504)	41
A50_L2_350350_idba_bin.88	91.37	1.43	2083662	363	109	116	30516	30279	19116	17959	90540	90540	56.4	2.33	3 present			38
A50_L2_350350_idba_bin.91	85.68	1.18	2216281	285	82	91	46204	39320	27027	24351	146691	146686	64.3	1.94				49
A50_L2_350350_idba_bin.93	80.02	3.13	1794838	46	53	55	51552	50929	33864	32632	152294	115455	27.6	1.33				33
A50_L2_350350_idba_bin.94	97.85	0	2457806	34	98	99	42432	42432	25079	24825	205899	205899	41.9	1.74				46
A50_L2_350350_idba_bin.99	94.76	0.81	1600346	0	29	29	83399	83399	55184	55184	181672	181672	48.7	1.26				49
A51_L4_302302_idba_bin.11	90.24	1.38	2038823	190	83	86	40036	38040	24564	23705	108391	108391	49.8	1.27	A51_L4_302302_idba_bin.11_A51_L4_302302_idba_bin.11.fa_scaffold_342 (109, 185)			34
A51_L4_302302_idba_bin.12	94.85	1.21	3747508	261	257	264	26539	26539	14581	14194	105093	105093	49	1.34	4 present			53
A51_L4_302302_idba_bin.17	96.15	0.7	1859069	0	10	10	1012789	1012789	185906	185906	1012789	1012789	47.2	2.15				45
A51_L4_302302_idba_bin.20	92.57	0.71	2490154	90	108	110	34909	31763	23056	22636	160617	160617	63.3	2.76	A51_L4_302302_idba_bin.20_A51_L4_302302_idba_bin.20.fa_scaffold_2403 (15, 122)	A51_L4_302302_idba_bin.20_A51_L4_302302_idba_bin.20.fa_scaffold_2403 (3366, 4903)	A51_L4_302302_idba_bin.20_A51_L4_302302_idba_bin.20.fa_scaffold_2403 (200, 3086)	41
A51_L4_302302_idba_bin.22	91.21	2.38	2436036	13	216	217	16371	16371	11277	11225	48057	48057	53.6	3.31	A51_L4_302302_idba_bin.22_A51_L4_302302_idba_bin.22.fa_scaffold_801 (20144, 20220)		A51_L4_302302_idba_bin.22_A51_L4_302302_idba_bin.22.fa_scaffold_1298 (3, 1176)	38
A51_L4_302302_idba_bin.25	98.28	4.31	2347888	26	58	60	56591	56591	40480	39131	203382	203382	31.4	1.44	3 present			34
A51_L4_302302_idba_bin.28	90.14	0	1488549	0	10	10	306460	306460	148854	148854	460501	460501	55.2	1.19	A51_L4_302302_idba_bin.28_A51_L4_302302_idba_bin.28.fa_scaffold_67 (458, 568)	A51_L4_302302_idba_bin.28_A51_L4_302302_idba_bin.28.fa_scaffold_1922 (7511, 9011)		47
A51_L4_302302_idba_bin.33	87.07	1.12	1367559	230	122	131	16771	16199	11209	10437	85170	81421	53.3	1.73				37
A51_L4_302302_idba_bin.37	99.53	0.19	2730187	0	26	26	176027	176027	105007	105007	339276	339276	52.6	1.87		A51_L4_302302_idba_bin.37_A51_L4_302302_idba_bin.37.fa_scaffold_20 (142451, 143401)		52
A51_L4_302302_idba_bin.38	91.55	2.7	1826962	234	103	108	25005	24426	17737	16914	112574	72002	62.2	1.98		A51_L4_302302_idba_bin.38_A51_L4_302302_idba_bin.38.fa_scaffold_339 (54668, 56208)	A51_L4_302302_idba_bin.38_A51_L4_302302_idba_bin.38.fa_scaffold_339 (51369, 54153)	45
A51_L4_302302_idba_bin.40	91.51	1.08	1753694	0	74	74	36615	36615	23698	23698	121357	121357	51.6	2.32	2 present			37
A51_L4_302302_idba_bin.45	99.87	0.34	4717878	14	110	111	68440	68440	42889	42503	299465	299465	50.7	2.95	4 present	A51_L4_302302_idba_bin.45_A51_L4_302302_idba_bin.45.fa_scaffold_445 (16, 1464)		78
A51_L4_302302_idba_bin.48	89.13	3.95	1603411	277	254	262	7904	7683	6312	6118	35173	35170	46.9	2.68	3 present			41
A51_L4_302302_idba_bin.6	94	2.1	2898094	283	263	273	19055	18968	11019	10614	80835	80835	32.1	1.57				33
A52_L2_H538_idba_bin.101	93.77	1.32	3594243	361	310	320	17806	17330	11594	11230	107742	107742	49	1.31	3 present	A52_L2_H538_idba_bin.101_A52_L2_H538_idba_bin.101.fa_scaffold_1102 (8, 1509)		56
A52_L2_H538_idba_bin.104	93.08	2.63	2988068	62	107	109	97619	97619	27925	27412	208270	208270	48	1.48				38
A52_L2_H538_idba_bin.112	94.35	0.59	3353932	68	350	353	14449	14449	9582	9501	63875	63871	53.8	2	A52_L2_H538_idba_bin.112_A52_L2_H538_idba_bin.112.fa_scaffold_4605 (6368, 6478)			51
A52_L2_H538_idba_bin.125	85.3	1.61	1652863	135	186	191	11494	11494	8886	8653	75959	74895	48.5	2.46	A52_L2_H538_idba_bin.125_A52_L2_H538_idba_bin.125.fa_scaffold_3466 (18320, 18407)			31
A52_L2_H538_idba_bin.142	95.39	0	2268654	36	72	74	52200	52200	31509	30657	127974	127974	45.9	1.45				42
A52_L2_H538_idba_bin.153	98.83	0.03	2838094	9	47	47	123358	123358	60384	60384	258331	258331	54.2	1.74	A52_L2_H538_idba_bin.153_A52_L2_H538_idba_bin.153.fa_scaffold_1611 (28984, 29074)			51
A52_L2_H538_idba_bin.154	97.74	0	2214310	0	49	49	81892	81892	45190	45190	153112	153112	47.7	2.39	A52_L2_H538_idba_bin.154_A52_L2_H538_idba_bin.154.fa_scaffold_7396 (20, 98)			49
A52_L2_H538_idba_bin.25	95.46	0	1132668	0	18	18	71988	71988	62926	62926	225508	225508	41.6	1.25	A52_L2_H538_idba_bin.25_A52_L2_H538_idba_bin.25.fa_scaffold_381 (422, 491)			42
A52_L2_H538_idba_bin.30	80.98	1.48	1693469	57	261	263	8530	8530	6488	6438	26156	26156	58.6	2.49			A52_L2_H538_idba_bin.30_A52_L2_H538_idba_bin.30.fa_scaffold_2000 (24121, 26156)	28
A52_L2_H538_idba_bin.35	93.15	0.81	1977131	8	10	10	309016	309016	197713	197712	479007	479007	51.2	0.97			A52_L2_H538_idba_bin.35_A52_L2_H538_idba_bin.35.fa_scaffold_159 (163817, 164900)	43
A52_L2_H538_idba_bin.51	91.54	1.91	3452898	4	139	139	43262	43262	24840	24840	120927	120927	44.7	1.73				69
A52_L2_H538_idba_bin.53	99.98	1.2	1841747	50	15	16	186356	186356	122783	115106	309715	309715	42.3	1.59	3 present			48
A52_L2_H538_idba_bin.72	98.6	0	2344474	39	41	43	90259	90259	57182	54521	207442	207442	44.6	1.53	A52_L2_H538_idba_bin.72_A52_L2_H538_idba_bin.72.fa_scaffold_1042 (12758, 12861)			43
A52_L2_H538_idba_bin.75	88.91	0	927566	28	13	14	108603	108603	71351	66252	158937	158937	45.6	1.12				47
A52_L2_H538_idba_bin.77	87.91	0	910363	0	21	21	71178	71178	43350	43350	143794	143794	44.6	1.36				43
A52_L2_H538_idba_bin.80	92.74	0.83	1738887	119	81	85	35647	32974	21467	20456	90493	90493	45.8	2.12		2 present	A52_L2_H538_idba_bin.80_A52_L2_H538_idba_bin.80.fa_scaffold_5456 (19999, 21312)	42
A52_L2_H538_idba_bin.83	97.29	2.8	3201144	70	88	90	63789	63789	36376	35567	190846	190846	27.6	1.38	A52_L2_H538_idba_bin.83_A52_L2_H538_idba_bin.83.fa_scaffold_764 (31959, 32069)		A52_L2_H538_idba_bin.83_A52_L2_H538_idba_bin.83.fa_scaffold_764 (32195, 35179)	33
A52_L2_H538_idba_bin.85	90.07	0.19	2774324	54	234	237	18993	18388	11856	11705	70955	70955	54.3	3.56				50
A53_L4_303303_idba_bin.101	86	3.32	1933298	232	348	355	6820	6813	5555	5445	29341	29341	53	2.27				43
A53_L4_303303_idba_bin.105	96.62	1.58	2561718	47	77	78	55174	55174	33269	32841	145234	145234	42.7	2.35				47
A53_L4_303303_idba_bin.112	85.96	2.66	1251533	62	202	205	7512	7512	6195	6104	28247	28247	41.1	2.35	A53_L4_303303_idba_bin.112_A53_L4_303303_idba_bin.112.fa_scaffold_7912 (21, 132)			24
A53_L4_303303_idba_bin.113	95.81	1.34	1917219	37	38	39	78480	67846	50453	49158	295691	241363	50.1	3.22	2 present			41
A53_L4_303303_idba_bin.119	83.05	1.18	2154372	281	361	371	7838	7822	5967	5806	46180	43220	60.2	2.56				36
A53_L4_303303_idba_bin.121	95.07	1.36	2370820	270	295	303	11159	10867	8036	7823	42860	37777	63.6	2.79	A53_L4_303303_idba_bin.121_A53_L4_303303_idba_bin.121.fa_scaffold_33862 (6, 94)			42
A53_L4_303303_idba_bin.123	96.92	0.59	2676224	0	172	172	24419	24419	15559	15559	106088	106088	63.2	2.59				67
A53_L4_303303_idba_bin.130	92.38	0.45	2118901	53	91	92	39082	39082	23284	23030	86819	86819	43.7	1.8				46
A53_L4_303303_idba_bin.19	97.76	0.67	2015375	86	114	117	28028	26440	17678	17224	107760	107760	56.2	2.63	A53_L4_303303_idba_bin.19_A53_L4_303303_idba_bin.19.fa_scaffold_1351 (4, 91)			37
A53_L4_303303_idba_bin.24	97.9	0	2327410	53	50	53	82320	82320	46548	43912	250094	250094	40.4	2.04				44
A53_L4_303303_idba_bin.28	81.02	2.42	1385501	235	217	223	7389	7306	6384	6211	23224	23224	48.4	2.37				28
A53_L4_303303_idba_bin.42	94.13	1.52	2239186	257	272	282	11370	10496	8232	7939	41462	41462	64.5	3.02	A53_L4_303303_idba_bin.42_A53_L4_303303_idba_bin.42.fa_scaffold_26960 (3669, 3758)			43
A53_L4_303303_idba_bin.45	95.39	1.07	2787643	83	74	76	82871	82871	37670	36678	212476	191378	51.1	1.3		A53_L4_303303_idba_bin.45_A53_L4_303303_idba_bin.45.fa_scaffold_311 (338, 1263)		38
A53_L4_303303_idba_bin.52	87.03	0.92	2124336	328	299	309	9676	9492	7104	6873	39589	39589	47.4	2.58				24
A53_L4_303303_idba_bin.58	90.94	1.06	2356088	140	181	184	19716	19716	13017	12804	76940	76940	62.6	2.82	2 present			37
A53_L4_303303_idba_bin.61	89.37	1.9	1692104	97	266	270	7967	7634	6361	6266	57207	57207	46.1	3.28	2 present			41
A53_L4_303303_idba_bin.62	80.79	0.99	1717381	270	265	275	8227	8227	6480	6244	33539	33533	65.2	1.89				35
A53_L4_303303_idba_bin.65	99.2	0.8	1516566	32	98	99	32621	32621	15475	15318	67801	67801	29.8	2.3				33
A53_L4_303303_idba_bin.68	98.45	1.26	3142697	40	73	75	84533	84533	43050	41902	269112	269112	53.7	2.81	A53_L4_303303_idba_bin.68_A53_L4_303303_idba_bin.68.fa_scaffold_2915 (2, 104)			54
A54_L1_304304_idba_bin.12	90.22	4.78	2228620	748	308	325	9409	9259	7235	6854	92530	92530	61.8	2.34				52
A54_L1_304304_idba_bin.121	95.6	1.1	1416830	124	73	76	30723	27111	19408	18640	69702	64211	45.1	1.57				46
A54_L1_304304_idba_bin.127	91.7	0.36	1948348	1067	256	282	9896	9123	7610	6905	38412	38412	65.1	2.46	A54_L1_304304_idba_bin.127_A54_L1_304304_idba_bin.127.fa_scaffold_10770 (15073, 15162)			36
A54_L1_304304_idba_bin.129	87.16	1.72	2242436	1	233	233	12386	12386	9624	9624	56327	56327	68	2.72	3 present	A54_L1_304304_idba_bin.129_A54_L1_304304_idba_bin.129.fa_scaffold_9735 (92, 1651)		46
A54_L1_304304_idba_bin.134	99.2	0	1550407	55	11	14	185904	176414	140946	110739	335288	335288	30.1	0.63				34
A54_L1_304304_idba_bin.139	87.77	4.8	2725973	644	407	423	8526	8524	6697	6442	47236	47236	62.7	2.92	2 present	A54_L1_304304_idba_bin.139_A54_L1_304304_idba_bin.139.fa_scaffold_9485 (1, 874)		43
A54_L1_304304_idba_bin.143	93.24	0.68	1914433	0	7	7	336526	336526	273490	273490	543717	543717	62.4	0.6				44
A54_L1_304304_idba_bin.15	94.55	0.81	1932531	372	345	358	6697	6600	5601	5397	31068	31068	59	2.77				27
A54_L1_304304_idba_bin.158	99.11	0.67	2158157	80	48	50	64933	64933	44961	43161	246991	246991	55.3	2.27	3 present			51
A54_L1_304304_idba_bin.160	95.71	0.95	1849522	132	53	57	73879	65176	34896	32445	159453	159453	47.7	1.31				42
A54_L1_304304_idba_bin.164	81.73	4.4	852636	85	31	34	42485	42485	27504	25075	137550	137550	44.2	1.06				42
A54_L1_304304_idba_bin.2	85.57	1.51	2127740	327	202	213	14735	14151	10533	9987	40876	38142	62.4	2.41	2 present			35
A54_L1_304304_idba_bin.27	97.86	1.35	2476743	55	45	47	70923	68284	55038	52695	160960	160960	51.2	2.05	3 present			50
A54_L1_304304_idba_bin.36	97.86	0.16	2180618	0	24	24	145738	145738	90859	90859	257242	257242	51.3	0.92			A54_L1_304304_idba_bin.36_A54_L1_304304_idba_bin.36.fa_scaffold_6003 (11353, 13199)	43
A54_L1_304304_idba_bin.45	91.18	0	2540729	68	119	121	29081	28889	21350	20997	103984	103984	55.9	1.54				60
A54_L1_304304_idba_bin.58	88.3	1.29	2143403	450	195	209	16108	14529	10991	10253	86083	60134	50.1	2.02				35
A54_L1_304304_idba_bin.62	81.72	3.08	1600393	606	301	317	6215	5871	5316	5046	20515	20515	58.7	2.73				29
A54_L1_304304_idba_bin.71	84.4	0	1609277	30	39	40	55077	55077	41263	40231	124954	124954	59	1.68				34
A54_L1_304304_idba_bin.73	85.71	0	850380	0	11	11	87251	87251	77307	77307	214609	214609	44.9	0.62				42
A54_L1_304304_idba_bin.75	92.2	1.08	1848070	282	193	200	14409	14181	9575	9238	41687	41687	47.3	2.25				36
A54_L1_304304_idba_bin.84	87.43	0	1649311	63	19	21	140426	140426	86805	78535	561022	561022	48.2	1.78				38
A54_L1_304304_idba_bin.94	98.66	0	1895190	0	21	21	204179	204179	90247	90247	336581	336581	42.6	1.31	A54_L1_304304_idba_bin.94_A54_L1_304304_idba_bin.94.fa_scaffold_3706 (6, 94)			44
A55_L2_305305_idba_bin.116	86.11	1.9	2253780	190	169	174	18238	17613	13335	12951	58227	58227	60.7	2.82	2 present			43
A55_L2_305305_idba_bin.119	87.1	0	2226616	241	147	152	21244	20967	15147	14647	54854	54854	46.1	2.99	2 present			44
A55_L2_305305_idba_bin.127	97.32	2.01	2407421	87	53	55	80551	80551	45423	43769	249950	249950	41.2	2.17	2 present			41
A55_L2_305305_idba_bin.13	90.35	1.36	2359002	52	79	80	52669	52669	29860	29486	189978	189978	60.6	2.44	2 present			56
A55_L2_305305_idba_bin.136	91.42	2.66	3234873	149	267	272	18583	18196	12115	11892	93823	93823	60.7	2.29				74
A55_L2_305305_idba_bin.138	87.84	0.67	1554701	57	110	112	21823	21823	14133	13880	68656	61193	59.5	1.53	A55_L2_305305_idba_bin.138_A55_L2_305305_idba_bin.138.fa_scaffold_11991 (3, 108)			34
A55_L2_305305_idba_bin.144	89.17	0.85	1763829	175	133	138	19262	19221	13261	12780	54379	54379	32.5	2.01				37
A55_L2_305305_idba_bin.20	94.35	0	2293120	0	88	88	38878	38878	26058	26058	124887	124887	42.1	1.71				45
A55_L2_305305_idba_bin.25	91.78	1.19	1923625	137	148	154	23624	23624	12997	12490	63597	63597	49.8	1.96				26
A55_L2_305305_idba_bin.27	94.51	2.2	1938053	0	66	66	60444	60444	29364	29364	131946	131946	37.3	2.35				42
A55_L2_305305_idba_bin.30	89.58	0	1540333	70	21	24	149879	134303	73349	64177	343116	208789	60.6	0.97	A55_L2_305305_idba_bin.30_A55_L2_305305_idba_bin.30.fa_scaffold_190 (182252, 182357)			44
A55_L2_305305_idba_bin.35	86.27	1.02	1990995	0	89	89	34950	34950	22370	22370	148336	148336	62.9	1.95	A55_L2_305305_idba_bin.35_A55_L2_305305_idba_bin.35.fa_scaffold_11022 (3, 80)			39
A55_L2_305305_idba_bin.40	94.16	3.04	1490603	260	176	181	10732	10732	8469	8233	37505	37505	60.8	2.16	2 present			41
A55_L2_305305_idba_bin.45	98.83	2.35	3348202	14	132	133	45829	45829	25365	25174	136512	136511	39.4	1.88				68
A55_L2_305305_idba_bin.51	88.79	0	1380154	0	51	51	50505	50505	27061	27061	152646	152646	55.6	1.35				45
A55_L2_305305_idba_bin.58	99.27	0	1860211	0	48	48	53612	53612	38754	38754	153928	153928	49.6	1.41	A55_L2_305305_idba_bin.58_A55_L2_305305_idba_bin.58.fa_scaffold_3926 (27501, 27594)			41
A55_L2_305305_idba_bin.67	87.92	0	1926089	51	38	40	96759	96759	50686	48150	203843	203843	50.2	1.96	2 present			42
A55_L2_305305_idba_bin.70	96.92	0	2561041	16	49	50	86685	86685	52266	51220	210852	210852	51.2	1.68				42
A55_L2_305305_idba_bin.79	96.65	1.18	3588875	129	205	210	28111	28111	17506	17089	103343	103343	49.1	1.01	3 present			61
A55_L2_305305_idba_bin.94	81.11	2.06	2629263	545	429	445	7334	7297	6128	5907	89110	89110	53.8	2.14				44
A55_L2_305305_idba_bin.99	93.95	0.03	1818842	0	11	11	265313	265313	165349	165349	446026	446026	45.7	1.36		A55_L2_305305_idba_bin.99_A55_L2_305305_idba_bin.99.fa_scaffold_8868 (1, 644)	A55_L2_305305_idba_bin.99_A55_L2_305305_idba_bin.99.fa_scaffold_8868 (6926, 8899)	45
A56_L2_H539_idba_bin.108	82.81	1.08	1739638	80	368	371	5069	5043	4727	4688	18803	18803	60.7	2.25	A56_L2_H539_idba_bin.108_A56_L2_H539_idba_bin.108.fa_scaffold_7173 (16, 117)			29
A56_L2_H539_idba_bin.112	93.16	2.53	2800405	31	98	99	72742	72742	28575	28286	224354	224354	47.9	1.33				50
A56_L2_H539_idba_bin.113	96.52	1.18	2027693	84	117	119	23883	23883	17330	17038	105717	105717	36.7	1.53	3 present			20
A56_L2_H539_idba_bin.124	97.37	0.48	2418942	0	35	35	121838	121838	69112	69112	262841	262841	51.7	1.3	A56_L2_H539_idba_bin.124_A56_L2_H539_idba_bin.124.fa_scaffold_188 (70026, 70143)			46
A56_L2_H539_idba_bin.126	85.94	0.34	1515497	24	101	102	22072	22072	15004	14857	82713	82713	57.7	1.92	A56_L2_H539_idba_bin.126_A56_L2_H539_idba_bin.126.fa_scaffold_7034 (8909, 9013)			35
A56_L2_H539_idba_bin.128	93.26	2.13	1318412	65	120	123	15267	15267	10986	10718	51194	51194	41.4	1.79	3 present			35
A56_L2_H539_idba_bin.14	99.3	0	2366413	0	42	42	96815	96815	56343	56343	419056	419056	39.9	2.59	2 present			38
A56_L2_H539_idba_bin.15	99.05	1.84	1433111	14	71	72	27640	27485	20184	19904	76378	76378	38.8	1.55				43
A56_L2_H539_idba_bin.25	94.78	0.71	1800125	0	128	128	20001	20001	14063	14063	60470	60470	49.6	1.73	2 present			40
A56_L2_H539_idba_bin.29	90.16	0.22	1696926	0	21	21	158068	158068	80806	80806	287676	287676	43.4	1.05	2 present	2 present	A56_L2_H539_idba_bin.29_A56_L2_H539_idba_bin.29.fa_scaffold_145 (1, 1917)	41
A56_L2_H539_idba_bin.36	96.11	0	2594453	30	98	98	39028	39028	26474	26473	90946	90946	50.6	1.46	4 present			38
A56_L2_H539_idba_bin.39	92.28	0	2481867	0	55	55	72014	72014	45124	45124	134022	134022	52.5	2.55	A56_L2_H539_idba_bin.39_A56_L2_H539_idba_bin.39.fa_scaffold_130 (80366, 80474)			41
A56_L2_H539_idba_bin.49	97.88	1.2	1779203	5	35	35	62199	62199	50834	50834	133035	133035	46.1	2.2	A56_L2_H539_idba_bin.49_A56_L2_H539_idba_bin.49.fa_scaffold_301 (57984, 58074)			50
A56_L2_H539_idba_bin.66	86.79	1.44	1436429	215	228	236	8275	8072	6300	6085	26755	26755	51.6	2.89		A56_L2_H539_idba_bin.66_A56_L2_H539_idba_bin.66.fa_scaffold_19192 (2, 620)		17
A56_L2_H539_idba_bin.72	86.23	0.22	2613459	98	357	360	9800	9724	7320	7259	48912	48912	62.2	2.45	A56_L2_H539_idba_bin.72_A56_L2_H539_idba_bin.72.fa_scaffold_32725 (5115, 5203)			30
A56_L2_H539_idba_bin.80	91.67	0	1351845	22	52	53	42675	42675	25997	25506	126274	126274	61.9	1.42	A56_L2_H539_idba_bin.80_A56_L2_H539_idba_bin.80.fa_scaffold_4868 (11510, 11637)	A56_L2_H539_idba_bin.80_A56_L2_H539_idba_bin.80.fa_scaffold_935 (12447, 13909)	A56_L2_H539_idba_bin.80_A56_L2_H539_idba_bin.80.fa_scaffold_751 (12398, 15281)	44
A56_L2_H539_idba_bin.87	92.51	0.81	1773371	39	31	32	128567	128567	57205	55416	368115	368115	48.4	1.76				43
A56_L2_H539_idba_bin.90	88.31	0	1426924	0	34	34	57893	57893	41968	41968	131825	131825	58.6	1.73	A56_L2_H539_idba_bin.90_A56_L2_H539_idba_bin.90.fa_scaffold_661 (38147, 38257)			36
A57_L4_306306_idba_bin.10	97.67	0	2250210	4	17	17	393742	393742	132365	132365	535276	535272	46.3	2.29				43
A57_L4_306306_idba_bin.103	87.85	1.11	2779663	490	318	331	12165	11958	8741	8396	42381	42381	50	3.36	2 present	A57_L4_306306_idba_bin.103_A57_L4_306306_idba_bin.103.fa_scaffold_21467 (1, 879)		55
A57_L4_306306_idba_bin.110	84.21	0.81	1458402	178	184	189	11393	11393	7926	7715	33354	33354	51.8	2.27	A57_L4_306306_idba_bin.110_A57_L4_306306_idba_bin.110.fa_scaffold_84343 (2932, 3042)			26
A57_L4_306306_idba_bin.13	98.39	0	2051265	18	53	54	53007	53007	38703	37986	196577	196577	47.2	1.49	3 present	A57_L4_306306_idba_bin.13_A57_L4_306306_idba_bin.13.fa_scaffold_158 (89697, 90842)	A57_L4_306306_idba_bin.13_A57_L4_306306_idba_bin.13.fa_scaffold_158 (91325, 93833)	44
A57_L4_306306_idba_bin.133	92.55	2.38	1990876	131	193	197	14803	14803	10315	10105	70847	70847	47.7	1.94				44
A57_L4_306306_idba_bin.3	95.34	1.34	3006593	34	57	59	119756	119756	52747	50958	208567	208567	51.3	2.41				61
A57_L4_306306_idba_bin.31	81.21	0.67	1383834	432	209	221	8318	8318	6621	6259	55975	55975	58	2.25				24
A57_L4_306306_idba_bin.33	81.86	0.31	1744886	317	399	410	4834	4760	4373	4255	13759	13759	61	2.41				27
A57_L4_306306_idba_bin.34	86.91	2.11	3257001	171	557	564	7051	7002	5847	5774	34667	34667	53.8	2.32	2 present			40
A57_L4_306306_idba_bin.54	95.54	1.22	2238791	37	167	168	19930	19930	13405	13325	67659	67659	51	2.94				49
A57_L4_306306_idba_bin.58	91.89	0.68	1875415	0	25	25	130919	130919	75016	75016	327035	327035	62.1	1.69				44
A57_L4_306306_idba_bin.6	84.58	3.28	2449179	412	365	378	8240	8075	6710	6478	35782	35782	53.8	2.59				43
A57_L4_306306_idba_bin.73	97.35	1.7	3289049	76	304	306	19442	19404	10819	10748	103363	103363	45.3	2.39		A57_L4_306306_idba_bin.73_A57_L4_306306_idba_bin.73.fa_scaffold_37483 (5051, 5613)		49
A57_L4_306306_idba_bin.8	99.55	0.7	1709757	76	129	132	18435	18299	13253	12952	59145	59145	34.5	1.88				35
A57_L4_306306_idba_bin.85	81.3	1	1315285	219	197	204	9398	9272	6676	6446	36974	36974	60	1.99				29
A57_L4_306306_idba_bin.96	93.11	1.14	1899729	0	55	55	59191	59191	34540	34540	112863	112863	48.5	1.91	2 present			45
A58_L2_H540_idba_bin.101	90.89	1.18	2360038	105	249	253	15284	15264	9478	9327	131917	131917	57.2	1.9	3 present			42
A58_L2_H540_idba_bin.102	91.94	0.02	2627743	22	71	72	62521	62521	37010	36496	154831	154831	50	1.72	A58_L2_H540_idba_bin.102_A58_L2_H540_idba_bin.102.fa_scaffold_3215 (13, 120)			68
A58_L2_H540_idba_bin.103	94.45	0.95	2413387	0	61	61	64486	64486	39563	39563	143049	143049	52.3	1.44	A58_L2_H540_idba_bin.103_A58_L2_H540_idba_bin.103.fa_scaffold_595 (62681, 62757)			37
A58_L2_H540_idba_bin.108	81.02	0.55	782081	15	123	124	8074	8074	6358	6306	24250	24250	42.5	1.92		A58_L2_H540_idba_bin.108_A58_L2_H540_idba_bin.108.fa_scaffold_6696 (6427, 7923)		36
A58_L2_H540_idba_bin.11	92.7	1.12	1325058	0	82	82	25674	25674	16159	16159	63402	63402	34.8	1.48	A58_L2_H540_idba_bin.11_A58_L2_H540_idba_bin.11.fa_scaffold_9874 (6066, 6139)			21
A58_L2_H540_idba_bin.124	85.41	1.62	3708971	689	603	621	7407	7244	6150	5971	41539	41534	53.2	1.37				38
A58_L2_H540_idba_bin.140	94.62	1.08	1390891	92	108	111	20178	20178	12878	12529	83721	83721	40	1.77				36
A58_L2_H540_idba_bin.59	95.66	0.25	2557406	0	38	38	160764	160764	67300	67300	318583	318583	48	2.45				46
A58_L2_H540_idba_bin.60	92.67	1.35	2249157	0	59	59	64935	64935	38121	38121	168483	168483	50.9	2	2 present			39
A58_L2_H540_idba_bin.71	82.28	0	1370836	73	161	163	12621	12621	8514	8409	38485	38485	60.8	2.01		A58_L2_H540_idba_bin.71_A58_L2_H540_idba_bin.71.fa_scaffold_45139 (911, 2372)	A58_L2_H540_idba_bin.71_A58_L2_H540_idba_bin.71.fa_scaffold_16863 (2620, 5469)	40
A58_L2_H540_idba_bin.75	89.04	0.51	2829091	1	39	39	103722	103722	72540	72540	221058	221058	50.3	1.45	A58_L2_H540_idba_bin.75_A58_L2_H540_idba_bin.75.fa_scaffold_193 (304, 381)			61
A58_L2_H540_idba_bin.8	95.45	0.45	1918289	0	13	13	206716	206716	147560	147560	787794	787794	59.9	1.02	A58_L2_H540_idba_bin.8_A58_L2_H540_idba_bin.8.fa_scaffold_305 (68290, 68398)			51
A58_L2_H540_idba_bin.82	80.9	1.12	1078150	11	110	111	15325	14734	9801	9712	36310	36310	30.4	1.47			A58_L2_H540_idba_bin.82_A58_L2_H540_idba_bin.82.fa_scaffold_5455 (13931, 16276)	37
A58_L2_H540_idba_bin.91	95	2.41	2528297	69	292	294	11418	11008	8658	8599	49046	49046	57.8	2.64				34
A58_L2_H540_idba_bin.94	96.6	0.82	2182621	44	70	72	43530	43530	31180	30313	107290	107290	47.9	2.16	2 present			49
A58_L2_H540_idba_bin.97	85.94	0.38	2539600	1	36	36	111398	111398	70544	70544	202798	202798	51.2	1.52	2 present			49
A6_L3_376376_idba_bin.110	99.2	0.53	3458069	193	58	66	109357	104062	59621	52392	555154	555154	27.2	1.49	A6_L3_376376_idba_bin.110_A6_L3_376376_idba_bin.110.fa_scaffold_519 (2866, 2977)	A6_L3_376376_idba_bin.110_A6_L3_376376_idba_bin.110.fa_scaffold_173 (112510, 114020)	A6_L3_376376_idba_bin.110_A6_L3_376376_idba_bin.110.fa_scaffold_519 (3484, 6025)	34
A6_L3_376376_idba_bin.115	89.17	0.85	1853983	31	61	62	50584	50584	30393	29902	133335	133335	31.9	1.43				37
A6_L3_376376_idba_bin.128	95.45	1.14	2161990	0	36	36	92985	92985	60055	60055	534591	534591	59	1.83				43
A6_L3_376376_idba_bin.29	88.89	1.28	2093176	40	41	42	96824	76092	51053	49836	171301	171301	37.2	1				39
A6_L3_376376_idba_bin.36	94.76	0.7	1840591	123	56	61	52803	48168	32867	30171	196466	196466	48.1	1.35				37
A6_L3_376376_idba_bin.39	98.56	0.59	3512866	267	211	219	25421	23714	16648	16039	132692	132692	53.7	1.68	A6_L3_376376_idba_bin.39_A6_L3_376376_idba_bin.39.fa_scaffold_1684 (15563, 15673)			59
A6_L3_376376_idba_bin.46	82.77	2.48	2031128	719	396	414	5977	5597	5129	4904	24096	20484	62	2.31				47
A6_L3_376376_idba_bin.47	98.39	0.54	2664648	17	72	73	60691	60691	37009	36501	191706	191706	42	2	A6_L3_376376_idba_bin.47_A6_L3_376376_idba_bin.47.fa_scaffold_1294 (27858, 27944)			45
A6_L3_376376_idba_bin.52	91.21	0	2169394	0	22	22	162516	162516	98608	98608	341511	341511	53.5	1.8				44
A6_L3_376376_idba_bin.59	95.39	0	2060576	170	46	50	94980	67206	44795	41208	207452	135466	50.1	1.74				45
A6_L3_376376_idba_bin.63	96.63	0	1453900	0	12	12	198368	198368	121158	121158	392617	392617	51.9	0.58	A6_L3_376376_idba_bin.63_A6_L3_376376_idba_bin.63.fa_scaffold_2702 (574, 647)	A6_L3_376376_idba_bin.63_A6_L3_376376_idba_bin.63.fa_scaffold_1429 (14, 989)		45
A6_L3_376376_idba_bin.65	89.58	0.48	2322544	298	192	204	19938	19871	12096	11383	63947	62796	50.9	1.62	A6_L3_376376_idba_bin.65_A6_L3_376376_idba_bin.65.fa_scaffold_3281 (27451, 27538)			32
A6_L3_376376_idba_bin.69	94.38	1.12	1509895	0	12	12	341872	341872	125824	125824	420681	420681	45.3	0.63	A6_L3_376376_idba_bin.69_A6_L3_376376_idba_bin.69.fa_scaffold_1178 (14018, 14093)	A6_L3_376376_idba_bin.69_A6_L3_376376_idba_bin.69.fa_scaffold_1178 (17532, 19041)	A6_L3_376376_idba_bin.69_A6_L3_376376_idba_bin.69.fa_scaffold_1178 (15077, 16951)	47
A6_L3_376376_idba_bin.7	88.03	1.14	1666671	461	174	192	13419	12792	9578	8678	45975	45975	35.3	1.78				32
A6_L3_376376_idba_bin.77	87.36	0	899435	175	52	56	22965	22802	17296	16058	87594	87594	45.6	1.44				49
A6_L3_376376_idba_bin.84	96.03	0.48	2237881	92	70	73	52452	52452	31969	30654	154823	154823	49	1.44				35
A6_L3_376376_idba_bin.85	80.22	0	1176825	1	47	47	41743	41743	25038	25038	142157	142157	42.7	2.16				33
A6_L3_376376_idba_bin.90	85.44	4.54	2287045	663	239	255	13648	12979	9569	8966	59629	59629	50.2	1.66	2 present		A6_L3_376376_idba_bin.90_A6_L3_376376_idba_bin.90.fa_scaffold_5297 (1, 845)	35
A60_L2_H541_idba_bin.1	95.89	2.4	3681005	54	128	129	62364	62364	28757	28534	219063	219063	42.4	1.96	A60_L2_H541_idba_bin.1_A60_L2_H541_idba_bin.1.fa_scaffold_432 (2, 84)			75
A60_L2_H541_idba_bin.103	94.32	1.14	2086734	51	67	68	51777	43757	31145	30686	114471	114471	46.2	1.37	A60_L2_H541_idba_bin.103_A60_L2_H541_idba_bin.103.fa_scaffold_1250 (29420, 29529)			42
A60_L2_H541_idba_bin.132	93.02	0.49	2464319	57	116	117	35043	35043	21244	21062	113799	113799	50	1.77				44
A60_L2_H541_idba_bin.154	92.51	0.81	1794372	1	32	32	77189	77189	56074	56074	232322	232322	48.3	1.86	A60_L2_H541_idba_bin.154_A60_L2_H541_idba_bin.154.fa_scaffold_398 (12, 123)	A60_L2_H541_idba_bin.154_A60_L2_H541_idba_bin.154.fa_scaffold_275 (65368, 65996)	A60_L2_H541_idba_bin.154_A60_L2_H541_idba_bin.154.fa_scaffold_398 (600, 2950)	43
A60_L2_H541_idba_bin.156	95.35	0	1377157	0	35	35	81476	81476	39347	39347	254606	254606	54.1	2.24	A60_L2_H541_idba_bin.156_A60_L2_H541_idba_bin.156.fa_scaffold_6610 (10702, 10802)	A60_L2_H541_idba_bin.156_A60_L2_H541_idba_bin.156.fa_scaffold_31 (714, 1948)		46
A60_L2_H541_idba_bin.30	85.95	1.14	1854853	123	153	157	17356	17130	12123	11813	53410	53410	57.9	2.11				38
A60_L2_H541_idba_bin.31	83.4	0.81	1392394	254	207	215	8526	8524	6726	6475	28358	28358	59.9	1.82				36
A60_L2_H541_idba_bin.39	94.99	0.57	2723735	171	180	188	21604	20165	15131	14487	90333	90333	54.3	2.46				46
A60_L2_H541_idba_bin.47	95.16	0.68	2642828	7	128	128	31046	31046	20647	20647	64360	64360	47.7	2.94	A60_L2_H541_idba_bin.47_A60_L2_H541_idba_bin.47.fa_scaffold_13309 (6185, 6288)		A60_L2_H541_idba_bin.47_A60_L2_H541_idba_bin.47.fa_scaffold_13309 (6342, 9147)	47
A60_L2_H541_idba_bin.53	93.42	0.78	3359491	155	289	295	16892	16673	11624	11387	64692	64692	53.8	1.92	A60_L2_H541_idba_bin.53_A60_L2_H541_idba_bin.53.fa_scaffold_1845 (18268, 18378)			58
A60_L2_H541_idba_bin.56	85.9	2.14	1883533	36	72	73	38164	38164	26160	25801	101683	101683	37.4	1.68				32
A60_L2_H541_idba_bin.59	93.2	1.63	2274516	79	163	166	20793	20747	13954	13701	87135	87135	40.3	1.97				42
A60_L2_H541_idba_bin.61	97.31	0	1956292	0	60	60	60201	60201	32604	32604	148959	148959	47.3	1.32		A60_L2_H541_idba_bin.61_A60_L2_H541_idba_bin.61.fa_scaffold_350 (1, 1370)		40
A60_L2_H541_idba_bin.66	97.38	0.48	1845726	14	45	46	77122	77122	41016	40124	233195	233195	48.6	1.06	2 present			40
A60_L2_H541_idba_bin.67	91.36	2.27	2584882	38	223	225	17563	17563	11591	11488	112220	112220	57.7	3.48	A60_L2_H541_idba_bin.67_A60_L2_H541_idba_bin.67.fa_scaffold_13536 (5, 91)			38
A60_L2_H541_idba_bin.82	90.81	2.96	2208620	31	253	254	13821	13821	8729	8695	105830	105830	57.2	2.03				36
A60_L2_H541_idba_bin.89	81.03	0.68	1674306	54	188	190	13015	13015	8905	8811	69653	69653	47.9	2.53	A60_L2_H541_idba_bin.89_A60_L2_H541_idba_bin.89.fa_scaffold_22498 (3980, 4065)			34
A60_L2_H541_idba_bin.90	95.24	0.42	2779594	43	132	133	32185	32176	21057	20898	121698	121698	45.7	2.17	A60_L2_H541_idba_bin.90_A60_L2_H541_idba_bin.90.fa_scaffold_148 (117310, 117387)			44
A60_L2_H541_idba_bin.93	95.41	0.92	3253420	251	401	410	10503	10497	8113	7934	53878	53878	49.1	1.23	A60_L2_H541_idba_bin.93_A60_L2_H541_idba_bin.93.fa_scaffold_11769 (158, 267)			43
A61_L1_325325_idba_bin.104	95.51	0	1202543	17	86	87	17210	17210	13983	13822	103537	103537	56.9	2.57	A61_L1_325325_idba_bin.104_A61_L1_325325_idba_bin.104.fa_scaffold_9298 (12880, 12958)	A61_L1_325325_idba_bin.104_A61_L1_325325_idba_bin.104.fa_scaffold_9298 (8106, 9625)	A61_L1_325325_idba_bin.104_A61_L1_325325_idba_bin.104.fa_scaffold_9298 (9910, 12755)	35
A61_L1_325325_idba_bin.108	95.3	0	1093376	9	18	18	101490	101490	60743	60742	194357	194357	41.7	1.59	A61_L1_325325_idba_bin.108_A61_L1_325325_idba_bin.108.fa_scaffold_195 (3179, 3248)		A61_L1_325325_idba_bin.108_A61_L1_325325_idba_bin.108.fa_scaffold_195 (370, 2845)	46
A61_L1_325325_idba_bin.116	90.45	0.56	1551392	5	69	69	41912	41912	22483	22483	83399	83399	34.2	2.19	2 present			39
A61_L1_325325_idba_bin.118	97.33	2.08	1550219	153	146	150	15803	14686	10617	10333	56811	56811	34.7	1.84				34
A61_L1_325325_idba_bin.133	94.75	0.65	3447172	327	388	401	12217	11827	8884	8595	53383	53383	49.1	1.36	A61_L1_325325_idba_bin.133_A61_L1_325325_idba_bin.133.fa_scaffold_3920 (210, 318)			46
A61_L1_325325_idba_bin.29	91.01	0.59	2187837	440	275	284	13081	12838	7955	7702	91490	90338	57	1.99				42
A61_L1_325325_idba_bin.37	96.55	3.45	2310278	6	102	102	36094	36094	22649	22649	94428	94428	32.1	1.43				31
A61_L1_325325_idba_bin.39	87.46	0.5	2476790	280	125	135	28600	26957	19814	18344	96224	84276	48.6	2.39				45
A61_L1_325325_idba_bin.60	80.8	0.8	1123460	156	164	169	9249	9210	6850	6646	46213	46213	30.6	1.38				29
A61_L1_325325_idba_bin.67	93.24	1.01	2421348	33	91	92	50778	49537	26608	26318	192431	192431	49.4	2.08	A61_L1_325325_idba_bin.67_A61_L1_325325_idba_bin.67.fa_scaffold_42 (148223, 148334)	A61_L1_325325_idba_bin.67_A61_L1_325325_idba_bin.67.fa_scaffold_42 (143251, 144790)	A61_L1_325325_idba_bin.67_A61_L1_325325_idba_bin.67.fa_scaffold_42 (145251, 148098)	43
A61_L1_325325_idba_bin.70	85.19	2.39	1985473	130	86	92	35840	35840	23086	21579	111529	111529	32	1.8	A61_L1_325325_idba_bin.70_A61_L1_325325_idba_bin.70.fa_scaffold_14390 (224, 319)			37
A61_L1_325325_idba_bin.79	97.32	0.06	2117898	0	36	36	103252	103252	58830	58830	214006	214006	49.7	2.07	A61_L1_325325_idba_bin.79_A61_L1_325325_idba_bin.79.fa_scaffold_44 (80850, 80946)			42
A62_L1_378378_idba_bin.108	97.2	0	2594326	0	74	74	81434	81434	35058	35058	312584	312584	40.2	3.24	A62_L1_378378_idba_bin.108_A62_L1_378378_idba_bin.108.fa_scaffold_10294 (4529, 4640)			46
A62_L1_378378_idba_bin.110	90.32	0	1634361	55	113	115	19670	19442	14463	14211	65839	65839	51.9	2.58		A62_L1_378378_idba_bin.110_A62_L1_378378_idba_bin.110.fa_scaffold_4406 (1, 925)		36
A62_L1_378378_idba_bin.111	95.58	0.96	3220260	55	152	154	31863	31089	21185	20910	106889	106889	49.8	2.75	2 present			65
A62_L1_378378_idba_bin.112	81.46	0	1021967	53	84	85	17501	17421	12166	12022	40543	40543	42.2	2.55	A62_L1_378378_idba_bin.112_A62_L1_378378_idba_bin.112.fa_scaffold_2795 (13370, 13480)			32
A62_L1_378378_idba_bin.12	89.06	0.81	1495335	210	167	175	11592	11305	8954	8543	36504	36504	48.6	2.11		A62_L1_378378_idba_bin.12_A62_L1_378378_idba_bin.12.fa_scaffold_1080 (25603, 27093)	A62_L1_378378_idba_bin.12_A62_L1_378378_idba_bin.12.fa_scaffold_5721 (596, 2374)	24
A62_L1_378378_idba_bin.28	83.76	4.69	2161226	515	361	373	7419	7090	5986	5792	24745	24745	57.3	2.4				34
A62_L1_378378_idba_bin.4	90.32	1.29	1703293	133	121	127	19010	16514	14076	13410	69994	69994	43.2	2.03	A62_L1_378378_idba_bin.4_A62_L1_378378_idba_bin.4.fa_scaffold_6304 (7723, 7833)	A62_L1_378378_idba_bin.4_A62_L1_378378_idba_bin.4.fa_scaffold_1204 (2, 554)	A62_L1_378378_idba_bin.4_A62_L1_378378_idba_bin.4.fa_scaffold_2808 (19598, 21603)	43
A62_L1_378378_idba_bin.41	96.81	0.48	1964022	0	31	31	103483	103483	63355	63355	300852	300852	49.7	1.53				39
A62_L1_378378_idba_bin.44	95.45	1.05	1946563	50	42	43	113805	113805	46346	45267	281484	281484	47.9	1.31	A62_L1_378378_idba_bin.44_A62_L1_378378_idba_bin.44.fa_scaffold_2458 (47747, 47857)			36
A62_L1_378378_idba_bin.45	96.63	0	1176347	0	31	31	75735	75735	37946	37946	153994	153994	26.6	1.18	A62_L1_378378_idba_bin.45_A62_L1_378378_idba_bin.45.fa_scaffold_634 (359, 436)	A62_L1_378378_idba_bin.45_A62_L1_378378_idba_bin.45.fa_scaffold_2332 (15618, 16354)		42
A62_L1_378378_idba_bin.52	97.33	0.22	1447942	0	50	50	39071	39071	28958	28958	218206	218206	28.2	1.68				42
A62_L1_378378_idba_bin.6	88.64	0	961282	4	25	25	67558	67558	38451	38451	114918	114918	45.5	1.62				43
A62_L1_378378_idba_bin.60	91.38	0.63	2385166	273	182	190	20385	19680	13105	12552	101505	101505	43.1	2.75	3 present			30
A62_L1_378378_idba_bin.62	97.75	0	1437957	10	17	18	136878	136878	84585	79885	307859	307859	52.5	1.52	A62_L1_378378_idba_bin.62_A62_L1_378378_idba_bin.62.fa_scaffold_1229 (28066, 28148)	A62_L1_378378_idba_bin.62_A62_L1_378378_idba_bin.62.fa_scaffold_1229 (23394, 24872)	A62_L1_378378_idba_bin.62_A62_L1_378378_idba_bin.62.fa_scaffold_1229 (25164, 27207)	46
A62_L1_378378_idba_bin.65	81.29	2.1	2264611	232	240	246	14160	14160	9435	9204	55144	55144	49.6	1.77	A62_L1_378378_idba_bin.65_A62_L1_378378_idba_bin.65.fa_scaffold_14779 (3226, 3329)			28
A62_L1_378378_idba_bin.69	96.85	1.18	2369968	9	60	60	68983	68983	39499	39499	171137	171137	51.1	2.37				46
A62_L1_378378_idba_bin.70	97.75	0	1298076	0	4	4	727794	727794	324519	324519	727794	727794	61	0.6	A62_L1_378378_idba_bin.70_A62_L1_378378_idba_bin.70.fa_scaffold_258 (982, 1045)	A62_L1_378378_idba_bin.70_A62_L1_378378_idba_bin.70.fa_scaffold_2 (324242, 325729)	2 present	45
A62_L1_378378_idba_bin.74	81.08	1.93	2377424	441	381	396	7771	7564	6239	6002	28583	27455	52.4	1.79				34
A62_L1_378378_idba_bin.75	93.37	2.39	2168047	220	158	164	21370	20020	13721	13218	57585	57585	47.9	2.87	A62_L1_378378_idba_bin.75_A62_L1_378378_idba_bin.75.fa_scaffold_8416 (6480, 6558)			46
A62_L1_378378_idba_bin.78	97.22	0.2	3426968	352	270	280	17240	16814	12692	12237	100188	100188	53.7	1.94	A62_L1_378378_idba_bin.78_A62_L1_378378_idba_bin.78.fa_scaffold_3000 (13578, 13688)			61
A62_L1_378378_idba_bin.79	93.07	0	1442750	10	18	18	103451	103449	80152	80152	256642	256642	52.7	1.42	A62_L1_378378_idba_bin.79_A62_L1_378378_idba_bin.79.fa_scaffold_562 (36972, 37044)	A62_L1_378378_idba_bin.79_A62_L1_378378_idba_bin.79.fa_scaffold_562 (31630, 33138)	A62_L1_378378_idba_bin.79_A62_L1_378378_idba_bin.79.fa_scaffold_562 (33754, 36737)	46
A62_L1_378378_idba_bin.98	85.78	2.3	2332690	259	198	204	21180	20868	11781	11433	58418	58418	51.3	1.78				37
A62_L1_378378_idba_bin.99	96.18	1.44	3598876	151	250	253	20716	20520	14395	14224	98428	98428	49	1.2	2 present			58
A64_L1_379379_idba_bin.119	86.8	1.36	2973834	1	275	275	17674	17674	10813	10813	75650	75650	53.7	3.78				43
A64_L1_379379_idba_bin.120	97.26	1.38	2216705	65	98	100	36289	36289	22619	22166	138431	138431	53.4	3.88				49
A64_L1_379379_idba_bin.124	92.1	0.59	3226567	490	343	358	14051	14049	9406	9011	43595	43595	49.1	1.19	2 present			55
A64_L1_379379_idba_bin.142	87.58	4.47	2415096	123	229	232	16946	16946	10546	10409	64563	64563	59.6	3.59				41
A64_L1_379379_idba_bin.149	87.87	2.07	2065539	48	156	157	21669	21669	13240	13155	77605	77605	50.1	2.43				33
A64_L1_379379_idba_bin.161	92.83	1.9	2536621	44	125	126	37997	37997	20292	20131	114830	114830	52.1	2.02				41
A64_L1_379379_idba_bin.23	96.02	0	1095335	52	19	20	79441	79441	57649	54764	202683	202683	41.7	1.9	A64_L1_379379_idba_bin.23_A64_L1_379379_idba_bin.23.fa_scaffold_775 (421, 490)			46
A64_L1_379379_idba_bin.26	95.97	0.54	2654353	377	112	127	36342	28986	23699	20897	102834	99463	51.2	1.7				42
A64_L1_379379_idba_bin.40	80.54	2.33	1545746	245	337	345	5016	4928	4586	4479	19595	19595	64.6	2.1		A64_L1_379379_idba_bin.40_A64_L1_379379_idba_bin.40.fa_scaffold_16170 (5238, 6758)		35
A64_L1_379379_idba_bin.57	88.64	2.69	1810220	192	141	147	17789	15169	12838	12313	88982	88982	47.7	1.69				32
A64_L1_379379_idba_bin.63	88.74	2.04	2301511	297	274	281	12489	12040	8399	8189	83795	83795	56.9	2.02	A64_L1_379379_idba_bin.63_A64_L1_379379_idba_bin.63.fa_scaffold_9454 (7726, 7810)			43
A64_L1_379379_idba_bin.74	95.61	0	3361741	195	234	242	24571	24571	14366	13890	97520	97520	53.7	2.04	A64_L1_379379_idba_bin.74_A64_L1_379379_idba_bin.74.fa_scaffold_311 (41890, 42000)			56
A64_L1_379379_idba_bin.75	83.7	1.42	2191158	380	264	277	10688	10340	8299	7908	40807	40802	50.9	2.92				39
A64_L1_379379_idba_bin.81	92.18	1.98	1163802	92	230	234	6203	6121	5060	4973	28995	28995	26.3	1.96	A64_L1_379379_idba_bin.81_A64_L1_379379_idba_bin.81.fa_scaffold_3404 (7659, 7733)	A64_L1_379379_idba_bin.81_A64_L1_379379_idba_bin.81.fa_scaffold_3404 (2972, 4481)	A64_L1_379379_idba_bin.81_A64_L1_379379_idba_bin.81.fa_scaffold_3404 (4707, 7577)	26
A65_L4_326326_idba_bin.102	96.19	0.13	2787333	292	168	176	24337	21629	16591	15835	114784	114784	54.2	2.55				48
A65_L4_326326_idba_bin.110	95.98	1.69	2319887	0	47	47	74504	74504	49359	49359	226533	226533	51.2	1.82	2 present			49
A65_L4_326326_idba_bin.141	85.18	4.87	2260715	241	316	324	9640	9609	7154	6976	40996	40996	61.7	2.68	2 present	A65_L4_326326_idba_bin.141_A65_L4_326326_idba_bin.141.fa_scaffold_18151 (4319, 5286)		36
A65_L4_326326_idba_bin.159	93.96	0	2666516	0	33	33	160001	160001	80803	80803	409783	409783	51.2	1.82				51
A65_L4_326326_idba_bin.160	91.82	1.08	3377826	174	117	122	48985	48228	28870	27685	129892	129892	54	3.85				50
A65_L4_326326_idba_bin.163	95.3	0	1111796	88	23	26	117544	117544	48338	42758	161046	161046	41.7	1.29	A65_L4_326326_idba_bin.163_A65_L4_326326_idba_bin.163.fa_scaffold_762 (42387, 42456)	2 present	A65_L4_326326_idba_bin.163_A65_L4_326326_idba_bin.163.fa_scaffold_103 (1, 2539)	47
A65_L4_326326_idba_bin.173	98.66	0	2050802	62	11	13	227830	185371	186436	157749	459585	459585	50.1	1.58	2 present			44
A65_L4_326326_idba_bin.28	97.84	0.71	2014382	5	42	42	82406	82406	47961	47961	251493	251493	49.7	1.14			A65_L4_326326_idba_bin.28_A65_L4_326326_idba_bin.28.fa_scaffold_492 (54110, 55603)	41
A65_L4_326326_idba_bin.3	92.14	0.19	2717615	54	55	57	80002	80002	49411	47676	231768	231768	51	3.8				40
A65_L4_326326_idba_bin.32	82.02	1.12	1178435	27	79	80	29070	29070	14916	14730	72234	70760	28.4	2.1				36
A65_L4_326326_idba_bin.4	80.66	0.12	2381338	40	60	61	82807	82807	39688	39037	157567	157567	58.2	3.38	A65_L4_326326_idba_bin.4_A65_L4_326326_idba_bin.4.fa_scaffold_2930 (17828, 17932)			41
A65_L4_326326_idba_bin.40	90.51	4.64	4648540	391	486	496	15408	15260	9564	9371	48882	48882	59	3.72	A65_L4_326326_idba_bin.40_A65_L4_326326_idba_bin.40.fa_scaffold_3514 (313, 421)			43
A65_L4_326326_idba_bin.42	85.47	0.89	1408436	428	176	191	10354	9662	8002	7371	30040	30040	59.8	1.78				31
A65_L4_326326_idba_bin.46	81.28	3.34	1912467	234	340	347	6844	6564	5624	5510	31032	23047	54.6	2.02				26
A65_L4_326326_idba_bin.51	83.06	0	1360557	367	200	213	8391	8117	6802	6385	40538	40538	61	1.79	A65_L4_326326_idba_bin.51_A65_L4_326326_idba_bin.51.fa_scaffold_22054 (6, 95)			34
A65_L4_326326_idba_bin.52	95.94	2	2223543	0	48	48	77353	77353	46323	46323	167982	167982	49.6	1.3				38
A65_L4_326326_idba_bin.65	97.32	0.67	2016564	43	47	48	61743	61743	42905	42010	247598	247598	46	2.11				47
A65_L4_326326_idba_bin.7	83.67	0.13	853748	4	115	115	10419	10419	7423	7423	51374	51374	39	1.8				38
A65_L4_326326_idba_bin.80	94.14	0.59	2458049	406	217	230	18689	18489	11327	10685	143290	136416	57	1.79	3 present			51
A65_L4_326326_idba_bin.88	96.5	0	2592614	23	72	73	90179	90179	36008	35514	285712	285712	40.4	2.65	A65_L4_326326_idba_bin.88_A65_L4_326326_idba_bin.88.fa_scaffold_759 (49, 160)			44
A65_L4_326326_idba_bin.93	87.08	1.12	1372612	27	34	35	61999	61999	40370	39216	130556	130556	34.1	1.35				34
A67_L2_327327_idba_bin.103	85.91	0.67	2430904	135	70	73	58343	58343	34727	33298	218113	218113	49.9	1.18		A67_L2_327327_idba_bin.103_A67_L2_327327_idba_bin.103.fa_scaffold_1241 (1, 484)		35
A67_L2_327327_idba_bin.104	95.51	0	1484122	0	10	10	247866	247866	148412	148412	343482	343482	52.3	0.63	A67_L2_327327_idba_bin.104_A67_L2_327327_idba_bin.104.fa_scaffold_915 (47496, 47576)			44
A67_L2_327327_idba_bin.107	96.63	0	1288206	0	12	12	234082	234082	107350	107350	488639	488639	26.3	1.47				39
A67_L2_327327_idba_bin.108	97.32	1.38	1964838	63	62	65	50031	45952	31690	30227	127422	127422	50.2	2.16	2 present			43
A67_L2_327327_idba_bin.113	93.01	0	2378129	16	27	28	180395	180395	88078	84932	596413	596413	40	2.43	2 present			42
A67_L2_327327_idba_bin.120	99.42	0	2126894	18	78	78	52220	52220	27267	27267	173830	173830	67	2.93				49
A67_L2_327327_idba_bin.128	88.88	0	937372	24	13	15	162948	162948	72105	62489	250818	180102	42.3	1.38		A67_L2_327327_idba_bin.128_A67_L2_327327_idba_bin.128.fa_scaffold_90 (104442, 105938)	A67_L2_327327_idba_bin.128_A67_L2_327327_idba_bin.128.fa_scaffold_90 (101196, 103937)	46
A67_L2_327327_idba_bin.130	92.49	2.5	2293510	300	249	255	13578	13458	9210	8992	151122	151122	56.9	1.89	A67_L2_327327_idba_bin.130_A67_L2_327327_idba_bin.130.fa_scaffold_44208 (1, 85)			44
A67_L2_327327_idba_bin.135	93.28	1.61	2575234	80	140	142	27641	27641	18394	18134	74204	74195	47.9	3.07				42
A67_L2_327327_idba_bin.138	92.28	0.92	1760763	2	33	33	67441	67441	53356	53356	201556	201556	51.5	1.88	A67_L2_327327_idba_bin.138_A67_L2_327327_idba_bin.138.fa_scaffold_2110 (445, 555)	A67_L2_327327_idba_bin.138_A67_L2_327327_idba_bin.138.fa_scaffold_141 (170863, 172351)	A67_L2_327327_idba_bin.138_A67_L2_327327_idba_bin.138.fa_scaffold_288 (1, 2431)	39
A67_L2_327327_idba_bin.149	97.24	2.31	3359780	139	198	204	29077	28854	16968	16468	96813	96813	44.4	3.04				66
A67_L2_327327_idba_bin.151	85.58	3.37	1241403	269	159	167	12649	12649	7807	7431	39501	39501	57.8	2.55		A67_L2_327327_idba_bin.151_A67_L2_327327_idba_bin.151.fa_scaffold_14762 (2856, 3893)	A67_L2_327327_idba_bin.151_A67_L2_327327_idba_bin.151.fa_scaffold_14762 (1, 2487)	36
A67_L2_327327_idba_bin.153	88.42	1.83	1728162	431	234	248	9804	9190	7385	6966	36326	36326	48	2.07		A67_L2_327327_idba_bin.153_A67_L2_327327_idba_bin.153.fa_scaffold_23942 (4932, 5590)		32
A67_L2_327327_idba_bin.164	88.09	0.95	1151332	207	126	131	13604	12969	9137	8787	42955	35524	41.7	1.86	A67_L2_327327_idba_bin.164_A67_L2_327327_idba_bin.164.fa_scaffold_2621 (33950, 34061)	A67_L2_327327_idba_bin.164_A67_L2_327327_idba_bin.164.fa_scaffold_2621 (29239, 30732)	A67_L2_327327_idba_bin.164_A67_L2_327327_idba_bin.164.fa_scaffold_2621 (31132, 33529)	27
A67_L2_327327_idba_bin.173	97.86	0.48	2054269	42	60	62	61329	61329	34237	33132	131707	131707	49.4	2.05		A67_L2_327327_idba_bin.173_A67_L2_327327_idba_bin.173.fa_scaffold_1465 (548, 1847)		42
A67_L2_327327_idba_bin.175	95.45	0.57	1762740	0	23	23	124551	124551	76640	76640	259681	259681	45.3	1.33	2 present			43
A67_L2_327327_idba_bin.184	96.63	1.92	2404670	34	56	58	76234	76234	42940	41459	176312	168409	57.7	1.99	A67_L2_327327_idba_bin.184_A67_L2_327327_idba_bin.184.fa_scaffold_125 (127625, 127721)			38
A67_L2_327327_idba_bin.187	95.71	2.05	3101572	339	230	239	19090	19090	13485	12975	55068	55068	49.8	3.34	A67_L2_327327_idba_bin.187_A67_L2_327327_idba_bin.187.fa_scaffold_22411 (5127, 5215)			55
A67_L2_327327_idba_bin.194	89.71	1.14	1968453	40	73	74	45294	45294	26965	26600	183216	183216	47.6	1.48				46
A67_L2_327327_idba_bin.195	92.58	2.25	850191	0	7	7	254428	254428	121455	121455	269587	269587	40.4	1.01	A67_L2_327327_idba_bin.195_A67_L2_327327_idba_bin.195.fa_scaffold_104 (533, 631)		A67_L2_327327_idba_bin.195_A67_L2_327327_idba_bin.195.fa_scaffold_1573 (1, 2007)	40
A67_L2_327327_idba_bin.198	94.24	0.09	3088103	133	78	82	115587	115587	39591	37658	213007	213007	51.3	2.11				65
A67_L2_327327_idba_bin.2	96.56	0.48	2085487	0	82	82	36243	36243	25432	25432	106674	106674	49.8	1.53				37
A67_L2_327327_idba_bin.208	96.17	0.02	2724443	209	147	155	29338	28943	18533	17575	113842	113842	56.8	3.48	A67_L2_327327_idba_bin.208_A67_L2_327327_idba_bin.208.fa_scaffold_9335 (2572, 2666)			46
A67_L2_327327_idba_bin.214	93.89	3.38	3414694	9	82	82	90270	90270	41642	41642	323581	323581	56.4	1.98		A67_L2_327327_idba_bin.214_A67_L2_327327_idba_bin.214.fa_scaffold_12 (2777, 4017)	A67_L2_327327_idba_bin.214_A67_L2_327327_idba_bin.214.fa_scaffold_12 (3, 2002)	40
A67_L2_327327_idba_bin.218	90.17	0.25	2151434	38	33	34	129779	129779	65194	63276	193116	193116	52.8	2.8				43
A67_L2_327327_idba_bin.219	87.99	0.17	1670472	113	76	79	36108	32979	21979	21143	111426	111426	60.2	2.16	A67_L2_327327_idba_bin.219_A67_L2_327327_idba_bin.219.fa_scaffold_6364 (5, 92)			31
A67_L2_327327_idba_bin.224	93.36	0.79	2993425	133	376	381	10521	10521	7961	7856	52749	52749	61.2	2.39	A67_L2_327327_idba_bin.224_A67_L2_327327_idba_bin.224.fa_scaffold_12807 (17956, 18042)			56
A67_L2_327327_idba_bin.240	93.33	2.67	1730331	0	68	68	63375	63375	25446	25446	207495	207495	26.9	1.44				30
A67_L2_327327_idba_bin.241	89.74	1.71	2023546	0	26	26	134511	134511	77828	77828	305651	305651	36.9	1.14				43
A67_L2_327327_idba_bin.244	90.14	2.19	2233158	0	96	96	42245	42245	23262	23262	80562	80562	69.6	2.68	A67_L2_327327_idba_bin.244_A67_L2_327327_idba_bin.244.fa_scaffold_651 (6287, 6386)	A67_L2_327327_idba_bin.244_A67_L2_327327_idba_bin.244.fa_scaffold_651 (1526, 3087)	A67_L2_327327_idba_bin.244_A67_L2_327327_idba_bin.244.fa_scaffold_651 (3378, 5441)	46
A67_L2_327327_idba_bin.248	94.84	4.5	1666192	74	135	137	24890	24890	12342	12161	63489	63489	61.2	2.3	A67_L2_327327_idba_bin.248_A67_L2_327327_idba_bin.248.fa_scaffold_2704 (25995, 26060)			46
A67_L2_327327_idba_bin.251	89.35	1.08	1558359	181	125	130	21234	20083	12466	11985	39940	39940	43.3	2.29				38
A67_L2_327327_idba_bin.253	96.77	1.08	2852931	99	73	75	61233	58732	39081	38037	328755	328755	52.9	1.73			A67_L2_327327_idba_bin.253_A67_L2_327327_idba_bin.253.fa_scaffold_1318 (1, 1971)	43
A67_L2_327327_idba_bin.67	89.06	3.17	3037907	302	375	384	11001	10611	8101	7910	38318	38318	48.3	2.89	A67_L2_327327_idba_bin.67_A67_L2_327327_idba_bin.67.fa_scaffold_20282 (441, 546)			51
A67_L2_327327_idba_bin.73	87.54	1.67	1809390	25	101	103	32786	32625	17914	17566	126863	126863	57.9	1.76	2 present			36
A67_L2_327327_idba_bin.79	88.7	1.71	1812510	39	14	15	176485	176485	129465	120831	330098	330098	31.9	0.66				40
A67_L2_327327_idba_bin.80	88.92	0	3365512	190	124	129	38973	38658	27141	26087	130163	130163	53.6	1.33	A67_L2_327327_idba_bin.80_A67_L2_327327_idba_bin.80.fa_scaffold_2419 (8522, 8632)			56
A67_L2_327327_idba_bin.88	89.8	0	1580008	4	20	20	134212	134212	79000	79000	334106	334106	56.3	1	A67_L2_327327_idba_bin.88_A67_L2_327327_idba_bin.88.fa_scaffold_2086 (2, 84)			45
A68_L4_309309_idba_bin.100	96.86	0.26	1954241	0	94	94	32887	32887	20789	20789	133183	133183	41.8	1.98	2 present			40
A68_L4_309309_idba_bin.105	97.69	0	1458911	12	133	134	14048	14048	10969	10887	82223	82223	40.2	1.87				38
A68_L4_309309_idba_bin.112	85.39	2.15	2128988	62	258	260	12026	11932	8251	8188	45252	45252	48	3.01				39
A68_L4_309309_idba_bin.13	88.67	2.01	2097049	34	247	249	10930	10778	8490	8421	47927	47927	53.4	3.81				42
A68_L4_309309_idba_bin.138	91.23	0.16	1556506	24	70	71	33433	28614	22235	21922	75331	75331	59.6	1.45				37
A68_L4_309309_idba_bin.142	96.58	1.61	1515128	5	124	124	19923	19923	12218	12218	46770	46770	60.6	2.24	2 present	A68_L4_309309_idba_bin.142_A68_L4_309309_idba_bin.142.fa_scaffold_6958 (7457, 8918)	A68_L4_309309_idba_bin.142_A68_L4_309309_idba_bin.142.fa_scaffold_15463 (4263, 7118)	43
A68_L4_309309_idba_bin.143	85.51	3.23	2406203	96	405	409	7615	7335	5941	5882	28163	28163	51.2	2.53	A68_L4_309309_idba_bin.143_A68_L4_309309_idba_bin.143.fa_scaffold_5515 (10621, 10726)	A68_L4_309309_idba_bin.143_A68_L4_309309_idba_bin.143.fa_scaffold_27323 (3241, 3875)	A68_L4_309309_idba_bin.143_A68_L4_309309_idba_bin.143.fa_scaffold_5515 (10797, 11712)	29
A68_L4_309309_idba_bin.36	88.89	0.85	2065307	0	12	12	313096	313096	172108	172108	384979	384979	35.1	1.14	A68_L4_309309_idba_bin.36_A68_L4_309309_idba_bin.36.fa_scaffold_57 (156119, 156215)	A68_L4_309309_idba_bin.36_A68_L4_309309_idba_bin.36.fa_scaffold_325 (125, 1644)	A68_L4_309309_idba_bin.36_A68_L4_309309_idba_bin.36.fa_scaffold_325 (2035, 5034)	41
A68_L4_309309_idba_bin.47	96.91	0	3424055	24	273	274	18317	17935	12542	12496	60755	60755	53.7	1.86	A68_L4_309309_idba_bin.47_A68_L4_309309_idba_bin.47.fa_scaffold_2216 (8061, 8171)			58
A68_L4_309309_idba_bin.50	98.53	0.07	3643977	0	168	168	33919	33919	21690	21690	83165	83165	49.1	0.93	2 present			62
A68_L4_309309_idba_bin.55	81.03	0.32	1705095	0	52	52	50300	50300	32790	32790	104664	104664	57.9	1.65				35
A68_L4_309309_idba_bin.58	98.43	0.17	1993930	0	59	59	55413	55413	33795	33795	121085	121085	55.6	1.96	2 present			41
A68_L4_309309_idba_bin.60	100	4.39	2541798	0	95	95	47807	47807	26755	26755	112598	112598	47.9	2.65	A68_L4_309309_idba_bin.60_A68_L4_309309_idba_bin.60.fa_scaffold_2259 (363, 442)			49
A68_L4_309309_idba_bin.61	90.71	0	1734398	0	150	150	14981	14981	11562	11562	46916	46916	54.9	1.81				33
A68_L4_309309_idba_bin.63	97.86	0.95	2091746	0	73	73	53152	53152	28654	28654	113764	113764	49.5	1.69		2 present	A68_L4_309309_idba_bin.63_A68_L4_309309_idba_bin.63.fa_scaffold_844 (88538, 89726)	45
A68_L4_309309_idba_bin.70	97.36	0	2434573	0	19	19	303763	303763	128135	128135	658333	658333	44.9	1.44	A68_L4_309309_idba_bin.70_A68_L4_309309_idba_bin.70.fa_scaffold_706 (48575, 48670)			51
A68_L4_309309_idba_bin.71	96.28	0.68	2973083	0	73	73	76004	76004	40727	40727	259081	259081	45.7	1.69	A68_L4_309309_idba_bin.71_A68_L4_309309_idba_bin.71.fa_scaffold_1623 (29166, 29253)	A68_L4_309309_idba_bin.71_A68_L4_309309_idba_bin.71.fa_scaffold_3099 (18167, 19025)		52
A68_L4_309309_idba_bin.74	81.54	0	1814527	0	75	75	48066	48066	24193	24193	147025	147025	56.6	1.88	A68_L4_309309_idba_bin.74_A68_L4_309309_idba_bin.74.fa_scaffold_3915 (5, 93)			38
A68_L4_309309_idba_bin.77	85.96	0.11	1190447	0	128	128	12725	12725	9300	9300	55087	55087	57.3	2.54				38
A68_L4_309309_idba_bin.82	94.18	0.22	1745277	0	21	21	143195	143195	83108	83108	236385	236385	43.2	1.64	A68_L4_309309_idba_bin.82_A68_L4_309309_idba_bin.82.fa_scaffold_2677 (19559, 19630)	A68_L4_309309_idba_bin.82_A68_L4_309309_idba_bin.82.fa_scaffold_422 (65407, 65959)	A68_L4_309309_idba_bin.82_A68_L4_309309_idba_bin.82.fa_scaffold_3608 (13601, 15606)	43
A68_L4_309309_idba_bin.91	96.97	0.23	2369177	13	117	118	37931	37931	20249	20077	191057	191057	40.3	1.49	2 present	A68_L4_309309_idba_bin.91_A68_L4_309309_idba_bin.91.fa_scaffold_6004 (12486, 13982)		39
A68_L4_309309_idba_bin.98	90.01	1.72	2180626	5	229	229	11946	11946	9522	9522	45200	45200	51.1	3.05				38
A69_L1_310310_idba_bin.10	93.18	0.79	2399026	20	236	237	15231	15231	10165	10122	104895	104895	56.7	1.94	A69_L1_310310_idba_bin.10_A69_L1_310310_idba_bin.10.fa_scaffold_23261 (3394, 3478)			45
A69_L1_310310_idba_bin.105	86.1	0.87	1962651	4	208	208	12396	12396	9435	9435	47765	47765	51.6	2.76				43
A69_L1_310310_idba_bin.112	83.82	0.67	1413618	11	225	226	7537	7537	6282	6254	32360	32360	59.9	1.82				13
A69_L1_310310_idba_bin.131	98.38	3.45	2594378	0	118	118	35658	35658	21986	21986	118114	118114	30.2	2.09	A69_L1_310310_idba_bin.131_A69_L1_310310_idba_bin.131.fa_scaffold_5451 (3966, 4044)		A69_L1_310310_idba_bin.131_A69_L1_310310_idba_bin.131.fa_scaffold_5451 (828, 3622)	33
A69_L1_310310_idba_bin.2	83.45	0	861394	0	69	69	17612	17612	12483	12483	43654	43654	41.8	2				40
A69_L1_310310_idba_bin.48	83.5	2.3	2530174	2	117	117	27221	27221	21625	21625	69162	69162	49.5	2.4	A69_L1_310310_idba_bin.48_A69_L1_310310_idba_bin.48.fa_scaffold_7635 (8519, 8605)			42
A69_L1_310310_idba_bin.56	97.79	0.39	3620082	0	210	210	26709	26709	17238	17238	77955	77955	49.1	1	2 present			62
A69_L1_310310_idba_bin.80	96.64	0	2115615	0	31	31	148199	148199	68245	68245	395737	395737	45.6	2.24				48
A69_L1_310310_idba_bin.9	93.26	0	1113640	0	37	37	55652	55652	30098	30098	115177	115177	60.1	1.53				29
A69_L1_310310_idba_bin.90	92.89	1.03	1894889	0	267	267	9253	9253	7096	7096	35053	35053	43.3	1.8	A69_L1_310310_idba_bin.90_A69_L1_310310_idba_bin.90.fa_scaffold_11960 (5853, 5923)			25
A69_L1_310310_idba_bin.93	90.7	0.16	1702959	0	43	43	50172	50172	39603	39603	116151	116151	58.8	1.98				36
A69_L1_310310_idba_bin.96	94.93	0.67	1898398	24	122	123	21185	21185	15560	15433	86300	86300	50.2	2.47	2 present			41
A69_L1_310310_idba_bin.98	92.58	1.21	1551000	0	151	151	16343	16343	10271	10271	65775	65775	60.5	1.98	A69_L1_310310_idba_bin.98_A69_L1_310310_idba_bin.98.fa_scaffold_3436 (18314, 18403)	A69_L1_310310_idba_bin.98_A69_L1_310310_idba_bin.98.fa_scaffold_6703 (24380, 25797)		45
A7_L3_377377_idba_bin.1	99.12	0.07	3807546	191	131	136	52050	52050	29065	27995	132026	132026	49	0.91	3 present			58
A7_L3_377377_idba_bin.15	94.87	0.38	2788205	0	25	25	172743	172743	111528	111528	295535	295535	54.2	1.32		A7_L3_377377_idba_bin.15_A7_L3_377377_idba_bin.15.fa_scaffold_687 (2794, 3753)	A7_L3_377377_idba_bin.15_A7_L3_377377_idba_bin.15.fa_scaffold_687 (551, 2341)	50
A7_L3_377377_idba_bin.18	80.73	2.57	1447067	287	273	280	6269	6260	5300	5167	43510	43510	50.1	2.7	A7_L3_377377_idba_bin.18_A7_L3_377377_idba_bin.18.fa_scaffold_10942 (6372, 6482)			31
A7_L3_377377_idba_bin.27	93.33	1.33	1710251	0	51	51	60811	60811	33534	33534	267707	267707	27.1	1.78				22
A7_L3_377377_idba_bin.31	88.26	2.5	2111885	88	251	254	12529	12529	8413	8314	61146	61146	31.2	2.54				20
A7_L3_377377_idba_bin.32	86.81	0	837700	156	29	32	44647	44647	28886	26173	69322	69322	33.7	1.57	A7_L3_377377_idba_bin.32_A7_L3_377377_idba_bin.32.fa_scaffold_1118 (10139, 10247)	A7_L3_377377_idba_bin.32_A7_L3_377377_idba_bin.32.fa_scaffold_1118 (5495, 6747)	A7_L3_377377_idba_bin.32_A7_L3_377377_idba_bin.32.fa_scaffold_1118 (7307, 10080)	42
A7_L3_377377_idba_bin.43	96.23	2.4	2405148	292	118	128	28871	26131	20382	18787	97595	97595	57.4	2.04				36
A7_L3_377377_idba_bin.46	94.87	1.92	1019392	0	82	82	14506	14506	12431	12431	100578	100578	26.4	1.5	A7_L3_377377_idba_bin.46_A7_L3_377377_idba_bin.46.fa_scaffold_764 (16378, 16452)	A7_L3_377377_idba_bin.46_A7_L3_377377_idba_bin.46.fa_scaffold_764 (19630, 21139)	A7_L3_377377_idba_bin.46_A7_L3_377377_idba_bin.46.fa_scaffold_764 (16534, 19404)	27
A70_L1_311311_idba_bin.118	82.42	0	2388462	131	193	198	18483	17954	12375	12062	57057	57057	48.2	2.54	A70_L1_311311_idba_bin.118_A70_L1_311311_idba_bin.118.fa_scaffold_12236 (504, 592)	A70_L1_311311_idba_bin.118_A70_L1_311311_idba_bin.118.fa_scaffold_1892 (1, 1072)		46
A70_L1_311311_idba_bin.121	89.34	0.22	1546376	24	139	141	16560	16560	11125	10967	73204	73204	60.6	2.08	A70_L1_311311_idba_bin.121_A70_L1_311311_idba_bin.121.fa_scaffold_3562 (15465, 15556)	A70_L1_311311_idba_bin.121_A70_L1_311311_idba_bin.121.fa_scaffold_11590 (4695, 6151)	A70_L1_311311_idba_bin.121_A70_L1_311311_idba_bin.121.fa_scaffold_16507 (5730, 8601)	45
A70_L1_311311_idba_bin.144	98.65	0.77	3301805	0	100	100	48573	48573	33018	33018	113300	113300	49.7	2.63	2 present			67
A70_L1_311311_idba_bin.145	87.98	0.24	2635003	0	40	40	104365	104365	65875	65875	267484	267484	51.2	1.01	A70_L1_311311_idba_bin.145_A70_L1_311311_idba_bin.145.fa_scaffold_29 (199542, 199618)			38
A70_L1_311311_idba_bin.149	90.1	0.77	3089296	87	367	370	11338	11338	8417	8349	53940	53940	53.8	2.16	A70_L1_311311_idba_bin.149_A70_L1_311311_idba_bin.149.fa_scaffold_11541 (3421, 3531)			46
A70_L1_311311_idba_bin.16	99.93	0	1874699	4	22	22	170629	170629	85213	85213	402651	402651	47.9	1.92	A70_L1_311311_idba_bin.16_A70_L1_311311_idba_bin.16.fa_scaffold_27 (179365, 179451)			44
A70_L1_311311_idba_bin.17	86.71	1.35	1590568	36	99	100	24677	24419	16066	15905	91647	91647	58	1.51				39
A70_L1_311311_idba_bin.29	86.6	1.01	2341386	21	176	177	17728	17728	13303	13228	65970	65970	48.6	2.4				48
A70_L1_311311_idba_bin.36	97.45	0.75	2583523	21	132	133	32822	32822	19572	19424	83305	83305	32	1.36				34
A70_L1_311311_idba_bin.5	94.41	2.45	2337890	54	63	65	73976	73976	37109	35966	219750	219750	40.6	1.86	A70_L1_311311_idba_bin.5_A70_L1_311311_idba_bin.5.fa_scaffold_691 (49, 160)			44
A70_L1_311311_idba_bin.55	89.89	0	1074946	32	124	126	13666	13664	8668	8531	79493	79493	29.2	2.54	A70_L1_311311_idba_bin.55_A70_L1_311311_idba_bin.55.fa_scaffold_4639 (250, 361)	A70_L1_311311_idba_bin.55_A70_L1_311311_idba_bin.55.fa_scaffold_25174 (1497, 3006)	A70_L1_311311_idba_bin.55_A70_L1_311311_idba_bin.55.fa_scaffold_4639 (487, 3400)	32
A70_L1_311311_idba_bin.63	98.11	0.13	2753470	0	49	49	109514	109514	56193	56193	211169	211169	47	2.24	A70_L1_311311_idba_bin.63_A70_L1_311311_idba_bin.63.fa_scaffold_609 (45642, 45723)			50
A70_L1_311311_idba_bin.64	92.84	0	1713469	16	25	26	86837	86837	68538	65902	184107	184107	57.1	1.15				45
A70_L1_311311_idba_bin.70	95.1	2.2	2346428	0	99	99	34845	34845	23701	23701	118105	118105	51.2	2.55	2 present			49
A70_L1_311311_idba_bin.80	96.23	0.13	2340294	23	125	126	28101	27981	18722	18573	152689	152689	45.9	2.99				51
A70_L1_311311_idba_bin.81	98.36	0.23	1594999	0	9	9	366415	366415	177222	177222	456044	456044	30.4	0.86				34
A70_L1_311311_idba_bin.92	90.38	0.02	1502087	0	70	70	29671	29671	21458	21458	94786	94786	55	1.85		2 present		35
A70_L1_311311_idba_bin.98	91.76	1.83	3476089	22	334	335	14439	14439	10407	10376	48848	48848	49.1	1.22	2 present			50
A71_L2_312312_idba_bin.102	87.18	1.1	1593153	0	197	197	10019	10019	8087	8087	44357	44357	62.5	3.18	A71_L2_312312_idba_bin.102_A71_L2_312312_idba_bin.102.fa_scaffold_9337 (7166, 7274)			29
A71_L2_312312_idba_bin.109	85.11	0	818268	0	42	42	26647	26647	19482	19482	86472	86472	37.1	1.25				40
A71_L2_312312_idba_bin.110	94.4	2.9	2819403	28	376	377	10132	10132	7498	7478	30925	30925	50.3	3.57	4 present			56
A71_L2_312312_idba_bin.113	97.6	2.4	2414035	5	112	112	29404	29404	21553	21553	109462	109462	57.5	2.22				37
A71_L2_312312_idba_bin.115	93.55	1.43	1348779	0	72	72	32771	32771	18733	18733	65372	65372	42.7	1.21		2 present		39
A71_L2_312312_idba_bin.117	82.15	1.1	868362	0	40	40	36194	36194	21709	21709	75984	75984	41.6	1.51				42
A71_L2_312312_idba_bin.120	93.63	0.1	3350451	35	283	284	16950	16950	11839	11797	57083	57083	53.9	1.78	A71_L2_312312_idba_bin.120_A71_L2_312312_idba_bin.120.fa_scaffold_7436 (3457, 3567)			50
A71_L2_312312_idba_bin.131	87.18	0.85	1979777	22	75	76	43500	43500	26397	26049	159754	159754	37.4	2.22				35
A71_L2_312312_idba_bin.15	89.01	0	855476	0	10	10	143495	143495	85547	85547	156264	156264	38.9	0.89				47
A71_L2_312312_idba_bin.151	91.3	0.81	1608434	11	130	131	20702	20702	12372	12278	67379	67379	48.5	2.26				30
A71_L2_312312_idba_bin.158	89.01	0	874948	0	11	11	132982	132982	79540	79540	198718	198718	42.6	0.82				43
A71_L2_312312_idba_bin.159	95.87	1.25	1740289	0	56	56	56414	56414	31076	31076	133253	133253	47.2	1.52	A71_L2_312312_idba_bin.159_A71_L2_312312_idba_bin.159.fa_scaffold_4593 (417, 510)			49
A71_L2_312312_idba_bin.167	89.52	2.72	1850024	0	185	185	14814	14814	10000	10000	57670	57670	53.7	1.82				37
A71_L2_312312_idba_bin.38	95.16	1.61	2650444	0	145	145	27204	27204	18278	18278	134880	134880	51.3	1.79	A71_L2_312312_idba_bin.38_A71_L2_312312_idba_bin.38.fa_scaffold_2544 (3161, 3266)	A71_L2_312312_idba_bin.38_A71_L2_312312_idba_bin.38.fa_scaffold_3343 (16791, 18289)	A71_L2_312312_idba_bin.38_A71_L2_312312_idba_bin.38.fa_scaffold_2544 (265, 3091)	45
A71_L2_312312_idba_bin.42	96.15	1.05	1969067	0	59	59	49797	49797	33374	33374	276741	276741	48.1	1.85			A71_L2_312312_idba_bin.42_A71_L2_312312_idba_bin.42.fa_scaffold_3773 (1, 1731)	37
A71_L2_312312_idba_bin.43	88.46	2.99	2058769	9	99	99	34901	34901	20795	20795	92832	92832	35.3	1.55	A71_L2_312312_idba_bin.43_A71_L2_312312_idba_bin.43.fa_scaffold_6096 (33, 142)			43
A71_L2_312312_idba_bin.46	93.07	0	1585127	9	92	92	26904	26904	17229	17229	79780	79780	51.8	1.69	A71_L2_312312_idba_bin.46_A71_L2_312312_idba_bin.46.fa_scaffold_34803 (2351, 2424)			45
A71_L2_312312_idba_bin.51	90.83	0	1660219	0	88	88	26516	26516	18866	18866	91122	91122	56.9	2.03	2 present	A71_L2_312312_idba_bin.51_A71_L2_312312_idba_bin.51.fa_scaffold_37237 (2, 476)	A71_L2_312312_idba_bin.51_A71_L2_312312_idba_bin.51.fa_scaffold_972 (1, 1729)	40
A71_L2_312312_idba_bin.52	84.87	0	1991713	0	128	128	26186	26186	15560	15560	93669	93669	50.6	1.45				32
A71_L2_312312_idba_bin.58	89.22	0	2088646	0	24	24	212791	212791	87026	87026	333600	333600	57.5	1.86				41
A71_L2_312312_idba_bin.65	98.6	0.8	3492038	0	53	53	102366	102366	65887	65887	417330	417330	44.8	1.7				54
A71_L2_312312_idba_bin.66	97.31	0	1638992	0	21	21	145389	145389	78047	78047	277104	277104	50.2	1.45				43
A71_L2_312312_idba_bin.69	96.19	0	2843290	0	101	101	43361	43361	28151	28151	130084	130084	50.4	2.77				56
A71_L2_312312_idba_bin.83	85.48	0.54	2401493	52	177	180	20035	19416	13567	13341	101670	101670	48.5	2.77	A71_L2_312312_idba_bin.83_A71_L2_312312_idba_bin.83.fa_scaffold_24157 (3, 88)			43
A71_L2_312312_idba_bin.85	90.72	0.69	1828730	0	50	50	49980	49980	36574	36574	225347	225347	50.3	1.79				43
A71_L2_312312_idba_bin.87	80.71	0	1598826	0	26	26	78697	78697	61493	61493	142331	142331	50	0.85				30
A71_L2_312312_idba_bin.90	85.4	2.99	2037511	8	306	306	8427	8427	6658	6658	80416	80416	57.2	1.92	2 present			31
A71_L2_312312_idba_bin.93	96.49	1.24	1929194	8	164	164	19020	19020	11763	11763	53452	53452	57.7	2.25				38
A72_L1_313313_idba_bin.1	87.4	0.73	2236656	0	93	93	36061	36061	24050	24050	125009	125009	52.1	2.04				35
A72_L1_313313_idba_bin.112	89.78	0.81	2377073	0	76	76	58021	58021	31277	31277	206245	206245	42.4	1.64				43
A72_L1_313313_idba_bin.124	83.58	0.99	1994356	17	305	306	8292	8292	6538	6517	74907	74907	57	1.9	A72_L1_313313_idba_bin.124_A72_L1_313313_idba_bin.124.fa_scaffold_27595 (2706, 2793)			35
A72_L1_313313_idba_bin.130	97.52	0	3367767	10	181	182	27955	27955	18606	18504	114345	114345	53.8	1.66	2 present			61
A72_L1_313313_idba_bin.142	87.62	2.04	2106655	0	207	207	15061	15061	10177	10177	43142	43142	61.8	2.96	3 present			41
A72_L1_313313_idba_bin.57	91.68	4.73	2528104	0	252	252	14944	14944	10032	10032	83530	83530	63.4	2.48				35
A72_L1_313313_idba_bin.59	95.31	0.77	3031690	0	99	99	46129	46129	30623	30623	127006	127006	50.1	2.13	A72_L1_313313_idba_bin.59_A72_L1_313313_idba_bin.59.fa_scaffold_3310 (4, 95)			58
A72_L1_313313_idba_bin.78	95.29	0	2177085	0	191	191	17507	17507	11398	11398	86329	86329	41	2.45		A72_L1_313313_idba_bin.78_A72_L1_313313_idba_bin.78.fa_scaffold_3613 (25774, 27205)	A72_L1_313313_idba_bin.78_A72_L1_313313_idba_bin.78.fa_scaffold_3613 (27633, 29588)	56
A72_L1_313313_idba_bin.85	97.04	1.6	2765177	0	231	231	21620	21620	11970	11970	89162	89162	32	1.74				33
A73_L2_314314_idba_bin.126	97.75	0	1102061	0	3	3	653957	653957	367353	367353	653957	653957	55.3	1.25	A73_L2_314314_idba_bin.126_A73_L2_314314_idba_bin.126.fa_scaffold_313 (461, 535)	A73_L2_314314_idba_bin.126_A73_L2_314314_idba_bin.126.fa_scaffold_1 (649736, 651215)	A73_L2_314314_idba_bin.126_A73_L2_314314_idba_bin.126.fa_scaffold_1 (651439, 653956)	45
A73_L2_314314_idba_bin.132	98.22	0.59	2898938	2	198	198	20870	20870	14641	14641	72247	72247	64.1	2.23				50
A73_L2_314314_idba_bin.149	95.33	1.52	2322775	0	80	80	43733	43733	29034	29034	157589	157589	51.2	2.1	A73_L2_314314_idba_bin.149_A73_L2_314314_idba_bin.149.fa_scaffold_390 (78726, 78808)			48
A73_L2_314314_idba_bin.38	89.8	1.28	1565816	16	207	207	9677	9677	7564	7564	46176	46176	65.1	2.17				38
A73_L2_314314_idba_bin.55	86.97	1.64	1332308	4	237	237	6789	6789	5621	5621	19274	19274	31.2	1.82			A73_L2_314314_idba_bin.55_A73_L2_314314_idba_bin.55.fa_scaffold_10851 (6528, 8668)	30
A73_L2_314314_idba_bin.57	95.4	0.48	2002633	0	45	45	72558	72558	44502	44502	178609	178609	49.7	1.4		A73_L2_314314_idba_bin.57_A73_L2_314314_idba_bin.57.fa_scaffold_330 (1, 963)	A73_L2_314314_idba_bin.57_A73_L2_314314_idba_bin.57.fa_scaffold_404 (14, 1202)	42
A73_L2_314314_idba_bin.60	85.85	4.31	2247264	32	356	357	7934	7927	6312	6294	28545	28545	30.5	2.21				26
A73_L2_314314_idba_bin.63	83.2	3.35	2809869	0	131	131	32702	32702	21449	21449	135342	135342	51.3	3.32				52
A74_L1_315315_idba_bin.118	99.15	0	1558055	0	23	23	170041	170041	67741	67741	405627	405627	34.4	0.97				38
A74_L1_315315_idba_bin.124	97.52	0	2274024	0	34	34	110627	110627	66883	66883	271994	271994	51.3	1.45			A74_L1_315315_idba_bin.124_A74_L1_315315_idba_bin.124.fa_scaffold_452 (64017, 64833)	43
A74_L1_315315_idba_bin.131	94.62	0.59	2232040	4	228	228	14267	14267	9789	9789	44031	44031	48.1	3.15		A74_L1_315315_idba_bin.131_A74_L1_315315_idba_bin.131.fa_scaffold_45502 (320, 1675)		40
A74_L1_315315_idba_bin.143	84.49	4.37	1684143	0	162	162	15232	15232	10395	10395	62227	62227	58.2	1.71				39
A74_L1_315315_idba_bin.153	94.74	1.24	2686398	30	100	101	48634	48634	26863	26597	229404	229404	51.1	1.64				42
A74_L1_315315_idba_bin.22	85.39	0.5	2387072	17	146	147	25264	25264	16349	16238	73211	73211	48.7	2.1	A74_L1_315315_idba_bin.22_A74_L1_315315_idba_bin.22.fa_scaffold_8180 (75, 169)	A74_L1_315315_idba_bin.22_A74_L1_315315_idba_bin.22.fa_scaffold_14025 (5477, 5888)		44
A74_L1_315315_idba_bin.51	88.65	0.63	1659049	15	130	131	19654	19654	12761	12664	50463	50463	59.2	2.31				34
A74_L1_315315_idba_bin.53	96.07	1.14	3218539	4	162	162	31646	31646	19867	19867	93761	93761	51.7	3.18	A74_L1_315315_idba_bin.53_A74_L1_315315_idba_bin.53.fa_scaffold_3628 (21084, 21186)			53
A74_L1_315315_idba_bin.63	99.08	0.44	4376773	28	270	271	23169	23169	16210	16150	91079	91079	53.2	1				61
A74_L1_315315_idba_bin.70	93	0.95	1790979	0	40	40	66388	66388	44774	44774	209308	209308	50	1.15		A74_L1_315315_idba_bin.70_A74_L1_315315_idba_bin.70.fa_scaffold_116 (1, 1339)	A74_L1_315315_idba_bin.70_A74_L1_315315_idba_bin.70.fa_scaffold_462 (47018, 49520)	40
A74_L1_315315_idba_bin.78	93.58	1.14	1826807	68	141	143	20945	20730	12956	12774	49784	49784	42	2.44				37
A74_L1_315315_idba_bin.81	93.08	0.59	2383211	20	270	271	14734	14734	8826	8794	72169	72169	57.1	2.18	A74_L1_315315_idba_bin.81_A74_L1_315315_idba_bin.81.fa_scaffold_5227 (10722, 10809)			45
A74_L1_315315_idba_bin.98	84.03	1.57	2057440	85	201	205	15059	15059	10236	10035	56759	56759	45.8	2.9				39
A75_L1_316316_idba_bin.101	90.14	3.38	2269035	9	179	179	18137	18137	12676	12676	74484	74484	51.5	1.51				30
A75_L1_316316_idba_bin.109	93.44	0.54	2519801	7	216	216	17069	17069	11665	11665	50303	50303	48.1	2.78	A75_L1_316316_idba_bin.109_A75_L1_316316_idba_bin.109.fa_scaffold_11273 (6185, 6285)			42
A75_L1_316316_idba_bin.126	83.21	2.84	1790256	72	324	327	6382	6382	5525	5474	33621	33621	54.3	2.88	A75_L1_316316_idba_bin.126_A75_L1_316316_idba_bin.126.fa_scaffold_9240 (7187, 7295)			42
A75_L1_316316_idba_bin.136	87.58	1.66	2335756	53	127	129	36733	36733	18391	18106	80910	80910	49.5	1.74				42
A75_L1_316316_idba_bin.14	100	0.63	2326934	20	116	117	34154	34153	20059	19888	80798	80798	42.8	1.86	A75_L1_316316_idba_bin.14_A75_L1_316316_idba_bin.14.fa_scaffold_7224 (13426, 13496)	A75_L1_316316_idba_bin.14_A75_L1_316316_idba_bin.14.fa_scaffold_7224 (8815, 10299)	A75_L1_316316_idba_bin.14_A75_L1_316316_idba_bin.14.fa_scaffold_7224 (10512, 13343)	43
A75_L1_316316_idba_bin.15	97.7	1.51	2904419	9	98	98	42732	42732	29636	29636	116891	116891	54	2.32				48
A75_L1_316316_idba_bin.150	95.83	0.56	3284642	0	103	103	46735	46735	31889	31889	150080	150080	54.2	2.98				52
A75_L1_316316_idba_bin.154	84.92	3.57	1664738	4	136	136	19165	19165	12240	12240	86409	86409	58.2	1.58	A75_L1_316316_idba_bin.154_A75_L1_316316_idba_bin.154.fa_scaffold_8871 (8181, 8286)			36
A75_L1_316316_idba_bin.155	88.53	0.78	3367426	15	227	228	24045	24045	14834	14769	72880	72880	53.7	1.77	A75_L1_316316_idba_bin.155_A75_L1_316316_idba_bin.155.fa_scaffold_1642 (13163, 13273)			57
A75_L1_316316_idba_bin.16	95.29	0.48	2788297	0	46	46	106447	106447	60615	60615	300150	300150	50.9	2.15	A75_L1_316316_idba_bin.16_A75_L1_316316_idba_bin.16.fa_scaffold_13131 (21, 97)			43
A75_L1_316316_idba_bin.163	86.96	0.74	2154488	12	99	100	53705	41722	21762	21544	230444	230444	61.2	4.56	A75_L1_316316_idba_bin.163_A75_L1_316316_idba_bin.163.fa_scaffold_12741 (5622, 5712)			37
A75_L1_316316_idba_bin.164	88.2	0	933314	34	80	82	16984	16423	11666	11381	56070	47083	41.7	1.72	A75_L1_316316_idba_bin.164_A75_L1_316316_idba_bin.164.fa_scaffold_6861 (9072, 9141)			41
A75_L1_316316_idba_bin.171	88.17	3.57	1712608	55	283	285	7228	7228	6051	6008	32072	32072	41.4	2.38		A75_L1_316316_idba_bin.171_A75_L1_316316_idba_bin.171.fa_scaffold_3572 (2, 1344)		41
A75_L1_316316_idba_bin.20	95.09	0.38	2201772	42	135	137	25399	25200	16309	16071	60408	60408	53.3	3.75				49
A75_L1_316316_idba_bin.35	96.37	1.35	3231951	8	78	78	76268	76268	41435	41435	300094	300094	49.8	2.45	A75_L1_316316_idba_bin.35_A75_L1_316316_idba_bin.35.fa_scaffold_2330 (361, 438)			64
A75_L1_316316_idba_bin.48	82.51	1.43	2041369	0	200	200	13024	13024	10206	10206	57608	57608	52.4	2.1	A75_L1_316316_idba_bin.48_A75_L1_316316_idba_bin.48.fa_scaffold_13175 (248, 325)			27
A75_L1_316316_idba_bin.54	92.43	0.71	1674650	0	62	62	50874	50874	27010	27010	92682	92682	59.4	1.9				36
A75_L1_316316_idba_bin.62	80.66	2.25	1190857	57	145	147	10762	10476	8212	8100	93010	93010	34.8	1.9				30
A75_L1_316316_idba_bin.73	90.76	1.39	1914772	18	241	242	11589	11396	7945	7912	33820	33820	65	2.17		A75_L1_316316_idba_bin.73_A75_L1_316316_idba_bin.73.fa_scaffold_1897 (22439, 23959)	A75_L1_316316_idba_bin.73_A75_L1_316316_idba_bin.73.fa_scaffold_1897 (24369, 27402)	52
A75_L1_316316_idba_bin.88	96.47	0.07	3494686	47	315	317	17058	17058	11094	11024	53657	53657	49.1	1.12	4 present			49
A75_L1_316316_idba_bin.89	94.38	0	1387962	0	23	23	78713	78713	60346	60346	164887	164887	57.2	1.52				44
A75_L1_316316_idba_bin.9	95.46	1.43	2206273	11	43	44	90049	90049	51308	50142	214829	214829	51.4	1.42	3 present	A75_L1_316316_idba_bin.9_A75_L1_316316_idba_bin.9.fa_scaffold_993 (1, 403)		42
A76_L1_317317_idba_bin.104	87.44	2.21	2885734	40	313	315	13007	13007	9219	9160	90385	90385	49.7	3.43	A76_L1_317317_idba_bin.104_A76_L1_317317_idba_bin.104.fa_scaffold_14031 (8019, 8107)			58
A76_L1_317317_idba_bin.105	97.2	0	2386085	30	64	65	94306	91762	37282	36708	243179	243179	40.2	2.37	A76_L1_317317_idba_bin.105_A76_L1_317317_idba_bin.105.fa_scaffold_833 (49413, 49500)			45
A76_L1_317317_idba_bin.114	91.97	1.27	2091631	40	107	108	30712	30712	19547	19366	131713	131713	56.8	1.63			A76_L1_317317_idba_bin.114_A76_L1_317317_idba_bin.114.fa_scaffold_5099 (12832, 15065)	29
A76_L1_317317_idba_bin.115	98.39	0.54	2602837	0	84	84	52849	52849	30986	30986	130457	130457	42.2	1.71		A76_L1_317317_idba_bin.115_A76_L1_317317_idba_bin.115.fa_scaffold_809 (1, 877)		45
A76_L1_317317_idba_bin.118	89.14	0.38	2386577	47	188	191	21186	20898	12694	12494	92375	92375	46.1	1.92	2 present			45
A76_L1_317317_idba_bin.119	97.14	1.67	2766591	0	111	111	37865	37865	24924	24924	134794	134794	49.8	1.82			A76_L1_317317_idba_bin.119_A76_L1_317317_idba_bin.119.fa_scaffold_13800 (1, 847)	43
A76_L1_317317_idba_bin.12	95.45	1.4	1917612	0	54	54	71960	71960	35511	35511	157842	157842	47.9	1.84			A76_L1_317317_idba_bin.12_A76_L1_317317_idba_bin.12.fa_scaffold_2089 (33340, 35072)	46
A76_L1_317317_idba_bin.140	96.23	1.52	2384229	0	64	64	64044	64044	37253	37253	148954	148954	50.9	2.28	3 present			49
A76_L1_317317_idba_bin.142	95.45	1.14	2204411	26	39	40	106654	106654	56523	55109	170246	170246	59.4	1.66				45
A76_L1_317317_idba_bin.152	97.3	0	2769580	10	90	91	54278	51263	30773	30434	141989	141989	50.2	2.37	A76_L1_317317_idba_bin.152_A76_L1_317317_idba_bin.152.fa_scaffold_817 (44736, 44820)			41
A76_L1_317317_idba_bin.162	82.94	0	1904643	0	67	67	51270	51270	28427	28427	122862	122862	34.9	1.48	A76_L1_317317_idba_bin.162_A76_L1_317317_idba_bin.162.fa_scaffold_721 (423, 533)			35
A76_L1_317317_idba_bin.164	96.23	1.13	3016793	23	97	99	50747	50747	31100	30472	156684	156684	46	2.16	3 present			49
A76_L1_317317_idba_bin.167	82.64	2.76	2578741	33	499	501	5845	5808	5167	5147	37819	37819	60.7	2.67				48
A76_L1_317317_idba_bin.171	94.62	0	1437923	0	41	41	43548	43548	35071	35071	192120	192120	42.5	1.59				41
A76_L1_317317_idba_bin.194	99.52	0.48	2754841	0	50	50	88968	88968	55096	55096	338881	338881	57.3	2.31	A76_L1_317317_idba_bin.194_A76_L1_317317_idba_bin.194.fa_scaffold_1074 (2, 79)			43
A76_L1_317317_idba_bin.195	96.79	0.95	1984858	0	31	31	94105	94105	64027	64027	153989	153989	49.6	1.02		A76_L1_317317_idba_bin.195_A76_L1_317317_idba_bin.195.fa_scaffold_3892 (17545, 18928)	A76_L1_317317_idba_bin.195_A76_L1_317317_idba_bin.195.fa_scaffold_90 (131338, 132794)	41
A76_L1_317317_idba_bin.196	89.32	0.85	1980620	0	72	72	40102	40102	27508	27508	122329	122329	35.6	1.4				38
A76_L1_317317_idba_bin.198	88.17	3.33	1706288	0	161	161	16122	16122	10598	10598	69405	69405	58.2	1.73				40
A76_L1_317317_idba_bin.21	91.25	2.97	3510947	23	289	290	18484	18334	12148	12106	72459	72459	42.5	2.38				65
A76_L1_317317_idba_bin.24	85.33	0.85	1784870	0	67	67	41206	41206	26639	26639	90716	90716	32.4	1.51				38
A76_L1_317317_idba_bin.27	94.38	3.37	1613847	0	10	10	310492	310492	161384	161384	501528	501528	26.4	1.1				33
A76_L1_317317_idba_bin.38	80.05	3.14	2229133	69	283	286	9333	9305	7876	7793	44550	44550	48.7	2.61				30
A76_L1_317317_idba_bin.49	95.51	2.25	1237755	9	83	83	22870	22870	14912	14912	77464	77464	56.1	2.75	A76_L1_317317_idba_bin.49_A76_L1_317317_idba_bin.49.fa_scaffold_3453 (471, 549)			37
A76_L1_317317_idba_bin.55	96.63	0	1152673	0	20	20	124051	124051	57633	57633	249881	249881	26.7	1.14	A76_L1_317317_idba_bin.55_A76_L1_317317_idba_bin.55.fa_scaffold_1398 (359, 436)			43
A76_L1_317317_idba_bin.61	87.63	3.45	2230844	0	145	145	24576	24576	15385	15385	94235	94235	31.9	1.73				26
A76_L1_317317_idba_bin.68	92.4	2.27	2780432	1	317	317	11403	11403	8771	8771	188044	188044	27.5	2.35	A76_L1_317317_idba_bin.68_A76_L1_317317_idba_bin.68.fa_scaffold_9757 (9240, 9320)			38
A76_L1_317317_idba_bin.77	93.22	1.5	3115116	38	203	205	22396	22396	15345	15195	68378	68378	53.4	2.48	2 present	A76_L1_317317_idba_bin.77_A76_L1_317317_idba_bin.77.fa_scaffold_2293 (1, 908)		44
A76_L1_317317_idba_bin.82	94.8	2.99	2323084	0	186	186	17928	17928	12489	12489	63425	63425	53.5	3.39	2 present			48
A76_L1_317317_idba_bin.87	96.52	1.14	2053258	0	102	102	33507	33507	20129	20129	79797	79797	47.4	2.04	2 present			48
A77_L2_318318_idba_bin.113	97.75	0	1517808	7	42	42	66043	66043	36138	36138	195363	195363	32.7	1.77	2 present			42
A77_L2_318318_idba_bin.134	95.38	3.45	2380071	63	157	160	21621	21621	15159	14875	91352	91352	32.1	1.51		A77_L2_318318_idba_bin.134_A77_L2_318318_idba_bin.134.fa_scaffold_7399 (8190, 9684)		32
A77_L2_318318_idba_bin.16	87.39	3.73	2827087	0	199	199	21389	21389	14206	14206	69822	69822	50.8	2.38				50
A77_L2_318318_idba_bin.2	95.71	3.9	1586097	41	98	99	23001	23001	16184	16020	86404	86404	60.4	1.84	2 present		A77_L2_318318_idba_bin.2_A77_L2_318318_idba_bin.2.fa_scaffold_1947 (1594, 4450)	46
A77_L2_318318_idba_bin.39	86.99	0.54	2487982	120	201	205	17512	17389	12378	12135	62118	62118	48	2.71				43
A77_L2_318318_idba_bin.4	95.59	0.58	2331341	18	174	175	20607	20607	13398	13321	66811	54908	57.8	1.98				35
A77_L2_318318_idba_bin.49	91.67	1.43	3164349	52	166	169	32884	32884	19062	18723	174101	174101	54	2.96		A77_L2_318318_idba_bin.49_A77_L2_318318_idba_bin.49.fa_scaffold_13610 (5387, 6288)		50
A77_L2_318318_idba_bin.5	81.62	2.71	1863243	79	235	239	10004	9976	7928	7795	58048	58048	55.7	2.21	2 present	A77_L2_318318_idba_bin.5_A77_L2_318318_idba_bin.5.fa_scaffold_9292 (1, 577)		40
A77_L2_318318_idba_bin.55	98.67	0.22	1573487	9	79	79	26727	26727	19917	19917	84777	84777	31.1	2.06				26
A77_L2_318318_idba_bin.58	97.75	0.05	3500729	125	173	179	30537	29844	20235	19556	114629	114629	53.8	1.58	A77_L2_318318_idba_bin.58_A77_L2_318318_idba_bin.58.fa_scaffold_400 (19599, 19709)	A77_L2_318318_idba_bin.58_A77_L2_318318_idba_bin.58.fa_scaffold_5551 (307, 1333)		64
A77_L2_318318_idba_bin.6	97.19	0.38	2877497	7	75	75	62412	62412	38366	38366	212982	212975	47	2.74		A77_L2_318318_idba_bin.6_A77_L2_318318_idba_bin.6.fa_scaffold_11810 (1, 945)		60
A77_L2_318318_idba_bin.93	96.45	2.16	2427368	4	175	175	23046	23046	13870	13870	81248	81248	49.4	2.07	A77_L2_318318_idba_bin.93_A77_L2_318318_idba_bin.93.fa_scaffold_8607 (448, 555)			42
A78_L4_353353_idba_bin.1	84.03	0	2068602	75	68	72	42152	38723	30420	28729	103618	103618	51.7	0.89				31
A78_L4_353353_idba_bin.101	93.06	2.28	2889991	256	149	157	29421	28787	19395	18405	107121	107121	54	2.56	A78_L4_353353_idba_bin.101_A78_L4_353353_idba_bin.101.fa_scaffold_903 (106840, 106942)			46
A78_L4_353353_idba_bin.103	98.6	0	2330342	0	46	46	105249	105249	50659	50659	213990	213990	39.9	1.29	2 present			41
A78_L4_353353_idba_bin.114	85.93	4.55	2039487	343	226	235	13555	13089	9024	8677	50530	50530	48.2	2.64				39
A78_L4_353353_idba_bin.116	83.52	2.2	851939	0	17	17	106458	106458	50114	50114	115314	115314	44.9	0.9				42
A78_L4_353353_idba_bin.129	96.75	1.25	2463171	22	83	84	64730	64730	29676	29323	241734	241734	61.7	1.94	A78_L4_353353_idba_bin.129_A78_L4_353353_idba_bin.129.fa_scaffold_2736 (483, 592)			55
A78_L4_353353_idba_bin.140	99.36	1.7	3427090	210	131	137	42842	41400	26160	25013	123798	123798	45	1.69				47
A78_L4_353353_idba_bin.144	94.09	0.81	1818270	245	186	193	13392	12910	9775	9419	52581	52581	47.6	1.76				34
A78_L4_353353_idba_bin.146	95.84	1.43	1904857	0	53	53	63332	63332	35940	35940	120376	120376	49.9	1.29			A78_L4_353353_idba_bin.146_A78_L4_353353_idba_bin.146.fa_scaffold_758 (46182, 48445)	40
A78_L4_353353_idba_bin.152	89.74	0.85	2263741	223	81	87	56220	56220	27947	26017	137662	132739	36.8	1.64	A78_L4_353353_idba_bin.152_A78_L4_353353_idba_bin.152.fa_scaffold_348 (115632, 115741)	A78_L4_353353_idba_bin.152_A78_L4_353353_idba_bin.152.fa_scaffold_348 (111066, 111989)	A78_L4_353353_idba_bin.152_A78_L4_353353_idba_bin.152.fa_scaffold_348 (112707, 115266)	43
A78_L4_353353_idba_bin.153	83.51	0.07	2049791	474	283	301	9429	9202	7243	6808	39466	39466	46.2	1.66	2 present			34
A78_L4_353353_idba_bin.158	88.71	0.95	2251704	291	194	203	18173	17662	11606	11090	66418	66418	51.2	1.43				30
A78_L4_353353_idba_bin.167	97.69	0.96	3251728	93	132	135	36188	35569	24634	24086	83033	83033	49.9	2.57	A78_L4_353353_idba_bin.167_A78_L4_353353_idba_bin.167.fa_scaffold_2572 (21580, 21683)			63
A78_L4_353353_idba_bin.175	97.86	1.83	1955380	28	38	40	91529	89777	51457	48883	224951	224951	48.5	1.29				42
A78_L4_353353_idba_bin.179	82.83	0.75	2370506	100	58	61	68260	65784	40870	38859	191696	191696	47.7	1.37	A78_L4_353353_idba_bin.179_A78_L4_353353_idba_bin.179.fa_scaffold_272 (96369, 96451)			44
A78_L4_353353_idba_bin.24	88.21	2.56	2159891	662	297	316	9440	8897	7272	6833	30944	30944	57.9	2.37				27
A78_L4_353353_idba_bin.28	87.5	1.18	3072117	1005	307	339	13397	12723	10006	9059	43012	43011	53.8	2.01	A78_L4_353353_idba_bin.28_A78_L4_353353_idba_bin.28.fa_scaffold_4243 (22, 132)			57
A78_L4_353353_idba_bin.31	98.11	0.5	2357602	28	18	19	423679	423679	130977	124082	469930	469922	55.4	1.77				52
A78_L4_353353_idba_bin.34	85.49	0	1343681	78	93	96	21933	21933	14448	13995	69448	69448	61.2	1.21				33
A78_L4_353353_idba_bin.5	80.7	3.3	1591252	212	298	304	6382	6197	5339	5233	30312	30312	59	2.43	A78_L4_353353_idba_bin.5_A78_L4_353353_idba_bin.5.fa_scaffold_3744 (16503, 16612)			22
A78_L4_353353_idba_bin.57	94.27	0	1577667	124	92	98	24548	23774	17148	16097	77414	71971	50.6	2.76		A78_L4_353353_idba_bin.57_A78_L4_353353_idba_bin.57.fa_scaffold_9546 (7561, 8480)		42
A78_L4_353353_idba_bin.58	86.31	0	846991	0	49	49	26144	26144	17285	17285	58410	58410	43.8	1.5				41
A78_L4_353353_idba_bin.67	97.59	0	1636140	1	15	15	202596	202595	109076	109075	440664	440664	51	1.27	A78_L4_353353_idba_bin.67_A78_L4_353353_idba_bin.67.fa_scaffold_746 (46088, 46170)	A78_L4_353353_idba_bin.67_A78_L4_353353_idba_bin.67.fa_scaffold_847 (1944, 3484)	2 present	47
A78_L4_353353_idba_bin.68	89.07	1.7	1687161	58	167	170	15726	15726	10102	9924	70479	70479	51.3	2.83				35
A78_L4_353353_idba_bin.75	94.4	1.54	3113065	146	139	143	31381	31381	22396	21768	145203	145203	50.2	2.55	3 present			62
A78_L4_353353_idba_bin.8	83.61	0	1455910	157	155	162	14092	14092	9392	8986	60135	60135	58.7	1.89				27
A78_L4_353353_idba_bin.91	90.84	2.27	1805880	53	116	118	27856	27856	15567	15303	79513	79513	50.9	1.98				45
A78_L4_353353_idba_bin.94	86.98	4.53	2291980	455	176	189	20263	20088	13022	12124	60796	53926	46.4	2.67				41
A78_L4_353353_idba_bin.97	90.41	1.78	2476469	500	280	291	13748	13010	8844	8508	125209	125206	57	1.97	2 present			46
A79_L4_354354_idba_bin.126	98.5	0	1475951	0	11	11	272325	272325	134177	134177	389132	389132	34.5	0.58				46
A79_L4_354354_idba_bin.137	92.74	0.62	2604839	8	45	45	82524	82524	57885	57885	204490	204490	51.2	2.06	A79_L4_354354_idba_bin.137_A79_L4_354354_idba_bin.137.fa_scaffold_17464 (1, 88)			47
A79_L4_354354_idba_bin.139	87.33	4.37	2796792	554	337	356	11488	11049	8299	7854	58321	58321	51.6	2.22				34
A79_L4_354354_idba_bin.22	92.7	1.12	1275221	101	46	48	65259	63840	27722	26565	250120	250120	55.4	2.16	A79_L4_354354_idba_bin.22_A79_L4_354354_idba_bin.22.fa_scaffold_11904 (4961, 5034)	A79_L4_354354_idba_bin.22_A79_L4_354354_idba_bin.22.fa_scaffold_277 (76131, 77110)		46
A79_L4_354354_idba_bin.26	84.39	0.87	1856891	51	32	34	134728	112272	58027	54612	210840	210840	55.6	2.39		A79_L4_354354_idba_bin.26_A79_L4_354354_idba_bin.26.fa_scaffold_12570 (1426, 2397)		44
A79_L4_354354_idba_bin.59	81.49	1.27	3387764	1618	578	618	7088	6613	5861	5479	41549	41549	51.2	2.73	2 present			32
A79_L4_354354_idba_bin.65	90.69	1.35	2990383	142	71	74	56874	56874	42118	40408	168074	168074	50.1	2.08	2 present			59
A79_L4_354354_idba_bin.67	94.48	0.71	2544856	57	39	40	116358	116358	65252	63619	370807	370807	51.1	1.31		2 present		42
A79_L4_354354_idba_bin.68	90.16	3.41	1398334	597	147	162	12803	12099	9512	8628	80508	80508	60.6	1.9	2 present	A79_L4_354354_idba_bin.68_A79_L4_354354_idba_bin.68.fa_scaffold_14309 (9174, 10372)		43
A79_L4_354354_idba_bin.70	85.54	1.37	3244108	1005	400	433	11665	10842	8110	7489	50652	50652	49	1.4	2 present			55
A79_L4_354354_idba_bin.72	92.22	2.15	2274483	228	229	236	15550	15460	9932	9636	82459	82459	36.6	2.12	4 present			30
A79_L4_354354_idba_bin.77	95.5	1.01	2273974	73	54	56	60287	60287	42110	40605	166321	166321	51.1	1.76	2 present			46
A79_L4_354354_idba_bin.93	92.13	1.12	2167874	18	39	40	90486	90486	55586	54196	202255	202255	29.2	1.46	3 present			38
A79_L4_354354_idba_bin.96	81.23	4.56	3127328	1371	608	645	6255	6077	5143	4846	42477	42477	58.6	3.12				29
A80_L4_355355_idba_bin.119	90.73	1.34	1740116	196	187	193	13021	12967	9305	9015	35039	35039	59	2.63	A80_L4_355355_idba_bin.119_A80_L4_355355_idba_bin.119.fa_scaffold_4314 (613, 722)		A80_L4_355355_idba_bin.119_A80_L4_355355_idba_bin.119.fa_scaffold_6125 (2, 2027)	30
A80_L4_355355_idba_bin.121	95.44	2.22	2148432	433	241	252	12189	11685	8914	8523	51296	51296	44.1	2.27	A80_L4_355355_idba_bin.121_A80_L4_355355_idba_bin.121.fa_scaffold_7867 (7740, 7833)	A80_L4_355355_idba_bin.121_A80_L4_355355_idba_bin.121.fa_scaffold_23361 (2984, 3618)		43
A80_L4_355355_idba_bin.125	96.2	1.51	1784056	438	60	70	49425	46624	29734	25480	321694	321694	41	2.07	2 present			39
A80_L4_355355_idba_bin.126	83.27	0	2143166	292	30	35	126586	124806	71438	61224	268314	268314	46.4	2.16				44
A80_L4_355355_idba_bin.132	84.63	3.32	2197034	870	394	424	7284	6713	5576	5179	22974	22974	63.1	3.2				36
A80_L4_355355_idba_bin.138	91.27	0.94	2287627	94	59	61	65380	65380	38773	37500	173246	173246	52.6	1.67				45
A80_L4_355355_idba_bin.15	96.46	2.59	2325408	81	57	58	69875	69434	40796	40091	304971	304971	31.5	1.59	A80_L4_355355_idba_bin.15_A80_L4_355355_idba_bin.15.fa_scaffold_646 (2, 106)			34
A80_L4_355355_idba_bin.18	95.51	0	1479063	28	31	33	110371	110371	47711	44819	297830	297830	52.9	1.26	A80_L4_355355_idba_bin.18_A80_L4_355355_idba_bin.18.fa_scaffold_3660 (14602, 14674)			43
A80_L4_355355_idba_bin.19	83.66	0.38	2539352	160	74	79	73327	61563	34315	32141	122417	122417	51.3	1.84	2 present	A80_L4_355355_idba_bin.19_A80_L4_355355_idba_bin.19.fa_scaffold_15836 (3, 483)		44
A80_L4_355355_idba_bin.26	89.69	0	1597096	69	36	37	60603	57963	44363	43162	129999	129999	58.9	0.74				38
A80_L4_355355_idba_bin.4	99.76	0.96	2511438	76	80	85	53402	51907	31392	29545	169637	169637	62.5	2.7	2 present			42
A80_L4_355355_idba_bin.44	98.14	0	2464834	2	28	28	148739	148739	88029	88029	328925	328925	58.6	2.83				44
A80_L4_355355_idba_bin.51	99.33	0.67	2891569	593	209	221	24200	22248	13835	13081	75267	75267	61.8	2.97				40
A80_L4_355355_idba_bin.60	97.93	0.67	2156793	25	36	37	114416	99445	59910	58291	334069	334069	53	2.12	A80_L4_355355_idba_bin.60_A80_L4_355355_idba_bin.60.fa_scaffold_928 (636, 746)			44
A80_L4_355355_idba_bin.61	97.75	0	1462279	31	13	14	373006	373006	112483	104446	460432	460432	52.5	0.93	A80_L4_355355_idba_bin.61_A80_L4_355355_idba_bin.61.fa_scaffold_26 (190153, 190235)	A80_L4_355355_idba_bin.61_A80_L4_355355_idba_bin.61.fa_scaffold_1024 (2012, 3006)	A80_L4_355355_idba_bin.61_A80_L4_355355_idba_bin.61.fa_scaffold_1024 (2, 1207)	47
A80_L4_355355_idba_bin.65	99.27	0	1953041	0	29	29	115875	115875	67346	67346	178225	178225	48.4	1.35	3 present	A80_L4_355355_idba_bin.65_A80_L4_355355_idba_bin.65.fa_scaffold_112 (3228, 4741)	A80_L4_355355_idba_bin.65_A80_L4_355355_idba_bin.65.fa_scaffold_112 (184, 3056)	45
A80_L4_355355_idba_bin.71	99.01	0.02	3429398	121	90	93	69515	69515	38104	36873	263899	263899	48.7	2.27				71
A80_L4_355355_idba_bin.72	98.39	1.08	2036656	240	55	62	57868	53643	37030	32845	216575	216575	47.2	1.62		A80_L4_355355_idba_bin.72_A80_L4_355355_idba_bin.72.fa_scaffold_1311 (2932, 4418)	A80_L4_355355_idba_bin.72_A80_L4_355355_idba_bin.72.fa_scaffold_1311 (1, 2498)	42
A80_L4_355355_idba_bin.83	95.57	0.63	1675550	37	32	33	90240	90240	52360	50773	293357	293357	57.5	2.15	2 present			48
A80_L4_355355_idba_bin.88	99.41	0.07	3745749	175	104	108	56075	55250	36016	34681	142715	142715	49	0.9	4 present			64
A80_L4_355355_idba_bin.91	87.91	0	935608	0	5	5	265303	265303	187121	187121	428817	428817	44.6	1.11		A80_L4_355355_idba_bin.91_A80_L4_355355_idba_bin.91.fa_scaffold_188 (12235, 13732)	A80_L4_355355_idba_bin.91_A80_L4_355355_idba_bin.91.fa_scaffold_188 (8983, 11725)	46
A80_L4_355355_idba_bin.97	91.86	2.95	2108866	522	264	277	10385	10102	7988	7611	47024	47024	54.1	2.92				48
A81_L1_356356_idba_bin.31	97.59	2.26	2530827	13	40	41	88439	88439	63270	61727	217387	217387	50.9	2.3				49
A81_L1_356356_idba_bin.37	89.89	0	1225511	0	9	9	192650	192650	136167	136167	340494	340494	53.3	1.3				39
A81_L1_356356_idba_bin.41	97.36	0.38	2654845	7	43	43	116291	116291	61740	61740	208591	208591	48	2.11	A81_L1_356356_idba_bin.41_A81_L1_356356_idba_bin.41.fa_scaffold_123 (85828, 85928)			50
A81_L1_356356_idba_bin.45	89.01	0	875120	42	21	22	66860	66860	41672	39776	102567	102567	42.6	1.37				46
A81_L4_356356_idba_bin.125	81.5	1.34	2296314	585	470	486	5299	5245	4885	4723	24431	24431	62.7	2.74				28
A81_L4_356356_idba_bin.138	93.62	0	1734831	13	40	41	66744	66744	43370	42312	163562	163562	58.9	1.44				36
A81_L4_356356_idba_bin.33	97.99	0	2209762	0	35	35	100599	100599	63136	63136	394144	394144	53	2.44				42
A81_L4_356356_idba_bin.34	96.76	0.36	3657411	260	237	247	24325	23575	15432	14806	81840	76153	49	1.13	4 present			45
A81_L4_356356_idba_bin.38	96.62	0	2429277	44	90	91	40585	40585	26991	26694	76780	76780	54.9	1.88				51
A81_L4_356356_idba_bin.47	96.04	1.22	2095990	0	82	82	47028	47028	25560	25560	320291	320291	64.1	2.6				52
A81_L4_356356_idba_bin.64	92.68	1.92	3258250	13	64	65	76376	76376	50910	50126	375339	375339	49.5	1.71				64
A81_L4_356356_idba_bin.7	97.32	0.67	2424400	39	32	33	152840	131235	75762	73465	325581	325581	53.8	2.57	3 present			46
A81_L4_356356_idba_bin.72	89.8	0	1631281	5	11	11	292442	292437	148298	148297	718901	718901	56.2	1.3	A81_L4_356356_idba_bin.72_A81_L4_356356_idba_bin.72.fa_scaffold_275 (46196, 46306)	A81_L4_356356_idba_bin.72_A81_L4_356356_idba_bin.72.fa_scaffold_275 (41518, 43028)	A81_L4_356356_idba_bin.72_A81_L4_356356_idba_bin.72.fa_scaffold_275 (43373, 45376)	47
A81_L4_356356_idba_bin.84	97.81	3.23	2143358	187	127	131	22758	21356	16876	16360	115128	115128	55.9	1.61				45
A82_L3_357357_idba_bin.18	88.89	0.85	1873486	119	20	22	185420	155967	93674	85153	553537	551945	35.2	1.07	A82_L3_357357_idba_bin.18_A82_L3_357357_idba_bin.18.fa_scaffold_22 (220230, 220331)	A82_L3_357357_idba_bin.18_A82_L3_357357_idba_bin.18.fa_scaffold_22 (215315, 216834)	A82_L3_357357_idba_bin.18_A82_L3_357357_idba_bin.18.fa_scaffold_22 (217119, 220118)	43
A82_L4_357357_idba_bin.100	94.97	0.67	2089082	0	25	25	132878	132878	83563	83563	256528	256528	46	2.12				42
A82_L4_357357_idba_bin.15	99.3	0	2381192	10	37	38	85603	85603	64356	62662	421888	421888	40.1	1.87	3 present			41
A82_L4_357357_idba_bin.23	97.92	1.2	2487458	113	41	45	89328	70206	60669	55274	303762	303762	57.5	1.68	A82_L4_357357_idba_bin.23_A82_L4_357357_idba_bin.23.fa_scaffold_169 (106170, 106258)			39
A82_L4_357357_idba_bin.50	93.67	0.83	2726814	594	195	208	23509	20508	13983	13106	150486	150486	56.7	1.85	3 present			49
A82_L4_357357_idba_bin.53	85.65	1.1	855272	94	65	67	21544	21544	13158	12763	52019	52019	41.8	1.78		A82_L4_357357_idba_bin.53_A82_L4_357357_idba_bin.53.fa_scaffold_1220 (6592, 8089)	A82_L4_357357_idba_bin.53_A82_L4_357357_idba_bin.53.fa_scaffold_1220 (8661, 11402)	43
A82_L4_357357_idba_bin.76	96.67	0.48	1995108	0	70	70	61219	61219	28501	28501	120617	120617	49.5	2.38				42
A82_L4_357357_idba_bin.82	97.47	0	1745365	23	31	33	104009	100403	56302	52889	306124	306124	57.2	2.69	A82_L4_357357_idba_bin.82_A82_L4_357357_idba_bin.82.fa_scaffold_1052 (28982, 29065)			48
A82_L4_357357_idba_bin.94	92.62	2.12	1612071	204	83	88	31699	28867	19422	18316	163189	163189	49.8	2.29				46
A83_L3_358358_idba_bin.102	91.15	0.5	2930405	176	70	74	70507	70507	41862	39597	188871	188871	52.5	2.7	A83_L3_358358_idba_bin.102_A83_L3_358358_idba_bin.102.fa_scaffold_207 (95609, 95691)			49
A83_L3_358358_idba_bin.2	81.04	4.89	2376554	918	418	444	6628	6380	5685	5350	34184	31957	53.1	2.1		A83_L3_358358_idba_bin.2_A83_L3_358358_idba_bin.2.fa_scaffold_7711 (5870, 7252)		32
A83_L3_358358_idba_bin.38	97.86	0.24	2304717	136	35	38	75419	75419	65849	60646	303448	303448	49.5	1.31		2 present	2 present	42
A83_L3_358358_idba_bin.47	86.79	0	2587885	72	38	40	127200	117494	68102	64695	243055	243051	51.1	2.22	A83_L3_358358_idba_bin.47_A83_L3_358358_idba_bin.47.fa_scaffold_516 (49830, 49907)			49
A83_L3_358358_idba_bin.51	98.59	0.12	1592563	79	15	16	113693	113693	106170	99530	455763	455763	38.1	0.53				35
A83_L3_358358_idba_bin.53	91.46	0	2438398	33	48	49	72789	72789	50799	49762	181781	181781	64.6	1.47				43
A83_L3_358358_idba_bin.61	97.6	1.44	1821759	90	29	33	100038	82936	62819	55202	119334	119334	56.1	2.04				38
A83_L3_358358_idba_bin.71	99.43	3.45	3651559	0	30	30	245163	245163	121718	121718	356302	356302	40.8	0.86				50
A83_L3_358358_idba_bin.80	96.83	0.48	1931487	56	32	34	78509	77707	60358	56806	284177	284177	49.5	1.35	A83_L3_358358_idba_bin.80_A83_L3_358358_idba_bin.80.fa_scaffold_1596 (22218, 22275)			41
A83_L3_358358_idba_bin.88	90.03	0.85	1910276	26	38	39	83040	83040	50270	48980	231060	231060	32.3	1.61		A83_L3_358358_idba_bin.88_A83_L3_358358_idba_bin.88.fa_scaffold_3739 (2, 477)		41
A83_L4_358358_idba_bin.12	90.47	0	1647814	0	12	12	217557	217557	137317	137317	403602	403602	57.4	1.04	A83_L4_358358_idba_bin.12_A83_L4_358358_idba_bin.12.fa_scaffold_782 (464, 574)	A83_L4_358358_idba_bin.12_A83_L4_358358_idba_bin.12.fa_scaffold_22 (2800, 4310)	A83_L4_358358_idba_bin.12_A83_L4_358358_idba_bin.12.fa_scaffold_22 (620, 2459)	45
A83_L4_358358_idba_bin.37	94.38	3.1	1641362	0	37	37	85647	85647	44361	44361	153702	153702	30	1.57				42
A83_L4_358358_idba_bin.44	92.07	1.12	1500201	0	13	13	216152	216152	115400	115400	316182	316182	45.5	1.14		A83_L4_358358_idba_bin.44_A83_L4_358358_idba_bin.44.fa_scaffold_1052 (23841, 25350)	A83_L4_358358_idba_bin.44_A83_L4_358358_idba_bin.44.fa_scaffold_1052 (25931, 28032)	45
A83_L4_358358_idba_bin.79	83.4	0.25	2144799	0	17	17	300536	300536	126164	126164	366598	366598	50.4	1.22				45
A83_L4_358358_idba_bin.85	96.19	0	3075737	80	96	97	46464	46464	32038	31707	179843	179843	53.7	2.97				52
A84_L4_359359_idba_bin.10	93.67	2.14	2593124	242	282	289	13141	13054	9195	8971	107963	107963	56.6	2.26				48
A84_L4_359359_idba_bin.126	89.01	0	895263	3	14	14	116075	116072	63947	63947	187130	187130	38.9	1.03				43
A84_L4_359359_idba_bin.13	98.96	1.39	1564787	90	52	54	51129	45841	30092	28975	141248	141247	34.4	1.7				38
A84_L4_359359_idba_bin.130	85.52	1.61	2284979	611	263	278	11568	11095	8688	8217	48926	48926	52.7	2.49		A84_L4_359359_idba_bin.130_A84_L4_359359_idba_bin.130.fa_scaffold_744 (44920, 46461)	A84_L4_359359_idba_bin.130_A84_L4_359359_idba_bin.130.fa_scaffold_744 (46936, 48926)	36
A84_L4_359359_idba_bin.15	83.62	2.86	1562696	0	38	38	65902	65902	41123	41123	101809	101809	50.2	0.82			A84_L4_359359_idba_bin.15_A84_L4_359359_idba_bin.15.fa_scaffold_430 (43563, 46081)	34
A84_L4_359359_idba_bin.22	86.81	0	863248	82	32	34	39204	39204	26976	25387	96500	96500	42.7	1.34				44
A84_L4_359359_idba_bin.30	94.21	1.79	2777866	582	269	286	14716	14092	10326	9710	45235	45235	51.5	2.14		A84_L4_359359_idba_bin.30_A84_L4_359359_idba_bin.30.fa_scaffold_2144 (2601, 4104)	2 present	40
A84_L4_359359_idba_bin.37	95.7	0	1441734	12	31	32	69229	69229	46507	45053	154040	154040	43.7	1.4				45
A84_L4_359359_idba_bin.38	87.62	0	1533559	53	103	105	23668	23668	14888	14604	64880	64880	58.9	1.45	A84_L4_359359_idba_bin.38_A84_L4_359359_idba_bin.38.fa_scaffold_3357 (2, 83)			37
A84_L4_359359_idba_bin.42	89.64	3.41	1709612	523	270	282	7979	7832	6331	6060	59117	59111	57.8	2.45				33
A84_L4_359359_idba_bin.44	80.53	3.3	1924960	288	342	349	7081	7068	5628	5514	31237	31237	49	3.55	A84_L4_359359_idba_bin.44_A84_L4_359359_idba_bin.44.fa_scaffold_3473 (7832, 7943)			29
A84_L4_359359_idba_bin.45	93.05	0.95	2542026	89	201	204	21616	21616	12646	12460	87603	87603	50.7	1.9				34
A84_L4_359359_idba_bin.49	81.26	2.18	1598227	96	93	96	28408	27384	17185	16647	80697	80697	37	1.72				25
A84_L4_359359_idba_bin.56	97.74	0.25	2159237	17	49	50	85588	85588	44066	43184	264866	264866	47.9	2.43				50
A84_L4_359359_idba_bin.57	95.51	1.12	1686138	0	33	33	77528	77528	51095	51095	193131	193131	48.7	1.38	A84_L4_359359_idba_bin.57_A84_L4_359359_idba_bin.57.fa_scaffold_45 (127542, 127614)	A84_L4_359359_idba_bin.57_A84_L4_359359_idba_bin.57.fa_scaffold_881 (1, 408)		46
A84_L4_359359_idba_bin.62	94.01	0	1498907	5	8	8	389873	389873	187363	187362	411362	411362	51.1	0.43		A84_L4_359359_idba_bin.62_A84_L4_359359_idba_bin.62.fa_scaffold_1208 (1, 408)		46
A84_L4_359359_idba_bin.68	84.65	2.5	1579175	394	187	197	12869	12869	8444	8014	66439	66439	47.4	2.09				42
A84_L4_359359_idba_bin.69	94.69	0	1460605	4	41	41	64376	64376	35624	35624	200425	200425	43.8	1.62	A84_L4_359359_idba_bin.69_A84_L4_359359_idba_bin.69.fa_scaffold_2040 (32422, 32532)			38
A84_L4_359359_idba_bin.76	95.29	1.03	3291110	729	396	413	11889	10695	8310	7967	71502	71493	49	1.39	2 present			44
A84_L4_359359_idba_bin.86	96.48	0.56	2108567	38	72	73	52954	52954	29285	28883	130338	130338	50.1	3.19	2 present			44
A84_L4_359359_idba_bin.9	81.36	0.85	1644593	268	414	422	4176	4091	3972	3896	17910	17910	60.8	2.82				23
A84_L4_359359_idba_bin.95	90.62	3.61	2178123	480	304	319	9277	8642	7164	6826	32476	32476	57.8	2.21				32
A85_L1_320320_idba_bin.100	82.75	0.67	1370790	195	177	187	9814	9694	7744	7329	24133	24133	58	2.26				24
A85_L1_320320_idba_bin.103	94.18	0.22	1775657	0	9	9	325125	325125	197295	197295	372447	372447	37.6	0.62	2 present	A85_L1_320320_idba_bin.103_A85_L1_320320_idba_bin.103.fa_scaffold_307 (2, 554)	A85_L1_320320_idba_bin.103_A85_L1_320320_idba_bin.103.fa_scaffold_307 (76293, 78198)	41
A85_L1_320320_idba_bin.104	97.33	0.22	1349257	0	53	53	42319	42319	25457	25457	143767	143767	27.8	1.48	A85_L1_320320_idba_bin.104_A85_L1_320320_idba_bin.104.fa_scaffold_11028 (3, 71)			37
A85_L1_320320_idba_bin.110	91.26	2.34	2218321	51	129	132	26067	26067	17196	16805	74104	74104	45.7	2.01	A85_L1_320320_idba_bin.110_A85_L1_320320_idba_bin.110.fa_scaffold_7774 (8108, 8216)			43
A85_L1_320320_idba_bin.112	98.39	2.58	3520304	15	122	123	49403	49403	28854	28620	169927	169927	42.6	1.99	3 present			65
A85_L1_320320_idba_bin.117	97.9	1.4	2593172	0	17	17	307234	307234	152539	152539	711219	711219	41.4	1.47	2 present			47
A85_L1_320320_idba_bin.135	83.52	0	884231	0	13	13	142488	142488	68017	68017	205115	205115	45.7	1.06				44
A85_L1_320320_idba_bin.15	96.16	0.67	3110217	79	174	176	26126	26126	17874	17671	110620	110620	27.5	1.66				36
A85_L1_320320_idba_bin.19	99.51	0	3609823	14	140	141	38892	38281	25784	25601	116581	116581	53.7	1.58	A85_L1_320320_idba_bin.19_A85_L1_320320_idba_bin.19.fa_scaffold_2045 (16019, 16129)			63
A85_L1_320320_idba_bin.35	96.31	3.17	2110323	22	67	68	52139	52139	31497	31033	137285	137285	54.8	2.34	A85_L1_320320_idba_bin.35_A85_L1_320320_idba_bin.35.fa_scaffold_400 (12455, 12557)			43
A85_L1_320320_idba_bin.39	95.39	1.14	2308091	5	47	47	78696	78696	49108	49108	206287	206282	47	2.23	3 present			48
A85_L1_320320_idba_bin.43	94.76	0	2543804	0	79	79	49279	49279	32200	32200	117863	117863	50.6	1.31	A85_L1_320320_idba_bin.43_A85_L1_320320_idba_bin.43.fa_scaffold_5237 (11476, 11552)			39
A85_L1_320320_idba_bin.5	93.06	0.48	1777566	0	39	39	62686	62686	45578	45578	179887	179887	58.7	1.4				39
A85_L1_320320_idba_bin.53	81.31	3.29	2225267	53	363	365	7239	7239	6130	6096	38776	38776	57.7	2.65				38
A85_L1_320320_idba_bin.56	89.01	0	937131	0	8	8	232204	232204	117141	117141	249064	249064	40.7	1.03				46
A85_L1_320320_idba_bin.60	96.77	0	1997641	0	70	70	47700	47700	28537	28537	85758	85758	47.2	1.72	A85_L1_320320_idba_bin.60_A85_L1_320320_idba_bin.60.fa_scaffold_7361 (8642, 8733)	A85_L1_320320_idba_bin.60_A85_L1_320320_idba_bin.60.fa_scaffold_750 (1, 1357)		40
A85_L1_320320_idba_bin.65	89.26	0.24	1651663	24	47	48	56752	56752	35141	34409	206087	206087	51.8	1.61	2 present			39
A85_L1_320320_idba_bin.69	99.93	0	1882888	13	24	25	172864	172864	78453	75315	425009	425009	47.9	1.66	3 present	A85_L1_320320_idba_bin.69_A85_L1_320320_idba_bin.69.fa_scaffold_172 (97911, 99377)	A85_L1_320320_idba_bin.69_A85_L1_320320_idba_bin.69.fa_scaffold_443 (49, 2954)	44
A85_L1_320320_idba_bin.70	84.45	1.69	1181507	48	147	149	10680	10680	8037	7929	45285	45285	60.8	2.51	A85_L1_320320_idba_bin.70_A85_L1_320320_idba_bin.70.fa_scaffold_3381 (22534, 22597)	A85_L1_320320_idba_bin.70_A85_L1_320320_idba_bin.70.fa_scaffold_11691 (15, 462)		40
A85_L1_320320_idba_bin.75	97.51	0.37	2796401	4	28	28	249605	249601	99871	99871	324469	324469	48.7	1.26	A85_L1_320320_idba_bin.75_A85_L1_320320_idba_bin.75.fa_scaffold_109 (126651, 126736)			64
A85_L1_320320_idba_bin.79	98.97	0	3657344	0	105	105	53730	53730	34831	34831	142443	142443	49	0.91	3 present			65
A85_L1_320320_idba_bin.81	97.85	0.81	2552396	0	45	45	100935	100935	56719	56719	184478	184478	42.1	1.37				44
A85_L1_320320_idba_bin.83	87.67	3.46	2343271	181	281	287	11776	11515	8339	8164	34745	34745	50.7	2.46	A85_L1_320320_idba_bin.83_A85_L1_320320_idba_bin.83.fa_scaffold_25996 (422, 528)			35
A85_L1_320320_idba_bin.96	97.31	0.38	3182245	0	87	87	56906	56906	36577	36577	182423	182423	49.9	2.61	A85_L1_320320_idba_bin.96_A85_L1_320320_idba_bin.96.fa_scaffold_425 (92395, 92487)			67
A85_L1_320320_idba_bin.99	92.4	3.93	3803327	72	458	461	12320	12320	8304	8250	52050	52050	58.8	3.22				46
A86_L4_360360_idba_bin.129	89.46	0.85	1772092	135	47	50	93584	60266	37704	35439	257275	212369	39.8	1.19				34
A86_L4_360360_idba_bin.130	97.2	0.7	2421645	149	70	73	79996	73913	34594	33171	146256	146256	40.3	2.15				45
A86_L4_360360_idba_bin.131	93.15	0.05	1886906	0	45	45	80521	80521	41931	41931	125524	125524	58.5	2.72	2 present			37
A86_L4_360360_idba_bin.132	91.45	1.99	1854158	188	64	69	53550	53550	28971	26869	155571	155571	35.4	1.69				39
A86_L4_360360_idba_bin.133	83.81	1.43	1586811	450	230	239	9043	8715	6899	6637	35003	34104	46.2	1.82		2 present		39
A86_L4_360360_idba_bin.135	85.83	0	1372110	216	130	135	15954	15129	10554	10162	50046	50045	61.1	1.45				30
A86_L4_360360_idba_bin.136	80.34	0.56	887469	26	49	50	32932	32932	18111	17748	96184	96184	32.5	1.61				31
A86_L4_360360_idba_bin.145	89.09	1.41	1666901	61	115	116	22777	22777	14494	14369	99338	99338	51.8	2.51	A86_L4_360360_idba_bin.145_A86_L4_360360_idba_bin.145.fa_scaffold_28470 (3654, 3727)			36
A86_L4_360360_idba_bin.150	94.62	0	1461292	151	55	58	33226	33226	26568	25192	124282	124282	41.6	1.46				42
A86_L4_360360_idba_bin.151	95.68	0.84	3070214	0	74	74	92737	92737	41489	41489	211202	211202	51.1	1.85				66
A86_L4_360360_idba_bin.2	96.38	3.05	1514396	0	44	44	51743	51743	34418	34418	118014	118014	39.1	1.62				41
A86_L4_360360_idba_bin.21	85.84	3.89	2404020	510	356	370	8403	8231	6752	6495	34550	31382	54.9	2.09	A86_L4_360360_idba_bin.21_A86_L4_360360_idba_bin.21.fa_scaffold_1227 (31291, 31379)			35
A86_L4_360360_idba_bin.27	86.32	0.85	2007909	103	36	38	95479	95479	55775	52837	192892	192892	36.4	0.92	A86_L4_360360_idba_bin.27_A86_L4_360360_idba_bin.27.fa_scaffold_469 (58104, 58210)		2 present	43
A86_L4_360360_idba_bin.28	89.01	0	897836	5	7	7	126712	126712	128262	128261	418380	418375	37.4	0.58				44
A86_L4_360360_idba_bin.38	85.5	3.64	1970106	466	340	348	6887	6733	5794	5659	56925	56925	62.1	2.21				49
A86_L4_360360_idba_bin.39	87.45	0.67	1353396	493	174	188	10078	10049	7778	7196	26986	26986	58.2	1.91			A86_L4_360360_idba_bin.39_A86_L4_360360_idba_bin.39.fa_scaffold_3936 (11290, 13018)	20
A86_L4_360360_idba_bin.44	88.02	1.77	2912397	267	189	196	25816	25047	15409	14857	79879	79879	43.9	2.1	3 present			39
A86_L4_360360_idba_bin.55	83.89	0.16	2004538	131	71	74	46619	40962	28232	27086	171335	171335	49.7	1.07			2 present	37
A86_L4_360360_idba_bin.71	97.73	1.14	1974355	0	39	39	78737	78737	50624	50624	188549	188549	57.3	1.73	A86_L4_360360_idba_bin.71_A86_L4_360360_idba_bin.71.fa_scaffold_277 (135649, 135734)			39
A86_L4_360360_idba_bin.72	98.39	0	2067907	143	36	39	108267	93836	57441	53019	230491	230491	47.1	1.32	A86_L4_360360_idba_bin.72_A86_L4_360360_idba_bin.72.fa_scaffold_1845 (363, 440)			40
A86_L4_360360_idba_bin.74	97.92	1.97	2474514	47	97	99	40312	40205	25510	24994	127721	127721	57.5	2.16				37
A86_L4_360360_idba_bin.76	98.39	2.42	3060267	48	117	118	80445	80445	26156	25934	159633	159633	41.9	2.06	A86_L4_360360_idba_bin.76_A86_L4_360360_idba_bin.76.fa_scaffold_40074 (2511, 2620)			52
A86_L4_360360_idba_bin.77	95.39	2.27	2172303	97	57	59	58449	58055	38110	36817	171680	151489	47.3	1.49	A86_L4_360360_idba_bin.77_A86_L4_360360_idba_bin.77.fa_scaffold_652 (47658, 47766)			47
A86_L4_360360_idba_bin.85	86.52	2.89	1989103	136	223	229	11502	11364	8919	8685	41971	41971	48	2.88	A86_L4_360360_idba_bin.85_A86_L4_360360_idba_bin.85.fa_scaffold_40162 (8, 71)			46
A86_L4_360360_idba_bin.9	92.45	1.14	2044703	96	39	41	89821	89821	52428	49868	200875	200875	43.8	1.42	2 present			39
A86_L4_360360_idba_bin.95	97.94	0	2220866	56	36	37	95431	95431	61690	60021	205958	205958	50.2	1.8				40
A86_L4_360360_idba_bin.99	87.91	0	906147	25	11	12	103969	103969	82377	75510	137441	137441	44.8	0.66				44
A87_L3_361361_idba_bin.1	97.65	0.65	3763352	7	133	133	40885	40885	28295	28295	107649	107649	48.9	1.18	4 present			63
A87_L3_361361_idba_bin.23	89.45	1.95	2161092	719	206	224	13684	13124	10490	9644	60956	60290	53.4	3.48				44
A87_L3_361361_idba_bin.8	86.33	1.28	1479049	328	285	295	6009	5728	5189	5012	29033	29033	46.8	2.81				27
A87_L4_361361_idba_bin.29	98.92	2.15	1645486	0	34	34	61678	61678	48396	48396	372526	372526	38.6	1.65				38
A87_L4_361361_idba_bin.61	99.55	0.17	4553979	6	91	91	83463	83463	50043	50043	270428	270428	50.8	2.33	4 present	A87_L4_361361_idba_bin.61_A87_L4_361361_idba_bin.61.fa_scaffold_2946 (29752, 31262)		77
A87_L4_361361_idba_bin.67	91.41	3.98	2268926	247	237	245	15413	15184	9573	9259	168954	168954	47.5	2.31	3 present			59
A87_L4_361361_idba_bin.86	98.47	2.27	3098490	61	160	163	31724	31724	19365	19008	94971	94971	60.1	3	2 present			63
A88_L2_362362_idba_bin.102	99.51	0.59	3630197	319	130	138	44363	41974	27924	26303	126613	126613	53.7	1.43	A88_L2_362362_idba_bin.102_A88_L2_362362_idba_bin.102.fa_scaffold_2293 (14302, 14412)			64
A88_L2_362362_idba_bin.103	98.79	0.49	2383728	0	21	21	220150	220150	113510	113510	257832	257832	51.1	1.04			A88_L2_362362_idba_bin.103_A88_L2_362362_idba_bin.103.fa_scaffold_423 (87222, 88068)	43
A88_L2_362362_idba_bin.105	95.21	0	1562614	120	64	69	32942	31142	24415	22644	84143	84143	43.4	1.46				39
A88_L2_362362_idba_bin.119	89.01	0	887327	12	10	10	173097	173089	88732	88731	300122	300122	38.8	0.58				45
A88_L2_362362_idba_bin.121	82.03	4.09	1586910	147	201	206	10844	10687	7895	7702	44249	44249	57.1	2.65		2 present		24
A88_L2_362362_idba_bin.128	94.33	4.54	1090457	11	65	66	29499	29499	16776	16521	61156	61156	34.4	1.37				41
A88_L2_362362_idba_bin.129	98.66	0	2093433	0	9	9	333157	333157	232603	232603	481721	481721	49.9	1.82	2 present			43
A88_L2_362362_idba_bin.133	92.64	0.95	1832682	140	89	92	36356	36356	20591	19918	97506	97506	57.7	1.94				35
A88_L2_362362_idba_bin.146	84.77	3.39	1690620	255	187	195	12370	12300	9040	8668	57044	51281	51.6	2.61	A88_L2_362362_idba_bin.146_A88_L2_362362_idba_bin.146.fa_scaffold_2921 (18012, 18122)	A88_L2_362362_idba_bin.146_A88_L2_362362_idba_bin.146.fa_scaffold_13864 (8506, 9978)		33
A88_L2_362362_idba_bin.148	93.55	0.07	1479777	4	16	16	147776	147776	92486	92485	264052	264052	58.3	1.77	A88_L2_362362_idba_bin.148_A88_L2_362362_idba_bin.148.fa_scaffold_309 (76016, 76126)			45
A88_L2_362362_idba_bin.150	95.7	0	1698480	0	64	64	35611	35611	26538	26538	156962	156962	46	1.71				38
A88_L2_362362_idba_bin.155	90	0.59	3525594	217	280	288	24430	24430	12591	12240	110144	110144	49	1.2	4 present			61
A88_L2_362362_idba_bin.158	85.06	0.67	1715238	437	297	311	6468	6408	5775	5513	40283	40283	46.6	2.14	A88_L2_362362_idba_bin.158_A88_L2_362362_idba_bin.158.fa_scaffold_6761 (2, 90)			23
A88_L2_362362_idba_bin.163	87.64	1.12	1183191	0	18	18	175757	175757	65732	65732	229847	229847	36.8	2.39	2 present			42
A88_L2_362362_idba_bin.165	85.13	1.02	1711574	370	404	415	4677	4619	4236	4123	17689	17689	61.1	2.53				32
A88_L2_362362_idba_bin.167	96.82	2.87	2975121	253	272	278	16315	15549	10937	10700	67697	67697	45.2	1.85				34
A88_L2_362362_idba_bin.173	94.23	0.38	3084022	197	81	87	58525	57421	38074	35446	283418	283418	50.1	1.9	2 present			60
A88_L2_362362_idba_bin.20	85.39	0	1412250	113	88	92	21760	21470	16048	15349	61700	61700	53.8	1.28				40
A88_L2_362362_idba_bin.25	90.83	0.63	2187128	0	26	26	118953	118953	84120	84120	446535	446535	52.5	2.5				50
A88_L2_362362_idba_bin.3	80.62	0	929957	12	44	44	34454	34454	21135	21135	150705	150705	35.4	1.49				18
A88_L2_362362_idba_bin.33	97.2	0	2537079	45	74	75	81446	81446	34284	33827	261913	261913	40.1	2.72	A88_L2_362362_idba_bin.33_A88_L2_362362_idba_bin.33.fa_scaffold_31676 (3394, 3481)			44
A88_L2_362362_idba_bin.45	84.83	1.12	1017221	22	28	29	82784	82784	36329	35075	156304	128598	32.7	1.03				40
A88_L2_362362_idba_bin.46	91.98	2.27	1914395	7	176	176	17673	17673	10877	10877	73757	73757	47.9	1.95	A88_L2_362362_idba_bin.46_A88_L2_362362_idba_bin.46.fa_scaffold_30347 (18, 126)			39
A88_L2_362362_idba_bin.57	96.59	1.14	2007189	70	111	114	28330	27982	18082	17606	98223	98223	57.2	2.72				35
A88_L2_362362_idba_bin.80	88.97	0.3	2383024	508	311	326	10308	10239	7662	7308	57105	57105	57.1	1.95				44
A88_L2_362362_idba_bin.82	81.67	2.61	1189365	64	127	129	12136	12136	9365	9219	53668	53668	50.5	1.76	A88_L2_362362_idba_bin.82_A88_L2_362362_idba_bin.82.fa_scaffold_36596 (2489, 2581)			40
A88_L2_362362_idba_bin.87	88.17	1.42	1549500	411	158	168	13643	12370	9806	9220	60177	60177	53.3	2.33		A88_L2_362362_idba_bin.87_A88_L2_362362_idba_bin.87.fa_scaffold_9088 (1, 986)		31
A88_L2_362362_idba_bin.92	89.88	0	1424080	199	148	152	12980	12980	9622	9367	43725	43725	59	1.62	A88_L2_362362_idba_bin.92_A88_L2_362362_idba_bin.92.fa_scaffold_6073 (241, 351)			21
A89_L4_363363_idba_bin.1	99.94	0	1707550	32	48	49	52317	52317	35573	34847	178698	178698	42.6	2.87				40
A89_L4_363363_idba_bin.105	81.39	0	1617466	342	172	182	17114	15511	9403	8885	121712	121712	47.4	2.69	2 present			36
A89_L4_363363_idba_bin.11	89.43	0.5	2531391	156	102	107	39700	35884	24817	23656	123504	123504	48.6	2.26	A89_L4_363363_idba_bin.11_A89_L4_363363_idba_bin.11.fa_scaffold_5403 (544, 644)			47
A89_L4_363363_idba_bin.118	91.89	0.66	2615835	178	208	214	19107	18531	12576	12222	112096	112096	56.6	2.13	2 present			44
A89_L4_363363_idba_bin.124	90.4	0	943417	0	17	17	63085	63085	55495	55495	279596	279596	36.7	1.16	A89_L4_363363_idba_bin.124_A89_L4_363363_idba_bin.124.fa_scaffold_984 (494, 591)	A89_L4_363363_idba_bin.124_A89_L4_363363_idba_bin.124.fa_scaffold_193 (13867, 15394)	A89_L4_363363_idba_bin.124_A89_L4_363363_idba_bin.124.fa_scaffold_2056 (1, 2007)	41
A89_L4_363363_idba_bin.13	92.77	1.19	2330309	90	97	100	37755	36118	24023	23302	124203	99908	51.5	2.3	A89_L4_363363_idba_bin.13_A89_L4_363363_idba_bin.13.fa_scaffold_3785 (18105, 18188)		A89_L4_363363_idba_bin.13_A89_L4_363363_idba_bin.13.fa_scaffold_7513 (1, 838)	42
A89_L4_363363_idba_bin.138	80.94	0	1773912	81	29	31	88424	84609	61169	57220	284325	206032	48.9	1.37	A89_L4_363363_idba_bin.138_A89_L4_363363_idba_bin.138.fa_scaffold_1835 (61214, 61294)			45
A89_L4_363363_idba_bin.149	95.39	0	2215194	27	51	52	72660	65953	43435	42599	185879	185879	45.8	1.75	A89_L4_363363_idba_bin.149_A89_L4_363363_idba_bin.149.fa_scaffold_229 (2589, 2698)			38
A89_L4_363363_idba_bin.150	96.13	0	2459084	32	30	31	118416	118416	81969	79324	385298	385298	52.9	1.23				38
A89_L4_363363_idba_bin.155	93.95	0.03	1752543	0	7	7	238971	238971	250363	250363	799282	799282	45.8	1.07				42
A89_L4_363363_idba_bin.159	90.09	1.14	1562647	652	134	150	18397	16394	11661	10413	53868	53868	48.5	2.43			A89_L4_363363_idba_bin.159_A89_L4_363363_idba_bin.159.fa_scaffold_2058 (42005, 43996)	28
A89_L4_363363_idba_bin.166	96.07	0	1061998	0	1	1	1061998	1061998	1061998	1061998	1061998	1061998	41.4	0	A89_L4_363363_idba_bin.166_A89_L4_363363_idba_bin.166.fa_scaffold_1 (1035221, 1035296)	A89_L4_363363_idba_bin.166_A89_L4_363363_idba_bin.166.fa_scaffold_1 (1038535, 1040066)	A89_L4_363363_idba_bin.166_A89_L4_363363_idba_bin.166.fa_scaffold_1 (1035404, 1038261)	46
A89_L4_363363_idba_bin.174	89.86	0.84	2257139	52	93	94	42969	42969	24270	24011	207173	207173	66.3	2.74				45
A89_L4_363363_idba_bin.183	94.6	1.61	1848522	373	136	145	20577	18021	13592	12745	81857	81857	48.4	1.8				37
A89_L4_363363_idba_bin.184	80.77	0	834370	128	37	42	30190	30190	22550	19862	67912	67912	41	1.22				35
A89_L4_363363_idba_bin.196	92.88	2.02	1253518	109	85	87	21633	21633	14747	14407	65216	65216	51.3	2.59	2 present		A89_L4_363363_idba_bin.196_A89_L4_363363_idba_bin.196.fa_scaffold_1970 (596, 2393)	42
A89_L4_363363_idba_bin.203	97.31	0.51	3165494	204	75	81	72343	71498	42206	39077	250473	250473	46.9	1.69				56
A89_L4_363363_idba_bin.205	96.59	1.14	2210344	0	53	53	69838	69838	41704	41704	446545	446545	58.8	2.32				45
A89_L4_363363_idba_bin.207	86.63	1.1	916019	75	22	24	52754	42964	41637	38164	160281	160281	44.8	1.35		A89_L4_363363_idba_bin.207_A89_L4_363363_idba_bin.207.fa_scaffold_981 (43001, 43978)		43
A89_L4_363363_idba_bin.36	89.89	4.49	1595909	319	181	189	12946	12777	8817	8442	70141	70141	29.9	1.93				33
A89_L4_363363_idba_bin.40	88.22	4.6	3715870	127	158	163	41832	41220	23518	22795	185122	185122	40.7	1.99	A89_L4_363363_idba_bin.40_A89_L4_363363_idba_bin.40.fa_scaffold_548 (412, 516)			63
A89_L4_363363_idba_bin.41	82.53	2.7	2660149	215	255	262	15029	15029	10431	10152	68376	68376	53.1	3.84				53
A89_L4_363363_idba_bin.52	92.14	0	2260054	26	30	31	175110	137426	75335	72904	341890	341890	49.7	0.97				36
A89_L4_363363_idba_bin.57	83.97	3.19	2312878	1028	318	347	9150	8833	7273	6662	36427	36427	44.5	2.35	A89_L4_363363_idba_bin.57_A89_L4_363363_idba_bin.57.fa_scaffold_1288 (655, 757)			53
A89_L4_363363_idba_bin.58	91.38	4.89	2227406	392	289	299	10045	9945	7707	7448	65941	65941	51.4	3.25				44
A89_L4_363363_idba_bin.66	87.19	0.6	2521697	52	91	92	44630	44630	27710	27409	150096	150096	51.7	3.17		A89_L4_363363_idba_bin.66_A89_L4_363363_idba_bin.66.fa_scaffold_5782 (2, 398)		34
A89_L4_363363_idba_bin.7	88.89	0.85	1868763	84	25	28	171376	158228	74750	66738	404837	404835	33.7	1.08				39
A89_L4_363363_idba_bin.75	88.89	0.85	2275999	231	45	49	113366	108474	50577	46444	175177	163255	37.1	2.32	A89_L4_363363_idba_bin.75_A89_L4_363363_idba_bin.75.fa_scaffold_5167 (443, 549)			43
A89_L4_363363_idba_bin.79	93.16	2.42	1807963	133	28	32	120420	120420	64570	56494	221696	221696	35.6	1.23	A89_L4_363363_idba_bin.79_A89_L4_363363_idba_bin.79.fa_scaffold_745 (314, 423)			35
A89_L4_363363_idba_bin.89	93.48	3.59	3111874	271	159	167	32446	29331	19571	18632	187814	187814	50.2	2.58				60
A89_L4_363363_idba_bin.93	90.14	0	1460422	0	9	9	358431	358431	162269	162269	594713	594713	55.1	0.81	A89_L4_363363_idba_bin.93_A89_L4_363363_idba_bin.93.fa_scaffold_3453 (19314, 19425)			44
A89_L4_363363_idba_bin.98	92.33	0.75	2564666	26	40	41	116398	116398	64116	62552	290619	290619	50.8	2.04	A89_L4_363363_idba_bin.98_A89_L4_363363_idba_bin.98.fa_scaffold_378 (68019, 68106)	A89_L4_363363_idba_bin.98_A89_L4_363363_idba_bin.98.fa_scaffold_117 (112666, 114078)	A89_L4_363363_idba_bin.98_A89_L4_363363_idba_bin.98.fa_scaffold_117 (114435, 116398)	47
A9_L1_378378_idba_bin.108	83.47	1.88	1874392	0	245	245	9942	9942	7650	7650	47195	47195	57.7	2.28	A9_L1_378378_idba_bin.108_A9_L1_378378_idba_bin.108.fa_scaffold_6121 (10938, 11047)			23
A9_L1_378378_idba_bin.109	94.52	0	1821267	0	80	80	40359	40359	22765	22765	109434	109434	47.6	1.35		A9_L1_378378_idba_bin.109_A9_L1_378378_idba_bin.109.fa_scaffold_1349 (65135, 65841)		41
A9_L1_378378_idba_bin.119	90.44	2.19	1506879	53	200	202	9743	9743	7534	7459	41229	41229	57.5	2.32	2 present			23
A9_L1_378378_idba_bin.125	93.11	0.57	1701978	0	34	34	115348	115348	50058	50058	192164	192164	43.2	1.54	4 present			43
A9_L1_378378_idba_bin.139	93.01	0.7	2152077	71	142	144	23664	23664	15155	14944	87459	87459	40.8	1.7				39
A9_L1_378378_idba_bin.146	90.84	0	2227855	0	61	61	76614	76614	36522	36522	213582	213582	45.9	2.17				44
A9_L1_378378_idba_bin.148	84.96	3.3	1162248	61	146	149	11488	10830	7960	7799	50855	50855	43.9	2.45	A9_L1_378378_idba_bin.148_A9_L1_378378_idba_bin.148.fa_scaffold_25796 (2389, 2497)	A9_L1_378378_idba_bin.148_A9_L1_378378_idba_bin.148.fa_scaffold_5776 (9403, 10333)		28
A9_L1_378378_idba_bin.151	92.31	0.81	1782179	0	76	76	39082	39082	23449	23449	108849	108849	51.2	2.16	A9_L1_378378_idba_bin.151_A9_L1_378378_idba_bin.151.fa_scaffold_16382 (10731, 10813)		A9_L1_378378_idba_bin.151_A9_L1_378378_idba_bin.151.fa_scaffold_1248 (29313, 30498)	39
A9_L1_378378_idba_bin.153	92.23	0.71	2348123	164	96	102	38517	37354	24459	23019	156009	156009	63.5	2.14				48
A9_L1_378378_idba_bin.17	93.95	0.03	1623014	16	65	66	39603	38178	24969	24590	113669	113664	54.5	1.62	A9_L1_378378_idba_bin.17_A9_L1_378378_idba_bin.17.fa_scaffold_945 (438, 548)	A9_L1_378378_idba_bin.17_A9_L1_378378_idba_bin.17.fa_scaffold_913 (62809, 63324)	A9_L1_378378_idba_bin.17_A9_L1_378378_idba_bin.17.fa_scaffold_602 (45355, 47343)	39
A9_L1_378378_idba_bin.19	86.39	3.63	1560014	29	103	104	22558	22558	15145	14999	79282	79282	60.9	2.14	2 present	A9_L1_378378_idba_bin.19_A9_L1_378378_idba_bin.19.fa_scaffold_16377 (5131, 6587)		58
A9_L1_378378_idba_bin.2	98.78	0.6	1843226	3	20	20	160497	160497	92161	92161	369180	369180	48.4	1.67	3 present			49
A9_L1_378378_idba_bin.23	85.88	2.02	1539047	44	151	153	14353	14353	10192	10058	44318	44318	59.8	1.86				33
A9_L1_378378_idba_bin.30	86.56	0	1256018	28	103	104	18196	18196	12194	12076	84119	84119	36.8	2.19	A9_L1_378378_idba_bin.30_A9_L1_378378_idba_bin.30.fa_scaffold_186 (891, 1002)			31
A9_L1_378378_idba_bin.34	83.2	1.38	2053527	152	359	363	6881	6881	5720	5656	43083	43083	62.1	2.3		A9_L1_378378_idba_bin.34_A9_L1_378378_idba_bin.34.fa_scaffold_53028 (2, 572)		48
A9_L1_378378_idba_bin.40	86.94	1.14	1779816	36	92	93	36223	36223	19345	19137	92163	92163	38.5	1.35				33
A9_L1_378378_idba_bin.43	90.03	0.85	1823497	0	11	11	476543	476543	165772	165772	500004	500004	33.6	0.84	A9_L1_378378_idba_bin.43_A9_L1_378378_idba_bin.43.fa_scaffold_1 (598, 705)	A9_L1_378378_idba_bin.43_A9_L1_378378_idba_bin.43.fa_scaffold_30 (2, 1357)		44
A9_L1_378378_idba_bin.48	88.17	1.36	2259968	50	158	160	20883	20290	14303	14124	59903	59903	63.1	2.01				47
A9_L1_378378_idba_bin.52	83	1.61	1597877	171	284	288	6456	6366	5626	5547	30538	30538	62.1	2.56				34
A9_L1_378378_idba_bin.54	92.34	0.63	1615626	37	83	84	28997	28997	19465	19233	237769	237769	62.5	3.17		A9_L1_378378_idba_bin.54_A9_L1_378378_idba_bin.54.fa_scaffold_9260 (673, 1337)		41
A9_L1_378378_idba_bin.55	93.65	1.14	1832149	173	190	196	13347	13347	9642	9346	71563	71563	57.8	2.51	2 present			38
A9_L1_378378_idba_bin.60	88.03	0.87	2120360	107	167	171	21094	19669	12696	12399	98254	98254	50.4	2.24		A9_L1_378378_idba_bin.60_A9_L1_378378_idba_bin.60.fa_scaffold_7724 (1, 406)		40
A9_L1_378378_idba_bin.61	95.46	0.69	2054930	107	136	139	23586	23586	15109	14782	74460	65997	48	2.6	A9_L1_378378_idba_bin.61_A9_L1_378378_idba_bin.61.fa_scaffold_14674 (4990, 5053)			44
A9_L1_378378_idba_bin.62	93.55	1.21	1919892	0	26	26	115089	115089	73842	73842	429711	429711	51.3	1.52				44
A9_L1_378378_idba_bin.71	96.24	0.54	2755212	40	54	56	80520	76234	51022	49199	216340	216340	50.9	1.51		A9_L1_378378_idba_bin.71_A9_L1_378378_idba_bin.71.fa_scaffold_5889 (368, 1274)		42
A9_L1_378378_idba_bin.72	93.93	2.71	1652463	35	191	192	13038	13038	8651	8606	57594	57594	56.4	2.73	A9_L1_378378_idba_bin.72_A9_L1_378378_idba_bin.72.fa_scaffold_2045 (5, 68)			33
A9_L1_378378_idba_bin.79	89.15	1.61	1443300	33	69	71	35918	35918	20917	20327	112733	112733	58.7	1.52				39
A9_L1_378378_idba_bin.88	89.01	0	880357	26	21	22	100598	100598	41921	40015	129064	129064	37.4	1.25				46
A9_L1_378378_idba_bin.89	96.33	0.59	3052817	86	99	104	56174	50678	30836	29353	191275	191275	59.8	2.55		A9_L1_378378_idba_bin.89_A9_L1_378378_idba_bin.89.fa_scaffold_8347 (9863, 11239)	A9_L1_378378_idba_bin.89_A9_L1_378378_idba_bin.89.fa_scaffold_8347 (12265, 13877)	58
A9_L1_378378_idba_bin.91	97.31	0.54	1926829	1	52	52	54891	54891	37054	37054	269649	269649	47.3	1.31	A9_L1_378378_idba_bin.91_A9_L1_378378_idba_bin.91.fa_scaffold_3798 (13975, 14058)			37
A9_L1_378378_idba_bin.95	92.02	1.12	2887362	55	94	96	48060	48060	30716	30076	161145	161145	49	1.87				64
A90_L2_364364_idba_bin.23	88.81	0.62	1774725	496	176	191	16754	14895	10083	9289	69568	56447	56.4	1.97				41
A90_L2_364364_idba_bin.30	95.41	1.78	2462885	0	71	71	61366	61366	34688	34688	135869	135869	63.7	1.84	2 present			60
A90_L2_364364_idba_bin.31	92.21	0.75	5220261	51	64	66	144966	143030	81566	79094	312657	312657	42.5	1.24	A90_L2_364364_idba_bin.31_A90_L2_364364_idba_bin.31.fa_scaffold_14 (72002, 72107)			60
A90_L2_364364_idba_bin.32	91.26	1.05	1815796	7	53	53	59603	59603	34260	34260	137812	137812	48	1.55				39
A90_L2_364364_idba_bin.39	94.05	2.06	2816947	27	117	118	44940	44940	24076	23872	86381	86381	61.9	3.26				50
A90_L2_364364_idba_bin.4	98.98	0.23	3013385	35	67	69	82194	82194	44975	43671	276959	276959	60.1	2.38				61
A90_L2_364364_idba_bin.40	94.63	0	2167889	74	81	83	44066	43616	26764	26118	121460	121460	45.9	1.74				45
A90_L2_364364_idba_bin.42	97.75	1.12	2629729	158	57	60	98997	98988	46135	43826	423880	423880	29.1	1.84	3 present	A90_L2_364364_idba_bin.42_A90_L2_364364_idba_bin.42.fa_scaffold_2780 (18123, 19625)	A90_L2_364364_idba_bin.42_A90_L2_364364_idba_bin.42.fa_scaffold_2780 (15137, 17972)	55
A90_L2_364364_idba_bin.55	93.66	2.46	2499026	329	263	274	13324	12877	9502	9119	84617	84614	45.4	2.4	3 present			41
A90_L2_364364_idba_bin.59	88.36	0	872600	37	24	25	59168	48089	36358	34902	105382	105382	33.4	1.26	A90_L2_364364_idba_bin.59_A90_L2_364364_idba_bin.59.fa_scaffold_402 (79546, 79654)	A90_L2_364364_idba_bin.59_A90_L2_364364_idba_bin.59.fa_scaffold_402 (74657, 76155)	A90_L2_364364_idba_bin.59_A90_L2_364364_idba_bin.59.fa_scaffold_402 (76714, 79487)	44
A90_L2_364364_idba_bin.6	98.22	0	3968175	225	258	265	25241	23866	15380	14973	103399	103399	60.1	2.38				50
A90_L2_364364_idba_bin.64	90.84	0.76	2355881	64	64	65	58995	58995	36810	36243	163919	163919	44	1.66	2 present			42
A90_L2_364364_idba_bin.70	80.31	0.27	1755933	0	289	289	8431	8431	6075	6075	37400	37400	68.1	2.38	A90_L2_364364_idba_bin.70_A90_L2_364364_idba_bin.70.fa_scaffold_10065 (4882, 4987)	2 present	A90_L2_364364_idba_bin.70_A90_L2_364364_idba_bin.70.fa_scaffold_10065 (1828, 4765)	36
A90_L2_364364_idba_bin.74	98.46	1.28	4586020	22	32	33	236677	223281	143313	138969	544127	544125	45.1	1.49	A90_L2_364364_idba_bin.74_A90_L2_364364_idba_bin.74.fa_scaffold_135 (273872, 273961)			64
A90_L2_364364_idba_bin.82	95.19	3.04	2282146	489	187	202	17191	16639	12203	11295	42969	42969	57.6	2.13				33
A91_L4_365365_idba_bin.100	93.53	0.59	3629338	34	211	212	29492	29492	17200	17119	106260	106260	49	1.11	2 present			56
A91_L4_365365_idba_bin.11	85.67	1.12	988781	75	108	111	12702	11990	9155	8907	47654	47654	32.4	2.21	A91_L4_365365_idba_bin.11_A91_L4_365365_idba_bin.11.fa_scaffold_11006 (5634, 5707)			15
A91_L4_365365_idba_bin.110	95.7	0	1436689	85	26	27	110785	110785	55257	53207	178261	178261	38.7	1.61				44
A91_L4_365365_idba_bin.119	90.19	0.5	2546534	52	91	93	45508	45508	27983	27381	127460	127460	48.6	2.04				43
A91_L4_365365_idba_bin.135	84.02	4.65	1772595	442	272	282	8167	8112	6516	6284	37140	37140	48.2	1.89				32
A91_L4_365365_idba_bin.140	91.79	1.1	1434093	107	120	124	19108	19108	11950	11564	53752	53752	60.7	1.76	A91_L4_365365_idba_bin.140_A91_L4_365365_idba_bin.140.fa_scaffold_44674 (1785, 1889)			42
A91_L4_365365_idba_bin.152	89.26	0.75	2658474	330	158	164	29071	28862	16825	16208	131430	131430	51.2	2.62	2 present			52
A91_L4_365365_idba_bin.155	93.52	0.48	1797193	0	44	44	62061	62061	40845	40845	228313	228313	58.6	1.68				41
A91_L4_365365_idba_bin.156	95.3	3.37	1540320	181	122	127	20625	20625	12625	12127	109796	109796	29.9	1.97	A91_L4_365365_idba_bin.156_A91_L4_365365_idba_bin.156.fa_scaffold_9339 (23, 96)			39
A91_L4_365365_idba_bin.159	84.93	1	1916559	325	281	289	8462	8350	6820	6630	38153	38153	51.3	2.57				34
A91_L4_365365_idba_bin.24	95.16	0.24	2567824	25	49	50	80394	80394	52404	51355	215665	215665	51.4	1.08	2 present			41
A91_L4_365365_idba_bin.26	98.63	0.59	3548155	177	198	203	24971	24315	17919	17477	111619	111619	53.6	1.89	A91_L4_365365_idba_bin.26_A91_L4_365365_idba_bin.26.fa_scaffold_3851 (2467, 2577)			62
A91_L4_365365_idba_bin.45	81.05	2.01	1225746	111	163	166	11201	10354	7519	7383	27476	27476	41.4	2.01	A91_L4_365365_idba_bin.45_A91_L4_365365_idba_bin.45.fa_scaffold_25624 (4, 95)	A91_L4_365365_idba_bin.45_A91_L4_365365_idba_bin.45.fa_scaffold_23893 (3767, 4548)		32
A91_L4_365365_idba_bin.49	92.13	0	1303707	0	55	55	38681	38681	23703	23703	85919	85919	33.1	1.66	2 present			38
A91_L4_365365_idba_bin.52	99.3	0	2382324	13	49	50	81504	81504	48618	47646	190644	190644	40	1.78	2 present			41
A91_L4_365365_idba_bin.6	85.23	1.49	1379907	481	186	198	11000	10589	7418	6966	50983	50983	47.5	1.91				35
A91_L4_365365_idba_bin.68	88.51	0	1600765	55	36	39	67325	61431	44465	41043	227254	227254	59.4	1.2	A91_L4_365365_idba_bin.68_A91_L4_365365_idba_bin.68.fa_scaffold_6930 (17032, 17142)			39
A91_L4_365365_idba_bin.74	97.32	0	2198457	83	24	26	151584	151584	91602	84552	361726	361726	52.8	2.13	A91_L4_365365_idba_bin.74_A91_L4_365365_idba_bin.74.fa_scaffold_6541 (16256, 16366)		A91_L4_365365_idba_bin.74_A91_L4_365365_idba_bin.74.fa_scaffold_6541 (16658, 17621)	47
A91_L4_365365_idba_bin.8	94.1	2.35	1855061	203	194	201	13199	12664	9562	9228	42098	42098	50.3	2.73	2 present			39
A91_L4_365365_idba_bin.80	95.04	3.19	1828672	205	110	115	26830	25382	16624	15899	76632	76632	48.8	1.94	2 present			39
A91_L4_365365_idba_bin.86	97.74	0.88	2465971	105	76	79	53271	50444	32446	31213	198164	198164	44.9	1.9				51
A92_L4_366366_idba_bin.104	99.59	0.12	1489613	63	25	26	82849	82849	59584	57290	199817	199817	37.2	0.84				34
A92_L4_366366_idba_bin.11	89.4	0.24	2131222	208	108	115	27909	27170	19733	18530	92132	92132	50	1.28	A92_L4_366366_idba_bin.11_A92_L4_366366_idba_bin.11.fa_scaffold_2379 (358, 463)	A92_L4_366366_idba_bin.11_A92_L4_366366_idba_bin.11.fa_scaffold_2455 (1, 993)		32
A92_L4_366366_idba_bin.123	81	1.6	2916849	221	190	195	24058	23933	15351	14957	92244	92244	50.3	2.61				42
A92_L4_366366_idba_bin.126	87.85	1.12	1367678	88	107	109	22060	22060	12782	12546	127949	127949	29.9	1.63				35
A92_L4_366366_idba_bin.136	82.08	0.99	2174448	131	256	261	11141	10713	8493	8330	48640	48640	48.1	2.74	3 present			31
A92_L4_366366_idba_bin.137	93.87	0.48	2531731	0	58	58	62208	62208	43650	43650	209075	209075	50.3	1.53			A92_L4_366366_idba_bin.137_A92_L4_366366_idba_bin.137.fa_scaffold_3840 (2, 1302)	39
A92_L4_366366_idba_bin.149	89.01	0	901878	4	18	18	69822	69822	50104	50104	166078	166078	44.3	1.48			A92_L4_366366_idba_bin.149_A92_L4_366366_idba_bin.149.fa_scaffold_529 (74931, 76920)	43
A92_L4_366366_idba_bin.154	91.98	1.14	1786972	21	44	45	61151	61151	40613	39710	168727	168727	48.6	1.32	2 present			43
A92_L4_366366_idba_bin.155	91.89	0.71	2341009	20	75	76	54760	54760	31213	30802	132578	132578	63	1.94				46
A92_L4_366366_idba_bin.16	89.44	1.9	2090976	128	214	218	12965	12920	9770	9591	61196	61196	51.3	2.9				43
A92_L4_366366_idba_bin.169	95.46	1.49	3243607	74	80	82	79336	70372	40545	39555	156062	156062	49.4	3.28	3 present			55
A92_L4_366366_idba_bin.22	81.99	4.59	1023047	177	85	88	15547	15088	12035	11623	35447	35447	27.8	1.21		A92_L4_366366_idba_bin.22_A92_L4_366366_idba_bin.22.fa_scaffold_2258 (1, 411)		28
A92_L4_366366_idba_bin.26	94.32	1.14	1863508	206	158	165	16522	16362	11794	11292	63995	58167	57.7	2.29	A92_L4_366366_idba_bin.26_A92_L4_366366_idba_bin.26.fa_scaffold_4945 (19, 126)			38
A92_L4_366366_idba_bin.6	93.96	0.07	2352641	311	298	307	10805	10301	7894	7662	55839	55839	56.9	2.18	A92_L4_366366_idba_bin.6_A92_L4_366366_idba_bin.6.fa_scaffold_33369 (2617, 2701)	A92_L4_366366_idba_bin.6_A92_L4_366366_idba_bin.6.fa_scaffold_10929 (6437, 7871)		45
A92_L4_366366_idba_bin.67	94.8	0	1806189	24	61	62	44962	44962	29609	29131	99584	99584	55.1	1.25				40
A92_L4_366366_idba_bin.77	93.25	0	1792030	17	37	38	66967	66967	48433	47158	205803	205803	58.5	1.74			A92_L4_366366_idba_bin.77_A92_L4_366366_idba_bin.77.fa_scaffold_1298 (70670, 72613)	38
A92_L4_366366_idba_bin.86	87.79	0	1358748	32	6	7	364594	364594	226458	194102	388822	388822	55.3	0.34				41
A92_L4_366366_idba_bin.89	84.38	1.12	2475169	8	86	86	54885	54885	28781	28780	207301	207301	51	2	A92_L4_366366_idba_bin.89_A92_L4_366366_idba_bin.89.fa_scaffold_1748 (25601, 25699)			30
A92_L4_366366_idba_bin.94	94.53	0.25	2078788	159	35	39	68816	68816	59393	53298	234146	234146	47.9	1.96	2 present			43
A93_L3_368368_idba_bin.108	95.86	0.48	2022775	18	45	46	69487	69487	44950	43972	183518	183518	49.7	1.6				39
A93_L3_368368_idba_bin.114	96.31	0.96	2363257	75	59	62	61693	60311	40055	38115	162869	139861	57.6	1.62				37
A93_L3_368368_idba_bin.123	90.1	1.83	2602465	625	334	354	10803	10603	7791	7349	62395	62395	50.7	1.88	A93_L3_368368_idba_bin.123_A93_L3_368368_idba_bin.123.fa_scaffold_9906 (3, 90)			36
A93_L3_368368_idba_bin.142	97.71	0.35	1482739	108	111	114	21901	20945	13358	13005	65977	65976	34.5	1.64				33
A93_L3_368368_idba_bin.143	96.63	0	1396721	57	85	87	29231	29231	16432	16053	84768	84768	57.3	2.93				44
A93_L3_368368_idba_bin.145	95.97	0	2104490	0	9	9	1126837	1126837	233832	233832	1126837	1126837	53.2	1.68				42
A93_L3_368368_idba_bin.2	97.06	0.95	3683803	290	210	218	26897	25519	17541	16896	138839	138839	49.1	1.15	2 present			58
A93_L3_368368_idba_bin.26	96.27	3.92	2592853	151	130	133	32198	31882	19945	19494	316060	316060	59.9	2.2				60
A93_L3_368368_idba_bin.42	82.55	0.45	1820396	215	88	94	31691	31691	20686	19363	87571	87571	50.3	1.64				34
A93_L3_368368_idba_bin.57	96.2	0	1784847	0	31	31	86954	86954	57575	57575	251379	251379	57	2.57	2 present			48
A93_L3_368368_idba_bin.64	91.28	1.37	1819685	518	304	319	7251	7097	5985	5702	28476	28476	43.3	1.94				33
A93_L3_368368_idba_bin.69	92.95	0.89	2783991	4	74	74	66172	66172	37621	37621	179211	179211	57.7	2.8	4 present			55
A93_L3_368368_idba_bin.72	96.75	2.07	3095903	115	249	253	20549	20264	12433	12236	74594	74594	60	2.51				63
A93_L3_368368_idba_bin.86	92.42	0.75	2603748	29	71	72	57475	57475	36672	36162	129532	126730	51.1	2.39				49
A94_L1_369369_idba_bin.108	94.76	0.81	1914567	48	94	95	31099	31099	20367	20152	66238	66238	57.7	2.06	A94_L1_369369_idba_bin.108_A94_L1_369369_idba_bin.108.fa_scaffold_9915 (456, 564)			35
A94_L1_369369_idba_bin.119	95.5	0.6	1827140	30	44	45	60145	60145	41525	40602	200243	200243	48.9	1.77	2 present			42
A94_L1_369369_idba_bin.140	97.54	3.81	2788389	481	73	83	57273	56464	38197	33589	178701	178701	50.5	1.37	2 present	A94_L1_369369_idba_bin.140_A94_L1_369369_idba_bin.140.fa_scaffold_809 (1, 625)		42
A94_L1_369369_idba_bin.16	87.7	3.66	1691109	220	154	158	16956	16956	10981	10701	57024	57024	57.9	3.25	A94_L1_369369_idba_bin.16_A94_L1_369369_idba_bin.16.fa_scaffold_19276 (4824, 4932)	A94_L1_369369_idba_bin.16_A94_L1_369369_idba_bin.16.fa_scaffold_4179 (14421, 15225)		41
A94_L1_369369_idba_bin.165	89.58	0	1538451	84	24	27	108992	108992	64102	56976	251092	251092	60.6	0.95	A94_L1_369369_idba_bin.165_A94_L1_369369_idba_bin.165.fa_scaffold_3299 (430, 540)	2 present		45
A94_L1_369369_idba_bin.166	95.48	0.95	2191554	41	32	33	90153	90153	68486	66409	224832	224832	51.3	1.19				38
A94_L1_369369_idba_bin.171	89.52	2.22	1879032	203	290	295	7982	7941	6479	6368	25126	25126	43.3	1.91	A94_L1_369369_idba_bin.171_A94_L1_369369_idba_bin.171.fa_scaffold_2940 (23514, 23584)			33
A94_L1_369369_idba_bin.181	93.51	0	1817593	40	13	14	169352	154892	139814	129825	605504	605504	47.3	1.05			A94_L1_369369_idba_bin.181_A94_L1_369369_idba_bin.181.fa_scaffold_419 (1, 2474)	45
A94_L1_369369_idba_bin.183	94.25	3.41	2062834	126	85	87	34605	32939	24268	23709	117853	117849	47.6	1.55	2 present			47
A94_L1_369369_idba_bin.188	81.51	0.75	2291284	78	61	63	55616	55616	37562	36368	131891	131891	48.9	1.4	A94_L1_369369_idba_bin.188_A94_L1_369369_idba_bin.188.fa_scaffold_835 (90153, 90231)			40
A94_L1_369369_idba_bin.27	90.29	1.24	1677209	121	138	142	18975	17468	12153	11810	57308	57308	49.1	1.71				34
A94_L1_369369_idba_bin.43	88.03	0.85	2053358	0	27	27	180639	180639	76050	76050	287744	287744	32.2	1.33				41
A94_L1_369369_idba_bin.55	86.8	1.12	1245509	91	68	70	27245	27245	18316	17791	69276	69276	28	1.42				29
A94_L1_369369_idba_bin.56	83.11	3.72	2237549	724	315	335	8979	8415	7103	6677	42485	39732	49	2.78				35
A94_L1_369369_idba_bin.67	93.82	0.56	1278279	213	107	111	20439	20439	11946	11514	74509	74509	56.1	3.11		A94_L1_369369_idba_bin.67_A94_L1_369369_idba_bin.67.fa_scaffold_2234 (27844, 29363)		43
A94_L1_369369_idba_bin.70	88.39	1.9	2012910	291	195	201	13438	13162	10322	10013	54231	54231	53.6	2.65				34
A94_L1_369369_idba_bin.73	87.46	2.14	1866089	220	203	209	13382	13207	9192	8927	44885	44885	49.8	2	A94_L1_369369_idba_bin.73_A94_L1_369369_idba_bin.73.fa_scaffold_14110 (6051, 6127)		A94_L1_369369_idba_bin.73_A94_L1_369369_idba_bin.73.fa_scaffold_8069 (8196, 10446)	29
[truncated: 7,978 more rows]

## Sheet: Species-level MAGs
MAG	Completeness	Contamination	Strain_heterogeneity	Genome_size_(bp)	ambiguous_bases	scaffolds	contigs	N50_(scaffolds)	N50_(contigs)	Mean_scaffold_length_(bp)	Mean_contig_length_(bp)	Longest_scaffold_(bp)	Longest_contig_(bp)	GC	GC_std_(scaffolds_>_1kbp)	5S rRNA	16S rRNA	23S rRNA	tRNA count
A1_L3_371371_idba_bin.124	81.5	0	0	1492605	125	45	48	100402	100402	33169	31093	317356	317356	36.1	2.08				32
A1_L3_371371_idba_bin.142	92.79	0.48	0	2098723	0	23	23	187646	187646	91248	91248	337045	337045	61.7	2.49	2 present			39
A1_L3_371371_idba_bin.16	100	0	0	1661621	68	45	47	66701	66701	36924	35352	175135	175129	38.7	1.36				41
A1_L3_371371_idba_bin.35	90.21	0.59	40	3058338	188	80	84	67998	55543	38229	36406	156527	156527	43.6	1.62				55
A1_L3_371371_idba_bin.51	94.3	1.34	0	2397496	0	28	28	113215	113215	85624	85624	258830	258830	41.1	0.76				47
A1_L3_371371_idba_bin.54	96.42	0.67	0	2152674	11	43	44	91343	91343	50062	48924	198892	198892	41.4	1.53	A1_L3_371371_idba_bin.54_A1_L3_371371_idba_bin.54.fa_scaffold_207 (3631, 3738)			34
A1_L3_371371_idba_bin.90	98.43	1.07	25	2692222	21	60	61	73010	69631	44870	44134	150007	150007	52.9	2.44				50
A10_L4_379379_idba_bin.97	93.63	2.36	66.67	2262314	589	216	230	17426	16962	10473	9833	72971	72971	31.3	1.78				45
A100_L1_326326_idba_bin.101	94.76	0.82	0	2884643	0	19	19	244274	244274	151823	151823	488168	488168	45.6	1.06				57
A100_L1_326326_idba_bin.143	96.65	3.14	40	3240104	77	106	108	49223	48591	30567	30000	133894	133894	51.3	2.44	A100_L1_326326_idba_bin.143_A100_L1_326326_idba_bin.143.fa_scaffold_3649 (15146, 15239)			59
A100_L1_326326_idba_bin.153	91.25	0.08	0	1523192	215	71	76	36945	36945	21453	20039	121242	121242	54.5	1.79				46
A101_L3_327327_idba_bin.115	93.95	0	0	2022539	0	31	31	111213	111213	65243	65243	331786	331786	58.8	1.77	2 present			36
A101_L3_327327_idba_bin.123	92.31	0.81	0	1884774	127	46	49	69739	69739	40973	38462	196494	196494	51	1.53	2 present			41
A101_L3_327327_idba_bin.148	89.01	0	0	888259	160	11	14	219663	112200	80750	63435	233573	232426	41.4	0.71				44
A102_L1_328328_idba_bin.12	92.7	1.12	0	1322295	0	18	18	193167	193167	73460	73460	289803	289803	34.5	0.76				36
A102_L1_328328_idba_bin.138	82.71	0.84	0	2119591	0	123	123	27868	27868	17232	17232	64740	64740	67.8	2.78				34
A102_L1_328328_idba_bin.151	93.08	3.13	0	2097141	34	73	74	84748	84748	28727	28339	198262	198259	31	1.94				40
A102_L1_328328_idba_bin.45	83.76	0.57	0	1819473	0	53	53	61740	61740	34329	34329	173608	173608	30.1	1.43	A102_L1_328328_idba_bin.45_A102_L1_328328_idba_bin.45.fa_scaffold_2699 (22150, 22240)			31
A102_L1_328328_idba_bin.47	88.31	3.13	0	2221625	275	236	244	16288	16288	9413	9103	99815	99815	51	2.67	4 present	A102_L1_328328_idba_bin.47_A102_L1_328328_idba_bin.47.fa_scaffold_19769 (7, 508)		42
A102_L1_328328_idba_bin.55	93.91	0	0	2017043	59	51	53	76998	76998	39549	38056	237076	237076	46.3	1.17	A102_L1_328328_idba_bin.55_A102_L1_328328_idba_bin.55.fa_scaffold_312 (5, 91)			44
A102_L1_328328_idba_bin.73	94.62	0	0	1588919	67	20	22	138080	115162	79445	72220	387673	387673	40.7	2.42		A102_L1_328328_idba_bin.73_A102_L1_328328_idba_bin.73.fa_scaffold_744 (2231, 3703)	A102_L1_328328_idba_bin.73_A102_L1_328328_idba_bin.73.fa_scaffold_744 (1, 1226)	45
A102_L1_328328_idba_bin.77	90.03	0.85	0	1840917	39	34	35	86006	86006	54144	52596	162334	162334	32.4	1.58	A102_L1_328328_idba_bin.77_A102_L1_328328_idba_bin.77.fa_scaffold_66943 (330, 437)			43
A102_L1_328328_idba_bin.89	82.87	0.85	0	2029644	121	61	65	59141	57432	33272	31223	120806	110132	35.1	1.58				42
A103_L1_329329_idba_bin.43	89.78	2.25	0	1246479	91	37	40	48388	43412	33688	31159	101160	89373	35.4	1.45	A103_L1_329329_idba_bin.43_A103_L1_329329_idba_bin.43.fa_scaffold_608 (5987, 6098)	2 present	2 present	39
A103_L1_329329_idba_bin.5	97.2	0	0	2441211	34	62	63	105148	105148	39374	38748	262815	262815	40.2	1.83	A103_L1_329329_idba_bin.5_A103_L1_329329_idba_bin.5.fa_scaffold_16028 (4323, 4434)			45
A104_L1_330330_idba_bin.130	98.48	0.08	0	2104053	0	36	36	104845	104845	58445	58445	227685	227685	64.4	1.4		A104_L1_330330_idba_bin.130_A104_L1_330330_idba_bin.130.fa_scaffold_879 (1, 908)		53
A104_L1_330330_idba_bin.137	95.11	3.04	12.5	2871202	186	126	132	48005	44352	22787	21750	111613	111613	46.6	2.02				43
A104_L1_330330_idba_bin.141	99.05	0.41	0	1488877	36	64	65	40760	40760	23263	22905	89198	89198	38.6	2.26				40
A104_L1_330330_idba_bin.161	94.38	4.49	20	1557305	83	68	70	40401	40401	22901	22246	153341	153341	26.6	1.82	A104_L1_330330_idba_bin.161_A104_L1_330330_idba_bin.161.fa_scaffold_6714 (427, 500)	A104_L1_330330_idba_bin.161_A104_L1_330330_idba_bin.161.fa_scaffold_2602 (19958, 21438)	2 present	34
A104_L1_330330_idba_bin.37	97.24	0.04	100	1727158	0	23	23	112098	112098	75093	75093	378347	378347	60.8	0.98	A104_L1_330330_idba_bin.37_A104_L1_330330_idba_bin.37.fa_scaffold_874 (45707, 45809)			45
A104_L1_330330_idba_bin.51	95.46	2.83	0	1565402	0	25	25	97736	97736	62616	62616	257989	257989	42	1.47				44
A104_L1_330330_idba_bin.79	85.39	0	0	1699512	2	27	27	92810	92810	62944	62944	215962	215962	27.8	0.88	2 present			33
A105_L3_331331_idba_bin.39	87.41	0	0	2858047	36	59	61	77956	77956	48441	46852	249816	249816	51.6	3.42				39
A105_L3_331331_idba_bin.51	80.02	2.13	0	1785641	0	19	19	293917	293917	93981	93981	359006	359006	27.7	1.19		A105_L3_331331_idba_bin.51_A105_L3_331331_idba_bin.51.fa_scaffold_58 (2, 716)		35
A106_L4_349349_idba_bin.104	92.24	1.34	0	2385921	404	218	228	14962	14812	10944	10462	52889	52889	46.8	2.51	A106_L4_349349_idba_bin.104_A106_L4_349349_idba_bin.104.fa_scaffold_7917 (8192, 8304)	A106_L4_349349_idba_bin.104_A106_L4_349349_idba_bin.104.fa_scaffold_2870 (22057, 23567)		24
A106_L4_349349_idba_bin.108	99.36	0.32	0	3662856	15	55	56	102055	102055	66597	65407	272239	272239	45.2	1.49				63
A106_L4_349349_idba_bin.162	88.38	0.85	0	2007966	11	43	44	115480	115480	46696	45635	268639	260882	35	1.6				43
A106_L4_349349_idba_bin.46	96.77	0	0	1717074	226	67	72	37071	37071	25627	23845	152933	152933	43.6	2.08				41
A106_L4_349349_idba_bin.50	85.67	4.16	27.27	2805414	931	315	343	11504	10980	8906	8176	166509	166509	47	2.96	A106_L4_349349_idba_bin.50_A106_L4_349349_idba_bin.50.fa_scaffold_32116 (6, 93)			55
A106_L4_349349_idba_bin.70	93	0	0	1796144	225	33	38	135181	135181	54428	47261	179148	179148	51.4	1.36				38
A107_L4_350350_idba_bin.140	98.17	0.26	0	2115186	0	25	25	140106	140106	84607	84607	292765	292765	41.6	1.64	3 present			60
A107_L4_350350_idba_bin.142	91.62	2.4	20	2237285	249	93	99	36795	36795	24056	22596	125106	125106	53.2	2.75	3 present			48
A107_L4_350350_idba_bin.26	81.7	1.03	33.33	1897740	64	68	69	56397	56397	27907	27502	123472	123472	28.5	1.48	2 present			34
A107_L4_350350_idba_bin.50	88.47	0.12	0	2828892	22	67	68	60126	60126	42222	41601	162588	162588	51.3	1.66				45
A11_L4_380380_idba_bin.23	97.26	0	0	2829073	1	77	77	73906	73906	36741	36741	168137	168137	49	2.77				40
A11_L4_380380_idba_bin.27	94.47	2.06	16.67	2521615	17	169	169	23308	23308	14920	14920	93644	93644	52.5	2.17	A11_L4_380380_idba_bin.27_A11_L4_380380_idba_bin.27.fa_scaffold_8915 (7175, 7280)	A11_L4_380380_idba_bin.27_A11_L4_380380_idba_bin.27.fa_scaffold_4795 (1, 479)	A11_L4_380380_idba_bin.27_A11_L4_380380_idba_bin.27.fa_scaffold_2709 (1, 844)	41
A11_L4_380380_idba_bin.42	93.26	1.28	0	1106723	6	6	6	246407	246407	184453	184452	368901	368901	28	0.86				36
A11_L4_380380_idba_bin.84	97.75	1.12	0	1886711	0	76	76	40229	40229	24825	24825	121986	121986	29.9	1.76	3 present			45
A12_L4_381381_idba_bin.146	99.3	0	0	2336059	0	38	38	189816	189816	61475	61475	303414	303414	40	1.66	3 present			40
A12_L4_381381_idba_bin.156	95.51	0	0	1488115	0	6	6	310436	310436	248019	248019	491201	491201	52.9	0.52	A12_L4_381381_idba_bin.156_A12_L4_381381_idba_bin.156.fa_scaffold_685 (27621, 27693)	A12_L4_381381_idba_bin.156_A12_L4_381381_idba_bin.156.fa_scaffold_685 (22279, 23787)	A12_L4_381381_idba_bin.156_A12_L4_381381_idba_bin.156.fa_scaffold_685 (24403, 27386)	47
A12_L4_381381_idba_bin.95	94.02	1.86	60	2976237	71	69	71	78360	78360	43133	41917	156241	156241	54.5	2.62				48
A13_L1_382382_idba_bin.147	82.89	0	0	2156867	0	35	35	129441	129441	61624	61624	239736	239736	56.6	2.19				40
A13_L1_382382_idba_bin.155	94.92	3.39	50	2290864	147	254	259	13148	12996	9019	8844	44230	44230	60.4	2.88				47
A13_L1_382382_idba_bin.172	89.74	1.71	0	2099899	56	37	39	142573	118535	56754	53842	294123	294123	37.5	1.36				42
A13_L1_382382_idba_bin.173	95.66	2.66	37.5	3247012	97	120	123	38731	37770	27058	26397	167496	167496	54.7	3.43	3 present			53
A13_L1_382382_idba_bin.34	93.42	1.49	20	2887441	276	84	91	84703	84703	34374	31727	173408	173408	52.3	3.08				47
A14_L2_383383_idba_bin.142	96.52	1.14	0	2233394	30	26	27	131838	131288	85899	82717	602776	602776	46.7	1.59	2 present			47
A14_L2_383383_idba_bin.156	97.85	0	0	1746880	0	33	33	79405	79405	52935	52935	302348	302348	46.5	1.65				43
A14_L2_383383_idba_bin.167	94.09	1.08	0	2743717	0	38	38	116094	116094	72203	72203	292458	292458	51.3	1.08	A14_L2_383383_idba_bin.167_A14_L2_383383_idba_bin.167.fa_scaffold_2597 (41021, 41119)			40
A14_L2_383383_idba_bin.17	97.96	1.46	0	2471763	144	72	76	53863	52905	34330	32521	170509	170509	63.3	2.7	4 present			56
A14_L2_383383_idba_bin.64	98.79	0.19	0	2655020	12	22	22	175624	175624	120682	120682	593711	593711	52.9	1.57				53
A14_L2_383383_idba_bin.73	89.05	0.29	0	1632505	184	74	79	34816	34281	22060	20662	99784	99784	53.2	2.08	2 present			32
A14_L2_383383_idba_bin.99	95.45	1.7	0	2173783	76	40	43	110206	110206	54344	50551	207209	160643	45.9	2.09	A14_L2_383383_idba_bin.99_A14_L2_383383_idba_bin.99.fa_scaffold_3365 (2204, 2313)			43
A15_L4_384384_idba_bin.143	88.73	0.84	100	1716230	35	78	80	35508	34273	22002	21452	89180	89180	58.4	1.56	A15_L4_384384_idba_bin.143_A15_L4_384384_idba_bin.143.fa_scaffold_2846 (306, 416)			44
A15_L4_384384_idba_bin.151	91.22	1.52	0	3401410	201	179	185	29138	28701	19002	18384	227047	227047	65.9	3	A15_L4_384384_idba_bin.151_A15_L4_384384_idba_bin.151.fa_scaffold_4142 (19613, 19721)	A15_L4_384384_idba_bin.151_A15_L4_384384_idba_bin.151.fa_scaffold_4142 (227, 1761)	A15_L4_384384_idba_bin.151_A15_L4_384384_idba_bin.151.fa_scaffold_4142 (16773, 19528)	44
A15_L4_384384_idba_bin.158	94.24	0	0	1629660	0	37	37	78541	78541	44044	44044	199085	199085	44	2.2				36
A15_L4_384384_idba_bin.177	89.11	0	0	1573516	35	58	59	40603	40603	27129	26669	137013	137013	45.8	2.06				41
A15_L4_384384_idba_bin.180	89.52	0.83	0	1885002	102	94	97	34937	34937	20053	19431	94003	94003	43.4	1.79	A15_L4_384384_idba_bin.180_A15_L4_384384_idba_bin.180.fa_scaffold_2342 (35203, 35293)	A15_L4_384384_idba_bin.180_A15_L4_384384_idba_bin.180.fa_scaffold_9233 (1, 723)		41
A15_L4_384384_idba_bin.2	92.17	0.39	0	1607965	113	79	82	31627	28082	20353	19607	113875	90568	55.4	1.79	A15_L4_384384_idba_bin.2_A15_L4_384384_idba_bin.2.fa_scaffold_3046 (18899, 19009)	A15_L4_384384_idba_bin.2_A15_L4_384384_idba_bin.2.fa_scaffold_1878 (26043, 26702)	A15_L4_384384_idba_bin.2_A15_L4_384384_idba_bin.2.fa_scaffold_3073 (1, 1728)	36
A15_L4_384384_idba_bin.61	83.67	1.06	0	1712589	97	69	73	51706	37664	24820	23458	115686	115685	47.6	2.36	A15_L4_384384_idba_bin.61_A15_L4_384384_idba_bin.61.fa_scaffold_475 (115220, 115330)	A15_L4_384384_idba_bin.61_A15_L4_384384_idba_bin.61.fa_scaffold_11979 (445, 1631)	A15_L4_384384_idba_bin.61_A15_L4_384384_idba_bin.61.fa_scaffold_11979 (8110, 9966)	41
A15_L4_384384_idba_bin.90	92.75	1.58	33.33	2024432	74	133	135	25757	24192	15221	14995	68662	68662	50.8	1.79				35
A16_L4_385385_idba_bin.83	98.08	0.96	0	1782280	0	13	13	215214	215214	137098	137098	312319	312319	56.2	1.95				37
A17_L4_386386_idba_bin.24	88.67	0.05	0	1669109	41	35	37	85810	85810	47688	45109	221286	213621	59.4	2.22				32
A17_L4_386386_idba_bin.44	90.61	0	0	1623607	86	54	56	45373	43800	30066	28991	225996	225996	51.1	2				33
A18_L2_319319_idba_bin.24	97.99	2.5	0	3595462	1	84	84	96974	96974	42803	42803	277498	277498	35.1	1.64				57
A18_L2_319319_idba_bin.28	93.55	0	0	2683502	0	29	29	134078	134078	92534	92534	442750	442750	45.9	1.53	3 present			49
A18_L2_319319_idba_bin.32	96.77	1.11	50	2999632	0	181	181	27234	27234	16572	16572	91080	91080	61.8	2.65	A18_L2_319319_idba_bin.32_A18_L2_319319_idba_bin.32.fa_scaffold_465 (2, 88)	A18_L2_319319_idba_bin.32_A18_L2_319319_idba_bin.32.fa_scaffold_17370 (3, 1093)		49
A18_L2_319319_idba_bin.44	100	0	0	3041929	0	40	40	104186	104186	76048	76048	304572	304572	50.6	1.77				53
A19_L1_387387_idba_bin.50	95.16	0	0	2054449	139	75	81	60883	53836	27392	25361	170760	164461	57.7	2.33				43
A2_L3_372372_idba_bin.21	99.67	0	0	4469828	5	241	241	26181	26181	18547	18546	86061	86061	53.1	0.91				60
A2_L3_372372_idba_bin.4	97.96	0.68	0	2401082	15	64	65	49274	49274	37516	36939	203835	203835	50.8	1.87		A2_L3_372372_idba_bin.4_A2_L3_372372_idba_bin.4.fa_scaffold_1006 (4, 723)		43
A2_L3_372372_idba_bin.42	94.38	3.8	0	2107787	15	87	88	40011	40011	24227	23951	370971	318489	28.8	1.45	A2_L3_372372_idba_bin.42_A2_L3_372372_idba_bin.42.fa_scaffold_930 (23463, 23536)	2 present	A2_L3_372372_idba_bin.42_A2_L3_372372_idba_bin.42.fa_scaffold_930 (23608, 26525)	50
A2_L3_372372_idba_bin.48	81.21	0	0	1304686	0	21	21	107249	107249	62127	62127	196136	196136	35.3	0.82	A2_L3_372372_idba_bin.48_A2_L3_372372_idba_bin.48.fa_scaffold_43 (84, 181)			23
A2_L3_372372_idba_bin.56	100	0.8	0	2025556	0	17	17	193291	193291	119150	119150	649034	649034	26.3	1.34	A2_L3_372372_idba_bin.56_A2_L3_372372_idba_bin.56.fa_scaffold_3 (272, 383)		A2_L3_372372_idba_bin.56_A2_L3_372372_idba_bin.56.fa_scaffold_117 (112829, 113720)	30
A2_L3_372372_idba_bin.60	83.22	0	0	1871359	0	22	22	173412	173412	85061	85061	293758	293758	46.4	1.32	3 present			46
A2_L3_372372_idba_bin.66	93.2	0.7	0	2178172	0	19	19	178568	178568	114640	114640	392587	392587	43.8	0.79	4 present			49
A20_L1_388388_idba_bin.45	81.33	2.67	0	1185690	102	105	108	14400	14400	11292	10977	59600	59600	27.8	1.6	A20_L1_388388_idba_bin.45_A20_L1_388388_idba_bin.45.fa_scaffold_3016 (446, 519)	A20_L1_388388_idba_bin.45_A20_L1_388388_idba_bin.45.fa_scaffold_9367 (5817, 6677)		25
A20_L1_388388_idba_bin.52	82.62	0.85	0	1733723	79	148	150	15690	15690	11714	11557	60783	60783	28.3	1.69	A20_L1_388388_idba_bin.52_A20_L1_388388_idba_bin.52.fa_scaffold_6130 (7853, 7954)			31
A20_L1_388388_idba_bin.66	93.89	2.03	0	4024484	35	86	87	97176	97176	46796	46258	232415	232415	56	2.3				45
A21_L1_389389_idba_bin.24	99.28	1.4	0	2502275	12	41	42	101042	101042	61031	59577	219889	194420	53.1	1.87				46
A21_L4_389389_idba_bin.29	89.8	0	0	1500576	45	11	12	255364	255364	136416	125044	548325	548325	57.9	0.63	A21_L4_389389_idba_bin.29_A21_L4_389389_idba_bin.29.fa_scaffold_1618 (21609, 21713)			44
A21_L4_389389_idba_bin.52	97.76	0.67	0	2055486	120	78	81	51782	50847	26352	25374	146484	116239	55.9	2.87	A21_L4_389389_idba_bin.52_A21_L4_389389_idba_bin.52.fa_scaffold_2779 (17347, 17455)			42
A22_L1_390390_idba_bin.59	89.01	0	0	924074	0	3	3	856740	856740	308024	308024	856740	856740	43.8	1.2		A22_L1_390390_idba_bin.59_A22_L1_390390_idba_bin.59.fa_scaffold_4 (261180, 262676)	A22_L1_390390_idba_bin.59_A22_L1_390390_idba_bin.59.fa_scaffold_4 (263248, 265989)	45
A23_L1_391391_idba_bin.26	99.12	0	0	3248701	20	37	38	198933	198933	87802	85491	370353	277347	58.5	0.84	A23_L1_391391_idba_bin.26_A23_L1_391391_idba_bin.26.fa_scaffold_1660 (25084, 25162)			61
A23_L1_391391_idba_bin.82	99.27	1.42	0	2005121	168	77	83	46371	41079	26040	24156	138661	137321	48.5	1.86	2 present			39
A23_L4_391391_idba_bin.106	84.95	1.64	75	1370157	87	45	46	52814	52814	30447	29784	109253	102619	60.2	1.26	A23_L4_391391_idba_bin.106_A23_L4_391391_idba_bin.106.fa_scaffold_10803 (4361, 4450)			44
A23_L4_391391_idba_bin.4	98.73	1.27	0	2052927	37	76	78	47081	47081	27012	26319	113951	113951	33.8	1.9	5 present			52
A23_L4_391391_idba_bin.75	95.78	0.86	0	2636326	54	133	135	27505	27505	19822	19527	83056	83056	50.3	3.01	A23_L4_391391_idba_bin.75_A23_L4_391391_idba_bin.75.fa_scaffold_4855 (8512, 8604)			45
A24_L4_392392_idba_bin.52	94.59	1.01	0	2253101	0	34	34	142436	142436	66267	66267	194895	194895	51.1	2.69				45
A24_L4_392392_idba_bin.86	98.59	0.81	0	2413550	32	96	98	40314	40314	25141	24627	131640	131640	65.4	2.9				47
A25_L4_393393_idba_bin.151	87.77	0.28	0	3180351	130	79	82	87273	87273	40257	38783	233151	233151	39.9	1.23				62
A26_L2_394394_idba_bin.11	97.22	0.14	0	2340224	44	111	113	32497	32497	21083	20709	94305	94305	63.1	2.72	A26_L2_394394_idba_bin.11_A26_L2_394394_idba_bin.11.fa_scaffold_435 (1, 88)			56
A26_L2_394394_idba_bin.113	98.25	0.12	0	1803041	45	18	19	213741	212994	100168	94894	361518	304858	44.3	1.36				35
A26_L2_394394_idba_bin.116	94.89	3.23	0	2790126	129	52	56	100808	80074	53656	49821	279901	279901	51.2	1.39		A26_L2_394394_idba_bin.116_A26_L2_394394_idba_bin.116.fa_scaffold_4043 (1, 1383)		39
A26_L2_394394_idba_bin.38	88.49	0.17	100	1630795	4	42	42	81200	81200	38828	38828	178010	178010	59.4	1.53	A26_L2_394394_idba_bin.38_A26_L2_394394_idba_bin.38.fa_scaffold_6223 (573, 683)	A26_L2_394394_idba_bin.38_A26_L2_394394_idba_bin.38.fa_scaffold_2541 (27671, 29181)	A26_L2_394394_idba_bin.38_A26_L2_394394_idba_bin.38.fa_scaffold_2541 (29529, 32059)	42
A27_L4_395395_idba_bin.139	92.68	3.22	30	3099665	1243	307	337	15978	15119	10096	9194	81217	81216	47.9	2.79				51
A27_L4_395395_idba_bin.30	97.62	1.38	0	3186111	197	227	234	21548	21232	14035	13615	89108	89108	60.7	2.57		A27_L4_395395_idba_bin.30_A27_L4_395395_idba_bin.30.fa_scaffold_29927 (1, 1224)		68
A27_L4_395395_idba_bin.71	97.47	0.81	0	2148910	291	79	86	44602	44602	27201	24983	110483	110483	62.2	1.81				44
A27_L4_395395_idba_bin.78	97.52	0.16	0	2860766	71	54	55	82146	82146	52977	52012	436332	436332	59.5	2.32				59
A28_L2_321321_idba_bin.31	84.95	0	0	2077385	0	15	15	357147	357147	138492	138492	389498	389498	53.7	2.1				47
A28_L2_321321_idba_bin.86	97.65	2.24	0	3003907	0	91	91	67519	67519	33009	33009	208409	208409	57.1	3.28	3 present			56
A3_L3_373373_idba_bin.15	97.59	1.12	0	1653160	0	11	11	888998	888998	150287	150287	888998	888998	51	1.67	A3_L3_373373_idba_bin.15_A3_L3_373373_idba_bin.15.fa_scaffold_0 (477, 559)			46
A30_L1_343343_idba_bin.20	86.58	0.02	0	1818565	0	76	76	41005	41005	23928	23928	149849	149849	52.8	1.92	A30_L1_343343_idba_bin.20_A30_L1_343343_idba_bin.20.fa_scaffold_751 (46703, 46813)			38
A30_L1_343343_idba_bin.30	90.13	2.81	33.33	1252861	0	64	64	31963	31963	19575	19575	89333	89333	26.5	1.41		A30_L1_343343_idba_bin.30_A30_L1_343343_idba_bin.30.fa_scaffold_5604 (18977, 19741)		38
A30_L1_343343_idba_bin.7	99.93	0	0	1860100	11	24	25	184003	184003	77504	74403	303815	303815	47.9	2.12	2 present			44
A30_L1_343343_idba_bin.73	91.01	1.12	0	1133117	5	44	44	51253	51253	25752	25752	230138	230133	27.6	2.64		A30_L1_343343_idba_bin.73_A30_L1_343343_idba_bin.73.fa_scaffold_229 (197, 1746)	A30_L1_343343_idba_bin.73_A30_L1_343343_idba_bin.73.fa_scaffold_621 (41811, 44725)	41
A31_L1_344344_idba_bin.127	88.72	0	0	1018241	227	59	63	24848	24568	17258	16158	74403	74403	40.5	2.31	A31_L1_344344_idba_bin.127_A31_L1_344344_idba_bin.127.fa_scaffold_1776 (26389, 26496)		A31_L1_344344_idba_bin.127_A31_L1_344344_idba_bin.127.fa_scaffold_4962 (27614, 29623)	25
A31_L1_344344_idba_bin.176	87.64	1.69	100	1403951	129	55	58	42361	40323	25526	24203	141163	141163	52.1	1.32				40
A31_L1_344344_idba_bin.52	90.58	0	0	1496758	0	8	8	325124	325124	187094	187094	543043	543043	54.6	1.34	A31_L1_344344_idba_bin.52_A31_L1_344344_idba_bin.52.fa_scaffold_46 (309, 419)			45
A32_L3_345345_idba_bin.137	97.28	0	0	2822016	57	43	45	84501	82798	65628	62710	286647	286647	57.7	2.67	2 present			42
A32_L3_345345_idba_bin.50	92.4	0	0	1643728	0	17	17	142575	142575	96689	96689	250388	250388	48.6	1.11				53
A32_L3_345345_idba_bin.59	94.94	0	0	1063471	40	13	14	153364	153364	81805	75959	289471	289471	27	1	A32_L3_345345_idba_bin.59_A32_L3_345345_idba_bin.59.fa_scaffold_14 (87881, 87965)	A32_L3_345345_idba_bin.59_A32_L3_345345_idba_bin.59.fa_scaffold_14 (91095, 92615)	A32_L3_345345_idba_bin.59_A32_L3_345345_idba_bin.59.fa_scaffold_14 (88067, 90855)	43
A32_L3_345345_idba_bin.60	98.33	0.24	0	2562736	7	44	44	91710	91710	58244	58243	267252	267252	51.3	1.06		A32_L3_345345_idba_bin.60_A32_L3_345345_idba_bin.60.fa_scaffold_4273 (12582, 13917)	A32_L3_345345_idba_bin.60_A32_L3_345345_idba_bin.60.fa_scaffold_1009 (43522, 44371)	43
A32_L3_345345_idba_bin.82	96.77	0.71	0	2690846	70	62	63	97659	97659	43400	42710	167368	167368	50.4	1.53				43
A32_L3_345345_idba_bin.83	96.17	0	0	1775140	0	40	40	74247	74247	44378	44378	140766	140766	50.4	2.19	2 present			36
A33_L3_346346_idba_bin.131	89.74	0.85	0	2034694	18	32	33	133213	133213	63584	61656	240154	240152	38.9	1.33	A33_L3_346346_idba_bin.131_A33_L3_346346_idba_bin.131.fa_scaffold_389 (414, 515)			41
A33_L3_346346_idba_bin.162	91.14	0.22	0	1503212	0	7	7	364396	364396	214744	214744	463529	463529	42.5	1.38	A33_L3_346346_idba_bin.162_A33_L3_346346_idba_bin.162.fa_scaffold_47 (397, 508)	A33_L3_346346_idba_bin.162_A33_L3_346346_idba_bin.162.fa_scaffold_3 (1, 937)		45
A33_L3_346346_idba_bin.75	98.74	0	0	2391918	36	31	32	186730	165329	77158	74746	270893	270893	62.9	2.44	A33_L3_346346_idba_bin.75_A33_L3_346346_idba_bin.75.fa_scaffold_1882 (23341, 23419)			40
A35_L3_347347_idba_bin.2	90.2	2.77	10	2557279	55	142	145	31176	30330	18009	17636	103814	103814	59.2	2.35				38
A36_L1_348348_idba_bin.80	87.41	0	0	957386	0	14	14	254426	254426	68384	68384	263218	263218	43.1	0.98				45
A37_L4_323323_idba_bin.7	95.64	0	0	1919996	3	12	12	551507	551507	159999	159999	569737	569737	46.2	1.42				40
A38_L1_349349_idba_bin.136	95.64	0	0	2139904	17	52	53	88219	88219	41152	40375	225035	225035	59.2	1.97	2 present			51
A38_L1_349349_idba_bin.23	97.57	0.42	0	2623090	15	108	109	39122	39122	24287	24064	164235	164235	32.1	1.46				35
A38_L1_349349_idba_bin.44	93.83	1.7	75	1779549	50	171	173	15863	15224	10406	10286	86824	86824	60.3	2.26	2 present		A38_L1_349349_idba_bin.44_A38_L1_349349_idba_bin.44.fa_scaffold_5525 (5948, 8819)	45
A39_L1_350350_idba_bin.111	97.99	0.67	0	2222014	130	51	54	56037	54407	43568	41146	204665	204665	48.4	1.8	A39_L1_350350_idba_bin.111_A39_L1_350350_idba_bin.111.fa_scaffold_518 (45221, 45310)			48
A39_L1_350350_idba_bin.118	97.25	0	0	1626753	37	39	40	57563	57563	41711	40667	160642	160642	50.1	1.98				41
A39_L1_350350_idba_bin.134	89.74	1.71	0	1900499	6	29	29	179483	179483	65534	65534	296544	296544	34	2.52				41
A4_L3_374374_idba_bin.93	85.94	1.42	0	1756010	316	158	167	17699	15915	11113	10513	66012	66012	30.7	1.73				35
A40_L2_322322_idba_bin.102	89.74	1.28	0	2160220	0	9	9	616957	616957	240024	240024	669978	669978	31.7	0.93	A40_L2_322322_idba_bin.102_A40_L2_322322_idba_bin.102.fa_scaffold_92 (50007, 50116)	A40_L2_322322_idba_bin.102_A40_L2_322322_idba_bin.102.fa_scaffold_92 (53563, 55048)	A40_L2_322322_idba_bin.102_A40_L2_322322_idba_bin.102.fa_scaffold_92 (50239, 53239)	42
A40_L2_322322_idba_bin.21	91.57	1.12	0	950103	0	5	5	269641	269641	190020	190020	373995	373995	32.9	0.37				41
A40_L2_322322_idba_bin.5	89.34	2.04	66.67	2184523	23	221	222	14261	14261	9884	9840	42707	42707	62.7	2.41	A40_L2_322322_idba_bin.5_A40_L2_322322_idba_bin.5.fa_scaffold_15539 (67, 177)			39
A40_L2_322322_idba_bin.68	95.56	0.81	0	1768211	8	21	21	125817	125817	84200	84200	397638	397638	47.4	2.43	A40_L2_322322_idba_bin.68_A40_L2_322322_idba_bin.68.fa_scaffold_165 (323, 398)	A40_L2_322322_idba_bin.68_A40_L2_322322_idba_bin.68.fa_scaffold_65 (2, 663)		52
A41_L4_351351_idba_bin.129	87.91	0	0	949522	60	10	11	245256	245256	94952	86314	275297	275297	41.8	0.65				44
A41_L4_351351_idba_bin.13	84.12	0.73	75	2166487	204	334	340	8067	7780	6486	6371	23940	23940	54.9	2.74		A41_L4_351351_idba_bin.13_A41_L4_351351_idba_bin.13.fa_scaffold_18947 (4010, 4957)		35
A41_L4_351351_idba_bin.55	97.31	0.54	0	2281463	49	24	27	165331	114425	95060	84496	304400	304400	55.8	1.12				40
A42_L3_352352_idba_bin.101	89.67	0.85	0	1944117	0	16	16	263051	263051	121507	121507	635482	635482	33.3	1.06				41
A42_L3_352352_idba_bin.14	91.01	0.32	0	1209046	0	37	37	65983	65983	32676	32676	99412	99412	25	1.49	A42_L3_352352_idba_bin.14_A42_L3_352352_idba_bin.14.fa_scaffold_7295 (8483, 8565)	A42_L3_352352_idba_bin.14_A42_L3_352352_idba_bin.14.fa_scaffold_514 (73134, 74103)		33
A42_L3_352352_idba_bin.141	93.15	1.21	0	1891581	37	109	110	24639	24639	17353	17195	76207	76207	54.2	2.87	A42_L3_352352_idba_bin.141_A42_L3_352352_idba_bin.141.fa_scaffold_6030 (9931, 10038)			35
A43_L1_353353_idba_bin.174	84.83	1.56	60	898914	143	59	62	22495	22495	15235	14496	57604	57604	36.1	1.39	A43_L1_353353_idba_bin.174_A43_L1_353353_idba_bin.174.fa_scaffold_7444 (9718, 9824)	2 present		40
A43_L1_353353_idba_bin.40	94.35	0.05	0	1715157	12	46	47	51361	51361	37286	36492	117829	117829	57.1	1.97	A43_L1_353353_idba_bin.40_A43_L1_353353_idba_bin.40.fa_scaffold_4360 (22408, 22498)	A43_L1_353353_idba_bin.40_A43_L1_353353_idba_bin.40.fa_scaffold_411 (94025, 94421)		34
A43_L1_353353_idba_bin.59	89.78	0	0	2052822	28	106	108	40250	39674	19366	19007	100381	100381	43.6	2.75	A43_L1_353353_idba_bin.59_A43_L1_353353_idba_bin.59.fa_scaffold_794 (418, 527)	2 present		41
A43_L1_353353_idba_bin.69	95.6	0	0	1334253	56	43	45	44592	44592	31029	29648	211057	211057	44.8	2.56				43
A44_L1_354354_idba_bin.167	94.38	2.25	0	1270883	0	23	23	147039	147039	55255	55255	289040	289040	33.3	2.03				36
A44_L1_354354_idba_bin.96	87.67	0.87	0	2972735	17	73	73	72711	72711	40722	40722	229567	229564	51.9	2.7				42
A45_L1_355355_idba_bin.127	87.18	0	0	1843787	22	35	36	82318	82318	52679	51215	191114	191114	37	0.85				33
A45_L1_355355_idba_bin.68	92.31	0.85	0	2071007	0	14	14	320575	320575	147929	147929	402912	402912	36.5	0.94	A45_L1_355355_idba_bin.68_A45_L1_355355_idba_bin.68.fa_scaffold_638 (45866, 45968)	A45_L1_355355_idba_bin.68_A45_L1_355355_idba_bin.68.fa_scaffold_638 (41508, 42551)	A45_L1_355355_idba_bin.68_A45_L1_355355_idba_bin.68.fa_scaffold_638 (42790, 45791)	45
A46_L1_356356_idba_bin.29	89.44	2.47	0	1630092	75	197	199	12465	12465	8274	8191	38324	38324	61	2.43				33
A46_L1_356356_idba_bin.57	99.59	1.67	0	3976064	98	87	90	89120	88168	45701	44177	237138	237138	42.3	1.9	4 present			76
A46_L1_356356_idba_bin.69	81.74	0	0	955834	23	14	15	92415	92415	68273	63720	181421	181421	35.2	1.17		A46_L1_356356_idba_bin.69_A46_L1_356356_idba_bin.69.fa_scaffold_38 (154103, 155623)	A46_L1_356356_idba_bin.69_A46_L1_356356_idba_bin.69.fa_scaffold_38 (155866, 156721)	36
A47_L1_357357_idba_bin.141	97.43	2.01	0	2456461	42	69	71	58819	58819	35600	34597	158539	158539	51.1	2.47	2 present			44
A47_L1_357357_idba_bin.167	92.65	0	0	908334	0	5	5	297759	297759	181666	181666	408827	408827	37	0.41	A47_L1_357357_idba_bin.167_A47_L1_357357_idba_bin.167.fa_scaffold_1519 (51057, 51154)	A47_L1_357357_idba_bin.167_A47_L1_357357_idba_bin.167.fa_scaffold_37 (34201, 35728)	A47_L1_357357_idba_bin.167_A47_L1_357357_idba_bin.167.fa_scaffold_105 (1, 2665)	43
A47_L1_357357_idba_bin.98	92.98	4.65	0	1669223	0	43	43	75771	75771	38819	38819	246338	246338	29.4	1.23				33
A49_L3_351351_idba_bin.107	92.61	3.76	0	2875956	431	218	227	20755	20123	13192	12667	81497	81497	62.2	2.91	A49_L3_351351_idba_bin.107_A49_L3_351351_idba_bin.107.fa_scaffold_1894 (21864, 21955)			39
A49_L3_351351_idba_bin.138	99.93	0.26	33.33	4707103	0	53	53	168957	168957	88813	88813	597142	597142	50.7	2.27	3 present		A49_L3_351351_idba_bin.138_A49_L3_351351_idba_bin.138.fa_scaffold_9 (539, 2793)	76
A49_L3_351351_idba_bin.58	89.01	0	0	916788	0	1	1	916788	916788	916788	916788	916788	916788	45.1	0			A49_L3_351351_idba_bin.58_A49_L3_351351_idba_bin.58.fa_scaffold_63 (566, 2556)	44
A5_L3_375375_idba_bin.65	89.46	1.14	0	2062372	86	44	47	121618	121618	46872	43878	197177	197177	29.1	1.36				41
A5_L3_375375_idba_bin.73	89.01	0	0	917440	44	6	7	294954	250822	152906	131056	309604	294954	44	0.93				44
A5_L3_375375_idba_bin.86	89.01	0	0	942271	18	8	9	129461	129461	117783	104694	248236	248236	44.8	0.79				45
A50_L2_350350_idba_bin.103	91.71	0.67	0	2803867	527	277	290	14519	14151	10122	9666	85353	85353	62.9	2.54	2 present			38
A50_L2_350350_idba_bin.125	93.55	0.27	0	2806039	169	47	54	95337	74960	59702	51960	209430	205864	57.1	2.13				35
A50_L2_350350_idba_bin.164	85.84	2.25	0	982363	27	7	8	285681	285681	140337	122792	456065	331927	37.5	1.04		A50_L2_350350_idba_bin.164_A50_L2_350350_idba_bin.164.fa_scaffold_4 (217973, 219619)		32
A50_L2_350350_idba_bin.171	99.93	0	0	1948383	9	8	8	327465	327465	243547	243546	509507	509507	49.2	1.24	3 present	A50_L2_350350_idba_bin.171_A50_L2_350350_idba_bin.171.fa_scaffold_7 (2, 967)		44
A50_L2_350350_idba_bin.67	89.96	1.71	0	2131123	148	36	42	120942	74293	59197	50737	270039	270039	36.9	1.29	A50_L2_350350_idba_bin.67_A50_L2_350350_idba_bin.67.fa_scaffold_689 (46829, 46937)			42
A50_L2_350350_idba_bin.82	96.41	0	0	1790120	19	15	16	200662	200662	119341	111881	331630	331630	45.9	1.04		A50_L2_350350_idba_bin.82_A50_L2_350350_idba_bin.82.fa_scaffold_2240 (24291, 25433)	A50_L2_350350_idba_bin.82_A50_L2_350350_idba_bin.82.fa_scaffold_2240 (11, 1504)	41
A51_L4_302302_idba_bin.17	96.15	0.7	0	1859069	0	10	10	1012789	1012789	185906	185906	1012789	1012789	47.2	2.15				45
A52_L2_H538_idba_bin.104	93.08	2.63	0	2988068	62	107	109	97619	97619	27925	27412	208270	208270	48	1.48				38
A52_L2_H538_idba_bin.35	93.15	0.81	0	1977131	8	10	10	309016	309016	197713	197712	479007	479007	51.2	0.97			A52_L2_H538_idba_bin.35_A52_L2_H538_idba_bin.35.fa_scaffold_159 (163817, 164900)	43
A52_L2_H538_idba_bin.53	99.98	1.2	0	1841747	50	15	16	186356	186356	122783	115106	309715	309715	42.3	1.59	3 present			48
A52_L2_H538_idba_bin.83	97.29	2.8	75	3201144	70	88	90	63789	63789	36376	35567	190846	190846	27.6	1.38	A52_L2_H538_idba_bin.83_A52_L2_H538_idba_bin.83.fa_scaffold_764 (31959, 32069)		A52_L2_H538_idba_bin.83_A52_L2_H538_idba_bin.83.fa_scaffold_764 (32195, 35179)	33
A53_L4_303303_idba_bin.105	96.62	1.58	0	2561718	47	77	78	55174	55174	33269	32841	145234	145234	42.7	2.35				47
A53_L4_303303_idba_bin.113	95.81	1.34	0	1917219	37	38	39	78480	67846	50453	49158	295691	241363	50.1	3.22	2 present			41
A53_L4_303303_idba_bin.121	95.07	1.36	0	2370820	270	295	303	11159	10867	8036	7823	42860	37777	63.6	2.79	A53_L4_303303_idba_bin.121_A53_L4_303303_idba_bin.121.fa_scaffold_33862 (6, 94)			42
A53_L4_303303_idba_bin.130	92.38	0.45	0	2118901	53	91	92	39082	39082	23284	23030	86819	86819	43.7	1.8				46
A53_L4_303303_idba_bin.68	98.45	1.26	0	3142697	40	73	75	84533	84533	43050	41902	269112	269112	53.7	2.81	A53_L4_303303_idba_bin.68_A53_L4_303303_idba_bin.68.fa_scaffold_2915 (2, 104)			54
A54_L1_304304_idba_bin.121	95.6	1.1	0	1416830	124	73	76	30723	27111	19408	18640	69702	64211	45.1	1.57				46
A54_L1_304304_idba_bin.139	87.77	4.8	0	2725973	644	407	423	8526	8524	6697	6442	47236	47236	62.7	2.92	2 present	A54_L1_304304_idba_bin.139_A54_L1_304304_idba_bin.139.fa_scaffold_9485 (1, 874)		43
A54_L1_304304_idba_bin.143	93.24	0.68	0	1914433	0	7	7	336526	336526	273490	273490	543717	543717	62.4	0.6				44
A54_L1_304304_idba_bin.94	98.66	0	0	1895190	0	21	21	204179	204179	90247	90247	336581	336581	42.6	1.31	A54_L1_304304_idba_bin.94_A54_L1_304304_idba_bin.94.fa_scaffold_3706 (6, 94)			44
A55_L2_305305_idba_bin.13	90.35	1.36	0	2359002	52	79	80	52669	52669	29860	29486	189978	189978	60.6	2.44	2 present			56
A55_L2_305305_idba_bin.35	86.27	1.02	0	1990995	0	89	89	34950	34950	22370	22370	148336	148336	62.9	1.95	A55_L2_305305_idba_bin.35_A55_L2_305305_idba_bin.35.fa_scaffold_11022 (3, 80)			39
A55_L2_305305_idba_bin.58	99.27	0	0	1860211	0	48	48	53612	53612	38754	38754	153928	153928	49.6	1.41	A55_L2_305305_idba_bin.58_A55_L2_305305_idba_bin.58.fa_scaffold_3926 (27501, 27594)			41
A55_L2_305305_idba_bin.99	93.95	0.03	0	1818842	0	11	11	265313	265313	165349	165349	446026	446026	45.7	1.36		A55_L2_305305_idba_bin.99_A55_L2_305305_idba_bin.99.fa_scaffold_8868 (1, 644)	A55_L2_305305_idba_bin.99_A55_L2_305305_idba_bin.99.fa_scaffold_8868 (6926, 8899)	45
A56_L2_H539_idba_bin.113	96.52	1.18	0	2027693	84	117	119	23883	23883	17330	17038	105717	105717	36.7	1.53	3 present			20
A56_L2_H539_idba_bin.124	97.37	0.48	50	2418942	0	35	35	121838	121838	69112	69112	262841	262841	51.7	1.3	A56_L2_H539_idba_bin.124_A56_L2_H539_idba_bin.124.fa_scaffold_188 (70026, 70143)			46
A56_L2_H539_idba_bin.39	92.28	0	0	2481867	0	55	55	72014	72014	45124	45124	134022	134022	52.5	2.55	A56_L2_H539_idba_bin.39_A56_L2_H539_idba_bin.39.fa_scaffold_130 (80366, 80474)			41
A57_L4_306306_idba_bin.10	97.67	0	0	2250210	4	17	17	393742	393742	132365	132365	535276	535272	46.3	2.29				43
A57_L4_306306_idba_bin.3	95.34	1.34	20	3006593	34	57	59	119756	119756	52747	50958	208567	208567	51.3	2.41				61
A58_L2_H540_idba_bin.59	95.66	0.25	0	2557406	0	38	38	160764	160764	67300	67300	318583	318583	48	2.45				46
A58_L2_H540_idba_bin.8	95.45	0.45	0	1918289	0	13	13	206716	206716	147560	147560	787794	787794	59.9	1.02	A58_L2_H540_idba_bin.8_A58_L2_H540_idba_bin.8.fa_scaffold_305 (68290, 68398)			51
A58_L2_H540_idba_bin.82	80.9	1.12	0	1078150	11	110	111	15325	14734	9801	9712	36310	36310	30.4	1.47			A58_L2_H540_idba_bin.82_A58_L2_H540_idba_bin.82.fa_scaffold_5455 (13931, 16276)	37
A6_L3_376376_idba_bin.110	99.2	0.53	0	3458069	193	58	66	109357	104062	59621	52392	555154	555154	27.2	1.49	A6_L3_376376_idba_bin.110_A6_L3_376376_idba_bin.110.fa_scaffold_519 (2866, 2977)	A6_L3_376376_idba_bin.110_A6_L3_376376_idba_bin.110.fa_scaffold_173 (112510, 114020)	A6_L3_376376_idba_bin.110_A6_L3_376376_idba_bin.110.fa_scaffold_519 (3484, 6025)	34
A6_L3_376376_idba_bin.115	89.17	0.85	0	1853983	31	61	62	50584	50584	30393	29902	133335	133335	31.9	1.43				37
A6_L3_376376_idba_bin.29	88.89	1.28	0	2093176	40	41	42	96824	76092	51053	49836	171301	171301	37.2	1				39
A6_L3_376376_idba_bin.85	80.22	0	0	1176825	1	47	47	41743	41743	25038	25038	142157	142157	42.7	2.16				33
A61_L1_325325_idba_bin.70	85.19	2.39	0	1985473	130	86	92	35840	35840	23086	21579	111529	111529	32	1.8	A61_L1_325325_idba_bin.70_A61_L1_325325_idba_bin.70.fa_scaffold_14390 (224, 319)			37
A62_L1_378378_idba_bin.112	81.46	0	0	1021967	53	84	85	17501	17421	12166	12022	40543	40543	42.2	2.55	A62_L1_378378_idba_bin.112_A62_L1_378378_idba_bin.112.fa_scaffold_2795 (13370, 13480)			32
A62_L1_378378_idba_bin.44	95.45	1.05	0	1946563	50	42	43	113805	113805	46346	45267	281484	281484	47.9	1.31	A62_L1_378378_idba_bin.44_A62_L1_378378_idba_bin.44.fa_scaffold_2458 (47747, 47857)			36
A62_L1_378378_idba_bin.70	97.75	0	0	1298076	0	4	4	727794	727794	324519	324519	727794	727794	61	0.6	A62_L1_378378_idba_bin.70_A62_L1_378378_idba_bin.70.fa_scaffold_258 (982, 1045)	A62_L1_378378_idba_bin.70_A62_L1_378378_idba_bin.70.fa_scaffold_2 (324242, 325729)	2 present	45
A65_L4_326326_idba_bin.141	85.18	4.87	5.88	2260715	241	316	324	9640	9609	7154	6976	40996	40996	61.7	2.68	2 present	A65_L4_326326_idba_bin.141_A65_L4_326326_idba_bin.141.fa_scaffold_18151 (4319, 5286)		36
A65_L4_326326_idba_bin.159	93.96	0	0	2666516	0	33	33	160001	160001	80803	80803	409783	409783	51.2	1.82				51
A65_L4_326326_idba_bin.3	92.14	0.19	0	2717615	54	55	57	80002	80002	49411	47676	231768	231768	51	3.8				40
A65_L4_326326_idba_bin.4	80.66	0.12	100	2381338	40	60	61	82807	82807	39688	39037	157567	157567	58.2	3.38	A65_L4_326326_idba_bin.4_A65_L4_326326_idba_bin.4.fa_scaffold_2930 (17828, 17932)			41
A67_L2_327327_idba_bin.107	96.63	0	0	1288206	0	12	12	234082	234082	107350	107350	488639	488639	26.3	1.47				39
A67_L2_327327_idba_bin.120	99.42	0	0	2126894	18	78	78	52220	52220	27267	27267	173830	173830	67	2.93				49
A67_L2_327327_idba_bin.195	92.58	2.25	0	850191	0	7	7	254428	254428	121455	121455	269587	269587	40.4	1.01	A67_L2_327327_idba_bin.195_A67_L2_327327_idba_bin.195.fa_scaffold_104 (533, 631)		A67_L2_327327_idba_bin.195_A67_L2_327327_idba_bin.195.fa_scaffold_1573 (1, 2007)	40
A67_L2_327327_idba_bin.208	96.17	0.02	0	2724443	209	147	155	29338	28943	18533	17575	113842	113842	56.8	3.48	A67_L2_327327_idba_bin.208_A67_L2_327327_idba_bin.208.fa_scaffold_9335 (2572, 2666)			46
A67_L2_327327_idba_bin.214	93.89	3.38	33.33	3414694	9	82	82	90270	90270	41642	41642	323581	323581	56.4	1.98		A67_L2_327327_idba_bin.214_A67_L2_327327_idba_bin.214.fa_scaffold_12 (2777, 4017)	A67_L2_327327_idba_bin.214_A67_L2_327327_idba_bin.214.fa_scaffold_12 (3, 2002)	40
A67_L2_327327_idba_bin.240	93.33	2.67	0	1730331	0	68	68	63375	63375	25446	25446	207495	207495	26.9	1.44				30
A67_L2_327327_idba_bin.241	89.74	1.71	0	2023546	0	26	26	134511	134511	77828	77828	305651	305651	36.9	1.14				43
A67_L2_327327_idba_bin.244	90.14	2.19	20	2233158	0	96	96	42245	42245	23262	23262	80562	80562	69.6	2.68	A67_L2_327327_idba_bin.244_A67_L2_327327_idba_bin.244.fa_scaffold_651 (6287, 6386)	A67_L2_327327_idba_bin.244_A67_L2_327327_idba_bin.244.fa_scaffold_651 (1526, 3087)	A67_L2_327327_idba_bin.244_A67_L2_327327_idba_bin.244.fa_scaffold_651 (3378, 5441)	46
A67_L2_327327_idba_bin.79	88.7	1.71	0	1812510	39	14	15	176485	176485	129465	120831	330098	330098	31.9	0.66				40
A68_L4_309309_idba_bin.36	88.89	0.85	0	2065307	0	12	12	313096	313096	172108	172108	384979	384979	35.1	1.14	A68_L4_309309_idba_bin.36_A68_L4_309309_idba_bin.36.fa_scaffold_57 (156119, 156215)	A68_L4_309309_idba_bin.36_A68_L4_309309_idba_bin.36.fa_scaffold_325 (125, 1644)	A68_L4_309309_idba_bin.36_A68_L4_309309_idba_bin.36.fa_scaffold_325 (2035, 5034)	41
A68_L4_309309_idba_bin.70	97.36	0	0	2434573	0	19	19	303763	303763	128135	128135	658333	658333	44.9	1.44	A68_L4_309309_idba_bin.70_A68_L4_309309_idba_bin.70.fa_scaffold_706 (48575, 48670)			51
A68_L4_309309_idba_bin.71	96.28	0.68	0	2973083	0	73	73	76004	76004	40727	40727	259081	259081	45.7	1.69	A68_L4_309309_idba_bin.71_A68_L4_309309_idba_bin.71.fa_scaffold_1623 (29166, 29253)	A68_L4_309309_idba_bin.71_A68_L4_309309_idba_bin.71.fa_scaffold_3099 (18167, 19025)		52
A70_L1_311311_idba_bin.145	87.98	0.24	0	2635003	0	40	40	104365	104365	65875	65875	267484	267484	51.2	1.01	A70_L1_311311_idba_bin.145_A70_L1_311311_idba_bin.145.fa_scaffold_29 (199542, 199618)			38
A70_L1_311311_idba_bin.63	98.11	0.13	0	2753470	0	49	49	109514	109514	56193	56193	211169	211169	47	2.24	A70_L1_311311_idba_bin.63_A70_L1_311311_idba_bin.63.fa_scaffold_609 (45642, 45723)			50
A70_L1_311311_idba_bin.81	98.36	0.23	0	1594999	0	9	9	366415	366415	177222	177222	456044	456044	30.4	0.86				34
A71_L2_312312_idba_bin.65	98.6	0.8	50	3492038	0	53	53	102366	102366	65887	65887	417330	417330	44.8	1.7				54
A72_L1_313313_idba_bin.57	91.68	4.73	8.33	2528104	0	252	252	14944	14944	10032	10032	83530	83530	63.4	2.48				35
A73_L2_314314_idba_bin.126	97.75	0	0	1102061	0	3	3	653957	653957	367353	367353	653957	653957	55.3	1.25	A73_L2_314314_idba_bin.126_A73_L2_314314_idba_bin.126.fa_scaffold_313 (461, 535)	A73_L2_314314_idba_bin.126_A73_L2_314314_idba_bin.126.fa_scaffold_1 (649736, 651215)	A73_L2_314314_idba_bin.126_A73_L2_314314_idba_bin.126.fa_scaffold_1 (651439, 653956)	45
A73_L2_314314_idba_bin.63	83.2	3.35	0	2809869	0	131	131	32702	32702	21449	21449	135342	135342	51.3	3.32				52
A74_L1_315315_idba_bin.118	99.15	0	0	1558055	0	23	23	170041	170041	67741	67741	405627	405627	34.4	0.97				38
A75_L1_316316_idba_bin.14	100	0.63	0	2326934	20	116	117	34154	34153	20059	19888	80798	80798	42.8	1.86	A75_L1_316316_idba_bin.14_A75_L1_316316_idba_bin.14.fa_scaffold_7224 (13426, 13496)	A75_L1_316316_idba_bin.14_A75_L1_316316_idba_bin.14.fa_scaffold_7224 (8815, 10299)	A75_L1_316316_idba_bin.14_A75_L1_316316_idba_bin.14.fa_scaffold_7224 (10512, 13343)	43
A75_L1_316316_idba_bin.150	95.83	0.56	50	3284642	0	103	103	46735	46735	31889	31889	150080	150080	54.2	2.98				52
A75_L1_316316_idba_bin.163	86.96	0.74	0	2154488	12	99	100	53705	41722	21762	21544	230444	230444	61.2	4.56	A75_L1_316316_idba_bin.163_A75_L1_316316_idba_bin.163.fa_scaffold_12741 (5622, 5712)			37
A76_L1_317317_idba_bin.142	95.45	1.14	0	2204411	26	39	40	106654	106654	56523	55109	170246	170246	59.4	1.66				45
A76_L1_317317_idba_bin.162	82.94	0	0	1904643	0	67	67	51270	51270	28427	28427	122862	122862	34.9	1.48	A76_L1_317317_idba_bin.162_A76_L1_317317_idba_bin.162.fa_scaffold_721 (423, 533)			35
A76_L1_317317_idba_bin.55	96.63	0	0	1152673	0	20	20	124051	124051	57633	57633	249881	249881	26.7	1.14	A76_L1_317317_idba_bin.55_A76_L1_317317_idba_bin.55.fa_scaffold_1398 (359, 436)			43
A77_L2_318318_idba_bin.113	97.75	0	0	1517808	7	42	42	66043	66043	36138	36138	195363	195363	32.7	1.77	2 present			42
A77_L2_318318_idba_bin.6	97.19	0.38	0	2877497	7	75	75	62412	62412	38366	38366	212982	212975	47	2.74		A77_L2_318318_idba_bin.6_A77_L2_318318_idba_bin.6.fa_scaffold_11810 (1, 945)		60
A78_L4_353353_idba_bin.152	89.74	0.85	0	2263741	223	81	87	56220	56220	27947	26017	137662	132739	36.8	1.64	A78_L4_353353_idba_bin.152_A78_L4_353353_idba_bin.152.fa_scaffold_348 (115632, 115741)	A78_L4_353353_idba_bin.152_A78_L4_353353_idba_bin.152.fa_scaffold_348 (111066, 111989)	A78_L4_353353_idba_bin.152_A78_L4_353353_idba_bin.152.fa_scaffold_348 (112707, 115266)	43
A79_L4_354354_idba_bin.126	98.5	0	0	1475951	0	11	11	272325	272325	134177	134177	389132	389132	34.5	0.58				46
A79_L4_354354_idba_bin.22	92.7	1.12	0	1275221	101	46	48	65259	63840	27722	26565	250120	250120	55.4	2.16	A79_L4_354354_idba_bin.22_A79_L4_354354_idba_bin.22.fa_scaffold_11904 (4961, 5034)	A79_L4_354354_idba_bin.22_A79_L4_354354_idba_bin.22.fa_scaffold_277 (76131, 77110)		46
A79_L4_354354_idba_bin.26	84.39	0.87	33.33	1856891	51	32	34	134728	112272	58027	54612	210840	210840	55.6	2.39		A79_L4_354354_idba_bin.26_A79_L4_354354_idba_bin.26.fa_scaffold_12570 (1426, 2397)		44
A80_L4_355355_idba_bin.138	91.27	0.94	0	2287627	94	59	61	65380	65380	38773	37500	173246	173246	52.6	1.67				45
A80_L4_355355_idba_bin.15	96.46	2.59	0	2325408	81	57	58	69875	69434	40796	40091	304971	304971	31.5	1.59	A80_L4_355355_idba_bin.15_A80_L4_355355_idba_bin.15.fa_scaffold_646 (2, 106)			34
A80_L4_355355_idba_bin.51	99.33	0.67	0	2891569	593	209	221	24200	22248	13835	13081	75267	75267	61.8	2.97				40
A80_L4_355355_idba_bin.65	99.27	0	0	1953041	0	29	29	115875	115875	67346	67346	178225	178225	48.4	1.35	3 present	A80_L4_355355_idba_bin.65_A80_L4_355355_idba_bin.65.fa_scaffold_112 (3228, 4741)	A80_L4_355355_idba_bin.65_A80_L4_355355_idba_bin.65.fa_scaffold_112 (184, 3056)	45
A80_L4_355355_idba_bin.91	87.91	0	0	935608	0	5	5	265303	265303	187121	187121	428817	428817	44.6	1.11		A80_L4_355355_idba_bin.91_A80_L4_355355_idba_bin.91.fa_scaffold_188 (12235, 13732)	A80_L4_355355_idba_bin.91_A80_L4_355355_idba_bin.91.fa_scaffold_188 (8983, 11725)	46
A81_L1_356356_idba_bin.37	89.89	0	0	1225511	0	9	9	192650	192650	136167	136167	340494	340494	53.3	1.3				39
A81_L4_356356_idba_bin.38	96.62	0	0	2429277	44	90	91	40585	40585	26991	26694	76780	76780	54.9	1.88				51
A81_L4_356356_idba_bin.47	96.04	1.22	0	2095990	0	82	82	47028	47028	25560	25560	320291	320291	64.1	2.6				52
A81_L4_356356_idba_bin.7	97.32	0.67	0	2424400	39	32	33	152840	131235	75762	73465	325581	325581	53.8	2.57	3 present			46
A81_L4_356356_idba_bin.72	89.8	0	0	1631281	5	11	11	292442	292437	148298	148297	718901	718901	56.2	1.3	A81_L4_356356_idba_bin.72_A81_L4_356356_idba_bin.72.fa_scaffold_275 (46196, 46306)	A81_L4_356356_idba_bin.72_A81_L4_356356_idba_bin.72.fa_scaffold_275 (41518, 43028)	A81_L4_356356_idba_bin.72_A81_L4_356356_idba_bin.72.fa_scaffold_275 (43373, 45376)	47
A82_L3_357357_idba_bin.18	88.89	0.85	0	1873486	119	20	22	185420	155967	93674	85153	553537	551945	35.2	1.07	A82_L3_357357_idba_bin.18_A82_L3_357357_idba_bin.18.fa_scaffold_22 (220230, 220331)	A82_L3_357357_idba_bin.18_A82_L3_357357_idba_bin.18.fa_scaffold_22 (215315, 216834)	A82_L3_357357_idba_bin.18_A82_L3_357357_idba_bin.18.fa_scaffold_22 (217119, 220118)	43
A82_L4_357357_idba_bin.94	92.62	2.12	60	1612071	204	83	88	31699	28867	19422	18316	163189	163189	49.8	2.29				46
A83_L3_358358_idba_bin.102	91.15	0.5	50	2930405	176	70	74	70507	70507	41862	39597	188871	188871	52.5	2.7	A83_L3_358358_idba_bin.102_A83_L3_358358_idba_bin.102.fa_scaffold_207 (95609, 95691)			49
A83_L3_358358_idba_bin.71	99.43	3.45	0	3651559	0	30	30	245163	245163	121718	121718	356302	356302	40.8	0.86				50
A83_L3_358358_idba_bin.88	90.03	0.85	0	1910276	26	38	39	83040	83040	50270	48980	231060	231060	32.3	1.61		A83_L3_358358_idba_bin.88_A83_L3_358358_idba_bin.88.fa_scaffold_3739 (2, 477)		41
A83_L4_358358_idba_bin.44	92.07	1.12	0	1500201	0	13	13	216152	216152	115400	115400	316182	316182	45.5	1.14		A83_L4_358358_idba_bin.44_A83_L4_358358_idba_bin.44.fa_scaffold_1052 (23841, 25350)	A83_L4_358358_idba_bin.44_A83_L4_358358_idba_bin.44.fa_scaffold_1052 (25931, 28032)	45
A83_L4_358358_idba_bin.79	83.4	0.25	0	2144799	0	17	17	300536	300536	126164	126164	366598	366598	50.4	1.22				45
A84_L4_359359_idba_bin.49	81.26	2.18	22.22	1598227	96	93	96	28408	27384	17185	16647	80697	80697	37	1.72				25
A85_L1_320320_idba_bin.103	94.18	0.22	0	1775657	0	9	9	325125	325125	197295	197295	372447	372447	37.6	0.62	2 present	A85_L1_320320_idba_bin.103_A85_L1_320320_idba_bin.103.fa_scaffold_307 (2, 554)	A85_L1_320320_idba_bin.103_A85_L1_320320_idba_bin.103.fa_scaffold_307 (76293, 78198)	41
A85_L1_320320_idba_bin.117	97.9	1.4	0	2593172	0	17	17	307234	307234	152539	152539	711219	711219	41.4	1.47	2 present			47
A85_L1_320320_idba_bin.75	97.51	0.37	0	2796401	4	28	28	249605	249601	99871	99871	324469	324469	48.7	1.26	A85_L1_320320_idba_bin.75_A85_L1_320320_idba_bin.75.fa_scaffold_109 (126651, 126736)			64
A85_L1_320320_idba_bin.96	97.31	0.38	0	3182245	0	87	87	56906	56906	36577	36577	182423	182423	49.9	2.61	A85_L1_320320_idba_bin.96_A85_L1_320320_idba_bin.96.fa_scaffold_425 (92395, 92487)			67
A86_L4_360360_idba_bin.131	93.15	0.05	0	1886906	0	45	45	80521	80521	41931	41931	125524	125524	58.5	2.72	2 present			37
A86_L4_360360_idba_bin.2	96.38	3.05	71.43	1514396	0	44	44	51743	51743	34418	34418	118014	118014	39.1	1.62				41
A86_L4_360360_idba_bin.27	86.32	0.85	0	2007909	103	36	38	95479	95479	55775	52837	192892	192892	36.4	0.92	A86_L4_360360_idba_bin.27_A86_L4_360360_idba_bin.27.fa_scaffold_469 (58104, 58210)		2 present	43
A86_L4_360360_idba_bin.28	89.01	0	0	897836	5	7	7	126712	126712	128262	128261	418380	418375	37.4	0.58				44
A86_L4_360360_idba_bin.72	98.39	0	0	2067907	143	36	39	108267	93836	57441	53019	230491	230491	47.1	1.32	A86_L4_360360_idba_bin.72_A86_L4_360360_idba_bin.72.fa_scaffold_1845 (363, 440)			40
A87_L4_361361_idba_bin.29	98.92	2.15	0	1645486	0	34	34	61678	61678	48396	48396	372526	372526	38.6	1.65				38
A88_L2_362362_idba_bin.103	98.79	0.49	33.33	2383728	0	21	21	220150	220150	113510	113510	257832	257832	51.1	1.04			A88_L2_362362_idba_bin.103_A88_L2_362362_idba_bin.103.fa_scaffold_423 (87222, 88068)	43
A88_L2_362362_idba_bin.150	95.7	0	0	1698480	0	64	64	35611	35611	26538	26538	156962	156962	46	1.71				38
A88_L2_362362_idba_bin.163	87.64	1.12	0	1183191	0	18	18	175757	175757	65732	65732	229847	229847	36.8	2.39	2 present			42
A89_L4_363363_idba_bin.1	99.94	0	0	1707550	32	48	49	52317	52317	35573	34847	178698	178698	42.6	2.87				40
A89_L4_363363_idba_bin.150	96.13	0	0	2459084	32	30	31	118416	118416	81969	79324	385298	385298	52.9	1.23				38
A89_L4_363363_idba_bin.166	96.07	0	0	1061998	0	1	1	1061998	1061998	1061998	1061998	1061998	1061998	41.4	0	A89_L4_363363_idba_bin.166_A89_L4_363363_idba_bin.166.fa_scaffold_1 (1035221, 1035296)	A89_L4_363363_idba_bin.166_A89_L4_363363_idba_bin.166.fa_scaffold_1 (1038535, 1040066)	A89_L4_363363_idba_bin.166_A89_L4_363363_idba_bin.166.fa_scaffold_1 (1035404, 1038261)	46
A89_L4_363363_idba_bin.203	97.31	0.51	50	3165494	204	75	81	72343	71498	42206	39077	250473	250473	46.9	1.69				56
A89_L4_363363_idba_bin.52	92.14	0	0	2260054	26	30	31	175110	137426	75335	72904	341890	341890	49.7	0.97				36
A89_L4_363363_idba_bin.7	88.89	0.85	0	1868763	84	25	28	171376	158228	74750	66738	404837	404835	33.7	1.08				39
A89_L4_363363_idba_bin.75	88.89	0.85	0	2275999	231	45	49	113366	108474	50577	46444	175177	163255	37.1	2.32	A89_L4_363363_idba_bin.75_A89_L4_363363_idba_bin.75.fa_scaffold_5167 (443, 549)			43
A89_L4_363363_idba_bin.79	93.16	2.42	0	1807963	133	28	32	120420	120420	64570	56494	221696	221696	35.6	1.23	A89_L4_363363_idba_bin.79_A89_L4_363363_idba_bin.79.fa_scaffold_745 (314, 423)			35
A9_L1_378378_idba_bin.2	98.78	0.6	0	1843226	3	20	20	160497	160497	92161	92161	369180	369180	48.4	1.67	3 present			49
A9_L1_378378_idba_bin.43	90.03	0.85	0	1823497	0	11	11	476543	476543	165772	165772	500004	500004	33.6	0.84	A9_L1_378378_idba_bin.43_A9_L1_378378_idba_bin.43.fa_scaffold_1 (598, 705)	A9_L1_378378_idba_bin.43_A9_L1_378378_idba_bin.43.fa_scaffold_30 (2, 1357)		44
A9_L1_378378_idba_bin.54	92.34	0.63	66.67	1615626	37	83	84	28997	28997	19465	19233	237769	237769	62.5	3.17		A9_L1_378378_idba_bin.54_A9_L1_378378_idba_bin.54.fa_scaffold_9260 (673, 1337)		41
A9_L1_378378_idba_bin.72	93.93	2.71	0	1652463	35	191	192	13038	13038	8651	8606	57594	57594	56.4	2.73	A9_L1_378378_idba_bin.72_A9_L1_378378_idba_bin.72.fa_scaffold_2045 (5, 68)			33
A90_L2_364364_idba_bin.30	95.41	1.78	0	2462885	0	71	71	61366	61366	34688	34688	135869	135869	63.7	1.84	2 present			60
A90_L2_364364_idba_bin.31	92.21	0.75	50	5220261	51	64	66	144966	143030	81566	79094	312657	312657	42.5	1.24	A90_L2_364364_idba_bin.31_A90_L2_364364_idba_bin.31.fa_scaffold_14 (72002, 72107)			60
A90_L2_364364_idba_bin.40	94.63	0	0	2167889	74	81	83	44066	43616	26764	26118	121460	121460	45.9	1.74				45
A90_L2_364364_idba_bin.55	93.66	2.46	0	2499026	329	263	274	13324	12877	9502	9119	84617	84614	45.4	2.4	3 present			41
A90_L2_364364_idba_bin.59	88.36	0	0	872600	37	24	25	59168	48089	36358	34902	105382	105382	33.4	1.26	A90_L2_364364_idba_bin.59_A90_L2_364364_idba_bin.59.fa_scaffold_402 (79546, 79654)	A90_L2_364364_idba_bin.59_A90_L2_364364_idba_bin.59.fa_scaffold_402 (74657, 76155)	A90_L2_364364_idba_bin.59_A90_L2_364364_idba_bin.59.fa_scaffold_402 (76714, 79487)	44
A90_L2_364364_idba_bin.6	98.22	0	0	3968175	225	258	265	25241	23866	15380	14973	103399	103399	60.1	2.38				50
A90_L2_364364_idba_bin.74	98.46	1.28	16.67	4586020	22	32	33	236677	223281	143313	138969	544127	544125	45.1	1.49	A90_L2_364364_idba_bin.74_A90_L2_364364_idba_bin.74.fa_scaffold_135 (273872, 273961)			64
A91_L4_365365_idba_bin.110	95.7	0	0	1436689	85	26	27	110785	110785	55257	53207	178261	178261	38.7	1.61				44
A92_L4_366366_idba_bin.137	93.87	0.48	0	2531731	0	58	58	62208	62208	43650	43650	209075	209075	50.3	1.53			A92_L4_366366_idba_bin.137_A92_L4_366366_idba_bin.137.fa_scaffold_3840 (2, 1302)	39
A92_L4_366366_idba_bin.149	89.01	0	0	901878	4	18	18	69822	69822	50104	50104	166078	166078	44.3	1.48			A92_L4_366366_idba_bin.149_A92_L4_366366_idba_bin.149.fa_scaffold_529 (74931, 76920)	43
A92_L4_366366_idba_bin.22	81.99	4.59	28.57	1023047	177	85	88	15547	15088	12035	11623	35447	35447	27.8	1.21		A92_L4_366366_idba_bin.22_A92_L4_366366_idba_bin.22.fa_scaffold_2258 (1, 411)		28
A93_L3_368368_idba_bin.145	95.97	0	0	2104490	0	9	9	1126837	1126837	233832	233832	1126837	1126837	53.2	1.68				42
A93_L3_368368_idba_bin.72	96.75	2.07	0	3095903	115	249	253	20549	20264	12433	12236	74594	74594	60	2.51				63
A94_L1_369369_idba_bin.108	94.76	0.81	100	1914567	48	94	95	31099	31099	20367	20152	66238	66238	57.7	2.06	A94_L1_369369_idba_bin.108_A94_L1_369369_idba_bin.108.fa_scaffold_9915 (456, 564)			35
A94_L1_369369_idba_bin.119	95.5	0.6	0	1827140	30	44	45	60145	60145	41525	40602	200243	200243	48.9	1.77	2 present			42
A94_L1_369369_idba_bin.140	97.54	3.81	25	2788389	481	73	83	57273	56464	38197	33589	178701	178701	50.5	1.37	2 present	A94_L1_369369_idba_bin.140_A94_L1_369369_idba_bin.140.fa_scaffold_809 (1, 625)		42
A94_L1_369369_idba_bin.43	88.03	0.85	0	2053358	0	27	27	180639	180639	76050	76050	287744	287744	32.2	1.33				41
A94_L1_369369_idba_bin.55	86.8	1.12	0	1245509	91	68	70	27245	27245	18316	17791	69276	69276	28	1.42				29
A95_L4_370370_idba_bin.13	92.71	0.48	0	2342182	43	58	60	84140	84140	40382	39035	235183	235183	60.9	1.73				33
A95_L4_370370_idba_bin.159	92.62	0	0	2017537	0	20	20	129865	129865	100876	100876	249844	249844	46.5	1.6				45
A95_L4_370370_idba_bin.169	88.03	0.22	0	1910480	0	20	20	163414	163414	95524	95524	247188	247188	48.2	2.19	A95_L4_370370_idba_bin.169_A95_L4_370370_idba_bin.169.fa_scaffold_287 (62299, 62410)			33
A95_L4_370370_idba_bin.88	99.3	0	0	2104543	1	11	11	1082484	1082483	191322	191322	1082484	1082483	55.1	1.69				44
A97_L4_352352_idba_bin.49	93.74	0.22	0	2429133	408	186	200	20410	18421	13059	12143	128081	110316	62.6	2.85	2 present			45
A97_L4_352352_idba_bin.67	90.81	0	0	1553961	0	7	7	480797	480797	221994	221994	645890	645890	54.9	1.24	A97_L4_352352_idba_bin.67_A97_L4_352352_idba_bin.67.fa_scaffold_2278 (424, 507)	A97_L4_352352_idba_bin.67_A97_L4_352352_idba_bin.67.fa_scaffold_8251 (2, 1399)		44
A98_L1_324324_idba_bin.62	95.51	0	0	1223860	28	8	9	205601	205601	152982	135981	261094	261089	31.8	0.88				46
A99_L3_325325_idba_bin.112	84.1	0.37	0	2555700	6	37	37	132064	132064	69072	69072	313605	313605	54.8	1.39				44
A99_L3_325325_idba_bin.27	97.15	0.56	0	3292667	61	76	78	99005	99005	43324	42212	194477	194477	47.1	2.04				77
A99_L3_325325_idba_bin.32	90.73	0.29	0	1592143	70	72	76	36048	35967	22113	20948	183972	146151	61.4	2.04	2 present			37
B1_L1_359359_idba_bin.109	91.53	0.81	0	2074123	0	235	235	12133	12133	8826	8826	59733	59733	68.7	2.55	B1_L1_359359_idba_bin.109_B1_L1_359359_idba_bin.109.fa_scaffold_9836 (5908, 5986)	B1_L1_359359_idba_bin.109_B1_L1_359359_idba_bin.109.fa_scaffold_9836 (9411, 10913)	B1_L1_359359_idba_bin.109_B1_L1_359359_idba_bin.109.fa_scaffold_9836 (6117, 9081)	42
B1_L1_359359_idba_bin.19	95.45	0.57	0	2353129	0	51	51	78174	78174	46139	46139	294895	294895	45.1	2.19	2 present			45
B1_L1_359359_idba_bin.49	99.27	0.48	100	3218452	0	25	25	165550	165550	128738	128738	482320	482320	59	1.62	B1_L1_359359_idba_bin.49_B1_L1_359359_idba_bin.49.fa_scaffold_134 (287, 395)			43
B1_L1_359359_idba_bin.58	90.49	0.67	0	2212933	220	175	181	19236	19081	12645	12224	79095	79095	39.4	2.62				46
B1_L1_359359_idba_bin.67	83.05	0.24	100	1852223	0	19	19	424937	424937	97485	97485	590828	590828	61.8	1.33				33
B1_L1_359359_idba_bin.97	95.24	0.71	0	2242548	0	60	60	69439	69439	37375	37375	171340	171340	44.6	1.66				42
B1_L1_359359_idba_bin.99	95.7	0	0	1744142	0	55	55	59154	59154	31711	31711	161927	161927	47.1	1.54				41
B10_L3_335335_idba_bin.107	82.73	1.89	60	2600075	49	85	87	59934	59934	30589	29885	121974	121974	50.3	1.97	B10_L3_335335_idba_bin.107_B10_L3_335335_idba_bin.107.fa_scaffold_3568 (15480, 15570)	B10_L3_335335_idba_bin.107_B10_L3_335335_idba_bin.107.fa_scaffold_2216 (2, 553)		42
B10_L3_335335_idba_bin.124	94.15	2.84	66.67	1909377	28	113	114	26968	26968	16897	16748	130532	130532	49.9	1.87				37
B10_L3_335335_idba_bin.3	82.25	0	0	1492479	16	34	35	78042	72286	43896	42641	233889	233889	59	1.03	B10_L3_335335_idba_bin.3_B10_L3_335335_idba_bin.3.fa_scaffold_4465 (12830, 12940)			38
B10_L3_335335_idba_bin.73	96.63	4.49	0	1659896	0	37	37	89491	89491	44862	44862	327448	327448	30	1.75		B10_L3_335335_idba_bin.73_B10_L3_335335_idba_bin.73.fa_scaffold_2338 (21568, 22980)	B10_L3_335335_idba_bin.73_B10_L3_335335_idba_bin.73.fa_scaffold_2338 (23234, 25803)	42
B10_L3_335335_idba_bin.75	91.86	2.44	66.67	1584801	0	116	116	18970	18970	13662	13662	81277	81277	26.8	1.69	B10_L3_335335_idba_bin.75_B10_L3_335335_idba_bin.75.fa_scaffold_4428 (12969, 13042)	B10_L3_335335_idba_bin.75_B10_L3_335335_idba_bin.75.fa_scaffold_2632 (20653, 21659)		33
B12_L1_324324_idba_bin.132	95.51	0	0	1030441	0	6	6	879070	879070	171740	171740	879070	879070	25.6	1.21	B12_L1_324324_idba_bin.132_B12_L1_324324_idba_bin.132.fa_scaffold_2 (400084, 400159)	B12_L1_324324_idba_bin.132_B12_L1_324324_idba_bin.132.fa_scaffold_2 (403280, 404763)	B12_L1_324324_idba_bin.132_B12_L1_324324_idba_bin.132.fa_scaffold_2 (400615, 403029)	42
B12_L1_324324_idba_bin.34	98.92	0.54	100	1683941	0	43	43	83397	83397	39161	39161	276957	276957	36.8	1.26				41
B12_L1_324324_idba_bin.64	93.85	0	0	1822697	0	20	20	164525	164525	91134	91134	336089	336089	41.6	1.42	B12_L1_324324_idba_bin.64_B12_L1_324324_idba_bin.64.fa_scaffold_210 (82655, 82743)			42
B14_L3_337337_idba_bin.89	92.87	1.19	20	3495104	43	169	171	31984	31984	20681	20438	97415	96584	53.7	3.79				51
B15_L3_338338_idba_bin.114	96.49	2.29	11.11	3053972	40	72	74	99664	99664	42416	41269	308248	308248	42.2	2.43	B15_L3_338338_idba_bin.114_B15_L3_338338_idba_bin.114.fa_scaffold_1266 (4, 88)			58
B15_L3_338338_idba_bin.21	83.61	0.83	0	1569600	27	78	80	34068	30820	20123	19619	82578	82578	53.6	2.08		B15_L3_338338_idba_bin.21_B15_L3_338338_idba_bin.21.fa_scaffold_2458 (41574, 42380)		30
B15_L3_338338_idba_bin.30	96.77	1.08	0	1706815	24	74	75	41326	41326	23065	22757	109277	109277	35.6	2.63				40
B16_L3_339339_idba_bin.181	91.12	1.38	0	2315746	0	92	92	36354	36354	25171	25171	234767	234767	66	2.39	B16_L3_339339_idba_bin.181_B16_L3_339339_idba_bin.181.fa_scaffold_2971 (17512, 17620)			60
B16_L3_339339_idba_bin.37	91.98	1.14	0	2219725	22	50	51	81903	81903	44394	43523	301852	301852	46.7	1.85	2 present	B16_L3_339339_idba_bin.37_B16_L3_339339_idba_bin.37.fa_scaffold_1864 (1, 949)		44
B16_L3_339339_idba_bin.73	81.62	0	0	1812448	0	35	35	94232	94232	51784	51784	225273	225273	38	1.58				34
B16_L3_339339_idba_bin.78	97.85	1.08	0	1690329	47	54	55	93434	93434	31302	30732	211368	211368	36.9	1.44				45
B16_L3_339339_idba_bin.95	95.45	1.7	50	2204557	15	74	75	40611	40611	29791	29393	188920	188920	53.9	1.75	B16_L3_339339_idba_bin.95_B16_L3_339339_idba_bin.95.fa_scaffold_18527 (4664, 4752)			42
B17_L3_340340_idba_bin.24	99.43	1.01	25	2376739	0	29	29	171999	171999	81956	81956	452299	452299	47.6	1.28				48
B17_L3_340340_idba_bin.44	87.43	0	0	2243025	19	83	84	41744	40998	27024	26702	173703	173703	46.7	1.55		B17_L3_340340_idba_bin.44_B17_L3_340340_idba_bin.44.fa_scaffold_713 (40424, 40997)		43
B17_L3_340340_idba_bin.76	89.49	0.81	0	2085880	291	207	215	14367	13205	10076	9700	67987	67979	51.3	2.99	B17_L3_340340_idba_bin.76_B17_L3_340340_idba_bin.76.fa_scaffold_2346 (16, 123)			37
B18_L1_327327_idba_bin.44	96.3	0.05	33.33	2603631	9	48	48	101335	101335	54242	54242	246425	246425	51.1	1.5	2 present			40
B18_L1_327327_idba_bin.65	92.62	0.63	33.33	2607050	0	39	39	124486	124486	66847	66847	230511	230511	51.8	1.87				38
B19_L3_341341_idba_bin.28	96.25	0	0	1682171	18	38	39	67154	67154	44267	43132	142140	142140	46.4	1.67	B19_L3_341341_idba_bin.28_B19_L3_341341_idba_bin.28.fa_scaffold_177 (78700, 78772)			46
B19_L3_341341_idba_bin.38	94.01	0	0	1595769	0	36	36	70766	70766	44326	44326	148564	148564	51.6	1.42				45
B19_L3_341341_idba_bin.7	91.67	3.72	16.67	3922400	27	205	206	29665	29665	19133	19040	81951	81951	59.9	2.27				45
B19_L3_341341_idba_bin.88	91.4	4.62	20	1514124	54	139	141	15596	15236	10892	10738	47401	47401	40.8	1.73				42
B2_L1_360360_idba_bin.107	97.59	0.12	0	1870160	43	37	39	91756	89103	50544	47951	377512	377512	47	1.55				31
B2_L1_360360_idba_bin.108	92.99	0	0	1541551	24	24	25	128038	128038	64231	61661	210650	210650	51.8	1.46				45
B2_L1_360360_idba_bin.123	98.72	0.24	0	2046589	2	59	59	48501	48501	34687	34687	187691	187691	47.5	1.57				44
B2_L1_360360_idba_bin.135	83.89	0.67	100	1807283	8	41	41	70251	70251	44080	44079	179713	179713	46.3	1.74	B2_L1_360360_idba_bin.135_B2_L1_360360_idba_bin.135.fa_scaffold_21 (179350, 179441)			47
B20_L1_396396_idba_bin.68	85.5	3.41	0	3153859	211	413	419	9502	9318	7636	7526	54152	54152	56.6	4.1				27
B21_L4_325325_idba_bin.11	95.08	1.68	33.33	3693458	4	122	122	60769	60769	30274	30274	206239	206239	40.4	2.21	3 present	B21_L4_325325_idba_bin.11_B21_L4_325325_idba_bin.11.fa_scaffold_1187 (15291, 15686)		67
B21_L4_325325_idba_bin.39	90.58	0	0	1584399	0	7	7	914401	914401	226342	226342	914401	914401	52.4	0.69	B21_L4_325325_idba_bin.39_B21_L4_325325_idba_bin.39.fa_scaffold_42 (461, 571)	B21_L4_325325_idba_bin.39_B21_L4_325325_idba_bin.39.fa_scaffold_92 (2876, 4386)	B21_L4_325325_idba_bin.39_B21_L4_325325_idba_bin.39.fa_scaffold_92 (1, 2530)	47
B21_L4_325325_idba_bin.7	96.81	0	0	1445866	0	16	16	157065	157065	90366	90366	295931	295931	37.1	1.13	2 present			40
B23_L1_385385_idba_bin.109	98.55	0	0	1431868	0	28	28	114582	114582	51138	51138	193117	193117	31.4	1.76				44
B23_L1_385385_idba_bin.110	87.64	0.09	0	2798790	55	77	78	67424	67424	36347	35881	156427	156427	43.5	1.72	3 present			37
B23_L1_385385_idba_bin.111	93.4	3.36	10	2692281	290	189	197	24006	23646	14244	13664	79539	79539	52	2.3				46
B23_L1_385385_idba_bin.6	93.89	1.35	0	2980059	60	43	44	110402	110402	69303	67727	232304	232304	54.1	1.75				41
B23_L1_385385_idba_bin.99	91.94	0	0	1932805	143	38	41	79866	79866	50863	47138	163503	163503	52	1.2			B23_L1_385385_idba_bin.99_B23_L1_385385_idba_bin.99.fa_scaffold_566 (59974, 61640)	38
B24_L1_386386_idba_bin.142	87.75	0	0	1907923	0	33	33	111127	111127	57815	57815	183532	183532	29.6	0.81				43
B24_L1_386386_idba_bin.167	97.17	0.4	0	2857481	0	38	38	152977	152977	75196	75196	354162	354162	52.5	2.16	B24_L1_386386_idba_bin.167_B24_L1_386386_idba_bin.167.fa_scaffold_279 (68466, 68551)			51
B24_L1_386386_idba_bin.35	97.76	0.34	100	2057031	21	66	67	60710	60710	31167	30701	178614	178614	55.4	2.96	2 present			39
B26_L3_387387_idba_bin.103	88.89	3.99	0	1599233	106	43	46	67463	56411	37191	34763	149757	149757	36.4	1.35	B26_L3_387387_idba_bin.103_B26_L3_387387_idba_bin.103.fa_scaffold_698 (360, 469)			29
B26_L3_387387_idba_bin.41	93.15	0	0	1842460	0	26	26	108554	108554	70863	70863	181178	181178	58.1	1.98	B26_L3_387387_idba_bin.41_B26_L3_387387_idba_bin.41.fa_scaffold_180 (154139, 154229)	2 present		44
B26_L3_387387_idba_bin.85	97.12	1.57	0	1409330	89	67	69	35290	35290	21034	20423	79280	79280	40.9	2.21	3 present		B26_L3_387387_idba_bin.85_B26_L3_387387_idba_bin.85.fa_scaffold_735 (425, 3326)	52
B27_L1_388388_idba_bin.111	84.82	2.8	100	2373790	91	334	336	9389	9294	7107	7064	39386	39386	62.5	2.71				25
B27_L1_388388_idba_bin.151	90.47	0	0	1698611	3	11	11	313711	313709	154419	154418	602670	602670	57	1.31	B27_L1_388388_idba_bin.151_B27_L1_388388_idba_bin.151.fa_scaffold_968 (457, 567)			46
B27_L1_388388_idba_bin.68	95.56	0.19	0	2890676	77	90	93	58711	58711	32118	31081	189486	189486	56.4	4.09	B27_L1_388388_idba_bin.68_B27_L1_388388_idba_bin.68.fa_scaffold_1175 (43950, 44053)			43
B27_L1_388388_idba_bin.83	95.04	1.29	0	2496571	91	91	95	50985	43175	27434	26278	138701	138701	57.1	2.72				34
B27_L1_388388_idba_bin.9	80.7	4.41	5	2543620	32	106	107	48253	48253	23996	23771	110009	110009	54.6	2.28				43
B28_L2_389389_idba_bin.198	97.43	1.81	0	2209385	187	187	192	18712	18712	11814	11506	66302	66302	53.2	3				43
B28_L2_389389_idba_bin.44	94.83	0	0	1764052	0	12	12	167201	167201	147004	147004	427452	427452	50.7	0.78				41
B28_L2_389389_idba_bin.62	99.51	0.18	100	1565530	47	32	34	102147	102147	48922	46043	170045	170045	30.9	1.78				38
B29_L1_390390_idba_bin.101	94.59	1.35	0	2615525	76	86	89	49029	49029	30413	29387	173235	173235	54.4	1.61	B29_L1_390390_idba_bin.101_B29_L1_390390_idba_bin.101.fa_scaffold_6589 (11431, 11543)	B29_L1_390390_idba_bin.101_B29_L1_390390_idba_bin.101.fa_scaffold_6589 (15013, 15653)	B29_L1_390390_idba_bin.101_B29_L1_390390_idba_bin.101.fa_scaffold_6589 (11710, 14442)	47
B29_L1_390390_idba_bin.155	89.74	0.85	0	1923521	31	30	31	125310	112381	64117	62048	175259	175259	37.6	1.04				43
B29_L1_390390_idba_bin.158	89.8	0.06	66.67	1550083	60	30	31	94365	94365	51669	50000	163653	163653	57.2	1.29	B29_L1_390390_idba_bin.158_B29_L1_390390_idba_bin.158.fa_scaffold_3491 (18040, 18150)			39
B29_L1_390390_idba_bin.42	94.25	1.7	50	2060175	0	61	61	48219	48219	33773	33773	126167	126167	46.6	1.44				46
B29_L1_390390_idba_bin.53	89.2	3.13	40	1722446	101	57	60	53558	50537	30218	28705	97309	97309	39.2	1.18	B29_L1_390390_idba_bin.53_B29_L1_390390_idba_bin.53.fa_scaffold_1871 (311, 419)			31
B29_L1_390390_idba_bin.61	86.62	2.28	60	2138992	464	346	359	7744	7435	6182	5956	45483	45483	64.4	2.12				33
B30_L2_391391_idba_bin.14	81.92	1.13	40	1583391	7	119	119	18214	18214	13305	13305	66781	66781	57.8	2.15	B30_L2_391391_idba_bin.14_B30_L2_391391_idba_bin.14.fa_scaffold_22987 (1025, 1133)			28
B30_L2_391391_idba_bin.181	95.51	0	0	1004872	0	21	21	132060	132060	47851	47851	231794	231794	35.8	1.81	B30_L2_391391_idba_bin.181_B30_L2_391391_idba_bin.181.fa_scaffold_1169 (195, 270)	B30_L2_391391_idba_bin.181_B30_L2_391391_idba_bin.181.fa_scaffold_58 (356, 1883)		48
B30_L2_391391_idba_bin.24	86.32	1.42	0	1470863	102	32	35	66124	64465	45964	42021	165028	165028	36.4	0.88	B30_L2_391391_idba_bin.24_B30_L2_391391_idba_bin.24.fa_scaffold_1240 (311, 420)	B30_L2_391391_idba_bin.24_B30_L2_391391_idba_bin.24.fa_scaffold_343 (65356, 66118)		27
B30_L2_391391_idba_bin.60	80.51	0.81	0	1960197	54	126	129	22186	22186	15557	15194	132518	132518	62.4	2.3				41
B30_L2_391391_idba_bin.78	95.51	0	0	1443593	0	7	7	864770	864770	206227	206227	864770	864770	51.6	0.76	2 present			42
B31_L2_392392_idba_bin.110	80.9	0	0	841002	56	61	62	17736	17076	13786	13563	44522	44522	37.7	1.36	B31_L2_392392_idba_bin.110_B31_L2_392392_idba_bin.110.fa_scaffold_3227 (562, 668)			38
B31_L2_392392_idba_bin.53	95.92	1.28	0	1938825	7	32	32	108304	108304	60588	60588	225348	225348	49.6	1.52				36
B31_L2_392392_idba_bin.81	92.7	1.46	25	1256500	185	107	112	17300	16527	11742	11217	122843	122843	58	2.45				42
B31_L2_392392_idba_bin.84	97.59	0	0	1521183	0	10	10	376312	376312	152118	152118	620532	620532	52.6	1.48	B31_L2_392392_idba_bin.84_B31_L2_392392_idba_bin.84.fa_scaffold_41 (487, 569)	B31_L2_392392_idba_bin.84_B31_L2_392392_idba_bin.84.fa_scaffold_222 (44, 1548)		48
B31_L2_392392_idba_bin.94	96.25	0.62	0	2160093	0	53	53	79703	79703	40756	40756	166005	166005	56.4	1.73				50
B32_L2_393393_idba_bin.124	97.38	0.48	0	1973394	0	31	31	120835	120835	63657	63657	274706	274706	48.1	1.97	2 present	B32_L2_393393_idba_bin.124_B32_L2_393393_idba_bin.124.fa_scaffold_128 (89438, 90247)	2 present	44
B32_L2_393393_idba_bin.39	95.13	0	0	1562427	39	37	38	74553	74553	42227	41115	180962	180962	48.2	1.24	B32_L2_393393_idba_bin.39_B32_L2_393393_idba_bin.39.fa_scaffold_392 (45411, 45483)	B32_L2_393393_idba_bin.39_B32_L2_393393_idba_bin.39.fa_scaffold_392 (49378, 50886)	B32_L2_393393_idba_bin.39_B32_L2_393393_idba_bin.39.fa_scaffold_392 (45706, 48729)	42
B33_L2_394394_idba_bin.1	93.95	0	0	1520627	38	39	40	66475	66475	38990	38014	177848	177848	58.2	2.01	B33_L2_394394_idba_bin.1_B33_L2_394394_idba_bin.1.fa_scaffold_320 (66080, 66181)			42
B33_L2_394394_idba_bin.10	97.62	0	0	2626860	49	84	86	75945	75945	31272	30544	203157	203157	50	1.99				40
B33_L2_394394_idba_bin.133	88.92	3.38	20	4050185	7	147	147	53981	53981	27552	27552	349073	349073	56.1	1.29				43
B33_L2_394394_idba_bin.147	97.34	1.57	25	2739253	35	85	86	48841	48841	32226	31851	143738	143738	41.7	1.67				38
B33_L2_394394_idba_bin.150	91.94	0.05	0	1471876	0	81	81	24353	24353	18171	18171	81106	81106	58.5	2.06	B33_L2_394394_idba_bin.150_B33_L2_394394_idba_bin.150.fa_scaffold_2610 (31059, 31149)			36
B33_L2_394394_idba_bin.181	85.12	2.6	0	2047418	29	277	278	10443	10443	7391	7364	49781	49781	41.9	2.17				28
B33_L2_394394_idba_bin.28	97.27	0	0	2015489	19	81	82	43305	42348	24882	24578	163634	163634	55.9	1.41	B33_L2_394394_idba_bin.28_B33_L2_394394_idba_bin.28.fa_scaffold_791 (20783, 20893)			53
B34_L2_395395_idba_bin.136	97	1.25	0	2250565	97	64	66	65702	65702	35165	34098	165071	165071	55.5	2.56				52
B34_L2_395395_idba_bin.25	92.7	1.12	0	838816	0	8	8	137777	137777	104852	104852	365285	365285	31.3	1.16	B34_L2_395395_idba_bin.25_B34_L2_395395_idba_bin.25.fa_scaffold_2 (1113, 1210)		2 present	41
B34_L2_395395_idba_bin.28	97.54	0	0	2249841	80	31	32	125188	125188	72575	70305	250444	250444	54.7	1.95				44
B35_L4_330330_idba_bin.115	82.16	1.43	20	1986201	0	157	157	20460	20460	12650	12650	74656	74656	56.3	2.11				33
B35_L4_330330_idba_bin.27	97.85	0	0	1473392	0	37	37	59191	59191	39821	39821	201430	201430	45.8	1.96	2 present			41
B36_L2_396396_idba_bin.10	93.15	0.05	0	1566350	86	23	26	119209	119209	68102	60240	237921	237921	52.1	1.39	B36_L2_396396_idba_bin.10_B36_L2_396396_idba_bin.10.fa_scaffold_4571 (16988, 17076)			39
B36_L2_396396_idba_bin.152	94.38	0	0	1105726	0	21	21	82709	82709	52653	52653	248956	248956	34.7	1.28	B36_L2_396396_idba_bin.152_B36_L2_396396_idba_bin.152.fa_scaffold_21 (239083, 239158)	B36_L2_396396_idba_bin.152_B36_L2_396396_idba_bin.152.fa_scaffold_21 (242436, 243961)	B36_L2_396396_idba_bin.152_B36_L2_396396_idba_bin.152.fa_scaffold_21 (239269, 242165)	44
B36_L2_396396_idba_bin.49	90.79	0.19	0	2553594	29	140	142	26243	26243	18239	17982	83359	83359	58.6	2.75	B36_L2_396396_idba_bin.49_B36_L2_396396_idba_bin.49.fa_scaffold_2464 (21011, 21099)		B36_L2_396396_idba_bin.49_B36_L2_396396_idba_bin.49.fa_scaffold_2464 (22199, 23253)	43
B36_L2_396396_idba_bin.56	90.24	1.21	0	1513584	0	61	61	40700	40700	24812	24812	157744	157744	56.1	2.56		B36_L2_396396_idba_bin.56_B36_L2_396396_idba_bin.56.fa_scaffold_5038 (2, 828)		33
B37_L1_301301_idba_bin.104	88.6	0.85	0	1998062	41	35	37	102151	102151	57087	54000	154557	154557	39.5	1.04				38
B37_L1_301301_idba_bin.121	92.74	0	0	1536221	0	18	18	173948	173948	85345	85345	329646	329646	55.9	1.12				30
B37_L1_301301_idba_bin.129	93.84	0	0	2267196	24	57	58	62888	59580	39775	39089	206449	206449	59.3	1.88				49
B37_L1_301301_idba_bin.137	89.74	1.99	0	1678375	95	32	35	73437	71780	52449	47950	139860	139860	33.6	0.67	B37_L1_301301_idba_bin.137_B37_L1_301301_idba_bin.137.fa_scaffold_1415 (27701, 27791)			38
B37_L1_301301_idba_bin.147	80.31	1.61	0	982033	0	4	4	681881	681881	245508	245508	681881	681881	36.2	1.56	B37_L1_301301_idba_bin.147_B37_L1_301301_idba_bin.147.fa_scaffold_2 (2437, 2541)	B37_L1_301301_idba_bin.147_B37_L1_301301_idba_bin.147.fa_scaffold_132 (158741, 160229)	2 present	42
B37_L1_301301_idba_bin.160	89.04	0.24	0	1722667	58	38	40	134697	78152	45333	43065	248012	248012	54.5	1.72	2 present		B37_L1_301301_idba_bin.160_B37_L1_301301_idba_bin.160.fa_scaffold_5070 (23709, 25005)	44
B37_L1_301301_idba_bin.18	82.48	1.28	0	1608646	28	19	20	120701	120701	84665	80430	205922	205922	35.7	0.76	B37_L1_301301_idba_bin.18_B37_L1_301301_idba_bin.18.fa_scaffold_346 (60767, 60868)	2 present		36
B37_L1_301301_idba_bin.27	94.18	0	0	1733467	4	26	26	161396	161396	66671	66671	312577	312577	54.5	1.39				45
B37_L1_301301_idba_bin.38	95.16	0	0	1384925	0	19	19	155435	155435	72890	72890	254915	254915	36.4	1.47	2 present	B37_L1_301301_idba_bin.38_B37_L1_301301_idba_bin.38.fa_scaffold_30 (179, 1637)		44
B37_L1_301301_idba_bin.8	89.01	0	0	947393	0	17	17	119367	119367	55729	55729	215500	215500	41.6	1.11				48
B38_L1_377377_idba_bin.144	94.52	0	0	1936546	0	22	22	130276	130276	88024	88024	306388	306388	58.2	2.21				42
B38_L1_377377_idba_bin.39	91.9	0.95	0	1652702	264	205	214	11181	10794	8061	7721	44861	44861	37.4	2.32				21
B40_L1_302302_idba_bin.124	93.89	1.35	0	4228202	0	92	92	107179	107179	45958	45958	413339	413339	56.2	1.63		B40_L1_302302_idba_bin.124_B40_L1_302302_idba_bin.124.fa_scaffold_7548 (2, 541)		47
B40_L1_302302_idba_bin.160	97.31	0	0	3018848	70	89	90	64397	64397	33919	33541	152401	152395	47.3	3.62	B40_L1_302302_idba_bin.160_B40_L1_302302_idba_bin.160.fa_scaffold_12017 (243, 321)			47
B40_L1_302302_idba_bin.32	93.51	0.6	50	2271618	37	71	72	73332	73332	31994	31549	191036	173115	56.7	2.03			B40_L1_302302_idba_bin.32_B40_L1_302302_idba_bin.32.fa_scaffold_594 (56655, 57846)	42
B41_L4_329329_idba_bin.13	90.66	3.12	37.5	2591262	17	370	370	9368	9368	7003	7003	46805	46801	62.4	2.83	B41_L4_329329_idba_bin.13_B41_L4_329329_idba_bin.13.fa_scaffold_23127 (4, 95)			33
B42_L1_303303_idba_bin.73	97.32	0.09	100	3201576	34	139	140	42808	42808	23032	22868	104996	104996	46.6	2.15				67
B43_L4_328328_idba_bin.102	80.83	1.29	75	1817788	0	206	206	13431	13431	8824	8824	76224	76224	52.6	2.36	2 present			32
B43_L4_328328_idba_bin.111	91.47	1.35	0	2447940	0	169	169	24250	24250	14484	14484	113341	113341	48.7	2.58				37
B43_L4_328328_idba_bin.126	87.57	3.12	20	3557046	23	193	194	30472	29618	18430	18335	88163	88163	46.1	2.06	2 present			74
B43_L4_328328_idba_bin.151	89.01	0	0	913743	0	5	5	684988	684988	182748	182748	684988	684988	42.4	0.75		B43_L4_328328_idba_bin.151_B43_L4_328328_idba_bin.151.fa_scaffold_16 (454504, 456000)	B43_L4_328328_idba_bin.151_B43_L4_328328_idba_bin.151.fa_scaffold_16 (451259, 454000)	46
B43_L4_328328_idba_bin.167	97.28	0.35	66.67	2441637	0	116	116	30154	30154	21048	21048	131075	131075	63.6	2.39				50
B45_L1_304304_idba_bin.50	97.75	0	0	1229909	0	14	14	194014	194014	87850	87850	268065	268065	55.3	1.49	B45_L1_304304_idba_bin.50_B45_L1_304304_idba_bin.50.fa_scaffold_28 (48506, 48580)	B45_L1_304304_idba_bin.50_B45_L1_304304_idba_bin.50.fa_scaffold_28 (51724, 53213)	B45_L1_304304_idba_bin.50_B45_L1_304304_idba_bin.50.fa_scaffold_28 (49039, 51487)	41
B47_L2_305305_idba_bin.131	92.57	4.05	12.5	3968920	83	190	193	34956	34956	20889	20563	115564	107288	58.2	2.54				48
B47_L2_305305_idba_bin.172	94.02	1.42	0	1689833	125	20	23	201135	186973	84491	73465	521891	475504	35.2	1.59	B47_L2_305305_idba_bin.172_B47_L2_305305_idba_bin.172.fa_scaffold_992 (39059, 39168)			38
B47_L2_305305_idba_bin.61	97.9	0	0	2329816	0	38	38	107544	107544	61310	61310	253050	253050	44.3	1.7	B47_L2_305305_idba_bin.61_B47_L2_305305_idba_bin.61.fa_scaffold_1138 (12218, 12321)			43
B47_L2_305305_idba_bin.62	96.77	0	0	1604460	63	25	27	102165	100646	64178	59422	261373	261373	41	2.04				41
B47_L2_305305_idba_bin.86	89.14	0	0	2093525	17	35	36	99389	99389	59815	58153	405216	284383	38.7	1.1				46
B48_L4_334334_idba_bin.1	86.81	0	0	1492575	24	63	64	40215	39085	23691	23321	86458	86458	31.2	1.68		B48_L4_334334_idba_bin.1_B48_L4_334334_idba_bin.1.fa_scaffold_668 (37988, 39505)	B48_L4_334334_idba_bin.1_B48_L4_334334_idba_bin.1.fa_scaffold_668 (16975, 19709)	30
B48_L4_334334_idba_bin.20	96.63	0	0	1664920	11	12	13	344659	344659	138743	128069	529327	529327	48.9	1.13				44
B48_L4_334334_idba_bin.32	91.87	0.4	0	1495949	14	38	39	76999	76999	39367	38357	227437	227437	51.5	1.94	B48_L4_334334_idba_bin.32_B48_L4_334334_idba_bin.32.fa_scaffold_96 (111794, 111890)			23
B49_L2_306306_idba_bin.104	81.74	1.12	0	1383624	40	33	34	64667	60654	41928	40693	112012	111227	29.4	1.01				18
B49_L2_306306_idba_bin.113	97.75	0	0	1455590	0	7	7	547284	547284	207941	207941	571340	571340	53.8	1.52	B49_L2_306306_idba_bin.113_B49_L2_306306_idba_bin.113.fa_scaffold_3677 (17010, 17090)	B49_L2_306306_idba_bin.113_B49_L2_306306_idba_bin.113.fa_scaffold_0 (2276, 3792)	2 present	46
B49_L2_306306_idba_bin.168	95.18	0	0	3555572	28	93	94	81311	77431	38231	37824	162542	162542	48.6	1.99				70
B49_L2_306306_idba_bin.49	94.28	1.58	0	2858447	108	96	101	63448	63448	29775	28300	189480	189480	49.3	1.62				54
B49_L2_306306_idba_bin.86	88.89	0	0	2033773	89	42	44	90687	90687	48423	46220	175494	175494	37.7	1.49	B49_L2_306306_idba_bin.86_B49_L2_306306_idba_bin.86.fa_scaffold_568 (6681, 6782)	B49_L2_306306_idba_bin.86_B49_L2_306306_idba_bin.86.fa_scaffold_568 (1752, 3269)	B49_L2_306306_idba_bin.86_B49_L2_306306_idba_bin.86.fa_scaffold_568 (3565, 6564)	42
B5_L1_362362_idba_bin.105	93.41	1.1	0	1326007	60	26	28	101416	101416	51000	47355	253725	253725	39.9	2	B5_L1_362362_idba_bin.105_B5_L1_362362_idba_bin.105.fa_scaffold_4471 (16048, 16158)	B5_L1_362362_idba_bin.105_B5_L1_362362_idba_bin.105.fa_scaffold_4471 (11187, 12678)	B5_L1_362362_idba_bin.105_B5_L1_362362_idba_bin.105.fa_scaffold_4471 (13246, 15971)	45
B5_L1_362362_idba_bin.123	97.38	0.48	0	2291063	0	46	46	83288	83288	49805	49805	197655	197655	48.9	1.19				38
B5_L1_362362_idba_bin.58	80.28	3.03	0	2024345	24	78	79	44085	44085	25953	25624	123967	123967	41.1	1.73				41
B50_L2_307307_idba_bin.53	97.31	0.54	0	2811113	0	38	38	135636	135636	73976	73976	320405	320405	51.3	1.34				43
B50_L2_307307_idba_bin.70	94.97	2.35	80	2100331	74	77	80	54016	54005	27277	26253	112823	112823	59.6	3.07	B50_L2_307307_idba_bin.70_B50_L2_307307_idba_bin.70.fa_scaffold_2570 (10, 118)			38
B51_L2_308308_idba_bin.104	81.33	0	0	1092608	21	72	73	21974	18683	15175	14966	89721	89721	24.9	1.19	B51_L2_308308_idba_bin.104_B51_L2_308308_idba_bin.104.fa_scaffold_1277 (430, 506)			16
B51_L2_308308_idba_bin.111	96.48	0	0	1822329	29	125	126	23386	23386	14578	14462	71086	71086	60.2	2.29	2 present			37
B51_L2_308308_idba_bin.136	89.01	0	0	932973	0	4	4	525550	525550	233243	233243	525550	525550	40.8	0.57			B51_L2_308308_idba_bin.136_B51_L2_308308_idba_bin.136.fa_scaffold_620 (67639, 69498)	45
B51_L2_308308_idba_bin.163	98.85	0.19	0	2762098	53	45	46	102852	102852	61379	60044	225706	225706	53.9	1.86				50
B51_L2_308308_idba_bin.167	90.34	1.12	0	834189	0	15	15	63154	63154	55612	55612	270475	270475	34.4	1.44			B51_L2_308308_idba_bin.167_B51_L2_308308_idba_bin.167.fa_scaffold_2019 (21728, 23683)	43
B51_L2_308308_idba_bin.44	86.66	0	0	1168747	145	172	175	8423	8423	6795	6677	31104	31096	58	2.5				34
B51_L2_308308_idba_bin.62	97.54	2.01	0	2162917	96	44	46	73900	70672	49157	47017	210056	210056	49	2.22	2 present			43
B53_L1_309309_idba_bin.108	97.8	0.54	0	2702608	14	64	65	58731	58731	42228	41578	254505	254505	51.1	1.39	B53_L1_309309_idba_bin.108_B53_L1_309309_idba_bin.108.fa_scaffold_1004 (70417, 70524)		B53_L1_309309_idba_bin.108_B53_L1_309309_idba_bin.108.fa_scaffold_1004 (67639, 69605)	41
B53_L1_309309_idba_bin.112	88.89	2.28	0	1772739	38	76	78	37909	35063	23325	22726	102770	102770	36	0.93				34
B53_L1_309309_idba_bin.126	95.39	0.12	100	2400461	43	33	35	117277	117277	72741	68583	689279	689279	60.7	3.28				44
B53_L1_309309_idba_bin.149	99.2	0.53	0	3462136	107	197	201	25331	25331	17574	17224	180960	180960	27.8	1.85	B53_L1_309309_idba_bin.149_B53_L1_309309_idba_bin.149.fa_scaffold_10519 (6501, 6612)	B53_L1_309309_idba_bin.149_B53_L1_309309_idba_bin.149.fa_scaffold_1749 (6287, 7797)	B53_L1_309309_idba_bin.149_B53_L1_309309_idba_bin.149.fa_scaffold_10519 (3371, 6377)	35
B53_L1_309309_idba_bin.15	97.24	0.34	33.33	2789578	0	58	58	94483	94483	48096	48096	307540	307540	50.1	1.68				66
B53_L1_309309_idba_bin.159	89.49	0.37	0	2888062	0	74	74	71757	71757	39027	39027	230599	230599	46.1	1.99	B53_L1_309309_idba_bin.159_B53_L1_309309_idba_bin.159.fa_scaffold_818 (40064, 40153)			62
B54_L2_310310_idba_bin.100	96.63	1.12	0	1480532	0	22	22	174800	174800	67296	67296	330694	330694	29.9	1.42				43
B54_L2_310310_idba_bin.29	92.74	2.27	0	2719530	106	140	143	33169	33169	19425	19016	97109	89743	60.1	2.54	B54_L2_310310_idba_bin.29_B54_L2_310310_idba_bin.29.fa_scaffold_942 (38582, 38672)			39
B55_L2_311311_idba_bin.70	98.88	1.69	0	1873584	38	65	66	43237	43237	28824	28387	160386	160386	29	1.3	7 present			51
B56_L4_326326_idba_bin.146	88.46	1.71	50	2042401	21	52	54	56361	56361	39276	37821	114273	114273	34.4	1.17				41
B56_L4_326326_idba_bin.34	94.62	0.54	0	1497394	0	69	69	34611	34611	21701	21701	108994	108994	41.3	1.96				43
B56_L4_326326_idba_bin.72	96.98	0	0	1758239	0	20	20	157208	157208	87911	87911	391069	391069	39.3	1.37	B56_L4_326326_idba_bin.72_B56_L4_326326_idba_bin.72.fa_scaffold_485 (52523, 52616)			37
B57_L4_331331_idba_bin.30	85.08	2.42	33.33	1931717	0	83	83	33133	33133	23273	23273	93978	93978	62.6	1.46				47
B57_L4_331331_idba_bin.88	92.01	3.02	0	2539779	0	84	84	50628	50628	30235	30235	103837	103837	52.1	1.78				43
B58_L4_335335_idba_bin.15	89.01	4.4	0	1076536	0	48	48	49481	49481	22427	22427	155113	155113	24.2	1.9				39
B58_L4_335335_idba_bin.93	89.33	1.12	0	1125791	0	27	27	72573	72573	41695	41695	135441	135441	34.8	2.39		B58_L4_335335_idba_bin.93_B58_L4_335335_idba_bin.93.fa_scaffold_838 (1, 649)	B58_L4_335335_idba_bin.93_B58_L4_335335_idba_bin.93.fa_scaffold_744 (34181, 35606)	38
B59_L3_312312_idba_bin.127	94.51	0	0	924146	0	10	10	163390	163390	92414	92414	365217	365217	29.1	1.11	B59_L3_312312_idba_bin.127_B59_L3_312312_idba_bin.127.fa_scaffold_111 (95930, 96039)	B59_L3_312312_idba_bin.127_B59_L3_312312_idba_bin.127.fa_scaffold_111 (91127, 92623)	B59_L3_312312_idba_bin.127_B59_L3_312312_idba_bin.127.fa_scaffold_111 (93116, 95853)	39
B59_L3_312312_idba_bin.161	95.91	0	0	2870455	0	54	54	93339	93339	53156	53156	289399	289399	56.6	1.86				51
B59_L3_312312_idba_bin.19	95.52	0.62	0	1812860	0	62	62	43492	43492	29239	29239	133580	133580	48.5	1.46				49
B59_L3_312312_idba_bin.46	98.92	0	0	1401357	11	21	22	205924	128418	66731	63697	271911	271911	41.1	1.86				41
B59_L3_312312_idba_bin.54	97.85	0.27	100	1919855	0	23	23	208680	208680	83471	83471	297929	297929	42.9	1.6				37
B59_L3_312312_idba_bin.95	87.18	0.85	0	1893075	29	55	56	50071	50071	34419	33804	141864	141864	35	1.27	B59_L3_312312_idba_bin.95_B59_L3_312312_idba_bin.95.fa_scaffold_424 (439, 543)			38
B59_L3_312312_idba_bin.99	99.04	1.2	0	2476506	15	23	24	178103	178103	107674	103187	350638	323460	58.4	1.68				40
B6_L1_363363_idba_bin.124	91.01	1.12	0	1103840	0	46	46	36878	36878	23996	23996	88187	88187	26.8	1.39	B6_L1_363363_idba_bin.124_B6_L1_363363_idba_bin.124.fa_scaffold_548 (435, 510)	B6_L1_363363_idba_bin.124_B6_L1_363363_idba_bin.124.fa_scaffold_696 (47673, 49200)	B6_L1_363363_idba_bin.124_B6_L1_363363_idba_bin.124.fa_scaffold_696 (49385, 51974)	36
B6_L1_363363_idba_bin.18	81.32	0	0	768965	0	7	7	140339	140339	109852	109852	315673	315673	47.4	0.8				36
B6_L1_363363_idba_bin.57	93.78	0	0	2358800	7	15	15	255724	255724	157253	157252	379900	379900	58.1	0.76	B6_L1_363363_idba_bin.57_B6_L1_363363_idba_bin.57.fa_scaffold_9 (257856, 257934)			40
B6_L1_363363_idba_bin.71	99.55	0.12	0	1421696	0	25	25	121504	121504	56867	56867	162227	162227	37.5	1.42				34
B60_L4_333333_idba_bin.103	93.95	0.81	0	1664870	0	6	6	980202	980202	277478	277478	980202	980202	48.5	0.54				45
B60_L4_333333_idba_bin.34	87.35	0	0	2756382	17	69	70	55370	55370	39947	39376	157307	157307	56.3	1.36	2 present	B60_L4_333333_idba_bin.34_B60_L4_333333_idba_bin.34.fa_scaffold_7549 (11576, 13020)		53
B7_L3_332332_idba_bin.120	91.61	0.24	0	1788323	10	8	8	256949	256949	223540	223539	861232	861225	51.6	1.07				45
B7_L3_332332_idba_bin.166	91.51	0.37	0	3193508	40	75	76	63300	63300	42580	42019	142553	142553	50.7	3.78				52
B8_L1_333333_idba_bin.111	88.26	0	0	1501979	0	13	13	246095	246095	115536	115536	571463	571463	50.6	1.25		B8_L1_333333_idba_bin.111_B8_L1_333333_idba_bin.111.fa_scaffold_93 (119557, 120825)		42
B8_L1_333333_idba_bin.120	87.43	2.42	22.22	3244036	65	112	115	48436	48202	28964	28208	161053	161053	48.7	2.51				42
B9_L1_334334_idba_bin.10	94.09	0	0	2472207	0	28	28	166671	166671	88293	88293	336400	336400	45.6	1.95				39
B9_L1_334334_idba_bin.136	98.66	0.12	0	1793482	0	16	16	158650	158650	112092	112092	553758	553758	42.6	0.82				35
B9_L1_334334_idba_bin.150	88.58	3.87	33.33	1787502	283	207	216	12890	12890	8635	8274	45296	45296	51.6	2.17			B9_L1_334334_idba_bin.150_B9_L1_334334_idba_bin.150.fa_scaffold_1191 (27860, 29556)	40
Batch1_idba_bin.1115	91.01	1.8	33.33	1197972	0	206	206	7561	7561	5815	5815	24987	24987	27.8	2.33	Batch1_idba_bin.1115_Batch1_idba_bin.1115.fa_k87_3413135 (258, 330)			19
Batch1_idba_bin.1138	87.08	1.85	0	921832	0	137	137	8376	8376	6728	6728	29149	29149	32.3	1.43				26
Batch1_idba_bin.1171	93.7	0.47	100	2065144	0	176	176	17414	17414	11733	11733	56002	56002	44.5	3.85	Batch1_idba_bin.1171_Batch1_idba_bin.1171.fa_k87_7263807 (8, 116)			36
Batch1_idba_bin.1300	100	1.44	50	1340567	0	69	69	26615	26615	19428	19428	71093	71093	29	1.2				20
Batch1_idba_bin.1314	82.83	2.48	50	1323222	0	264	264	5703	5703	5012	5012	24108	24108	52.2	2.15				11
Batch1_idba_bin.1429	94.64	2.08	22.22	3187869	0	464	464	9334	9334	6870	6870	37146	37146	27.9	2.21				40
Batch1_idba_bin.1515	93.29	0	0	1632815	0	127	127	18125	18125	12856	12856	54131	54131	49.3	2.93	Batch1_idba_bin.1515_Batch1_idba_bin.1515.fa_k87_32953649 (4124, 4233)			28
Batch1_idba_bin.1637	95.65	0.05	100	1507145	0	39	39	76945	76945	38644	38644	197480	197480	51.9	2.53				40
Batch1_idba_bin.1686	92.13	3.48	50	949426	0	100	100	13469	13469	9494	9494	34826	34826	28.6	1.82		Batch1_idba_bin.1686_Batch1_idba_bin.1686.fa_k87_1670424 (5155, 5576)		31
Batch1_idba_bin.1776	82.81	1.71	25	1708417	0	189	189	12694	12694	9039	9039	44119	44119	35.8	1.72				36
Batch1_idba_bin.247	91.35	0	0	629290	0	91	91	9125	9125	6915	6915	25375	25375	23.6	1.81				15
Batch1_idba_bin.308	80.79	2.25	0	866708	0	142	142	8569	8569	6103	6103	19231	19231	33.4	2.64	Batch1_idba_bin.308_Batch1_idba_bin.308.fa_k87_2149321 (6999, 7110)			19
Batch1_idba_bin.333	92.01	0	0	879010	0	35	35	25875	25875	25114	25114	90407	90407	29.5	1.16				29
[truncated: 1,284 more rows]
