# Supplementary material for: Altitude-dependent agro-ecologies impact the microbiome diversity of scavenging indigenous chicken in Ethiopia
Source: Microbiome. 2024 Jul 23;12:138. doi: 10.1186/s40168-024-01847-4 (PMC11267795; doi:10.1186/s40168-024-01847-4)
Supplement: Supplementary file 5 — Additional file 4: Table S1. MAG statistics and metadata. Table S2. Taxonomic assignment of strain and special level MAGs. Table S3. Differentially abundant MAGs between enterotypes. Table S4. Comparison of MAGs and genera to the NSC dataset. Table S5. MAG metabolic potential. Table S6. Sampling site characteristics. Table S7. Sample metadata. Table S8. Mapping rates for strain and species level MAGs. Table S9. Components of the NSC dataset. Table S10. Environmental variables included in our analysis. [file 40168_2024_1847_MOESM4_ESM.zip › Supplementary table 2.xlsx]

## Sheet: Strain-level MAGs
MAG	classification	fastani_reference	fastani_reference_radius	fastani_taxonomy	fastani_ani	fastani_af	closest_placement_reference	closest_placement_taxonomy	closest_placement_ani	closest_placement_af	pplacer_taxonomy	classification_method	note	other_related_references(genome_id,species_name,radius,ANI,AF)	aa_percent	translation_table	red_value	warnings
A1_L3_371371_idba_bin.10	d__Bacteria;p__Bacteroidota;c__Bacteroidia;o__Bacteroidales;f__Paludibacteraceae;g__RUG163;s__	N/A	N/A	N/A	N/A	N/A	N/A	N/A	N/A	N/A	d__Bacteria;p__Bacteroidota;c__Bacteroidia;o__Bacteroidales;f__Paludibacteraceae;g__;s__	Placement	taxonomic novelty determined using RED	N/A	95.79	11	0.90509	N/A
A1_L3_371371_idba_bin.103	d__Bacteria;p__Proteobacteria;c__Gammaproteobacteria;o__Enterobacterales;f__Succinivibrionaceae;g__Anaerobiospirillum;s__	N/A	N/A	N/A	N/A	N/A	N/A	N/A	N/A	N/A	d__Bacteria;p__Proteobacteria;c__Gammaproteobacteria;o__Enterobacterales;f__Succinivibrionaceae;g__;s__	Placement	taxonomic novelty determined using RED	N/A	88.02	11	0.944088	N/A
A1_L3_371371_idba_bin.115	d__Bacteria;p__Firmicutes_A;c__Clostridia;o__Lachnospirales;f__Lachnospiraceae;g__Mediterraneibacter;s__	N/A	N/A	N/A	N/A	N/A	GCA_002314255.1	d__Bacteria;p__Firmicutes_A;c__Clostridia;o__Lachnospirales;f__Lachnospiraceae;g__Mediterraneibacter;s__Mediterraneibacter sp002314255	84.44	0.69	d__Bacteria;p__Firmicutes_A;c__Clostridia;o__Lachnospirales;f__Lachnospiraceae;g__Mediterraneibacter;s__	Placement	taxonomic classification fully defined by topology	GCF_002161355.1, s__Mediterraneibacter sp002161355, 95.0, 79.94, 0.42; GCA_900555215.1, s__Mediterraneibacter sp900555215, 95.0, 79.6, 0.39; GCF_002160525.1, s__Mediterraneibacter sp002160525, 95.0, 79.17, 0.42; GCF_002159505.1, s__Mediterraneibacter sp002159505, 95.0, 79.06, 0.37; GCF_900120155.1, s__Mediterraneibacter sp900120155, 95.0, 78.48, 0.27; GCF_000155205.1, s__Mediterraneibacter lactar…	82.5	11	0.985363	N/A
A1_L3_371371_idba_bin.117	d__Bacteria;p__Firmicutes;c__Bacilli;o__RFN20;f__CAG-826;g__UBA4855;s__UBA4855 sp900540365	GCA_900540365.1	95	d__Bacteria;p__Firmicutes;c__Bacilli;o__RFN20;f__CAG-826;g__UBA4855;s__UBA4855 sp900540365	97.28	0.89	GCA_900540365.1	d__Bacteria;p__Firmicutes;c__Bacilli;o__RFN20;f__CAG-826;g__UBA4855;s__UBA4855 sp900540365	97.28	0.89	d__Bacteria;p__Firmicutes;c__Bacilli;o__RFN20;f__CAG-826;g__UBA4855;s__	ANI/Placement	topological placement and ANI have congruent species assignments	GCA_002438785.1, s__UBA4855 sp002438785, 95.0, 78.12, 0.35; GCA_900540395.1, s__UBA4855 sp900540395, 95.0, 77.88, 0.22; GCA_900545015.1, s__UBA4855 sp900545015, 95.0, 77.42, 0.26; GCA_002399785.1, s__UBA4855 sp002399785, 95.0, 77.02, 0.17; GCA_002451465.1, s__UBA4855 sp002451465, 95.0, 76.84, 0.22	88.31	11	N/A	N/A
A1_L3_371371_idba_bin.124	d__Bacteria;p__Proteobacteria;c__Alphaproteobacteria;o__RF32;f__CAG-239;g__CAG-267;s__	N/A	N/A	N/A	N/A	N/A	N/A	N/A	N/A	N/A	d__Bacteria;p__Proteobacteria;c__Alphaproteobacteria;o__RF32;f__CAG-239;g__CAG-267;s__	Placement	taxonomic classification fully defined by topology	GCA_900551865.1, s__CAG-267 sp900551865, 95.0, 78.22, 0.25; GCA_001917135.1, s__CAG-267 sp001917135, 95.0, 78.18, 0.29; GCA_002353835.1, s__CAG-267 sp002353835, 95.0, 77.88, 0.23	78.95	11	0.966523	N/A
A1_L3_371371_idba_bin.134	d__Bacteria;p__Bacteroidota;c__Bacteroidia;o__Bacteroidales;f__Bacteroidaceae;g__Prevotella;s__Prevotella sp000435635	GCA_000435635.1	95	d__Bacteria;p__Bacteroidota;c__Bacteroidia;o__Bacteroidales;f__Bacteroidaceae;g__Prevotella;s__Prevotella sp000435635	97.58	0.94	GCA_000435635.1	d__Bacteria;p__Bacteroidota;c__Bacteroidia;o__Bacteroidales;f__Bacteroidaceae;g__Prevotella;s__Prevotella sp000435635	97.58	0.94	d__Bacteria;p__Bacteroidota;c__Bacteroidia;o__Bacteroidales;f__Bacteroidaceae;g__Prevotella;s__	ANI/Placement	topological placement and ANI have congruent species assignments	GCF_900113305.1, s__Prevotella sp900113305, 95.0, 77.55, 0.1; GCF_900199655.1, s__Prevotella sp900199655, 95.0, 77.25, 0.15; GCF_002251365.1, s__Prevotella sp002251365, 95.0, 77.25, 0.12; GCF_002251385.1, s__Prevotella sp002251385, 95.0, 77.22, 0.13; GCA_002440225.1, s__Prevotella sp002440225, 95.0, 77.21, 0.13; GCF_004535825.1, s__Prevotella sp000434515, 95.0, 77.19, 0.12; GCF_000614065.1, s__Pr…	85.14	11	N/A	N/A
A1_L3_371371_idba_bin.142	d__Bacteria;p__Bacteroidota;c__Bacteroidia;o__Bacteroidales;f__Rikenellaceae;g__Alistipes;s__	N/A	N/A	N/A	N/A	N/A	GCF_006542685.1	d__Bacteria;p__Bacteroidota;c__Bacteroidia;o__Bacteroidales;f__Rikenellaceae;g__Alistipes;s__Alistipes sp006542685	84.7	0.78	d__Bacteria;p__Bacteroidota;c__Bacteroidia;o__Bacteroidales;f__Rikenellaceae;g__Alistipes;s__	Placement	taxonomic classification fully defined by topology	GCA_000434235.1, s__Alistipes sp000434235, 95.0, 85.18, 0.71; GCA_900544265.1, s__Alistipes sp900544265, 95.0, 84.38, 0.66; GCF_900604385.1, s__Alistipes sp002159375, 95.0, 83.18, 0.68; GCF_002161445.1, s__Alistipes sp002161445, 95.0, 83.02, 0.67; GCF_900290115.1, s__Alistipes sp900290115, 95.0, 82.55, 0.64; GCF_000312145.1, s__Alistipes senegalensis, 95.0, 82.55, 0.67; GCF_900083545.1, s__Alisti…	92.2	11	0.98259	N/A
A1_L3_371371_idba_bin.143	d__Bacteria;p__Firmicutes;c__Bacilli;o__RFN20;f__CAG-449;g__;s__	N/A	N/A	N/A	N/A	N/A	N/A	N/A	N/A	N/A	d__Bacteria;p__Firmicutes;c__Bacilli;o__RFN20;f__CAG-449;g__;s__	Placement	taxonomic novelty determined using RED	N/A	90.91	11	0.90777	N/A
A1_L3_371371_idba_bin.152	d__Bacteria;p__Firmicutes;c__Bacilli;o__RFN20;f__CAG-826;g__UBA4951;s__	N/A	N/A	N/A	N/A	N/A	N/A	N/A	N/A	N/A	d__Bacteria;p__Firmicutes;c__Bacilli;o__RFN20;f__CAG-826;g__UBA4951;s__	Placement	taxonomic classification fully defined by topology	N/A	82.58	11	0.94524	N/A
A1_L3_371371_idba_bin.16	d__Bacteria;p__Proteobacteria;c__Alphaproteobacteria;o__RF32;f__CAG-239;g__CAG-495;s__	N/A	N/A	N/A	N/A	N/A	GCA_900551585.1	d__Bacteria;p__Proteobacteria;c__Alphaproteobacteria;o__RF32;f__CAG-239;g__CAG-495;s__CAG-495 sp900551585	78.33	0.32	d__Bacteria;p__Proteobacteria;c__Alphaproteobacteria;o__RF32;f__CAG-239;g__CAG-495;s__	Placement	taxonomic classification fully defined by topology	GCA_000432275.1, s__CAG-495 sp000432275, 95.0, 77.19, 0.15; GCA_900538765.1, s__CAG-495 sp900538765, 95.0, 77.08, 0.14; GCA_001917125.1, s__CAG-495 sp001917125, 95.0, 76.94, 0.16; GCA_900540425.1, s__CAG-495 sp900540425, 95.0, 76.72, 0.13; GCA_000436375.1, s__CAG-495 sp000436375, 95.0, 76.42, 0.13	96.37	11	0.956157	N/A
A1_L3_371371_idba_bin.3	d__Bacteria;p__Bacteroidota;c__Bacteroidia;o__Bacteroidales;f__Tannerellaceae;g__Parabacteroides;s__Parabacteroides sp900552415	GCA_900552415.1	95	d__Bacteria;p__Bacteroidota;c__Bacteroidia;o__Bacteroidales;f__Tannerellaceae;g__Parabacteroides;s__Parabacteroides sp900552415	97.44	0.75	GCA_900552415.1	d__Bacteria;p__Bacteroidota;c__Bacteroidia;o__Bacteroidales;f__Tannerellaceae;g__Parabacteroides;s__Parabacteroides sp900552415	97.44	0.75	d__Bacteria;p__Bacteroidota;c__Bacteroidia;o__Bacteroidales;f__Tannerellaceae;g__Parabacteroides;s__	ANI/Placement	topological placement and ANI have congruent species assignments	GCF_000012845.1, s__Parabacteroides distasonis, 95.0, 77.83, 0.24; GCF_004793765.1, s__Parabacteroides distasonis_A, 95.0, 77.82, 0.22; GCF_900108035.1, s__Parabacteroides chinchillae, 95.0, 77.68, 0.09; GCF_002159645.1, s__Parabacteroides sp002159645, 95.0, 77.65, 0.1; GCF_003480915.1, s__Parabacteroides sp003480915, 95.0, 77.53, 0.13; GCF_000969835.1, s__Parabacteroides goldsteinii, 95.0, 77.52…	81.19	11	N/A	N/A
A1_L3_371371_idba_bin.35	d__Bacteria;p__Bacteroidota;c__Bacteroidia;o__Bacteroidales;f__Bacteroidaceae;g__43-108;s__43-108 sp001915545	GCA_001915545.1	95	d__Bacteria;p__Bacteroidota;c__Bacteroidia;o__Bacteroidales;f__Bacteroidaceae;g__43-108;s__43-108 sp001915545	98.33	0.86	GCA_001915545.1	d__Bacteria;p__Bacteroidota;c__Bacteroidia;o__Bacteroidales;f__Bacteroidaceae;g__43-108;s__43-108 sp001915545	98.33	0.86	d__Bacteria;p__Bacteroidota;c__Bacteroidia;o__Bacteroidales;f__Bacteroidaceae;g__;s__	ANI/Placement	topological placement and ANI have congruent species assignments	N/A	88.19	11	N/A	N/A
A1_L3_371371_idba_bin.36	d__Bacteria;p__Firmicutes_A;c__Clostridia_A;o__Christensenellales;f__CAG-917;g__CAG-917;s__CAG-917 sp000437555	GCA_000437555.1	95	d__Bacteria;p__Firmicutes_A;c__Clostridia_A;o__Christensenellales;f__CAG-917;g__CAG-917;s__CAG-917 sp000437555	98.28	0.93	GCA_000437555.1	d__Bacteria;p__Firmicutes_A;c__Clostridia_A;o__Christensenellales;f__CAG-917;g__CAG-917;s__CAG-917 sp000437555	98.28	0.93	d__Bacteria;p__Firmicutes_A;c__Clostridia_A;o__Christensenellales;f__CAG-917;g__;s__	ANI/Placement	topological placement and ANI have congruent species assignments	N/A	91.87	11	N/A	N/A
A1_L3_371371_idba_bin.4	d__Bacteria;p__Firmicutes_A;c__Clostridia_A;o__Christensenellales;f__UBA3700;g__;s__	N/A	N/A	N/A	N/A	N/A	N/A	N/A	N/A	N/A	d__Bacteria;p__Firmicutes_A;c__Clostridia_A;o__Christensenellales;f__;g__;s__	Placement	taxonomic novelty determined using RED	N/A	86.01	11	0.846953	N/A
A1_L3_371371_idba_bin.46	d__Bacteria;p__Bacteroidota;c__Bacteroidia;o__Bacteroidales;f__UBA932;g__RC9;s__RC9 sp001915575	GCA_001915575.1	95	d__Bacteria;p__Bacteroidota;c__Bacteroidia;o__Bacteroidales;f__UBA932;g__RC9;s__RC9 sp001915575	96.66	0.89	GCA_001915575.1	d__Bacteria;p__Bacteroidota;c__Bacteroidia;o__Bacteroidales;f__UBA932;g__RC9;s__RC9 sp001915575	96.66	0.89	d__Bacteria;p__Bacteroidota;c__Bacteroidia;o__Bacteroidales;f__UBA932;g__RC9;s__	ANI/Placement	topological placement and ANI have congruent species assignments	GCA_900543205.1, s__RC9 sp900543205, 95.0, 79.23, 0.43; GCF_900167895.1, s__RC9 sp900167895, 95.0, 78.48, 0.34; GCA_900541925.1, s__RC9 sp900541925, 95.0, 78.44, 0.31; GCA_002439095.1, s__RC9 sp002439095, 95.0, 78.38, 0.25; GCA_004555145.1, s__RC9 sp004555145, 95.0, 78.34, 0.26; GCA_900319975.1, s__RC9 sp900319975, 95.0, 78.3, 0.3; GCA_002438805.1, s__RC9 sp002438805, 95.0, 78.21, 0.29; GCA_90031…	88.51	11	N/A	N/A
A1_L3_371371_idba_bin.51	d__Bacteria;p__Firmicutes_A;c__Clostridia;o__Lachnospirales;f__Lachnospiraceae;g__992a;s__	N/A	N/A	N/A	N/A	N/A	GCF_001940245.1	d__Bacteria;p__Firmicutes_A;c__Clostridia;o__Lachnospirales;f__Lachnospiraceae;g__992a;s__992a sp001940245	78.75	0.26	d__Bacteria;p__Firmicutes_A;c__Clostridia;o__Lachnospirales;f__Lachnospiraceae;g__;s__	Placement	taxonomic novelty determined using RED	N/A	93.79	11	0.922939	N/A
A1_L3_371371_idba_bin.54	d__Bacteria;p__Firmicutes_A;c__Clostridia;o__Oscillospirales;f__Acutalibacteraceae;g__UBA1081;s__	N/A	N/A	N/A	N/A	N/A	N/A	N/A	N/A	N/A	d__Bacteria;p__Firmicutes_A;c__Clostridia;o__Oscillospirales;f__Acutalibacteraceae;g__UBA1081;s__	Placement	taxonomic classification fully defined by topology	GCA_900543395.1, s__UBA1081 sp900543395, 95.0, 76.02, 0.08	94.64	11	0.888911	N/A
A1_L3_371371_idba_bin.56	d__Bacteria;p__Cyanobacteria;c__Vampirovibrionia;o__Gastranaerophilales;f__Gastranaerophilaceae;g__Gastranaerophilus;s__	N/A	N/A	N/A	N/A	N/A	GCA_001899335.1	d__Bacteria;p__Cyanobacteria;c__Vampirovibrionia;o__Gastranaerophilales;f__Gastranaerophilaceae;g__Gastranaerophilus;s__Gastranaerophilus phascolarctosicola	81.62	0.72	d__Bacteria;p__Cyanobacteria;c__Vampirovibrionia;o__Gastranaerophilales;f__Gastranaerophilaceae;g__;s__	Placement	taxonomic novelty determined using RED	N/A	96.09	11	0.969814	N/A
A1_L3_371371_idba_bin.59	d__Bacteria;p__Spirochaetota;c__Spirochaetia;o__Treponematales;f__Treponemataceae;g__Treponema_F;s__	N/A	N/A	N/A	N/A	N/A	N/A	N/A	N/A	N/A	d__Bacteria;p__Spirochaetota;c__Spirochaetia;o__Treponematales;f__Treponemataceae;g__;s__	Placement	taxonomic novelty determined using RED	N/A	78.67	11	0.880333	N/A
A1_L3_371371_idba_bin.63	d__Bacteria;p__Bacteroidota;c__Bacteroidia;o__Bacteroidales;f__Muribaculaceae;g__CAG-279;s__	N/A	N/A	N/A	N/A	N/A	GCA_900550025.1	d__Bacteria;p__Bacteroidota;c__Bacteroidia;o__Bacteroidales;f__Muribaculaceae;g__CAG-279;s__CAG-279 sp900550025	85.04	0.56	d__Bacteria;p__Bacteroidota;c__Bacteroidia;o__Bacteroidales;f__Muribaculaceae;g__CAG-279;s__	Placement	taxonomic classification fully defined by topology	GCA_900544305.1, s__CAG-279 sp900544305, 95.0, 77.53, 0.17; GCA_900548875.1, s__CAG-279 sp900548875, 95.0, 77.32, 0.16; GCA_000437795.1, s__CAG-279 sp000437795, 95.0, 77.25, 0.14; GCA_900541555.1, s__CAG-279 sp900541555, 95.0, 77.12, 0.11; GCA_004555955.1, s__CAG-279 sp004555955, 95.0, 76.67, 0.09; GCA_900541935.1, s__CAG-279 sp900541935, 95.0, 76.66, 0.08	71.41	11	0.981179	N/A
A1_L3_371371_idba_bin.69	d__Bacteria;p__Desulfobacterota;c__Desulfovibrionia;o__Desulfovibrionales;f__Desulfovibrionaceae;g__Desulfovibrio;s__Desulfovibrio sp900556755	GCA_900556755.1	95	d__Bacteria;p__Desulfobacterota;c__Desulfovibrionia;o__Desulfovibrionales;f__Desulfovibrionaceae;g__Desulfovibrio;s__Desulfovibrio sp900556755	98.43	0.89	GCA_900556755.1	d__Bacteria;p__Desulfobacterota;c__Desulfovibrionia;o__Desulfovibrionales;f__Desulfovibrionaceae;g__Desulfovibrio;s__Desulfovibrio sp900556755	98.43	0.89	d__Bacteria;p__Desulfobacterota;c__Desulfovibrionia;o__Desulfovibrionales;f__Desulfovibrionaceae;g__Desulfovibrio;s__	ANI/Placement	topological placement and ANI have congruent species assignments	GCF_000156375.1, s__Desulfovibrio piger, 95.0, 95.37, 0.92; GCF_900116045.1, s__Desulfovibrio piger_A, 95.0, 93.72, 0.89; GCA_900540515.1, s__Desulfovibrio sp900540515, 95.0, 80.07, 0.49; GCF_001553605.1, s__Desulfovibrio fairfieldensis, 95.0, 79.91, 0.5; GCF_900102485.1, s__Desulfovibrio legallii_A, 95.0, 79.4, 0.43; GCF_004801255.1, s__Desulfovibrio desulfuricans_C, 95.0, 79.17, 0.38; GCA_00040…	94.17	11	N/A	N/A
A1_L3_371371_idba_bin.7	d__Bacteria;p__Firmicutes_A;c__Clostridia_A;o__Christensenellales;f__UBA3700;g__;s__	N/A	N/A	N/A	N/A	N/A	N/A	N/A	N/A	N/A	d__Bacteria;p__Firmicutes_A;c__Clostridia_A;o__Christensenellales;f__;g__;s__	Placement	taxonomic novelty determined using RED	N/A	89.64	11	0.843254	N/A
A1_L3_371371_idba_bin.71	d__Bacteria;p__Firmicutes_A;c__Clostridia_A;o__Christensenellales;f__CAG-314;g__CAG-1435;s__	N/A	N/A	N/A	N/A	N/A	GCA_000433775.1	d__Bacteria;p__Firmicutes_A;c__Clostridia_A;o__Christensenellales;f__CAG-314;g__CAG-1435;s__CAG-1435 sp000433775	80.15	0.41	d__Bacteria;p__Firmicutes_A;c__Clostridia_A;o__Christensenellales;f__CAG-314;g__CAG-1435;s__	Placement	taxonomic classification fully defined by topology	GCA_003537755.1, s__CAG-1435 sp003537755, 95.0, 77.14, 0.17	89.52	11	0.957635	N/A
A1_L3_371371_idba_bin.73	d__Bacteria;p__Spirochaetota;c__Spirochaetia;o__Spirochaetales;f__UBA9216;g__;s__	N/A	N/A	N/A	N/A	N/A	N/A	N/A	N/A	N/A	d__Bacteria;p__Spirochaetota;c__Spirochaetia;o__Spirochaetales;f__;g__;s__	Placement	taxonomic novelty determined using RED	N/A	73.87	11	0.715843	N/A
A1_L3_371371_idba_bin.82	d__Bacteria;p__Proteobacteria;c__Gammaproteobacteria;o__Burkholderiales;f__Burkholderiaceae;g__Sutterella;s__Sutterella sp900543805	GCA_900543805.1	95	d__Bacteria;p__Proteobacteria;c__Gammaproteobacteria;o__Burkholderiales;f__Burkholderiaceae;g__Sutterella;s__Sutterella sp900543805	97.67	0.88	GCA_900543805.1	d__Bacteria;p__Proteobacteria;c__Gammaproteobacteria;o__Burkholderiales;f__Burkholderiaceae;g__Sutterella;s__Sutterella sp900543805	97.67	0.88	d__Bacteria;p__Proteobacteria;c__Gammaproteobacteria;o__Burkholderiales;f__Burkholderiaceae;g__Sutterella;s__	ANI/Placement	topological placement and ANI have congruent species assignments	GCA_900545275.1, s__Sutterella sp900545275, 95.0, 93.15, 0.91; GCF_003609995.1, s__Sutterella megalosphaeroides, 95.0, 80.73, 0.48; GCF_000250875.1, s__Sutterella parvirubra, 95.0, 80.69, 0.43; GCF_000297775.1, s__Sutterella wadsworthensis_A, 95.0, 80.11, 0.41; GCF_006337085.1, s__Sutterella sp006337085, 95.0, 79.2, 0.36; GCF_003315195.1, s__Sutterella wadsworthensis, 95.0, 78.45, 0.19	90	11	N/A	N/A
A1_L3_371371_idba_bin.90	d__Bacteria;p__Bacteroidota;c__Bacteroidia;o__Bacteroidales;f__Barnesiellaceae;g__Barnesiella;s__	N/A	N/A	N/A	N/A	N/A	GCF_000512915.1	d__Bacteria;p__Bacteroidota;c__Bacteroidia;o__Bacteroidales;f__Barnesiellaceae;g__Barnesiella;s__Barnesiella viscericola	92.8	0.86	d__Bacteria;p__Bacteroidota;c__Bacteroidia;o__Bacteroidales;f__Barnesiellaceae;g__Barnesiella;s__	Placement	taxonomic classification fully defined by topology	GCF_002159975.1, s__Barnesiella sp002159975, 95.0, 86.19, 0.78; GCF_002161555.1, s__Barnesiella sp002161555, 95.0, 85.31, 0.8; GCF_000296465.1, s__Barnesiella intestinihominis, 95.0, 78.94, 0.34; GCA_900538555.1, s__Barnesiella sp900538555, 95.0, 77.78, 0.18; GCA_003150885.1, s__Barnesiella sp003150885, 95.0, 77.18, 0.07; GCA_900542255.1, s__Barnesiella sp900542255, 95.0, 77.11, 0.15; GCA_9005387…	97.66	11	0.995567	N/A
A1_L3_371371_idba_bin.93	d__Bacteria;p__Proteobacteria;c__Alphaproteobacteria;o__Rs-D84;f__Rs-D84;g__Rs-D84;s__	N/A	N/A	N/A	N/A	N/A	GCA_900546185.1	d__Bacteria;p__Proteobacteria;c__Alphaproteobacteria;o__Rs-D84;f__Rs-D84;g__Rs-D84;s__Rs-D84 sp900546185	78.54	0.5	d__Bacteria;p__Proteobacteria;c__Alphaproteobacteria;o__Rs-D84;f__Rs-D84;g__Rs-D84;s__	Placement	taxonomic classification fully defined by topology	GCA_900550565.1, s__Rs-D84 sp900550565, 95.0, 78.25, 0.44; GCA_002437665.1, s__Rs-D84 sp002437665, 95.0, 78.21, 0.34; GCA_900549365.1, s__Rs-D84 sp900549365, 95.0, 78.06, 0.37; GCA_900550495.1, s__Rs-D84 sp900550495, 95.0, 77.92, 0.37; GCA_900546225.1, s__Rs-D84 sp900546225, 95.0, 77.67, 0.36; GCA_900320405.1, s__Rs-D84 sp900320405, 95.0, 77.63, 0.27; GCA_002373935.1, s__Rs-D84 sp002373935, 95.0,…	80.34	11	0.976277	N/A
A10_L4_379379_idba_bin.106	d__Bacteria;p__Proteobacteria;c__Gammaproteobacteria;o__Enterobacterales;f__Enterobacteriaceae;g__Escherichia;s__Escherichia flexneri	GCF_002950215.1	97	d__Bacteria;p__Proteobacteria;c__Gammaproteobacteria;o__Enterobacterales;f__Enterobacteriaceae;g__Escherichia;s__Escherichia flexneri	98.07	0.9	N/A	N/A	N/A	N/A	d__Bacteria;p__Proteobacteria;c__Gammaproteobacteria;o__Enterobacterales;f__Enterobacteriaceae;g__Escherichia;s__	ANI/Placement	topological placement and ANI have incongruent species assignments	GCF_000026325.1, s__Escherichia coli_D, 96.95, 97.47, 0.95; GCF_002949675.1, s__Escherichia dysenteriae, 97.0, 97.37, 0.84; GCF_003697165.2, s__Escherichia coli, 96.81, 96.97, 0.92; GCF_003018335.1, s__Escherichia coli_C, 96.13, 96.24, 0.95; GCF_002965065.1, s__Escherichia sp002965065, 95.0, 94.62, 0.79; GCF_004211955.1, s__Escherichia sp004211955, 95.0, 93.22, 0.88; GCF_000208585.1, s__Escherich…	93	11	N/A	N/A
A10_L4_379379_idba_bin.108	d__Bacteria;p__Campylobacterota;c__Campylobacteria;o__Campylobacterales;f__Helicobacteraceae;g__Helicobacter_D;s__Helicobacter_D pullorum	GCF_000155495.1	95	d__Bacteria;p__Campylobacterota;c__Campylobacteria;o__Campylobacterales;f__Helicobacteraceae;g__Helicobacter_D;s__Helicobacter_D pullorum	97.99	0.97	GCF_000155495.1	d__Bacteria;p__Campylobacterota;c__Campylobacteria;o__Campylobacterales;f__Helicobacteraceae;g__Helicobacter_D;s__Helicobacter_D pullorum	97.99	0.97	d__Bacteria;p__Campylobacterota;c__Campylobacteria;o__Campylobacterales;f__Helicobacteraceae;g__Helicobacter_D;s__	ANI/Placement	topological placement and ANI have congruent species assignments	GCF_000162575.1, s__Helicobacter_D canadensis, 95.0, 80.33, 0.7; GCF_003288905.1, s__Helicobacter_D sp003288905, 95.0, 80.15, 0.69; GCF_000158455.1, s__Helicobacter_D winghamensis, 95.0, 78.27, 0.37; GCF_003670295.1, s__Helicobacter_D sp003670295, 95.0, 78.15, 0.4; GCF_000765695.2, s__Helicobacter_D sp000765695, 95.0, 78.15, 0.38; GCF_003245365.1, s__Helicobacter_D valdiviensis, 95.0, 78.11, 0.4;…	90.32	11	N/A	N/A
A10_L4_379379_idba_bin.113	d__Bacteria;p__Firmicutes_A;c__Clostridia_A;o__Christensenellales;f__UBA3700;g__;s__	N/A	N/A	N/A	N/A	N/A	N/A	N/A	N/A	N/A	d__Bacteria;p__Firmicutes_A;c__Clostridia_A;o__Christensenellales;f__;g__;s__	Placement	taxonomic novelty determined using RED	N/A	93.93	11	0.84571	N/A
A10_L4_379379_idba_bin.116	d__Bacteria;p__Bacteroidota;c__Bacteroidia;o__Bacteroidales;f__Muribaculaceae;g__CAG-279;s__CAG-279 sp900541555	GCA_900541555.1	95	d__Bacteria;p__Bacteroidota;c__Bacteroidia;o__Bacteroidales;f__Muribaculaceae;g__CAG-279;s__CAG-279 sp900541555	98.18	0.88	GCA_900541555.1	d__Bacteria;p__Bacteroidota;c__Bacteroidia;o__Bacteroidales;f__Muribaculaceae;g__CAG-279;s__CAG-279 sp900541555	98.18	0.88	d__Bacteria;p__Bacteroidota;c__Bacteroidia;o__Bacteroidales;f__Muribaculaceae;g__CAG-279;s__	ANI/Placement	topological placement and ANI have congruent species assignments	GCA_900550025.1, s__CAG-279 sp900550025, 95.0, 77.73, 0.13; GCA_004561555.1, s__CAG-279 sp004561555, 95.0, 77.28, 0.11; GCA_004555955.1, s__CAG-279 sp004555955, 95.0, 77.17, 0.12; GCA_900544305.1, s__CAG-279 sp900544305, 95.0, 77.03, 0.14; GCA_900548875.1, s__CAG-279 sp900548875, 95.0, 76.98, 0.15; GCA_000437795.1, s__CAG-279 sp000437795, 95.0, 76.88, 0.16; GCA_900556245.1, s__CAG-279 sp900556245…	83.08	11	N/A	N/A
A10_L4_379379_idba_bin.12	d__Bacteria;p__Bacteroidota;c__Bacteroidia;o__Bacteroidales;f__UBA932;g__RC9;s__	N/A	N/A	N/A	N/A	N/A	GCA_900543205.1	d__Bacteria;p__Bacteroidota;c__Bacteroidia;o__Bacteroidales;f__UBA932;g__RC9;s__RC9 sp900543205	84.5	0.7	d__Bacteria;p__Bacteroidota;c__Bacteroidia;o__Bacteroidales;f__UBA932;g__RC9;s__	Placement	taxonomic classification fully defined by topology	GCA_001915575.1, s__RC9 sp001915575, 95.0, 79.84, 0.48; GCF_900167895.1, s__RC9 sp900167895, 95.0, 79.33, 0.39; GCA_900319975.1, s__RC9 sp900319975, 95.0, 79.2, 0.36; GCA_900541925.1, s__RC9 sp900541925, 95.0, 79.05, 0.32; GCA_002438805.1, s__RC9 sp002438805, 95.0, 78.53, 0.36; GCA_002439095.1, s__RC9 sp002439095, 95.0, 78.4, 0.29; GCA_900318565.1, s__RC9 sp900318565, 95.0, 78.22, 0.24; GCA_00160…	89.31	11	0.991331	N/A
A10_L4_379379_idba_bin.124	d__Bacteria;p__Spirochaetota;c__Spirochaetia;o__Sphaerochaetales;f__Sphaerochaetaceae;g__Spiro-01;s__	N/A	N/A	N/A	N/A	N/A	N/A	N/A	N/A	N/A	d__Bacteria;p__Spirochaetota;c__Spirochaetia;o__Sphaerochaetales;f__Sphaerochaetaceae;g__;s__	Placement	taxonomic novelty determined using RED	N/A	87.34	11	0.873666	N/A
A10_L4_379379_idba_bin.14	d__Bacteria;p__Firmicutes_A;c__Clostridia;o__Oscillospirales;f__Acutalibacteraceae;g__CAG-180;s__	N/A	N/A	N/A	N/A	N/A	N/A	N/A	N/A	N/A	d__Bacteria;p__Firmicutes_A;c__Clostridia;o__Oscillospirales;f__Acutalibacteraceae;g__CAG-180;s__	Placement	taxonomic classification fully defined by topology	GCA_004555265.1, s__CAG-180 sp004555265, 95.0, 78.98, 0.43; GCA_002314305.1, s__CAG-180 sp002314305, 95.0, 78.69, 0.33; GCA_900540295.1, s__CAG-180 sp900540295, 95.0, 78.6, 0.4; GCA_900545625.1, s__CAG-180 sp900545625, 95.0, 78.37, 0.35; GCA_002490525.1, s__CAG-180 sp002490525, 95.0, 77.81, 0.29; GCA_000432435.1, s__CAG-180 sp000432435, 95.0, 77.16, 0.12; GCA_004556705.1, s__CAG-180 sp004556705, …	97.02	11	0.925597	N/A
A10_L4_379379_idba_bin.15	d__Bacteria;p__Firmicutes_A;c__Clostridia_A;o__Christensenellales;f__CAG-917;g__UMGS1688;s__	N/A	N/A	N/A	N/A	N/A	GCA_900544575.1	d__Bacteria;p__Firmicutes_A;c__Clostridia_A;o__Christensenellales;f__CAG-917;g__UMGS1688;s__UMGS1688 sp900544575	80.49	0.62	d__Bacteria;p__Firmicutes_A;c__Clostridia_A;o__Christensenellales;f__CAG-917;g__UMGS1688;s__	Placement	taxonomic classification fully defined by topology	GCA_900553825.1, s__UMGS1688 sp900553825, 95.0, 79.79, 0.57; GCA_900545885.1, s__UMGS1688 sp900545885, 95.0, 78.35, 0.31; GCA_900554085.1, s__UMGS1688 sp900554085, 95.0, 77.24, 0.26	94.42	11	0.979168	N/A
A10_L4_379379_idba_bin.16	d__Bacteria;p__Firmicutes_A;c__Clostridia_A;o__Christensenellales;f__UBA3700;g__;s__	N/A	N/A	N/A	N/A	N/A	N/A	N/A	N/A	N/A	d__Bacteria;p__Firmicutes_A;c__Clostridia_A;o__Christensenellales;f__;g__;s__	Placement	taxonomic novelty determined using RED	N/A	95.42	11	0.840739	N/A
A10_L4_379379_idba_bin.30	d__Bacteria;p__Bacteroidota;c__Bacteroidia;o__Bacteroidales;f__Bacteroidaceae;g__Phocaeicola;s__Phocaeicola plebeius_A	GCF_003437535.1	95	d__Bacteria;p__Bacteroidota;c__Bacteroidia;o__Bacteroidales;f__Bacteroidaceae;g__Phocaeicola;s__Phocaeicola plebeius_A	95.94	0.78	GCF_003437535.1	d__Bacteria;p__Bacteroidota;c__Bacteroidia;o__Bacteroidales;f__Bacteroidaceae;g__Phocaeicola;s__Phocaeicola plebeius_A	95.94	0.78	d__Bacteria;p__Bacteroidota;c__Bacteroidia;o__Bacteroidales;f__Bacteroidaceae;g__Phocaeicola;s__	ANI/Placement	topological placement and ANI have congruent species assignments	GCF_000187895.1, s__Phocaeicola plebeius, 95.0, 93.71, 0.73; GCA_900557085.1, s__Phocaeicola sp900557085, 95.0, 93.42, 0.44; GCA_900066455.1, s__Phocaeicola sp900066455, 95.0, 83.95, 0.65; GCF_900128455.1, s__Phocaeicola mediterraneensis, 95.0, 83.48, 0.63; GCA_900551445.1, s__Phocaeicola sp900551445, 95.0, 83.07, 0.59; GCA_900552075.1, s__Phocaeicola sp900552075, 95.0, 83.06, 0.65; GCA_900551065…	81.92	11	N/A	N/A
A10_L4_379379_idba_bin.32	d__Bacteria;p__Firmicutes_A;c__Clostridia;o__Peptostreptococcales;f__Anaerovoracaceae;g__;s__	N/A	N/A	N/A	N/A	N/A	N/A	N/A	N/A	N/A	d__Bacteria;p__Firmicutes_A;c__Clostridia;o__Peptostreptococcales;f__Anaerovoracaceae;g__;s__	Placement	taxonomic novelty determined using RED	N/A	81.27	11	0.852332	N/A
A10_L4_379379_idba_bin.34	d__Bacteria;p__Firmicutes_A;c__Clostridia_A;o__Christensenellales;f__UBA3700;g__;s__	N/A	N/A	N/A	N/A	N/A	N/A	N/A	N/A	N/A	d__Bacteria;p__Firmicutes_A;c__Clostridia_A;o__Christensenellales;f__;g__;s__	Placement	taxonomic novelty determined using RED	N/A	90.89	11	0.838506	N/A
A10_L4_379379_idba_bin.35	d__Bacteria;p__Verrucomicrobiota;c__Kiritimatiellae;o__RFP12;f__W1P29-020;g__W1P29-020;s__	N/A	N/A	N/A	N/A	N/A	GCA_004555175.1	d__Bacteria;p__Verrucomicrobiota;c__Kiritimatiellae;o__RFP12;f__W1P29-020;g__W1P29-020;s__W1P29-020 sp004555175	79.66	0.38	d__Bacteria;p__Verrucomicrobiota;c__Kiritimatiellae;o__RFP12;f__;g__;s__	Placement	taxonomic novelty determined using RED	N/A	86.25	11	0.909018	N/A
A10_L4_379379_idba_bin.53	d__Bacteria;p__Bacteroidota;c__Bacteroidia;o__Bacteroidales;f__Barnesiellaceae;g__Barnesiella;s__	N/A	N/A	N/A	N/A	N/A	N/A	N/A	N/A	N/A	d__Bacteria;p__Bacteroidota;c__Bacteroidia;o__Bacteroidales;f__Barnesiellaceae;g__Barnesiella;s__	Placement	taxonomic classification fully defined by topology	GCF_002159975.1, s__Barnesiella sp002159975, 95.0, 84.65, 0.81; GCF_000512915.1, s__Barnesiella viscericola, 95.0, 83.88, 0.74; GCF_002161555.1, s__Barnesiella sp002161555, 95.0, 83.74, 0.79; GCF_000296465.1, s__Barnesiella intestinihominis, 95.0, 78.75, 0.41; GCA_900538555.1, s__Barnesiella sp900538555, 95.0, 77.46, 0.17; GCA_003150885.1, s__Barnesiella sp003150885, 95.0, 76.95, 0.08; GCA_900542…	94.86	11	0.980585	N/A
A10_L4_379379_idba_bin.54	d__Bacteria;p__Bacteroidota;c__Bacteroidia;o__Bacteroidales;f__Paludibacteraceae;g__RUG163;s__	N/A	N/A	N/A	N/A	N/A	N/A	N/A	N/A	N/A	d__Bacteria;p__Bacteroidota;c__Bacteroidia;o__Bacteroidales;f__Paludibacteraceae;g__;s__	Placement	taxonomic novelty determined using RED	N/A	96.57	11	0.905682	N/A
A10_L4_379379_idba_bin.56	d__Bacteria;p__Firmicutes;c__Bacilli;o__RFN20;f__CAG-826;g__UBA4855;s__	N/A	N/A	N/A	N/A	N/A	N/A	N/A	N/A	N/A	d__Bacteria;p__Firmicutes;c__Bacilli;o__RFN20;f__CAG-826;g__UBA4855;s__	Placement	taxonomic classification fully defined by topology	GCA_900545015.1, s__UBA4855 sp900545015, 95.0, 77.67, 0.22; GCA_900540395.1, s__UBA4855 sp900540395, 95.0, 77.64, 0.22; GCA_900540365.1, s__UBA4855 sp900540365, 95.0, 77.61, 0.24; GCA_002399785.1, s__UBA4855 sp002399785, 95.0, 76.93, 0.14; GCA_002451465.1, s__UBA4855 sp002451465, 95.0, 76.9, 0.18; GCA_002438785.1, s__UBA4855 sp002438785, 95.0, 76.74, 0.19	87.18	11	0.920201	N/A
A10_L4_379379_idba_bin.65	d__Bacteria;p__Firmicutes_A;c__Clostridia_A;o__Christensenellales;f__UBA3700;g__;s__	N/A	N/A	N/A	N/A	N/A	N/A	N/A	N/A	N/A	d__Bacteria;p__Firmicutes_A;c__Clostridia_A;o__Christensenellales;f__;g__;s__	Placement	taxonomic novelty determined using RED	N/A	91.33	11	0.837824	N/A
A10_L4_379379_idba_bin.66	d__Bacteria;p__Proteobacteria;c__Gammaproteobacteria;o__Enterobacterales;f__Succinivibrionaceae;g__Succinatimonas;s__	N/A	N/A	N/A	N/A	N/A	GCF_000188195.1	d__Bacteria;p__Proteobacteria;c__Gammaproteobacteria;o__Enterobacterales;f__Succinivibrionaceae;g__Succinatimonas;s__Succinatimonas hippei	88.5	0.83	d__Bacteria;p__Proteobacteria;c__Gammaproteobacteria;o__Enterobacterales;f__Succinivibrionaceae;g__;s__	Placement	taxonomic novelty determined using RED	N/A	96.87	11	0.994032	N/A
A10_L4_379379_idba_bin.69	d__Bacteria;p__Campylobacterota;c__Campylobacteria;o__Campylobacterales;f__Helicobacteraceae;g__Helicobacter_A;s__	N/A	N/A	N/A	N/A	N/A	N/A	N/A	N/A	N/A	d__Bacteria;p__Campylobacterota;c__Campylobacteria;o__Campylobacterales;f__Helicobacteraceae;g__Helicobacter_A;s__	Placement	taxonomic classification fully defined by topology	GCF_000765905.2, s__Helicobacter_A trogontum, 95.0, 77.16, 0.16; GCF_003364195.1, s__Helicobacter_A sp003364195, 95.0, 77.02, 0.22; GCF_900198365.1, s__Helicobacter_A bilis_B, 95.83, 76.85, 0.17; GCF_900198625.1, s__Helicobacter_A rappini, 96.58, 76.7, 0.17; GCF_001999985.1, s__Helicobacter_A bilis_A, 96.35, 76.64, 0.15; GCF_000686565.1, s__Helicobacter_A bilis, 96.58, 76.59, 0.17; GCF_000765805.…	91.92	11	0.92268	N/A
A10_L4_379379_idba_bin.71	d__Bacteria;p__Bacteroidota;c__Bacteroidia;o__Bacteroidales;f__P3;g__;s__	N/A	N/A	N/A	N/A	N/A	N/A	N/A	N/A	N/A	d__Bacteria;p__Bacteroidota;c__Bacteroidia;o__Bacteroidales;f__;g__;s__	Placement	taxonomic novelty determined using RED	N/A	77.56	11	0.761964	N/A
A10_L4_379379_idba_bin.91	d__Bacteria;p__Bacteroidota;c__Bacteroidia;o__Bacteroidales;f__UBA932;g__UBA3382;s__UBA3382 sp002159555	GCF_002159555.1	95	d__Bacteria;p__Bacteroidota;c__Bacteroidia;o__Bacteroidales;f__UBA932;g__UBA3382;s__UBA3382 sp002159555	97.21	0.92	GCF_002159555.1	d__Bacteria;p__Bacteroidota;c__Bacteroidia;o__Bacteroidales;f__UBA932;g__UBA3382;s__UBA3382 sp002159555	97.21	0.92	d__Bacteria;p__Bacteroidota;c__Bacteroidia;o__Bacteroidales;f__UBA932;g__UBA3382;s__	ANI/Placement	topological placement and ANI have congruent species assignments	GCA_002358965.1, s__UBA3382 sp002358965, 95.0, 79.76, 0.54	97.46	11	N/A	N/A
A10_L4_379379_idba_bin.97	d__Bacteria;p__Firmicutes;c__Bacilli;o__Erysipelotrichales;f__Erysipelatoclostridiaceae;g__Massiliomicrobiota;s__Massiliomicrobiota sp002160865	GCF_002160865.1	95	d__Bacteria;p__Firmicutes;c__Bacilli;o__Erysipelotrichales;f__Erysipelatoclostridiaceae;g__Massiliomicrobiota;s__Massiliomicrobiota sp002160865	97.93	0.87	GCF_002160865.1	d__Bacteria;p__Firmicutes;c__Bacilli;o__Erysipelotrichales;f__Erysipelatoclostridiaceae;g__Massiliomicrobiota;s__Massiliomicrobiota sp002160865	97.93	0.87	d__Bacteria;p__Firmicutes;c__Bacilli;o__Erysipelotrichales;f__Erysipelatoclostridiaceae;g__Massiliomicrobiota;s__	ANI/Placement	topological placement and ANI have congruent species assignments	GCF_002160815.1, s__Massiliomicrobiota sp002160815, 95.0, 86.58, 0.75	90.44	11	N/A	N/A
A10_L4_379379_idba_bin.98	d__Bacteria;p__Synergistota;c__Synergistia;o__Synergistales;f__Synergistaceae;g__An23;s__An23 sp900544635	GCA_900544635.1	95	d__Bacteria;p__Synergistota;c__Synergistia;o__Synergistales;f__Synergistaceae;g__An23;s__An23 sp900544635	96.04	0.74	GCA_900544635.1	d__Bacteria;p__Synergistota;c__Synergistia;o__Synergistales;f__Synergistaceae;g__An23;s__An23 sp900544635	96.04	0.74	d__Bacteria;p__Synergistota;c__Synergistia;o__Synergistales;f__Synergistaceae;g__An23;s__	ANI/Placement	topological placement and ANI have congruent species assignments	GCA_900545755.1, s__An23 sp900545755, 95.0, 87.52, 0.8; GCF_002159945.1, s__An23 sp002159945, 95.0, 85.51, 0.87	69.66	11	N/A	N/A
A10_L4_379379_idba_bin.99	d__Bacteria;p__Bacteroidota;c__Bacteroidia;o__Bacteroidales;f__UBA932;g__RC9;s__	N/A	N/A	N/A	N/A	N/A	GCA_900546395.1	d__Bacteria;p__Bacteroidota;c__Bacteroidia;o__Bacteroidales;f__UBA932;g__RC9;s__RC9 sp900546395	77.58	0.14	d__Bacteria;p__Bacteroidota;c__Bacteroidia;o__Bacteroidales;f__UBA932;g__RC9;s__	Placement	taxonomic classification fully defined by topology	GCA_900543205.1, s__RC9 sp900543205, 95.0, 77.25, 0.1; GCA_002298075.1, s__RC9 sp002298075, 95.0, 77.03, 0.12; GCA_004554455.1, s__RC9 sp004554455, 95.0, 76.85, 0.09; GCA_002439805.1, s__RC9 sp002439805, 95.0, 76.78, 0.08; GCA_002438805.1, s__RC9 sp002438805, 95.0, 76.69, 0.07; GCA_004552615.1, s__RC9 sp004552615, 95.0, 76.57, 0.11; GCA_002440085.1, s__RC9 sp002440085, 95.0, 76.54, 0.06; GCA_0004…	87	11	0.959322	N/A
A100_L1_326326_idba_bin.101	d__Bacteria;p__Bacteroidota;c__Bacteroidia;o__Bacteroidales;f__Bacteroidaceae;g__Phocaeicola;s__Phocaeicola sp900540105	GCA_900540105.1	95	d__Bacteria;p__Bacteroidota;c__Bacteroidia;o__Bacteroidales;f__Bacteroidaceae;g__Phocaeicola;s__Phocaeicola sp900540105	99	0.9	GCA_900540105.1	d__Bacteria;p__Bacteroidota;c__Bacteroidia;o__Bacteroidales;f__Bacteroidaceae;g__Phocaeicola;s__Phocaeicola sp900540105	99	0.9	d__Bacteria;p__Bacteroidota;c__Bacteroidia;o__Bacteroidales;f__Bacteroidaceae;g__Phocaeicola;s__	ANI/Placement	topological placement and ANI have congruent species assignments	GCF_003437535.1, s__Phocaeicola plebeius_A, 95.0, 78.94, 0.28; GCF_000154845.1, s__Phocaeicola coprocola, 95.0, 78.46, 0.23; GCF_000187895.1, s__Phocaeicola plebeius, 95.0, 78.39, 0.27; GCA_900066455.1, s__Phocaeicola sp900066455, 95.0, 78.38, 0.27; GCF_002161565.1, s__Phocaeicola sp002161565, 95.0, 78.36, 0.27; GCF_900128455.1, s__Phocaeicola mediterraneensis, 95.0, 78.3, 0.26; GCA_900553185.1, …	97.64	11	N/A	N/A
A100_L1_326326_idba_bin.108	d__Bacteria;p__Desulfobacterota;c__Desulfovibrionia;o__Desulfovibrionales;f__Desulfovibrionaceae;g__Desulfovibrio;s__Desulfovibrio sp002159665	GCF_002159665.1	95	d__Bacteria;p__Desulfobacterota;c__Desulfovibrionia;o__Desulfovibrionales;f__Desulfovibrionaceae;g__Desulfovibrio;s__Desulfovibrio sp002159665	97.3	0.93	GCF_002159665.1	d__Bacteria;p__Desulfobacterota;c__Desulfovibrionia;o__Desulfovibrionales;f__Desulfovibrionaceae;g__Desulfovibrio;s__Desulfovibrio sp002159665	97.3	0.93	d__Bacteria;p__Desulfobacterota;c__Desulfovibrionia;o__Desulfovibrionales;f__Desulfovibrionaceae;g__Desulfovibrio;s__	ANI/Placement	topological placement and ANI have congruent species assignments	GCF_900116045.1, s__Desulfovibrio piger_A, 95.0, 78.39, 0.2; GCA_002369295.1, s__Desulfovibrio sp002369295, 95.0, 78.32, 0.2; GCF_000156375.1, s__Desulfovibrio piger, 95.0, 78.07, 0.2; GCA_900556755.1, s__Desulfovibrio sp900556755, 95.0, 77.79, 0.15; GCA_900546145.1, s__Desulfovibrio sp900546145, 95.0, 77.68, 0.18; GCA_900319575.1, s__Desulfovibrio sp900319575, 95.0, 77.6, 0.18; GCF_004801255.1, …	88.67	11	N/A	N/A
A100_L1_326326_idba_bin.121	d__Bacteria;p__Proteobacteria;c__Alphaproteobacteria;o__Rs-D84;f__Rs-D84;g__Rs-D84;s__	N/A	N/A	N/A	N/A	N/A	GCA_900546185.1	d__Bacteria;p__Proteobacteria;c__Alphaproteobacteria;o__Rs-D84;f__Rs-D84;g__Rs-D84;s__Rs-D84 sp900546185	79.06	0.61	d__Bacteria;p__Proteobacteria;c__Alphaproteobacteria;o__Rs-D84;f__Rs-D84;g__Rs-D84;s__	Placement	taxonomic classification fully defined by topology	GCA_900550565.1, s__Rs-D84 sp900550565, 95.0, 77.97, 0.43; GCA_900546225.1, s__Rs-D84 sp900546225, 95.0, 77.94, 0.42; GCA_900549365.1, s__Rs-D84 sp900549365, 95.0, 77.91, 0.43; GCA_002437665.1, s__Rs-D84 sp002437665, 95.0, 77.89, 0.42; GCA_900550495.1, s__Rs-D84 sp900550495, 95.0, 77.83, 0.42; GCA_900320405.1, s__Rs-D84 sp900320405, 95.0, 77.67, 0.27; GCA_002371155.1, s__Rs-D84 sp002371155, 95.0,…	74.82	11	0.97681	N/A
A100_L1_326326_idba_bin.125	d__Bacteria;p__Firmicutes_A;c__Clostridia;o__TANB77;f__CAG-508;g__CAG-269;s__	N/A	N/A	N/A	N/A	N/A	GCA_900553985.1	d__Bacteria;p__Firmicutes_A;c__Clostridia;o__TANB77;f__CAG-508;g__CAG-269;s__CAG-269 sp900553985	80.14	0.48	d__Bacteria;p__Firmicutes_A;c__Clostridia;o__TANB77;f__CAG-508;g__CAG-269;s__	Placement	taxonomic classification fully defined by topology	GCA_900556695.1, s__CAG-269 sp900556695, 95.0, 79.93, 0.42; GCA_000431335.1, s__CAG-269 sp000431335, 95.0, 79.57, 0.43; GCA_900556945.1, s__CAG-269 sp900556945, 95.0, 79.31, 0.49; GCA_900557115.1, s__CAG-269 sp900557115, 95.0, 79.27, 0.43; GCA_900554565.1, s__CAG-269 sp900554565, 95.0, 79.19, 0.43; GCA_900552555.1, s__CAG-269 sp900552555, 95.0, 79.03, 0.36; GCA_001916005.1, s__CAG-269 sp001916005…	88.59	11	0.952964	Genome has more than 14.2% of markers with multiple hits
A100_L1_326326_idba_bin.137	d__Bacteria;p__Bacteroidota;c__Bacteroidia;o__Bacteroidales;f__Muribaculaceae;g__;s__	N/A	N/A	N/A	N/A	N/A	N/A	N/A	N/A	N/A	d__Bacteria;p__Bacteroidota;c__Bacteroidia;o__Bacteroidales;f__Muribaculaceae;g__;s__	Placement	taxonomic classification fully defined by topology	N/A	93.67	11	0.891703	N/A
A100_L1_326326_idba_bin.140	d__Bacteria;p__Proteobacteria;c__Gammaproteobacteria;o__Enterobacterales;f__Succinivibrionaceae;g__Anaerobiospirillum;s__	N/A	N/A	N/A	N/A	N/A	N/A	N/A	N/A	N/A	d__Bacteria;p__Proteobacteria;c__Gammaproteobacteria;o__Enterobacterales;f__Succinivibrionaceae;g__;s__	Placement	taxonomic novelty determined using RED	N/A	78.15	11	0.949493	N/A
A100_L1_326326_idba_bin.143	d__Bacteria;p__Bacteroidota;c__Bacteroidia;o__Bacteroidales;f__Bacteroidaceae;g__Bacteroides;s__	N/A	N/A	N/A	N/A	N/A	GCF_002160055.1	d__Bacteria;p__Bacteroidota;c__Bacteroidia;o__Bacteroidales;f__Bacteroidaceae;g__Bacteroides;s__Bacteroides sp002160055	78.21	0.2	d__Bacteria;p__Bacteroidota;c__Bacteroidia;o__Bacteroidales;f__Bacteroidaceae;g__Bacteroides;s__	Placement	taxonomic classification fully defined by topology	GCF_900128475.1, s__Bacteroides massiliensis, 95.0, 78.32, 0.26; GCF_900130135.1, s__Bacteroides togonis, 95.0, 78.16, 0.21; GCF_000374365.1, s__Bacteroides gallinarum, 95.0, 77.95, 0.17; GCF_900108345.1, s__Bacteroides ndongoniae, 95.0, 77.64, 0.25; GCF_000154205.1, s__Bacteroides uniformis, 95.0, 77.56, 0.19; GCF_900129655.1, s__Bacteroides clarus, 95.0, 77.52, 0.15; GCF_000158035.1, s__Bactero…	91.87	11	0.986775	N/A
A100_L1_326326_idba_bin.149	d__Bacteria;p__Verrucomicrobiota;c__Verrucomicrobiae;o__Opitutales;f__UBA953;g__W0P29-029;s__	N/A	N/A	N/A	N/A	N/A	GCA_004558035.1	d__Bacteria;p__Verrucomicrobiota;c__Verrucomicrobiae;o__Opitutales;f__UBA953;g__W0P29-029;s__W0P29-029 sp004558035	81.2	0.57	d__Bacteria;p__Verrucomicrobiota;c__Verrucomicrobiae;o__Opitutales;f__UBA953;g__;s__	Placement	taxonomic novelty determined using RED	N/A	89.42	11	0.89649	N/A
A100_L1_326326_idba_bin.153	d__Bacteria;p__Actinobacteriota;c__Actinomycetia;o__Actinomycetales;f__Bifidobacteriaceae;g__Aeriscardovia;s__Aeriscardovia aeriphila	GCF_002259595.1	95	d__Bacteria;p__Actinobacteriota;c__Actinomycetia;o__Actinomycetales;f__Bifidobacteriaceae;g__Aeriscardovia;s__Aeriscardovia aeriphila	95.09	0.89	GCF_002259595.1	d__Bacteria;p__Actinobacteriota;c__Actinomycetia;o__Actinomycetales;f__Bifidobacteriaceae;g__Aeriscardovia;s__Aeriscardovia aeriphila	95.09	0.89	d__Bacteria;p__Actinobacteriota;c__Actinomycetia;o__Actinomycetales;f__Bifidobacteriaceae;g__;s__	ANI/Placement	topological placement and ANI have congruent species assignments	N/A	91.27	11	N/A	N/A
A100_L1_326326_idba_bin.159	d__Bacteria;p__Firmicutes_A;c__Clostridia;o__Oscillospirales;f__Acutalibacteraceae;g__CAG-180;s__CAG-180 sp002314305	GCA_002314305.1	95	d__Bacteria;p__Firmicutes_A;c__Clostridia;o__Oscillospirales;f__Acutalibacteraceae;g__CAG-180;s__CAG-180 sp002314305	97.1	0.75	GCA_002314305.1	d__Bacteria;p__Firmicutes_A;c__Clostridia;o__Oscillospirales;f__Acutalibacteraceae;g__CAG-180;s__CAG-180 sp002314305	97.1	0.75	d__Bacteria;p__Firmicutes_A;c__Clostridia;o__Oscillospirales;f__Acutalibacteraceae;g__CAG-180;s__	ANI/Placement	topological placement and ANI have congruent species assignments	GCA_900545625.1, s__CAG-180 sp900545625, 95.0, 94.02, 0.8; GCA_900540295.1, s__CAG-180 sp900540295, 95.0, 77.82, 0.26; GCA_004555265.1, s__CAG-180 sp004555265, 95.0, 77.67, 0.3; GCA_002490525.1, s__CAG-180 sp002490525, 95.0, 77.11, 0.2	90.4	11	N/A	N/A
A100_L1_326326_idba_bin.18	d__Bacteria;p__Firmicutes_A;c__Clostridia;o__Lachnospirales;f__Lachnospiraceae;g__Mediterraneibacter;s__Mediterraneibacter sp002159505	GCF_002159505.1	95	d__Bacteria;p__Firmicutes_A;c__Clostridia;o__Lachnospirales;f__Lachnospiraceae;g__Mediterraneibacter;s__Mediterraneibacter sp002159505	97.44	0.77	GCF_002159505.1	d__Bacteria;p__Firmicutes_A;c__Clostridia;o__Lachnospirales;f__Lachnospiraceae;g__Mediterraneibacter;s__Mediterraneibacter sp002159505	97.44	0.77	d__Bacteria;p__Firmicutes_A;c__Clostridia;o__Lachnospirales;f__Lachnospiraceae;g__Mediterraneibacter;s__	ANI/Placement	topological placement and ANI have congruent species assignments	GCF_002161355.1, s__Mediterraneibacter sp002161355, 95.0, 80.0, 0.38; GCA_900555215.1, s__Mediterraneibacter sp900555215, 95.0, 79.35, 0.4; GCF_900120155.1, s__Mediterraneibacter sp900120155, 95.0, 79.23, 0.28; GCA_002314255.1, s__Mediterraneibacter sp002314255, 95.0, 79.04, 0.36; GCF_002160525.1, s__Mediterraneibacter sp002160525, 95.0, 78.63, 0.32; GCA_900553885.1, s__Mediterraneibacter sp90055…	81.77	11	N/A	N/A
A100_L1_326326_idba_bin.24	d__Bacteria;p__Firmicutes;c__Bacilli;o__RFN20;f__CAG-826;g__;s__	N/A	N/A	N/A	N/A	N/A	N/A	N/A	N/A	N/A	d__Bacteria;p__Firmicutes;c__Bacilli;o__RFN20;f__CAG-826;g__;s__	Placement	taxonomic novelty determined using RED	N/A	85.95	11	0.860863	N/A
A100_L1_326326_idba_bin.3	d__Bacteria;p__Proteobacteria;c__Gammaproteobacteria;o__Enterobacterales;f__Succinivibrionaceae;g__Anaerobiospirillum;s__	N/A	N/A	N/A	N/A	N/A	N/A	N/A	N/A	N/A	d__Bacteria;p__Proteobacteria;c__Gammaproteobacteria;o__Enterobacterales;f__Succinivibrionaceae;g__;s__	Placement	taxonomic novelty determined using RED	N/A	86.49	11	0.944753	N/A
A100_L1_326326_idba_bin.31	d__Bacteria;p__Bacteroidota;c__Bacteroidia;o__Bacteroidales;f__Muribaculaceae;g__CAG-279;s__	N/A	N/A	N/A	N/A	N/A	GCA_900550025.1	d__Bacteria;p__Bacteroidota;c__Bacteroidia;o__Bacteroidales;f__Muribaculaceae;g__CAG-279;s__CAG-279 sp900550025	84.28	0.6	d__Bacteria;p__Bacteroidota;c__Bacteroidia;o__Bacteroidales;f__Muribaculaceae;g__CAG-279;s__	Placement	taxonomic classification fully defined by topology	GCA_900544305.1, s__CAG-279 sp900544305, 95.0, 77.77, 0.17; GCA_000437795.1, s__CAG-279 sp000437795, 95.0, 77.72, 0.14; GCA_900548875.1, s__CAG-279 sp900548875, 95.0, 77.3, 0.16; GCA_004561555.1, s__CAG-279 sp004561555, 95.0, 77.05, 0.11; GCA_900541555.1, s__CAG-279 sp900541555, 95.0, 77.04, 0.12; GCA_004555955.1, s__CAG-279 sp004555955, 95.0, 76.97, 0.1; GCA_900541935.1, s__CAG-279 sp900541935, …	81.69	11	0.977835	N/A
A100_L1_326326_idba_bin.37	d__Bacteria;p__Bacteroidota;c__Bacteroidia;o__Bacteroidales;f__Bacteroidaceae;g__Prevotella;s__Prevotella sp000435635	GCA_000435635.1	95	d__Bacteria;p__Bacteroidota;c__Bacteroidia;o__Bacteroidales;f__Bacteroidaceae;g__Prevotella;s__Prevotella sp000435635	97.49	0.89	GCA_000435635.1	d__Bacteria;p__Bacteroidota;c__Bacteroidia;o__Bacteroidales;f__Bacteroidaceae;g__Prevotella;s__Prevotella sp000435635	97.49	0.89	d__Bacteria;p__Bacteroidota;c__Bacteroidia;o__Bacteroidales;f__Bacteroidaceae;g__Prevotella;s__	ANI/Placement	topological placement and ANI have congruent species assignments	GCA_002440225.1, s__Prevotella sp002440225, 95.0, 77.21, 0.11; GCF_000184945.1, s__Prevotella buccae, 95.0, 77.14, 0.16; GCF_900113305.1, s__Prevotella sp900113305, 95.0, 77.13, 0.11; GCF_004535825.1, s__Prevotella sp000434515, 95.0, 77.11, 0.1; GCF_900199655.1, s__Prevotella sp900199655, 95.0, 77.02, 0.13; GCA_900313215.1, s__Prevotella sp900313215, 95.0, 77.02, 0.12; GCA_002439605.1, s__Prevote…	97.46	11	N/A	N/A
A100_L1_326326_idba_bin.4	d__Bacteria;p__Bacteroidota;c__Bacteroidia;o__Bacteroidales;f__Paludibacteraceae;g__RUG163;s__	N/A	N/A	N/A	N/A	N/A	N/A	N/A	N/A	N/A	d__Bacteria;p__Bacteroidota;c__Bacteroidia;o__Bacteroidales;f__Paludibacteraceae;g__;s__	Placement	taxonomic novelty determined using RED	N/A	95.54	11	0.905847	N/A
A100_L1_326326_idba_bin.48	d__Bacteria;p__Elusimicrobiota;c__Elusimicrobia;o__Elusimicrobiales;f__Elusimicrobiaceae;g__UBA1436;s__	N/A	N/A	N/A	N/A	N/A	GCF_002159705.1	d__Bacteria;p__Elusimicrobiota;c__Elusimicrobia;o__Elusimicrobiales;f__Elusimicrobiaceae;g__UBA1436;s__UBA1436 sp002159705	83.11	0.76	d__Bacteria;p__Elusimicrobiota;c__Elusimicrobia;o__Elusimicrobiales;f__Elusimicrobiaceae;g__UBA1436;s__	Placement	taxonomic classification fully defined by topology	GCA_002329395.1, s__UBA1436 sp002329395, 95.0, 82.51, 0.74; GCA_002432025.1, s__UBA1436 sp002432025, 95.0, 80.69, 0.6; GCA_900541355.1, s__UBA1436 sp900541355, 95.0, 79.81, 0.54; GCA_900540405.1, s__UBA1436 sp900540405, 95.0, 79.02, 0.49; GCA_900315795.1, s__UBA1436 sp900315795, 95.0, 78.76, 0.37; GCA_002309715.1, s__UBA1436 sp002309715, 95.0, 78.43, 0.28; GCA_900315845.1, s__UBA1436 sp900315845,…	84.86	11	0.976946	N/A
A100_L1_326326_idba_bin.50	d__Bacteria;p__Bacteroidota;c__Bacteroidia;o__Bacteroidales;f__Bacteroidaceae;g__Phocaeicola;s__Phocaeicola sp002161765	GCF_002161765.1	95	d__Bacteria;p__Bacteroidota;c__Bacteroidia;o__Bacteroidales;f__Bacteroidaceae;g__Phocaeicola;s__Phocaeicola sp002161765	97.36	0.71	GCF_002161765.1	d__Bacteria;p__Bacteroidota;c__Bacteroidia;o__Bacteroidales;f__Bacteroidaceae;g__Phocaeicola;s__Phocaeicola sp002161765	97.36	0.71	d__Bacteria;p__Bacteroidota;c__Bacteroidia;o__Bacteroidales;f__Bacteroidaceae;g__Phocaeicola;s__	ANI/Placement	topological placement and ANI have congruent species assignments	GCF_000190575.1, s__Phocaeicola salanitronis, 95.0, 83.23, 0.53; GCA_900540105.1, s__Phocaeicola sp900540105, 95.0, 83.21, 0.24; GCA_900546355.1, s__Phocaeicola sp900546355, 95.0, 82.15, 0.45; GCF_002161565.1, s__Phocaeicola sp002161565, 95.0, 81.4, 0.48; GCA_900544675.1, s__Phocaeicola sp900544675, 95.0, 79.82, 0.44; GCF_003437535.1, s__Phocaeicola plebeius_A, 95.0, 78.76, 0.19; GCF_000154845.1,…	63.49	11	N/A	N/A
A100_L1_326326_idba_bin.53	d__Bacteria;p__Bacteroidota;c__Bacteroidia;o__Bacteroidales;f__Tannerellaceae;g__Parabacteroides;s__	N/A	N/A	N/A	N/A	N/A	GCF_002159645.1	d__Bacteria;p__Bacteroidota;c__Bacteroidia;o__Bacteroidales;f__Tannerellaceae;g__Parabacteroides;s__Parabacteroides sp002159645	83.91	0.71	d__Bacteria;p__Bacteroidota;c__Bacteroidia;o__Bacteroidales;f__Tannerellaceae;g__Parabacteroides;s__	Placement	taxonomic classification fully defined by topology	GCA_900547435.1, s__Parabacteroides sp900547435, 95.0, 79.66, 0.21; GCA_000436495.1, s__Parabacteroides sp000436495, 95.0, 77.23, 0.14; GCF_000012845.1, s__Parabacteroides distasonis, 95.0, 77.16, 0.08; GCA_900549585.1, s__Parabacteroides sp900549585, 95.0, 77.06, 0.11; GCF_004793765.1, s__Parabacteroides distasonis_A, 95.0, 77.04, 0.08; GCA_900548175.1, s__Parabacteroides sp900548175, 95.0, 76.8…	76.23	11	0.993065	N/A
A100_L1_326326_idba_bin.55	d__Bacteria;p__Firmicutes;c__Bacilli;o__RFN20;f__CAG-826;g__;s__	N/A	N/A	N/A	N/A	N/A	N/A	N/A	N/A	N/A	d__Bacteria;p__Firmicutes;c__Bacilli;o__RFN20;f__CAG-826;g__;s__	Placement	taxonomic novelty determined using RED	N/A	89.4	11	0.872405	N/A
A100_L1_326326_idba_bin.57	d__Bacteria;p__Proteobacteria;c__Alphaproteobacteria;o__RF32;f__CAG-239;g__51-20;s__	N/A	N/A	N/A	N/A	N/A	N/A	N/A	N/A	N/A	d__Bacteria;p__Proteobacteria;c__Alphaproteobacteria;o__RF32;f__CAG-239;g__51-20;s__	Placement	taxonomic classification fully defined by topology	GCA_001917175.1, s__51-20 sp001917175, 95.0, 80.16, 0.62; GCA_900539605.1, s__51-20 sp900539605, 95.0, 78.25, 0.39; GCA_900542055.1, s__51-20 sp900542055, 95.0, 76.63, 0.13	91.92	11	0.951944	N/A
A100_L1_326326_idba_bin.58	d__Bacteria;p__Cyanobacteria;c__Vampirovibrionia;o__Gastranaerophilales;f__Gastranaerophilaceae;g__Zag1;s__	N/A	N/A	N/A	N/A	N/A	N/A	N/A	N/A	N/A	d__Bacteria;p__Cyanobacteria;c__Vampirovibrionia;o__Gastranaerophilales;f__Gastranaerophilaceae;g__Zag1;s__	Placement	taxonomic classification fully defined by topology	GCA_900551675.1, s__Zag1 sp900551675, 95.0, 82.31, 0.6; GCA_000438175.1, s__Zag1 sp000438175, 95.0, 79.71, 0.6; GCA_900555175.1, s__Zag1 sp900555175, 95.0, 79.25, 0.55; GCA_000437435.1, s__Zag1 sp000437435, 95.0, 79.07, 0.54; GCA_000433095.1, s__Zag1 sp000433095, 95.0, 78.85, 0.53; GCF_900548405.1, s__Zag1 sp001917115, 95.0, 78.82, 0.52; GCA_001765415.1, s__Zag1 sp001765415, 95.0, 78.19, 0.41; GC…	82.44	11	0.972623	N/A
A100_L1_326326_idba_bin.59	d__Bacteria;p__Campylobacterota;c__Campylobacteria;o__Campylobacterales;f__Helicobacteraceae;g__Helicobacter_D;s__Helicobacter_D pullorum	GCF_000155495.1	95	d__Bacteria;p__Campylobacterota;c__Campylobacteria;o__Campylobacterales;f__Helicobacteraceae;g__Helicobacter_D;s__Helicobacter_D pullorum	97.9	0.96	GCF_000155495.1	d__Bacteria;p__Campylobacterota;c__Campylobacteria;o__Campylobacterales;f__Helicobacteraceae;g__Helicobacter_D;s__Helicobacter_D pullorum	97.9	0.96	d__Bacteria;p__Campylobacterota;c__Campylobacteria;o__Campylobacterales;f__Helicobacteraceae;g__Helicobacter_D;s__	ANI/Placement	topological placement and ANI have congruent species assignments	GCF_003288905.1, s__Helicobacter_D sp003288905, 95.0, 80.23, 0.64; GCF_000162575.1, s__Helicobacter_D canadensis, 95.0, 80.14, 0.67; GCF_000158455.1, s__Helicobacter_D winghamensis, 95.0, 78.35, 0.38; GCF_003245365.1, s__Helicobacter_D valdiviensis, 95.0, 78.33, 0.38; GCF_003670295.1, s__Helicobacter_D sp003670295, 95.0, 78.26, 0.4; GCF_000765675.1, s__Helicobacter_D sp000765675, 95.0, 78.08, 0.3…	92.12	11	N/A	N/A
A100_L1_326326_idba_bin.67	d__Bacteria;p__Cyanobacteria;c__Vampirovibrionia;o__Gastranaerophilales;f__Gastranaerophilaceae;g__;s__	N/A	N/A	N/A	N/A	N/A	N/A	N/A	N/A	N/A	d__Bacteria;p__Cyanobacteria;c__Vampirovibrionia;o__Gastranaerophilales;f__Gastranaerophilaceae;g__;s__	Placement	taxonomic novelty determined using RED	N/A	96.79	11	0.90921	N/A
A100_L1_326326_idba_bin.68	d__Bacteria;p__Bacteroidota;c__Bacteroidia;o__Bacteroidales;f__Paludibacteraceae;g__;s__	N/A	N/A	N/A	N/A	N/A	N/A	N/A	N/A	N/A	d__Bacteria;p__Bacteroidota;c__Bacteroidia;o__Bacteroidales;f__Paludibacteraceae;g__;s__	Placement	taxonomic classification fully defined by topology	N/A	96.01	11	0.849018	N/A
A100_L1_326326_idba_bin.77	d__Bacteria;p__Spirochaetota;c__Spirochaetia;o__Spirochaetales;f__UBA9216;g__;s__	N/A	N/A	N/A	N/A	N/A	N/A	N/A	N/A	N/A	d__Bacteria;p__Spirochaetota;c__Spirochaetia;o__Spirochaetales;f__;g__;s__	Placement	taxonomic novelty determined using RED	N/A	81.23	11	0.717158	N/A
A100_L1_326326_idba_bin.79	d__Bacteria;p__Bacteroidota;c__Bacteroidia;o__Bacteroidales;f__UBA932;g__UBA3382;s__UBA3382 sp002159555	GCF_002159555.1	95	d__Bacteria;p__Bacteroidota;c__Bacteroidia;o__Bacteroidales;f__UBA932;g__UBA3382;s__UBA3382 sp002159555	97.02	0.88	GCF_002159555.1	d__Bacteria;p__Bacteroidota;c__Bacteroidia;o__Bacteroidales;f__UBA932;g__UBA3382;s__UBA3382 sp002159555	97.02	0.88	d__Bacteria;p__Bacteroidota;c__Bacteroidia;o__Bacteroidales;f__UBA932;g__UBA3382;s__	ANI/Placement	topological placement and ANI have congruent species assignments	GCA_002358965.1, s__UBA3382 sp002358965, 95.0, 79.63, 0.53	96.57	11	N/A	N/A
A100_L1_326326_idba_bin.91	d__Bacteria;p__Firmicutes_A;c__Clostridia_A;o__Christensenellales;f__UBA1242;g__UBA5893;s__	N/A	N/A	N/A	N/A	N/A	GCA_002308915.1	d__Bacteria;p__Firmicutes_A;c__Clostridia_A;o__Christensenellales;f__UBA1242;g__UBA5893;s__UBA5893 sp002308915	77.05	0.19	d__Bacteria;p__Firmicutes_A;c__Clostridia_A;o__Christensenellales;f__UBA1242;g__UBA5893;s__	Placement	taxonomic classification fully defined by topology	GCA_002431905.1, s__UBA5893 sp002431905, 95.0, 78.15, 0.18	82.76	11	0.944973	N/A
A100_L1_326326_idba_bin.92	d__Bacteria;p__Bacteroidota;c__Bacteroidia;o__Bacteroidales;f__Marinifilaceae;g__Odoribacter;s__	N/A	N/A	N/A	N/A	N/A	GCA_900548135.1	d__Bacteria;p__Bacteroidota;c__Bacteroidia;o__Bacteroidales;f__Marinifilaceae;g__Odoribacter;s__Odoribacter sp900548135	76.68	0.1	d__Bacteria;p__Bacteroidota;c__Bacteroidia;o__Bacteroidales;f__Marinifilaceae;g__Odoribacter;s__	Placement	taxonomic classification fully defined by topology	GCF_000190535.1, s__Odoribacter splanchnicus, 95.0, 76.93, 0.14; GCF_000243215.1, s__Odoribacter laneus, 95.0, 76.59, 0.04; GCA_900541415.1, s__Odoribacter sp900541415, 95.0, 76.49, 0.11; GCF_900091655.1, s__Odoribacter massiliensis, 95.0, 76.4, 0.1; GCA_900544025.1, s__Odoribacter sp900544025, 95.0, 76.33, 0.1	87.74	11	0.977777	N/A
A101_L3_327327_idba_bin.104	d__Bacteria;p__Bacteroidota;c__Bacteroidia;o__Bacteroidales;f__Rikenellaceae;g__Alistipes;s__Alistipes sp900546065	GCA_900546065.1	95	d__Bacteria;p__Bacteroidota;c__Bacteroidia;o__Bacteroidales;f__Rikenellaceae;g__Alistipes;s__Alistipes sp900546065	97.78	0.91	GCA_900546065.1	d__Bacteria;p__Bacteroidota;c__Bacteroidia;o__Bacteroidales;f__Rikenellaceae;g__Alistipes;s__Alistipes sp900546065	97.78	0.91	d__Bacteria;p__Bacteroidota;c__Bacteroidia;o__Bacteroidales;f__Rikenellaceae;g__Alistipes;s__	ANI/Placement	topological placement and ANI have congruent species assignments	GCA_900544265.1, s__Alistipes sp900544265, 95.0, 78.94, 0.37; GCF_900290115.1, s__Alistipes sp900290115, 95.0, 78.85, 0.35; GCA_900542505.1, s__Alistipes sp900542505, 95.0, 78.81, 0.33; GCA_001941065.1, s__Alistipes sp001941065, 95.0, 78.67, 0.28; GCA_000434235.1, s__Alistipes sp000434235, 95.0, 78.67, 0.33; GCF_006542685.1, s__Alistipes sp006542685, 95.0, 78.62, 0.3; GCF_900604385.1, s__Alistipe…	88.43	11	N/A	N/A
A101_L3_327327_idba_bin.105	d__Bacteria;p__Elusimicrobiota;c__Elusimicrobia;o__Elusimicrobiales;f__Elusimicrobiaceae;g__UBA1436;s__	N/A	N/A	N/A	N/A	N/A	GCF_002159705.1	d__Bacteria;p__Elusimicrobiota;c__Elusimicrobia;o__Elusimicrobiales;f__Elusimicrobiaceae;g__UBA1436;s__UBA1436 sp002159705	82.99	0.76	d__Bacteria;p__Elusimicrobiota;c__Elusimicrobia;o__Elusimicrobiales;f__Elusimicrobiaceae;g__UBA1436;s__	Placement	taxonomic classification fully defined by topology	GCA_002329395.1, s__UBA1436 sp002329395, 95.0, 81.86, 0.73; GCA_002432025.1, s__UBA1436 sp002432025, 95.0, 80.67, 0.57; GCA_900541355.1, s__UBA1436 sp900541355, 95.0, 80.14, 0.52; GCA_900540405.1, s__UBA1436 sp900540405, 95.0, 78.92, 0.46; GCA_900315795.1, s__UBA1436 sp900315795, 95.0, 78.47, 0.38; GCA_002309715.1, s__UBA1436 sp002309715, 95.0, 78.24, 0.33; GCA_900315845.1, s__UBA1436 sp900315845…	85.67	11	0.977916	N/A
A101_L3_327327_idba_bin.114	d__Bacteria;p__Proteobacteria;c__Gammaproteobacteria;o__Enterobacterales;f__Succinivibrionaceae;g__Anaerobiospirillum;s__	N/A	N/A	N/A	N/A	N/A	N/A	N/A	N/A	N/A	d__Bacteria;p__Proteobacteria;c__Gammaproteobacteria;o__Enterobacterales;f__Succinivibrionaceae;g__;s__	Placement	taxonomic novelty determined using RED	N/A	93.57	11	0.948521	N/A
A101_L3_327327_idba_bin.115	d__Bacteria;p__Firmicutes_A;c__Clostridia_A;o__Christensenellales;f__Borkfalkiaceae;g__Borkfalkia;s__	N/A	N/A	N/A	N/A	N/A	N/A	N/A	N/A	N/A	d__Bacteria;p__Firmicutes_A;c__Clostridia_A;o__Christensenellales;f__Borkfalkiaceae;g__Borkfalkia;s__	Placement	taxonomic classification fully defined by topology	GCF_004134775.1, s__Borkfalkia ceftriaxoniphila, 95.0, 78.14, 0.3; GCA_003343765.1, s__Borkfalkia sp003343765, 95.0, 77.15, 0.13; GCA_900557285.1, s__Borkfalkia sp900557285, 95.0, 77.09, 0.09	94.29	11	0.951384	N/A
A101_L3_327327_idba_bin.121	d__Bacteria;p__Bacteroidota;c__Bacteroidia;o__Bacteroidales;f__UBA932;g__UBA3382;s__	N/A	N/A	N/A	N/A	N/A	N/A	N/A	N/A	N/A	d__Bacteria;p__Bacteroidota;c__Bacteroidia;o__Bacteroidales;f__UBA932;g__;s__	Placement	taxonomic novelty determined using RED	N/A	95.65	11	0.94907	N/A
A101_L3_327327_idba_bin.123	d__Bacteria;p__Firmicutes_A;c__Clostridia_A;o__Christensenellales;f__DTU072;g__;s__	N/A	N/A	N/A	N/A	N/A	N/A	N/A	N/A	N/A	d__Bacteria;p__Firmicutes_A;c__Clostridia_A;o__Christensenellales;f__DTU072;g__;s__	Placement	taxonomic novelty determined using RED	N/A	90.67	11	0.85126	N/A
A101_L3_327327_idba_bin.125	d__Bacteria;p__Firmicutes_A;c__Clostridia_A;o__Christensenellales;f__DTU072;g__;s__	N/A	N/A	N/A	N/A	N/A	N/A	N/A	N/A	N/A	d__Bacteria;p__Firmicutes_A;c__Clostridia_A;o__Christensenellales;f__DTU072;g__;s__	Placement	taxonomic novelty determined using RED	N/A	89.03	11	0.85011	N/A
A101_L3_327327_idba_bin.133	d__Bacteria;p__Proteobacteria;c__Gammaproteobacteria;o__Enterobacterales;f__Succinivibrionaceae;g__Anaerobiospirillum;s__	N/A	N/A	N/A	N/A	N/A	N/A	N/A	N/A	N/A	d__Bacteria;p__Proteobacteria;c__Gammaproteobacteria;o__Enterobacterales;f__Succinivibrionaceae;g__;s__	Placement	taxonomic novelty determined using RED	N/A	89.11	11	0.944049	N/A
A101_L3_327327_idba_bin.135	d__Bacteria;p__Firmicutes_A;c__Clostridia_A;o__Christensenellales;f__CAG-917;g__UMGS1688;s__	N/A	N/A	N/A	N/A	N/A	GCA_900544575.1	d__Bacteria;p__Firmicutes_A;c__Clostridia_A;o__Christensenellales;f__CAG-917;g__UMGS1688;s__UMGS1688 sp900544575	80.19	0.62	d__Bacteria;p__Firmicutes_A;c__Clostridia_A;o__Christensenellales;f__CAG-917;g__UMGS1688;s__	Placement	taxonomic classification fully defined by topology	GCA_900553825.1, s__UMGS1688 sp900553825, 95.0, 80.29, 0.67; GCA_900545885.1, s__UMGS1688 sp900545885, 95.0, 77.98, 0.25; GCA_900554085.1, s__UMGS1688 sp900554085, 95.0, 77.58, 0.31	91.29	11	0.976126	N/A
A101_L3_327327_idba_bin.148	d__Bacteria;p__Proteobacteria;c__Alphaproteobacteria;o__Rs-D84;f__Rs-D84;g__Rs-D84;s__	N/A	N/A	N/A	N/A	N/A	GCA_900546185.1	d__Bacteria;p__Proteobacteria;c__Alphaproteobacteria;o__Rs-D84;f__Rs-D84;g__Rs-D84;s__Rs-D84 sp900546185	78.7	0.5	d__Bacteria;p__Proteobacteria;c__Alphaproteobacteria;o__Rs-D84;f__Rs-D84;g__Rs-D84;s__	Placement	taxonomic classification fully defined by topology	GCA_002437665.1, s__Rs-D84 sp002437665, 95.0, 78.16, 0.35; GCA_900550565.1, s__Rs-D84 sp900550565, 95.0, 78.12, 0.41; GCA_900549365.1, s__Rs-D84 sp900549365, 95.0, 78.01, 0.38; GCA_900550495.1, s__Rs-D84 sp900550495, 95.0, 78.0, 0.36; GCA_900546225.1, s__Rs-D84 sp900546225, 95.0, 77.86, 0.35; GCA_900320405.1, s__Rs-D84 sp900320405, 95.0, 77.56, 0.29; GCA_002371155.1, s__Rs-D84 sp002371155, 95.0, …	80.38	11	0.976728	N/A
A101_L3_327327_idba_bin.152	d__Bacteria;p__Bacteroidota;c__Bacteroidia;o__Bacteroidales;f__Bacteroidaceae;g__;s__	N/A	N/A	N/A	N/A	N/A	N/A	N/A	N/A	N/A	d__Bacteria;p__Bacteroidota;c__Bacteroidia;o__Bacteroidales;f__Bacteroidaceae;g__;s__	Placement	taxonomic novelty determined using RED	N/A	81.67	11	0.90574	N/A
A101_L3_327327_idba_bin.158	d__Bacteria;p__Firmicutes;c__Bacilli;o__RFN20;f__CAG-826;g__UBA4951;s__	N/A	N/A	N/A	N/A	N/A	N/A	N/A	N/A	N/A	d__Bacteria;p__Firmicutes;c__Bacilli;o__RFN20;f__CAG-826;g__UBA4951;s__	Placement	taxonomic classification fully defined by topology	N/A	82.48	11	0.945608	N/A
A101_L3_327327_idba_bin.23	d__Bacteria;p__Firmicutes_A;c__Clostridia_A;o__Christensenellales;f__CAG-917;g__UMGS1688;s__	N/A	N/A	N/A	N/A	N/A	GCA_900554085.1	d__Bacteria;p__Firmicutes_A;c__Clostridia_A;o__Christensenellales;f__CAG-917;g__UMGS1688;s__UMGS1688 sp900554085	78.75	0.42	d__Bacteria;p__Firmicutes_A;c__Clostridia_A;o__Christensenellales;f__CAG-917;g__UMGS1688;s__	Placement	taxonomic classification fully defined by topology	GCA_900553825.1, s__UMGS1688 sp900553825, 95.0, 80.21, 0.53; GCA_900544575.1, s__UMGS1688 sp900544575, 95.0, 78.84, 0.37; GCA_900545885.1, s__UMGS1688 sp900545885, 95.0, 77.37, 0.23	89.33	11	0.96042	N/A
A101_L3_327327_idba_bin.46	d__Bacteria;p__Firmicutes_A;c__Clostridia_A;o__Christensenellales;f__UBA3700;g__;s__	N/A	N/A	N/A	N/A	N/A	N/A	N/A	N/A	N/A	d__Bacteria;p__Firmicutes_A;c__Clostridia_A;o__Christensenellales;f__;g__;s__	Placement	taxonomic novelty determined using RED	N/A	94.6	11	0.838892	N/A
A101_L3_327327_idba_bin.48	d__Bacteria;p__Bacteroidota;c__Bacteroidia;o__Bacteroidales;f__UBA932;g__RC9;s__	N/A	N/A	N/A	N/A	N/A	GCA_900546395.1	d__Bacteria;p__Bacteroidota;c__Bacteroidia;o__Bacteroidales;f__UBA932;g__RC9;s__RC9 sp900546395	77.21	0.12	d__Bacteria;p__Bacteroidota;c__Bacteroidia;o__Bacteroidales;f__UBA932;g__RC9;s__	Placement	taxonomic classification fully defined by topology	GCA_002298075.1, s__RC9 sp002298075, 95.0, 76.68, 0.1	77.64	11	0.944365	N/A
A101_L3_327327_idba_bin.50	d__Bacteria;p__Bacteroidota;c__Bacteroidia;o__Bacteroidales;f__Muribaculaceae;g__CAG-279;s__CAG-279 sp900541555	GCA_900541555.1	95	d__Bacteria;p__Bacteroidota;c__Bacteroidia;o__Bacteroidales;f__Muribaculaceae;g__CAG-279;s__CAG-279 sp900541555	98.03	0.93	GCA_900541555.1	d__Bacteria;p__Bacteroidota;c__Bacteroidia;o__Bacteroidales;f__Muribaculaceae;g__CAG-279;s__CAG-279 sp900541555	98.03	0.93	d__Bacteria;p__Bacteroidota;c__Bacteroidia;o__Bacteroidales;f__Muribaculaceae;g__CAG-279;s__	ANI/Placement	topological placement and ANI have congruent species assignments	GCA_004555955.1, s__CAG-279 sp004555955, 95.0, 77.16, 0.14; GCA_900544305.1, s__CAG-279 sp900544305, 95.0, 77.08, 0.17; GCA_900548875.1, s__CAG-279 sp900548875, 95.0, 77.06, 0.16; GCA_000437795.1, s__CAG-279 sp000437795, 95.0, 76.87, 0.17; GCA_900550025.1, s__CAG-279 sp900550025, 95.0, 76.81, 0.15; GCA_900556245.1, s__CAG-279 sp900556245, 95.0, 76.5, 0.11	83.97	11	N/A	N/A
A101_L3_327327_idba_bin.58	d__Bacteria;p__Bacteroidota;c__Bacteroidia;o__Bacteroidales;f__Tannerellaceae;g__Parabacteroides;s__	N/A	N/A	N/A	N/A	N/A	N/A	N/A	N/A	N/A	d__Bacteria;p__Bacteroidota;c__Bacteroidia;o__Bacteroidales;f__Tannerellaceae;g__Parabacteroides;s__	Placement	taxonomic classification fully defined by topology	GCF_000012845.1, s__Parabacteroides distasonis, 95.0, 78.17, 0.34; GCF_004793765.1, s__Parabacteroides distasonis_A, 95.0, 78.03, 0.33; GCA_900552415.1, s__Parabacteroides sp900552415, 95.0, 77.51, 0.21; GCF_900186615.1, s__Parabacteroides bouchesdurhonensis, 95.0, 77.46, 0.1; GCF_003473295.1, s__Parabacteroides sp003473295, 95.0, 77.43, 0.12; GCF_900155425.1, s__Parabacteroides sp900155425, 95.0…	98.1	11	0.975987	N/A
A101_L3_327327_idba_bin.80	d__Bacteria;p__Firmicutes;c__Bacilli;o__RFN20;f__CAG-826;g__UBA4855;s__UBA4855 sp900540395	GCA_900540395.1	95	d__Bacteria;p__Firmicutes;c__Bacilli;o__RFN20;f__CAG-826;g__UBA4855;s__UBA4855 sp900540395	95.66	0.84	GCA_900540395.1	d__Bacteria;p__Firmicutes;c__Bacilli;o__RFN20;f__CAG-826;g__UBA4855;s__UBA4855 sp900540395	95.66	0.84	d__Bacteria;p__Firmicutes;c__Bacilli;o__RFN20;f__CAG-826;g__UBA4855;s__	ANI/Placement	topological placement and ANI have congruent species assignments	GCA_900545015.1, s__UBA4855 sp900545015, 95.0, 78.7, 0.29; GCA_900540365.1, s__UBA4855 sp900540365, 95.0, 78.05, 0.18; GCA_002399785.1, s__UBA4855 sp002399785, 95.0, 77.28, 0.15; GCA_002438785.1, s__UBA4855 sp002438785, 95.0, 77.04, 0.15; GCA_002451465.1, s__UBA4855 sp002451465, 95.0, 76.95, 0.17	77.46	11	N/A	N/A
A101_L3_327327_idba_bin.99	d__Bacteria;p__Firmicutes_A;c__Clostridia_A;o__Christensenellales;f__CAG-917;g__UMGS1688;s__	N/A	N/A	N/A	N/A	N/A	GCA_900544575.1	d__Bacteria;p__Firmicutes_A;c__Clostridia_A;o__Christensenellales;f__CAG-917;g__UMGS1688;s__UMGS1688 sp900544575	80.59	0.64	d__Bacteria;p__Firmicutes_A;c__Clostridia_A;o__Christensenellales;f__CAG-917;g__UMGS1688;s__	Placement	taxonomic classification fully defined by topology	GCA_900553825.1, s__UMGS1688 sp900553825, 95.0, 80.24, 0.65; GCA_900545885.1, s__UMGS1688 sp900545885, 95.0, 78.24, 0.28; GCA_900554085.1, s__UMGS1688 sp900554085, 95.0, 77.69, 0.33	87.06	11	0.97739	N/A
A102_L1_328328_idba_bin.112	d__Bacteria;p__Firmicutes;c__Bacilli;o__Erysipelotrichales;f__Erysipelotrichaceae;g__Faecalitalea;s__Faecalitalea cylindroides	GCF_000469305.1	95	d__Bacteria;p__Firmicutes;c__Bacilli;o__Erysipelotrichales;f__Erysipelotrichaceae;g__Faecalitalea;s__Faecalitalea cylindroides	98.6	0.89	GCF_000469305.1	d__Bacteria;p__Firmicutes;c__Bacilli;o__Erysipelotrichales;f__Erysipelotrichaceae;g__Faecalitalea;s__Faecalitalea cylindroides	98.6	0.89	d__Bacteria;p__Firmicutes;c__Bacilli;o__Erysipelotrichales;f__Erysipelotrichaceae;g__;s__	ANI/Placement	topological placement and ANI have congruent species assignments	N/A	74.46	11	N/A	N/A
A102_L1_328328_idba_bin.117	d__Bacteria;p__Firmicutes_A;c__Clostridia_A;o__Christensenellales;f__DTU072;g__;s__	N/A	N/A	N/A	N/A	N/A	N/A	N/A	N/A	N/A	d__Bacteria;p__Firmicutes_A;c__Clostridia_A;o__Christensenellales;f__DTU072;g__;s__	Placement	taxonomic novelty determined using RED	N/A	89.52	11	0.849729	N/A
A102_L1_328328_idba_bin.12	d__Bacteria;p__Firmicutes;c__Bacilli;o__RF39;f__CAG-611;g__CAG-988;s__CAG-988 sp003149915	GCA_003149915.1	95	d__Bacteria;p__Firmicutes;c__Bacilli;o__RF39;f__CAG-611;g__CAG-988;s__CAG-988 sp003149915	97.7	0.85	GCA_003149915.1	d__Bacteria;p__Firmicutes;c__Bacilli;o__RF39;f__CAG-611;g__CAG-988;s__CAG-988 sp003149915	97.7	0.85	d__Bacteria;p__Firmicutes;c__Bacilli;o__RF39;f__CAG-611;g__;s__	ANI/Placement	topological placement and ANI have congruent species assignments	N/A	87.74	11	N/A	N/A
A102_L1_328328_idba_bin.120	d__Bacteria;p__Bacteroidota;c__Bacteroidia;o__Bacteroidales;f__Tannerellaceae;g__Parabacteroides;s__Parabacteroides sp900552415	GCA_900552415.1	95	d__Bacteria;p__Bacteroidota;c__Bacteroidia;o__Bacteroidales;f__Tannerellaceae;g__Parabacteroides;s__Parabacteroides sp900552415	97.14	0.7	GCA_900552415.1	d__Bacteria;p__Bacteroidota;c__Bacteroidia;o__Bacteroidales;f__Tannerellaceae;g__Parabacteroides;s__Parabacteroides sp900552415	97.14	0.7	d__Bacteria;p__Bacteroidota;c__Bacteroidia;o__Bacteroidales;f__Tannerellaceae;g__Parabacteroides;s__	ANI/Placement	topological placement and ANI have congruent species assignments	GCF_000012845.1, s__Parabacteroides distasonis, 95.0, 77.74, 0.23; GCF_004793765.1, s__Parabacteroides distasonis_A, 95.0, 77.69, 0.23; GCF_003473295.1, s__Parabacteroides sp003473295, 95.0, 77.61, 0.1; GCF_003480915.1, s__Parabacteroides sp003480915, 95.0, 77.54, 0.14; GCA_900549585.1, s__Parabacteroides sp900549585, 95.0, 77.53, 0.08; GCF_000969835.1, s__Parabacteroides goldsteinii, 95.0, 77.49…	83.13	11	N/A	N/A
A102_L1_328328_idba_bin.121	d__Bacteria;p__Firmicutes_A;c__Clostridia;o__Oscillospirales;f__Acutalibacteraceae;g__Eubacterium_R;s__	N/A	N/A	N/A	N/A	N/A	N/A	N/A	N/A	N/A	d__Bacteria;p__Firmicutes_A;c__Clostridia;o__Oscillospirales;f__Acutalibacteraceae;g__Eubacterium_R;s__	Placement	taxonomic classification fully defined by topology	GCA_900544515.1, s__Eubacterium_R sp900544515, 95.0, 78.51, 0.36; GCA_002493595.1, s__Eubacterium_R sp002493595, 95.0, 78.13, 0.37; GCA_000434995.1, s__Eubacterium_R sp000434995, 95.0, 78.06, 0.15; GCA_900540235.1, s__Eubacterium_R sp900540235, 95.0, 77.55, 0.15; GCA_002493325.1, s__Eubacterium_R sp002493325, 95.0, 77.51, 0.28; GCA_900546785.1, s__Eubacterium_R sp900546785, 95.0, 77.48, 0.2; GCA_…	80.91	11	0.962911	N/A
A102_L1_328328_idba_bin.122	d__Bacteria;p__Synergistota;c__Synergistia;o__Synergistales;f__Synergistaceae;g__An23;s__An23 sp900544635	GCA_900544635.1	95	d__Bacteria;p__Synergistota;c__Synergistia;o__Synergistales;f__Synergistaceae;g__An23;s__An23 sp900544635	95.96	0.77	GCA_900544635.1	d__Bacteria;p__Synergistota;c__Synergistia;o__Synergistales;f__Synergistaceae;g__An23;s__An23 sp900544635	95.96	0.77	d__Bacteria;p__Synergistota;c__Synergistia;o__Synergistales;f__Synergistaceae;g__An23;s__	ANI/Placement	topological placement and ANI have congruent species assignments	GCA_900545755.1, s__An23 sp900545755, 95.0, 87.79, 0.82; GCF_002159945.1, s__An23 sp002159945, 95.0, 85.73, 0.92	69.84	11	N/A	N/A
A102_L1_328328_idba_bin.124	d__Bacteria;p__Desulfobacterota;c__Desulfovibrionia;o__Desulfovibrionales;f__Desulfovibrionaceae;g__Desulfovibrio;s__Desulfovibrio sp900556755	GCA_900556755.1	95	d__Bacteria;p__Desulfobacterota;c__Desulfovibrionia;o__Desulfovibrionales;f__Desulfovibrionaceae;g__Desulfovibrio;s__Desulfovibrio sp900556755	98.42	0.74	GCA_900556755.1	d__Bacteria;p__Desulfobacterota;c__Desulfovibrionia;o__Desulfovibrionales;f__Desulfovibrionaceae;g__Desulfovibrio;s__Desulfovibrio sp900556755	98.42	0.74	d__Bacteria;p__Desulfobacterota;c__Desulfovibrionia;o__Desulfovibrionales;f__Desulfovibrionaceae;g__Desulfovibrio;s__	ANI/Placement	topological placement and ANI have congruent species assignments	GCF_000156375.1, s__Desulfovibrio piger, 95.0, 95.57, 0.93; GCF_900116045.1, s__Desulfovibrio piger_A, 95.0, 93.88, 0.88; GCA_900540515.1, s__Desulfovibrio sp900540515, 95.0, 79.9, 0.49; GCF_001553605.1, s__Desulfovibrio fairfieldensis, 95.0, 79.8, 0.52; GCF_900102485.1, s__Desulfovibrio legallii_A, 95.0, 79.31, 0.44; GCA_000403945.1, s__Desulfovibrio sp000403945, 95.0, 79.13, 0.33; GCF_004801255…	84.74	11	N/A	N/A
A102_L1_328328_idba_bin.131	d__Bacteria;p__Cyanobacteria;c__Vampirovibrionia;o__Gastranaerophilales;f__;g__;s__	N/A	N/A	N/A	N/A	N/A	N/A	N/A	N/A	N/A	d__Bacteria;p__Cyanobacteria;c__Vampirovibrionia;o__Gastranaerophilales;f__;g__;s__	Placement	taxonomic novelty determined using RED	N/A	96.77	11	0.62926	N/A
A102_L1_328328_idba_bin.135	d__Archaea;p__Halobacteriota;c__Methanomicrobia;o__Methanomicrobiales;f__Methanocorpusculaceae;g__Methanocorpusculum;s__	N/A	N/A	N/A	N/A	N/A	GCA_001940805.1	d__Archaea;p__Halobacteriota;c__Methanomicrobia;o__Methanomicrobiales;f__Methanocorpusculaceae;g__Methanocorpusculum;s__Methanocorpusculum sp001940805	83.16	0.76	d__Archaea;p__Halobacteriota;c__Methanomicrobia;o__Methanomicrobiales;f__Methanocorpusculaceae;g__Methanocorpusculum;s__	Placement	taxonomic classification fully defined by topology	GCF_000015765.1, s__Methanocorpusculum labreanum, 95.0, 78.99, 0.21; GCA_002506085.1, s__Methanocorpusculum sp002506085, 95.0, 78.78, 0.16; GCF_002287215.1, s__Methanocorpusculum parvum, 95.0, 78.7, 0.23; GCA_002498375.1, s__Methanocorpusculum sp002498375, 95.0, 78.58, 0.22; GCA_003315675.1, s__Methanocorpusculum sp003315675, 95.0, 78.39, 0.21	89.99	11	0.971361	N/A
A102_L1_328328_idba_bin.136	d__Bacteria;p__Proteobacteria;c__Alphaproteobacteria;o__RF32;f__CAG-239;g__CAG-495;s__	N/A	N/A	N/A	N/A	N/A	GCA_900540425.1	d__Bacteria;p__Proteobacteria;c__Alphaproteobacteria;o__RF32;f__CAG-239;g__CAG-495;s__CAG-495 sp900540425	78.28	0.28	d__Bacteria;p__Proteobacteria;c__Alphaproteobacteria;o__RF32;f__CAG-239;g__CAG-495;s__	Placement	taxonomic classification fully defined by topology	GCA_900551585.1, s__CAG-495 sp900551585, 95.0, 78.31, 0.18; GCA_001917125.1, s__CAG-495 sp001917125, 95.0, 78.11, 0.23; GCA_000432275.1, s__CAG-495 sp000432275, 95.0, 77.83, 0.18; GCA_900538765.1, s__CAG-495 sp900538765, 95.0, 77.35, 0.21; GCA_000436375.1, s__CAG-495 sp000436375, 95.0, 77.2, 0.21	77.92	11	0.931811	N/A
A102_L1_328328_idba_bin.138	d__Bacteria;p__Verrucomicrobiota;c__Kiritimatiellae;o__RFP12;f__W1P29-020;g__W1P29-020;s__	N/A	N/A	N/A	N/A	N/A	GCA_004555175.1	d__Bacteria;p__Verrucomicrobiota;c__Kiritimatiellae;o__RFP12;f__W1P29-020;g__W1P29-020;s__W1P29-020 sp004555175	79.53	0.31	d__Bacteria;p__Verrucomicrobiota;c__Kiritimatiellae;o__RFP12;f__;g__;s__	Placement	taxonomic novelty determined using RED	N/A	74.82	11	0.900922	N/A
A102_L1_328328_idba_bin.141	d__Bacteria;p__Cyanobacteria;c__Vampirovibrionia;o__Gastranaerophilales;f__;g__;s__	N/A	N/A	N/A	N/A	N/A	N/A	N/A	N/A	N/A	d__Bacteria;p__Cyanobacteria;c__Vampirovibrionia;o__Gastranaerophilales;f__;g__;s__	Placement	taxonomic novelty determined using RED	N/A	92.04	11	0.677335	N/A
A102_L1_328328_idba_bin.151	d__Bacteria;p__Cyanobacteria;c__Vampirovibrionia;o__Gastranaerophilales;f__;g__;s__	N/A	N/A	N/A	N/A	N/A	N/A	N/A	N/A	N/A	d__Bacteria;p__Cyanobacteria;c__Vampirovibrionia;o__Gastranaerophilales;f__;g__;s__	Placement	taxonomic novelty determined using RED	N/A	96.49	11	0.675602	N/A
A102_L1_328328_idba_bin.167	d__Bacteria;p__Bacteroidota;c__Bacteroidia;o__Bacteroidales;f__Muribaculaceae;g__CAG-279;s__CAG-279 sp900541555	GCA_900541555.1	95	d__Bacteria;p__Bacteroidota;c__Bacteroidia;o__Bacteroidales;f__Muribaculaceae;g__CAG-279;s__CAG-279 sp900541555	98.46	0.91	GCA_900541555.1	d__Bacteria;p__Bacteroidota;c__Bacteroidia;o__Bacteroidales;f__Muribaculaceae;g__CAG-279;s__CAG-279 sp900541555	98.46	0.91	d__Bacteria;p__Bacteroidota;c__Bacteroidia;o__Bacteroidales;f__Muribaculaceae;g__CAG-279;s__	ANI/Placement	topological placement and ANI have congruent species assignments	GCA_004561555.1, s__CAG-279 sp004561555, 95.0, 77.24, 0.15; GCA_900548875.1, s__CAG-279 sp900548875, 95.0, 77.06, 0.17; GCA_900544305.1, s__CAG-279 sp900544305, 95.0, 77.04, 0.15; GCA_004555955.1, s__CAG-279 sp004555955, 95.0, 77.02, 0.12; GCA_000437795.1, s__CAG-279 sp000437795, 95.0, 76.87, 0.18; GCA_900556245.1, s__CAG-279 sp900556245, 95.0, 76.78, 0.17; GCA_900550025.1, s__CAG-279 sp900550025…	96.53	11	N/A	N/A
A102_L1_328328_idba_bin.174	d__Bacteria;p__Proteobacteria;c__Alphaproteobacteria;o__Rs-D84;f__Rs-D84;g__Rs-D84;s__	N/A	N/A	N/A	N/A	N/A	GCA_900546185.1	d__Bacteria;p__Proteobacteria;c__Alphaproteobacteria;o__Rs-D84;f__Rs-D84;g__Rs-D84;s__Rs-D84 sp900546185	79.7	0.56	d__Bacteria;p__Proteobacteria;c__Alphaproteobacteria;o__Rs-D84;f__Rs-D84;g__Rs-D84;s__	Placement	taxonomic classification fully defined by topology	GCA_900550495.1, s__Rs-D84 sp900550495, 95.0, 78.62, 0.36; GCA_900550565.1, s__Rs-D84 sp900550565, 95.0, 78.54, 0.39; GCA_002437665.1, s__Rs-D84 sp002437665, 95.0, 78.51, 0.35; GCA_900549365.1, s__Rs-D84 sp900549365, 95.0, 78.19, 0.39; GCA_900546225.1, s__Rs-D84 sp900546225, 95.0, 78.12, 0.37; GCA_900320405.1, s__Rs-D84 sp900320405, 95.0, 78.0, 0.31; GCA_002371155.1, s__Rs-D84 sp002371155, 95.0, …	80.06	11	0.981982	N/A
A102_L1_328328_idba_bin.193	d__Bacteria;p__Firmicutes_A;c__Clostridia_A;o__Christensenellales;f__CAG-917;g__UMGS1688;s__	N/A	N/A	N/A	N/A	N/A	GCA_900544575.1	d__Bacteria;p__Firmicutes_A;c__Clostridia_A;o__Christensenellales;f__CAG-917;g__UMGS1688;s__UMGS1688 sp900544575	80.34	0.61	d__Bacteria;p__Firmicutes_A;c__Clostridia_A;o__Christensenellales;f__CAG-917;g__UMGS1688;s__	Placement	taxonomic classification fully defined by topology	GCA_900553825.1, s__UMGS1688 sp900553825, 95.0, 80.7, 0.65; GCA_900545885.1, s__UMGS1688 sp900545885, 95.0, 77.85, 0.26; GCA_900554085.1, s__UMGS1688 sp900554085, 95.0, 77.73, 0.31	94.29	11	0.976088	N/A
A102_L1_328328_idba_bin.27	d__Bacteria;p__Bacteroidota;c__Bacteroidia;o__Bacteroidales;f__UBA932;g__RC9;s__RC9 sp900543205	GCA_900543205.1	95	d__Bacteria;p__Bacteroidota;c__Bacteroidia;o__Bacteroidales;f__UBA932;g__RC9;s__RC9 sp900543205	97.5	0.89	GCA_900543205.1	d__Bacteria;p__Bacteroidota;c__Bacteroidia;o__Bacteroidales;f__UBA932;g__RC9;s__RC9 sp900543205	97.5	0.89	d__Bacteria;p__Bacteroidota;c__Bacteroidia;o__Bacteroidales;f__UBA932;g__RC9;s__	ANI/Placement	topological placement and ANI have congruent species assignments	GCA_001915575.1, s__RC9 sp001915575, 95.0, 79.41, 0.39; GCA_900319975.1, s__RC9 sp900319975, 95.0, 78.61, 0.26; GCA_900541925.1, s__RC9 sp900541925, 95.0, 78.54, 0.28; GCF_900167895.1, s__RC9 sp900167895, 95.0, 78.45, 0.3; GCA_002438805.1, s__RC9 sp002438805, 95.0, 78.11, 0.26; GCA_002439095.1, s__RC9 sp002439095, 95.0, 78.07, 0.24; GCA_900318565.1, s__RC9 sp900318565, 95.0, 77.82, 0.18; GCA_0045…	84.5	11	N/A	N/A
A102_L1_328328_idba_bin.42	d__Bacteria;p__Proteobacteria;c__Alphaproteobacteria;o__RF32;f__CAG-239;g__CAG-495;s__	N/A	N/A	N/A	N/A	N/A	GCA_000436375.1	d__Bacteria;p__Proteobacteria;c__Alphaproteobacteria;o__RF32;f__CAG-239;g__CAG-495;s__CAG-495 sp000436375	79.31	0.48	d__Bacteria;p__Proteobacteria;c__Alphaproteobacteria;o__RF32;f__CAG-239;g__CAG-495;s__	Placement	taxonomic classification fully defined by topology	GCA_900551585.1, s__CAG-495 sp900551585, 95.0, 77.66, 0.21; GCA_001917125.1, s__CAG-495 sp001917125, 95.0, 77.36, 0.2; GCA_000432275.1, s__CAG-495 sp000432275, 95.0, 77.34, 0.15; GCA_900540425.1, s__CAG-495 sp900540425, 95.0, 77.16, 0.14; GCA_900538765.1, s__CAG-495 sp900538765, 95.0, 76.7, 0.19	94.09	11	0.970529	N/A
A102_L1_328328_idba_bin.45	d__Bacteria;p__Cyanobacteria;c__Vampirovibrionia;o__Gastranaerophilales;f__Gastranaerophilaceae;g__UMGS1585;s__	N/A	N/A	N/A	N/A	N/A	GCA_900553205.1	d__Bacteria;p__Cyanobacteria;c__Vampirovibrionia;o__Gastranaerophilales;f__Gastranaerophilaceae;g__UMGS1585;s__UMGS1585 sp900553205	79.66	0.5	d__Bacteria;p__Cyanobacteria;c__Vampirovibrionia;o__Gastranaerophilales;f__Gastranaerophilaceae;g__;s__	Placement	taxonomic novelty determined using RED	N/A	86.87	11	0.953423	N/A
A102_L1_328328_idba_bin.46	d__Bacteria;p__Bacteroidota;c__Bacteroidia;o__Bacteroidales;f__P3;g__;s__	N/A	N/A	N/A	N/A	N/A	N/A	N/A	N/A	N/A	d__Bacteria;p__Bacteroidota;c__Bacteroidia;o__Bacteroidales;f__;g__;s__	Placement	taxonomic novelty determined using RED	N/A	96.61	11	0.761211	N/A
A102_L1_328328_idba_bin.47	d__Bacteria;p__Firmicutes_A;c__Clostridia;o__Oscillospirales;f__Ruminococcaceae;g__Negativibacillus;s__	N/A	N/A	N/A	N/A	N/A	GCF_900148495.1	d__Bacteria;p__Firmicutes_A;c__Clostridia;o__Oscillospirales;f__Ruminococcaceae;g__Negativibacillus;s__Negativibacillus massiliensis	80.98	0.53	d__Bacteria;p__Firmicutes_A;c__Clostridia;o__Oscillospirales;f__Ruminococcaceae;g__Negativibacillus;s__	Placement	taxonomic classification fully defined by topology	GCA_000435195.1, s__Negativibacillus sp000435195, 95.0, 80.2, 0.45; GCA_900547015.1, s__Negativibacillus sp900547015, 95.0, 79.94, 0.48; GCA_900547455.1, s__Negativibacillus sp900547455, 95.0, 79.82, 0.48	85.65	11	0.974726	N/A
A102_L1_328328_idba_bin.49	d__Bacteria;p__Bacteroidota;c__Bacteroidia;o__Bacteroidales;f__Tannerellaceae;g__Parabacteroides;s__	N/A	N/A	N/A	N/A	N/A	N/A	N/A	N/A	N/A	d__Bacteria;p__Bacteroidota;c__Bacteroidia;o__Bacteroidales;f__Tannerellaceae;g__Parabacteroides;s__	Placement	taxonomic classification fully defined by topology	GCF_000012845.1, s__Parabacteroides distasonis, 95.0, 78.14, 0.37; GCF_004793765.1, s__Parabacteroides distasonis_A, 95.0, 78.04, 0.33; GCA_900552415.1, s__Parabacteroides sp900552415, 95.0, 77.73, 0.2; GCF_900108035.1, s__Parabacteroides chinchillae, 95.0, 77.53, 0.1; GCF_900186615.1, s__Parabacteroides bouchesdurhonensis, 95.0, 77.44, 0.1; GCA_900541965.1, s__Parabacteroides sp900541965, 95.0, …	89.48	11	0.975009	N/A
A102_L1_328328_idba_bin.54	d__Bacteria;p__Bacteroidota;c__Bacteroidia;o__Bacteroidales;f__Rikenellaceae;g__Alistipes;s__Alistipes sp900546065	GCA_900546065.1	95	d__Bacteria;p__Bacteroidota;c__Bacteroidia;o__Bacteroidales;f__Rikenellaceae;g__Alistipes;s__Alistipes sp900546065	97.94	0.89	GCA_900546065.1	d__Bacteria;p__Bacteroidota;c__Bacteroidia;o__Bacteroidales;f__Rikenellaceae;g__Alistipes;s__Alistipes sp900546065	97.94	0.89	d__Bacteria;p__Bacteroidota;c__Bacteroidia;o__Bacteroidales;f__Rikenellaceae;g__Alistipes;s__	ANI/Placement	topological placement and ANI have congruent species assignments	GCA_900544265.1, s__Alistipes sp900544265, 95.0, 78.99, 0.33; GCF_900290115.1, s__Alistipes sp900290115, 95.0, 78.97, 0.33; GCA_000434235.1, s__Alistipes sp000434235, 95.0, 78.83, 0.32; GCF_900604385.1, s__Alistipes sp002159375, 95.0, 78.82, 0.31; GCA_900542505.1, s__Alistipes sp900542505, 95.0, 78.77, 0.32; GCF_002161445.1, s__Alistipes sp002161445, 95.0, 78.69, 0.27; GCA_002358415.1, s__Alistip…	95.24	11	N/A	N/A
A102_L1_328328_idba_bin.55	d__Bacteria;p__Spirochaetota;c__Spirochaetia;o__Sphaerochaetales;f__Sphaerochaetaceae;g__;s__	N/A	N/A	N/A	N/A	N/A	N/A	N/A	N/A	N/A	d__Bacteria;p__Spirochaetota;c__Spirochaetia;o__Sphaerochaetales;f__Sphaerochaetaceae;g__;s__	Placement	taxonomic novelty determined using RED	N/A	83.08	11	0.862727	N/A
A102_L1_328328_idba_bin.59	d__Bacteria;p__Bacteroidota;c__Bacteroidia;o__Bacteroidales;f__UBA932;g__RC9;s__	N/A	N/A	N/A	N/A	N/A	GCA_900546395.1	d__Bacteria;p__Bacteroidota;c__Bacteroidia;o__Bacteroidales;f__UBA932;g__RC9;s__RC9 sp900546395	77.46	0.16	d__Bacteria;p__Bacteroidota;c__Bacteroidia;o__Bacteroidales;f__UBA932;g__RC9;s__	Placement	taxonomic classification fully defined by topology	GCA_002298075.1, s__RC9 sp002298075, 95.0, 76.75, 0.11; GCA_002439805.1, s__RC9 sp002439805, 95.0, 76.65, 0.08; GCA_004552615.1, s__RC9 sp004552615, 95.0, 76.58, 0.1; GCA_004554455.1, s__RC9 sp004554455, 95.0, 76.54, 0.08; GCA_900544195.1, s__RC9 sp900544195, 95.0, 76.38, 0.05; GCA_900543205.1, s__RC9 sp900543205, 95.0, 76.37, 0.08; GCA_002438805.1, s__RC9 sp002438805, 95.0, 76.35, 0.07; GCA_0004…	74.9	11	0.961474	N/A
A102_L1_328328_idba_bin.69	d__Bacteria;p__Firmicutes_A;c__Clostridia_A;o__Christensenellales;f__UBA3700;g__;s__	N/A	N/A	N/A	N/A	N/A	N/A	N/A	N/A	N/A	d__Bacteria;p__Firmicutes_A;c__Clostridia_A;o__Christensenellales;f__;g__;s__	Placement	taxonomic novelty determined using RED	N/A	91.27	11	0.838491	N/A
A102_L1_328328_idba_bin.7	d__Bacteria;p__Spirochaetota;c__Spirochaetia;o__Treponematales;f__Treponemataceae;g__Treponema_F;s__	N/A	N/A	N/A	N/A	N/A	N/A	N/A	N/A	N/A	d__Bacteria;p__Spirochaetota;c__Spirochaetia;o__Treponematales;f__Treponemataceae;g__;s__	Placement	taxonomic novelty determined using RED	N/A	89.48	11	0.881361	N/A
A102_L1_328328_idba_bin.73	d__Bacteria;p__Proteobacteria;c__Alphaproteobacteria;o__RF32;f__UBA3637;g__;s__	N/A	N/A	N/A	N/A	N/A	N/A	N/A	N/A	N/A	d__Bacteria;p__Proteobacteria;c__Alphaproteobacteria;o__RF32;f__UBA3637;g__;s__	Placement	taxonomic novelty determined using RED	N/A	93.63	11	0.848037	N/A
A102_L1_328328_idba_bin.77	d__Bacteria;p__Cyanobacteria;c__Vampirovibrionia;o__Gastranaerophilales;f__;g__;s__	N/A	N/A	N/A	N/A	N/A	N/A	N/A	N/A	N/A	d__Bacteria;p__Cyanobacteria;c__Vampirovibrionia;o__Gastranaerophilales;f__;g__;s__	Placement	taxonomic novelty determined using RED	N/A	96.41	11	0.678092	N/A
A102_L1_328328_idba_bin.79	d__Bacteria;p__Firmicutes_A;c__Clostridia;o__Lachnospirales;f__Lachnospiraceae;g__Dorea;s__	N/A	N/A	N/A	N/A	N/A	N/A	N/A	N/A	N/A	d__Bacteria;p__Firmicutes_A;c__Clostridia;o__Lachnospirales;f__Lachnospiraceae;g__Dorea;s__	Placement	taxonomic classification fully defined by topology	GCF_001754075.1, s__Dorea faecis, 95.0, 81.72, 0.59; GCA_900553355.1, s__Dorea sp900553355, 95.0, 80.73, 0.55; GCF_900312975.1, s__Dorea sp900312975, 95.0, 80.5, 0.39; GCF_000765215.1, s__Dorea sp000765215, 95.0, 78.44, 0.25; GCF_900120345.1, s__Dorea phocaeensis, 95.0, 78.34, 0.28; GCF_002160985.1, s__Dorea sp002160985, 95.0, 78.32, 0.26; GCF_900240315.1, s__Dorea sp900240315, 95.0, 78.14, 0.2; …	94.48	11	0.975474	N/A
A102_L1_328328_idba_bin.8	d__Bacteria;p__Firmicutes_A;c__Clostridia_A;o__Christensenellales;f__UBA1242;g__UBA5489;s__	N/A	N/A	N/A	N/A	N/A	N/A	N/A	N/A	N/A	d__Bacteria;p__Firmicutes_A;c__Clostridia_A;o__Christensenellales;f__UBA1242;g__;s__	Placement	taxonomic novelty determined using RED	N/A	84.76	11	0.88328	N/A
A102_L1_328328_idba_bin.82	d__Bacteria;p__Firmicutes_A;c__Clostridia_A;o__Christensenellales;f__Borkfalkiaceae;g__;s__	N/A	N/A	N/A	N/A	N/A	N/A	N/A	N/A	N/A	d__Bacteria;p__Firmicutes_A;c__Clostridia_A;o__Christensenellales;f__Borkfalkiaceae;g__;s__	Placement	taxonomic novelty determined using RED	N/A	90.46	11	0.913852	N/A
A102_L1_328328_idba_bin.89	d__Bacteria;p__Cyanobacteria;c__Vampirovibrionia;o__Gastranaerophilales;f__Gastranaerophilaceae;g__CAG-306;s__	N/A	N/A	N/A	N/A	N/A	GCA_000980375.1	d__Bacteria;p__Cyanobacteria;c__Vampirovibrionia;o__Gastranaerophilales;f__Gastranaerophilaceae;g__CAG-306;s__CAG-306 sp000980375	78.95	0.47	d__Bacteria;p__Cyanobacteria;c__Vampirovibrionia;o__Gastranaerophilales;f__Gastranaerophilaceae;g__;s__	Placement	taxonomic novelty determined using RED	N/A	88.15	11	0.945968	N/A
A102_L1_328328_idba_bin.98	d__Bacteria;p__Firmicutes_A;c__Clostridia_A;o__Christensenellales;f__UBA1242;g__UBA11517;s__	N/A	N/A	N/A	N/A	N/A	GCA_003522085.1	d__Bacteria;p__Firmicutes_A;c__Clostridia_A;o__Christensenellales;f__UBA1242;g__UBA11517;s__UBA11517 sp003522085	77.03	0.18	d__Bacteria;p__Firmicutes_A;c__Clostridia_A;o__Christensenellales;f__UBA1242;g__UBA11517;s__	Placement	taxonomic classification fully defined by topology	N/A	84.92	11	0.938166	N/A
A103_L1_329329_idba_bin.112	d__Bacteria;p__Firmicutes_A;c__Clostridia_A;o__Christensenellales;f__UBA3700;g__;s__	N/A	N/A	N/A	N/A	N/A	N/A	N/A	N/A	N/A	d__Bacteria;p__Firmicutes_A;c__Clostridia_A;o__Christensenellales;f__;g__;s__	Placement	taxonomic novelty determined using RED	N/A	89.84	11	0.842584	N/A
A103_L1_329329_idba_bin.116	d__Bacteria;p__Bacteroidota;c__Bacteroidia;o__Bacteroidales;f__Bacteroidaceae;g__Prevotella;s__Prevotella sp000435635	GCA_000435635.1	95	d__Bacteria;p__Bacteroidota;c__Bacteroidia;o__Bacteroidales;f__Bacteroidaceae;g__Prevotella;s__Prevotella sp000435635	97.25	0.85	GCA_000435635.1	d__Bacteria;p__Bacteroidota;c__Bacteroidia;o__Bacteroidales;f__Bacteroidaceae;g__Prevotella;s__Prevotella sp000435635	97.25	0.85	d__Bacteria;p__Bacteroidota;c__Bacteroidia;o__Bacteroidales;f__Bacteroidaceae;g__Prevotella;s__	ANI/Placement	topological placement and ANI have congruent species assignments	GCF_002251365.1, s__Prevotella sp002251365, 95.0, 77.34, 0.08; GCA_002439605.1, s__Prevotella sp002439605, 95.0, 77.32, 0.11; GCF_004535825.1, s__Prevotella sp000434515, 95.0, 77.23, 0.1; GCF_000426585.1, s__Prevotella baroniae, 95.0, 77.19, 0.11; GCF_900637655.1, s__Prevotella oris, 95.0, 77.16, 0.07; GCF_000614065.1, s__Prevotella dentasini, 95.0, 77.12, 0.09; GCA_900551985.1, s__Prevotella sp9…	94.11	11	N/A	N/A
A103_L1_329329_idba_bin.122	d__Bacteria;p__Firmicutes_A;c__Clostridia_A;o__Christensenellales;f__CAG-917;g__UMGS1688;s__	N/A	N/A	N/A	N/A	N/A	GCA_900544575.1	d__Bacteria;p__Firmicutes_A;c__Clostridia_A;o__Christensenellales;f__CAG-917;g__UMGS1688;s__UMGS1688 sp900544575	80.37	0.7	d__Bacteria;p__Firmicutes_A;c__Clostridia_A;o__Christensenellales;f__CAG-917;g__UMGS1688;s__	Placement	taxonomic classification fully defined by topology	GCA_900553825.1, s__UMGS1688 sp900553825, 95.0, 80.55, 0.55; GCA_900545885.1, s__UMGS1688 sp900545885, 95.0, 77.96, 0.29; GCA_900554085.1, s__UMGS1688 sp900554085, 95.0, 77.62, 0.29	82.96	11	0.976751	N/A
A103_L1_329329_idba_bin.124	d__Bacteria;p__Bacteroidota;c__Bacteroidia;o__Bacteroidales;f__Barnesiellaceae;g__Barnesiella;s__Barnesiella viscericola	GCF_000512915.1	95	d__Bacteria;p__Bacteroidota;c__Bacteroidia;o__Bacteroidales;f__Barnesiellaceae;g__Barnesiella;s__Barnesiella viscericola	97.49	0.93	GCF_000512915.1	d__Bacteria;p__Bacteroidota;c__Bacteroidia;o__Bacteroidales;f__Barnesiellaceae;g__Barnesiella;s__Barnesiella viscericola	97.49	0.93	d__Bacteria;p__Bacteroidota;c__Bacteroidia;o__Bacteroidales;f__Barnesiellaceae;g__Barnesiella;s__	ANI/Placement	topological placement and ANI have congruent species assignments	GCF_002159975.1, s__Barnesiella sp002159975, 95.0, 86.44, 0.78; GCF_002161555.1, s__Barnesiella sp002161555, 95.0, 85.61, 0.8; GCF_000296465.1, s__Barnesiella intestinihominis, 95.0, 78.86, 0.34; GCA_900538555.1, s__Barnesiella sp900538555, 95.0, 77.65, 0.15; GCA_900542255.1, s__Barnesiella sp900542255, 95.0, 77.2, 0.15; GCA_003150885.1, s__Barnesiella sp003150885, 95.0, 77.13, 0.07; GCA_90053870…	94.74	11	N/A	N/A
A103_L1_329329_idba_bin.127	d__Bacteria;p__Bacteroidota;c__Bacteroidia;o__Bacteroidales;f__UBA932;g__RC9;s__	N/A	N/A	N/A	N/A	N/A	GCA_900546395.1	d__Bacteria;p__Bacteroidota;c__Bacteroidia;o__Bacteroidales;f__UBA932;g__RC9;s__RC9 sp900546395	77.41	0.12	d__Bacteria;p__Bacteroidota;c__Bacteroidia;o__Bacteroidales;f__UBA932;g__RC9;s__	Placement	taxonomic classification fully defined by topology	GCA_900545245.1, s__RC9 sp900545245, 95.0, 78.0, 0.08; GCA_002439805.1, s__RC9 sp002439805, 95.0, 77.69, 0.08; GCA_002440085.1, s__RC9 sp002440085, 95.0, 77.61, 0.09; GCA_004554455.1, s__RC9 sp004554455, 95.0, 77.45, 0.08; GCA_002298075.1, s__RC9 sp002298075, 95.0, 77.19, 0.14; GCA_004552965.1, s__RC9 sp004552965, 95.0, 76.99, 0.08; GCA_004552115.1, s__RC9 sp004552115, 95.0, 76.88, 0.11; GCA_0004…	95.16	11	0.941768	N/A
A103_L1_329329_idba_bin.136	d__Bacteria;p__Bacteroidota;c__Bacteroidia;o__Bacteroidales;f__Paludibacteraceae;g__;s__	N/A	N/A	N/A	N/A	N/A	N/A	N/A	N/A	N/A	d__Bacteria;p__Bacteroidota;c__Bacteroidia;o__Bacteroidales;f__Paludibacteraceae;g__;s__	Placement	taxonomic classification fully defined by topology	N/A	96.05	11	0.849202	N/A
A103_L1_329329_idba_bin.30	d__Archaea;p__Methanobacteriota;c__Methanobacteria;o__Methanobacteriales;f__Methanobacteriaceae;g__Methanobrevibacter_A;s__Methanobrevibacter_A woesei	GCF_003111605.1	95	d__Archaea;p__Methanobacteriota;c__Methanobacteria;o__Methanobacteriales;f__Methanobacteriaceae;g__Methanobrevibacter_A;s__Methanobrevibacter_A woesei	98.01	0.9	GCF_003111605.1	d__Archaea;p__Methanobacteriota;c__Methanobacteria;o__Methanobacteriales;f__Methanobacteriaceae;g__Methanobrevibacter_A;s__Methanobrevibacter_A woesei	98.01	0.9	d__Archaea;p__Methanobacteriota;c__Methanobacteria;o__Methanobacteriales;f__Methanobacteriaceae;g__Methanobrevibacter_A;s__	ANI/Placement	topological placement and ANI have congruent species assignments	GCF_002252585.1, s__Methanobrevibacter_A smithii_A, 95.0, 80.2, 0.57; GCF_000016525.1, s__Methanobrevibacter_A smithii, 95.0, 80.1, 0.54; GCF_003111625.1, s__Methanobrevibacter_A thaueri, 95.0, 79.48, 0.21; GCA_900314695.1, s__Methanobrevibacter_A sp900314695, 95.0, 79.46, 0.36; GCF_001477655.1, s__Methanobrevibacter_A millerae, 95.0, 79.27, 0.37; GCF_001548675.1, s__Methanobrevibacter_A sp001548…	97.31	11	N/A	N/A
A103_L1_329329_idba_bin.34	d__Bacteria;p__Cyanobacteria;c__Vampirovibrionia;o__Gastranaerophilales;f__Gastranaerophilaceae;g__CAG-306;s__	N/A	N/A	N/A	N/A	N/A	GCA_000980375.1	d__Bacteria;p__Cyanobacteria;c__Vampirovibrionia;o__Gastranaerophilales;f__Gastranaerophilaceae;g__CAG-306;s__CAG-306 sp000980375	78.13	0.38	d__Bacteria;p__Cyanobacteria;c__Vampirovibrionia;o__Gastranaerophilales;f__Gastranaerophilaceae;g__;s__	Placement	taxonomic novelty determined using RED	N/A	87.98	11	0.943648	N/A
A103_L1_329329_idba_bin.39	d__Bacteria;p__Bacteroidota;c__Bacteroidia;o__Bacteroidales;f__UBA932;g__CAG-831;s__	N/A	N/A	N/A	N/A	N/A	N/A	N/A	N/A	N/A	d__Bacteria;p__Bacteroidota;c__Bacteroidia;o__Bacteroidales;f__UBA932;g__CAG-831;s__	Placement	taxonomic classification fully defined by topology	GCA_900550465.1, s__CAG-831 sp900550465, 95.0, 77.88, 0.17; GCA_000432775.1, s__CAG-831 sp000432775, 95.0, 77.45, 0.15; GCA_900544175.1, s__CAG-831 sp900544175, 95.0, 77.4, 0.17	96.37	11	0.922293	N/A
A103_L1_329329_idba_bin.43	d__Bacteria;p__Firmicutes_A;c__Clostridia_A;o__Christensenellales;f__UBA4651;g__RUG666;s__	N/A	N/A	N/A	N/A	N/A	N/A	N/A	N/A	N/A	d__Bacteria;p__Firmicutes_A;c__Clostridia_A;o__Christensenellales;f__UBA4651;g__;s__	Placement	taxonomic novelty determined using RED	N/A	83.75	11	0.901023	N/A
A103_L1_329329_idba_bin.45	d__Bacteria;p__Proteobacteria;c__Gammaproteobacteria;o__Enterobacterales;f__Succinivibrionaceae;g__Anaerobiospirillum;s__	N/A	N/A	N/A	N/A	N/A	N/A	N/A	N/A	N/A	d__Bacteria;p__Proteobacteria;c__Gammaproteobacteria;o__Enterobacterales;f__Succinivibrionaceae;g__;s__	Placement	taxonomic novelty determined using RED	N/A	86.07	11	0.948414	N/A
A103_L1_329329_idba_bin.5	d__Bacteria;p__Spirochaetota;c__Spirochaetia;o__Treponematales;f__Treponemataceae;g__;s__	N/A	N/A	N/A	N/A	N/A	N/A	N/A	N/A	N/A	d__Bacteria;p__Spirochaetota;c__Spirochaetia;o__Treponematales;f__Treponemataceae;g__;s__	Placement	taxonomic classification fully defined by topology	N/A	91.65	11	0.759754	N/A
A103_L1_329329_idba_bin.62	d__Bacteria;p__Firmicutes;c__Bacilli;o__RFN20;f__CAG-826;g__UBA4855;s__UBA4855 sp900540395	GCA_900540395.1	95	d__Bacteria;p__Firmicutes;c__Bacilli;o__RFN20;f__CAG-826;g__UBA4855;s__UBA4855 sp900540395	95.25	0.81	GCA_900540395.1	d__Bacteria;p__Firmicutes;c__Bacilli;o__RFN20;f__CAG-826;g__UBA4855;s__UBA4855 sp900540395	95.25	0.81	d__Bacteria;p__Firmicutes;c__Bacilli;o__RFN20;f__CAG-826;g__UBA4855;s__	ANI/Placement	topological placement and ANI have congruent species assignments	GCA_900540365.1, s__UBA4855 sp900540365, 95.0, 78.34, 0.22; GCA_900545015.1, s__UBA4855 sp900545015, 95.0, 78.07, 0.26; GCA_002399785.1, s__UBA4855 sp002399785, 95.0, 77.15, 0.16; GCA_002451465.1, s__UBA4855 sp002451465, 95.0, 76.95, 0.19; GCA_002438785.1, s__UBA4855 sp002438785, 95.0, 76.62, 0.16	75.69	11	N/A	N/A
A103_L1_329329_idba_bin.82	d__Archaea;p__Thermoplasmatota;c__Thermoplasmata;o__Methanomassiliicoccales;f__Methanomethylophilaceae;g__UBA71;s__UBA71 sp006954425	GCA_006954425.1	95	d__Archaea;p__Thermoplasmatota;c__Thermoplasmata;o__Methanomassiliicoccales;f__Methanomethylophilaceae;g__UBA71;s__UBA71 sp006954425	97.94	0.84	GCA_006954425.1	d__Archaea;p__Thermoplasmatota;c__Thermoplasmata;o__Methanomassiliicoccales;f__Methanomethylophilaceae;g__UBA71;s__UBA71 sp006954425	97.94	0.84	d__Archaea;p__Thermoplasmatota;c__Thermoplasmata;o__Methanomassiliicoccales;f__Methanomethylophilaceae;g__UBA71;s__	ANI/Placement	topological placement and ANI have congruent species assignments	GCA_002504405.1, s__UBA71 sp002504405, 95.0, 80.98, 0.56; GCA_006954465.1, s__UBA71 sp006954465, 95.0, 79.9, 0.36; GCA_002506425.1, s__UBA71 sp002506425, 95.0, 79.08, 0.42; GCA_002504495.1, s__UBA71 sp002504495, 95.0, 78.45, 0.31	65.03	11	N/A	N/A
A103_L1_329329_idba_bin.84	d__Bacteria;p__Firmicutes_A;c__Clostridia;o__Oscillospirales;f__Acutalibacteraceae;g__;s__	N/A	N/A	N/A	N/A	N/A	N/A	N/A	N/A	N/A	d__Bacteria;p__Firmicutes_A;c__Clostridia;o__Oscillospirales;f__Acutalibacteraceae;g__;s__	Placement	taxonomic classification fully defined by topology	N/A	81.65	11	0.822483	N/A
A103_L1_329329_idba_bin.85	d__Bacteria;p__Verrucomicrobiota;c__Verrucomicrobiae;o__Verrucomicrobiales;f__Akkermansiaceae;g__Akkermansia;s__Akkermansia sp900548895	GCA_900548895.1	95	d__Bacteria;p__Verrucomicrobiota;c__Verrucomicrobiae;o__Verrucomicrobiales;f__Akkermansiaceae;g__Akkermansia;s__Akkermansia sp900548895	98.5	0.89	GCA_900548895.1	d__Bacteria;p__Verrucomicrobiota;c__Verrucomicrobiae;o__Verrucomicrobiales;f__Akkermansiaceae;g__Akkermansia;s__Akkermansia sp900548895	98.5	0.89	d__Bacteria;p__Verrucomicrobiota;c__Verrucomicrobiae;o__Verrucomicrobiales;f__Akkermansiaceae;g__Akkermansia;s__	ANI/Placement	topological placement and ANI have congruent species assignments	GCA_004557455.1, s__Akkermansia muciniphila_D, 95.0, 78.57, 0.28; GCA_002358905.1, s__Akkermansia sp002358905, 95.0, 77.93, 0.18; GCF_001683795.1, s__Akkermansia glycaniphila, 95.0, 77.67, 0.17; GCF_004167605.1, s__Akkermansia sp004167605, 95.0, 77.45, 0.1; GCF_002885095.1, s__Akkermansia muciniphila_B, 95.0, 77.3, 0.13; GCF_001580195.1, s__Akkermansia sp001580195, 95.0, 77.21, 0.11; GCF_00288497…	89.68	11	N/A	N/A
A104_L1_330330_idba_bin.102	d__Bacteria;p__Bacteroidota;c__Bacteroidia;o__Bacteroidales;f__P3;g__UBA3388;s__	N/A	N/A	N/A	N/A	N/A	N/A	N/A	N/A	N/A	d__Bacteria;p__Bacteroidota;c__Bacteroidia;o__Bacteroidales;f__P3;g__UBA3388;s__	Placement	taxonomic classification fully defined by topology	GCA_900545215.1, s__UBA3388 sp900545215, 95.0, 76.41, 0.11; GCA_004551865.1, s__UBA3388 sp004551865, 95.0, 76.26, 0.11; GCA_900546465.1, s__UBA3388 sp900546465, 95.0, 75.92, 0.1	97.22	11	0.92298	N/A
A104_L1_330330_idba_bin.104	d__Bacteria;p__Firmicutes;c__Bacilli;o__Erysipelotrichales;f__Erysipelotrichaceae;g__Bulleidia;s__	N/A	N/A	N/A	N/A	N/A	N/A	N/A	N/A	N/A	d__Bacteria;p__Firmicutes;c__Bacilli;o__Erysipelotrichales;f__Erysipelotrichaceae;g__Bulleidia;s__	Placement	taxonomic classification fully defined by topology	GCF_900343155.1, s__Bulleidia massiliense, 95.0, 77.9, 0.17; GCA_900319505.1, s__Bulleidia sp900319505, 95.0, 77.56, 0.15; GCA_900539965.1, s__Bulleidia sp900539965, 95.0, 77.13, 0.1; GCA_900315065.1, s__Bulleidia sp900315065, 95.0, 76.98, 0.13; GCF_000701725.1, s__Bulleidia sp000701725, 95.0, 76.72, 0.1	83.67	11	0.950499	N/A
A104_L1_330330_idba_bin.108	d__Bacteria;p__Bacteroidota;c__Bacteroidia;o__Bacteroidales;f__UBA932;g__RC9;s__	N/A	N/A	N/A	N/A	N/A	GCA_900546395.1	d__Bacteria;p__Bacteroidota;c__Bacteroidia;o__Bacteroidales;f__UBA932;g__RC9;s__RC9 sp900546395	77.53	0.09	d__Bacteria;p__Bacteroidota;c__Bacteroidia;o__Bacteroidales;f__UBA932;g__RC9;s__	Placement	taxonomic classification fully defined by topology	GCA_002439805.1, s__RC9 sp002439805, 95.0, 77.52, 0.07; GCA_002440085.1, s__RC9 sp002440085, 95.0, 76.98, 0.07; GCA_004552615.1, s__RC9 sp004552615, 95.0, 76.95, 0.1; GCA_002298075.1, s__RC9 sp002298075, 95.0, 76.93, 0.08; GCA_000432515.1, s__RC9 sp000432515, 95.0, 76.81, 0.07; GCA_000434935.1, s__RC9 sp000434935, 95.0, 76.63, 0.08; GCA_004552965.1, s__RC9 sp004552965, 95.0, 76.44, 0.08	91.39	11	0.946609	N/A
A104_L1_330330_idba_bin.114	d__Bacteria;p__Desulfobacterota;c__Desulfovibrionia;o__Desulfovibrionales;f__Desulfovibrionaceae;g__Desulfovibrio;s__Desulfovibrio sp900556755	GCA_900556755.1	95	d__Bacteria;p__Desulfobacterota;c__Desulfovibrionia;o__Desulfovibrionales;f__Desulfovibrionaceae;g__Desulfovibrio;s__Desulfovibrio sp900556755	98.24	0.77	GCA_900556755.1	d__Bacteria;p__Desulfobacterota;c__Desulfovibrionia;o__Desulfovibrionales;f__Desulfovibrionaceae;g__Desulfovibrio;s__Desulfovibrio sp900556755	98.24	0.77	d__Bacteria;p__Desulfobacterota;c__Desulfovibrionia;o__Desulfovibrionales;f__Desulfovibrionaceae;g__Desulfovibrio;s__	ANI/Placement	topological placement and ANI have congruent species assignments	GCF_000156375.1, s__Desulfovibrio piger, 95.0, 95.48, 0.92; GCF_900116045.1, s__Desulfovibrio piger_A, 95.0, 93.82, 0.85; GCA_900540515.1, s__Desulfovibrio sp900540515, 95.0, 80.06, 0.49; GCF_001553605.1, s__Desulfovibrio fairfieldensis, 95.0, 79.87, 0.5; GCF_900102485.1, s__Desulfovibrio legallii_A, 95.0, 79.45, 0.43; GCA_000403945.1, s__Desulfovibrio sp000403945, 95.0, 79.39, 0.34; GCF_00430973…	93.27	11	N/A	N/A
A104_L1_330330_idba_bin.116	d__Bacteria;p__Spirochaetota;c__Spirochaetia;o__Treponematales;f__Treponemataceae;g__;s__	N/A	N/A	N/A	N/A	N/A	N/A	N/A	N/A	N/A	d__Bacteria;p__Spirochaetota;c__Spirochaetia;o__Treponematales;f__Treponemataceae;g__;s__	Placement	taxonomic classification fully defined by topology	N/A	82.92	11	0.759264	N/A
A104_L1_330330_idba_bin.128	d__Bacteria;p__Proteobacteria;c__Gammaproteobacteria;o__Enterobacterales;f__Enterobacteriaceae;g__Escherichia;s__Escherichia dysenteriae	GCF_002949675.1	97	d__Bacteria;p__Proteobacteria;c__Gammaproteobacteria;o__Enterobacterales;f__Enterobacteriaceae;g__Escherichia;s__Escherichia dysenteriae	97.59	0.79	N/A	N/A	N/A	N/A	d__Bacteria;p__Proteobacteria;c__Gammaproteobacteria;o__Enterobacterales;f__Enterobacteriaceae;g__Escherichia;s__	ANI/Placement	topological placement and ANI have incongruent species assignments	GCF_002950215.1, s__Escherichia flexneri, 97.0, 97.27, 0.84; GCF_000026325.1, s__Escherichia coli_D, 96.95, 97.24, 0.92; GCF_003697165.2, s__Escherichia coli, 96.81, 96.77, 0.85; GCF_003018335.1, s__Escherichia coli_C, 96.13, 95.88, 0.89; GCF_002965065.1, s__Escherichia sp002965065, 95.0, 94.42, 0.77; GCF_004211955.1, s__Escherichia sp004211955, 95.0, 93.32, 0.86; GCF_005843885.1, s__Escherichia …	82.48	11	N/A	N/A
A104_L1_330330_idba_bin.130	d__Bacteria;p__Actinobacteriota;c__Actinomycetia;o__Actinomycetales;f__Bifidobacteriaceae;g__Bifidobacterium;s__Bifidobacterium pullorum	GCF_000771405.1	95	d__Bacteria;p__Actinobacteriota;c__Actinomycetia;o__Actinomycetales;f__Bifidobacteriaceae;g__Bifidobacterium;s__Bifidobacterium pullorum	98.08	0.92	GCF_000771405.1	d__Bacteria;p__Actinobacteriota;c__Actinomycetia;o__Actinomycetales;f__Bifidobacteriaceae;g__Bifidobacterium;s__Bifidobacterium pullorum	98.08	0.92	d__Bacteria;p__Actinobacteriota;c__Actinomycetia;o__Actinomycetales;f__Bifidobacteriaceae;g__Bifidobacterium;s__	ANI/Placement	topological placement and ANI have congruent species assignments	GCF_000741215.1, s__Bifidobacterium gallinarum, 95.0, 90.73, 0.82; GCF_001042635.1, s__Bifidobacterium scardovii, 95.0, 82.16, 0.61; GCF_003952945.1, s__Bifidobacterium sp003952945, 95.0, 82.16, 0.6; GCF_001895165.1, s__Bifidobacterium lemurum, 95.0, 82.08, 0.55; GCF_002259685.1, s__Bifidobacterium eulemuris, 95.0, 82.04, 0.56; GCF_000741175.1, s__Bifidobacterium callitrichos, 95.0, 81.93, 0.56; …	94.44	11	N/A	N/A
A104_L1_330330_idba_bin.137	d__Bacteria;p__Firmicutes_A;c__Clostridia;o__Lachnospirales;f__Lachnospiraceae;g__Mediterraneibacter;s__	N/A	N/A	N/A	N/A	N/A	GCA_900553885.1	d__Bacteria;p__Firmicutes_A;c__Clostridia;o__Lachnospirales;f__Lachnospiraceae;g__Mediterraneibacter;s__Mediterraneibacter sp900553885	86.34	0.67	d__Bacteria;p__Firmicutes_A;c__Clostridia;o__Lachnospirales;f__Lachnospiraceae;g__Mediterraneibacter;s__	Placement	taxonomic classification fully defined by topology	GCF_002159505.1, s__Mediterraneibacter sp002159505, 95.0, 79.37, 0.31; GCF_002160525.1, s__Mediterraneibacter sp002160525, 95.0, 78.99, 0.32; GCF_002161355.1, s__Mediterraneibacter sp002161355, 95.0, 78.71, 0.28; GCA_900555215.1, s__Mediterraneibacter sp900555215, 95.0, 78.44, 0.34; GCA_002314255.1, s__Mediterraneibacter sp002314255, 95.0, 78.42, 0.33; GCF_900120155.1, s__Mediterraneibacter sp900…	84.07	11	0.994326	N/A
A104_L1_330330_idba_bin.139	d__Bacteria;p__Firmicutes_A;c__Clostridia_A;o__Christensenellales;f__UBA3700;g__;s__	N/A	N/A	N/A	N/A	N/A	N/A	N/A	N/A	N/A	d__Bacteria;p__Firmicutes_A;c__Clostridia_A;o__Christensenellales;f__;g__;s__	Placement	taxonomic novelty determined using RED	N/A	92	11	0.840002	N/A
A104_L1_330330_idba_bin.14	d__Bacteria;p__Firmicutes_A;c__Clostridia;o__Oscillospirales;f__Acutalibacteraceae;g__;s__	N/A	N/A	N/A	N/A	N/A	N/A	N/A	N/A	N/A	d__Bacteria;p__Firmicutes_A;c__Clostridia;o__Oscillospirales;f__Acutalibacteraceae;g__;s__	Placement	taxonomic novelty determined using RED	N/A	94.42	11	0.844753	N/A
A104_L1_330330_idba_bin.141	d__Bacteria;p__Firmicutes;c__Bacilli;o__Erysipelotrichales;f__Erysipelotrichaceae;g__;s__	N/A	N/A	N/A	N/A	N/A	N/A	N/A	N/A	N/A	d__Bacteria;p__Firmicutes;c__Bacilli;o__Erysipelotrichales;f__Erysipelotrichaceae;g__;s__	Placement	taxonomic novelty determined using RED	N/A	94.01	11	0.886665	N/A
A104_L1_330330_idba_bin.142	d__Bacteria;p__Bacteroidota;c__Bacteroidia;o__Bacteroidales;f__Rikenellaceae;g__Alistipes;s__Alistipes sp900546065	GCA_900546065.1	95	d__Bacteria;p__Bacteroidota;c__Bacteroidia;o__Bacteroidales;f__Rikenellaceae;g__Alistipes;s__Alistipes sp900546065	97.91	0.92	GCA_900546065.1	d__Bacteria;p__Bacteroidota;c__Bacteroidia;o__Bacteroidales;f__Rikenellaceae;g__Alistipes;s__Alistipes sp900546065	97.91	0.92	d__Bacteria;p__Bacteroidota;c__Bacteroidia;o__Bacteroidales;f__Rikenellaceae;g__Alistipes;s__	ANI/Placement	topological placement and ANI have congruent species assignments	GCA_900544265.1, s__Alistipes sp900544265, 95.0, 78.86, 0.33; GCF_900290115.1, s__Alistipes sp900290115, 95.0, 78.71, 0.35; GCA_000434235.1, s__Alistipes sp000434235, 95.0, 78.69, 0.33; GCA_900542505.1, s__Alistipes sp900542505, 95.0, 78.59, 0.31; GCF_900604385.1, s__Alistipes sp002159375, 95.0, 78.52, 0.31; GCF_002161445.1, s__Alistipes sp002161445, 95.0, 78.45, 0.27; GCA_002358415.1, s__Alistip…	75.75	11	N/A	N/A
A104_L1_330330_idba_bin.147	d__Bacteria;p__Firmicutes_A;c__Clostridia;o__Lachnospirales;f__Lachnospiraceae;g__Dorea;s__Dorea sp900312975	GCF_900312975.1	95	d__Bacteria;p__Firmicutes_A;c__Clostridia;o__Lachnospirales;f__Lachnospiraceae;g__Dorea;s__Dorea sp900312975	95.77	0.92	GCF_900312975.1	d__Bacteria;p__Firmicutes_A;c__Clostridia;o__Lachnospirales;f__Lachnospiraceae;g__Dorea;s__Dorea sp900312975	95.77	0.92	d__Bacteria;p__Firmicutes_A;c__Clostridia;o__Lachnospirales;f__Lachnospiraceae;g__Dorea;s__	ANI/Placement	topological placement and ANI have congruent species assignments	GCF_900120345.1, s__Dorea phocaeensis, 95.0, 78.55, 0.37; GCF_000765215.1, s__Dorea sp000765215, 95.0, 78.55, 0.38; GCF_001754075.1, s__Dorea faecis, 95.0, 78.42, 0.35; GCF_002160985.1, s__Dorea sp002160985, 95.0, 78.36, 0.36; GCA_900543415.1, s__Dorea sp900543415, 95.0, 77.76, 0.16; GCA_900543315.1, s__Dorea sp900543315, 95.0, 77.73, 0.21; GCF_004295125.1, s__Dorea scindens, 95.0, 77.64, 0.31; G…	78.79	11	N/A	N/A
A104_L1_330330_idba_bin.149	d__Bacteria;p__Firmicutes_A;c__Clostridia_A;o__Christensenellales;f__;g__;s__	N/A	N/A	N/A	N/A	N/A	N/A	N/A	N/A	N/A	d__Bacteria;p__Firmicutes_A;c__Clostridia_A;o__Christensenellales;f__;g__;s__	Placement	taxonomic novelty determined using RED	N/A	94.15	11	0.743403	N/A
A104_L1_330330_idba_bin.150	d__Bacteria;p__Bacteroidota;c__Bacteroidia;o__Bacteroidales;f__Muribaculaceae;g__CAG-279;s__CAG-279 sp900541555	GCA_900541555.1	95	d__Bacteria;p__Bacteroidota;c__Bacteroidia;o__Bacteroidales;f__Muribaculaceae;g__CAG-279;s__CAG-279 sp900541555	98.38	0.86	GCA_900541555.1	d__Bacteria;p__Bacteroidota;c__Bacteroidia;o__Bacteroidales;f__Muribaculaceae;g__CAG-279;s__CAG-279 sp900541555	98.38	0.86	d__Bacteria;p__Bacteroidota;c__Bacteroidia;o__Bacteroidales;f__Muribaculaceae;g__CAG-279;s__	ANI/Placement	topological placement and ANI have congruent species assignments	GCA_004561555.1, s__CAG-279 sp004561555, 95.0, 77.42, 0.13; GCA_004555955.1, s__CAG-279 sp004555955, 95.0, 77.07, 0.11; GCA_900548875.1, s__CAG-279 sp900548875, 95.0, 76.89, 0.15; GCA_900544305.1, s__CAG-279 sp900544305, 95.0, 76.81, 0.15; GCA_000437795.1, s__CAG-279 sp000437795, 95.0, 76.81, 0.17; GCA_900556245.1, s__CAG-279 sp900556245, 95.0, 76.71, 0.16; GCA_900550025.1, s__CAG-279 sp900550025…	94.27	11	N/A	N/A
A104_L1_330330_idba_bin.153	d__Bacteria;p__Spirochaetota;c__Spirochaetia;o__Sphaerochaetales;f__Sphaerochaetaceae;g__;s__	N/A	N/A	N/A	N/A	N/A	N/A	N/A	N/A	N/A	d__Bacteria;p__Spirochaetota;c__Spirochaetia;o__Sphaerochaetales;f__Sphaerochaetaceae;g__;s__	Placement	taxonomic novelty determined using RED	N/A	89.27	11	0.861638	N/A
A104_L1_330330_idba_bin.161	d__Bacteria;p__Firmicutes;c__Bacilli;o__RF39;f__CAG-611;g__CAG-451;s__	N/A	N/A	N/A	N/A	N/A	GCA_000438295.1	d__Bacteria;p__Firmicutes;c__Bacilli;o__RF39;f__CAG-611;g__CAG-451;s__CAG-451 sp000438295	77.56	0.3	d__Bacteria;p__Firmicutes;c__Bacilli;o__RF39;f__CAG-611;g__;s__	Placement	taxonomic novelty determined using RED	N/A	86.13	11	0.921083	N/A
A104_L1_330330_idba_bin.165	d__Bacteria;p__Firmicutes_A;c__Clostridia;o__Lachnospirales;f__Lachnospiraceae;g__Dorea;s__	N/A	N/A	N/A	N/A	N/A	N/A	N/A	N/A	N/A	d__Bacteria;p__Firmicutes_A;c__Clostridia;o__Lachnospirales;f__Lachnospiraceae;g__Dorea;s__	Placement	taxonomic classification fully defined by topology	GCF_001754075.1, s__Dorea faecis, 95.0, 81.39, 0.63; GCA_900553355.1, s__Dorea sp900553355, 95.0, 80.83, 0.58; GCF_900312975.1, s__Dorea sp900312975, 95.0, 79.24, 0.39; GCF_002160985.1, s__Dorea sp002160985, 95.0, 78.27, 0.28; GCF_000765215.1, s__Dorea sp000765215, 95.0, 78.15, 0.27; GCF_004295125.1, s__Dorea scindens, 95.0, 78.02, 0.31; GCF_900240315.1, s__Dorea sp900240315, 95.0, 78.01, 0.23; G…	80.22	11	0.975536	N/A
A104_L1_330330_idba_bin.166	d__Bacteria;p__Bacteroidota;c__Bacteroidia;o__Bacteroidales;f__Paludibacteraceae;g__RUG163;s__	N/A	N/A	N/A	N/A	N/A	N/A	N/A	N/A	N/A	d__Bacteria;p__Bacteroidota;c__Bacteroidia;o__Bacteroidales;f__Paludibacteraceae;g__;s__	Placement	taxonomic novelty determined using RED	N/A	88.63	11	0.90475	N/A
A104_L1_330330_idba_bin.169	d__Bacteria;p__Campylobacterota;c__Campylobacteria;o__Campylobacterales;f__Campylobacteraceae;g__Campylobacter_D;s__Campylobacter_D avium	GCF_002238335.1	95	d__Bacteria;p__Campylobacterota;c__Campylobacteria;o__Campylobacterales;f__Campylobacteraceae;g__Campylobacter_D;s__Campylobacter_D avium	98.1	0.95	GCF_002238335.1	d__Bacteria;p__Campylobacterota;c__Campylobacteria;o__Campylobacterales;f__Campylobacteraceae;g__Campylobacter_D;s__Campylobacter_D avium	98.1	0.95	d__Bacteria;p__Campylobacterota;c__Campylobacteria;o__Campylobacterales;f__Campylobacteraceae;g__Campylobacter_D;s__	ANI/Placement	topological placement and ANI have congruent species assignments	GCF_006864535.1, s__Campylobacter_D sp006864535, 95.0, 77.5, 0.29; GCF_006864365.1, s__Campylobacter_D sp006864365, 95.0, 77.49, 0.28; GCF_006864455.1, s__Campylobacter_D sp006864455, 95.0, 77.25, 0.25; GCF_000816785.1, s__Campylobacter_D peloridis, 95.0, 77.22, 0.18; GCF_900637395.1, s__Campylobacter_D upsaliensis, 95.0, 77.12, 0.2; GCF_006864425.1, s__Campylobacter_D troglodytis, 95.0, 77.06, 0…	85.18	11	N/A	N/A
A104_L1_330330_idba_bin.19	d__Bacteria;p__Firmicutes_A;c__Clostridia_A;o__Christensenellales;f__CAG-917;g__CAG-917;s__CAG-917 sp000437555	GCA_000437555.1	95	d__Bacteria;p__Firmicutes_A;c__Clostridia_A;o__Christensenellales;f__CAG-917;g__CAG-917;s__CAG-917 sp000437555	98.29	0.91	GCA_000437555.1	d__Bacteria;p__Firmicutes_A;c__Clostridia_A;o__Christensenellales;f__CAG-917;g__CAG-917;s__CAG-917 sp000437555	98.29	0.91	d__Bacteria;p__Firmicutes_A;c__Clostridia_A;o__Christensenellales;f__CAG-917;g__;s__	ANI/Placement	topological placement and ANI have congruent species assignments	N/A	90.62	11	N/A	N/A
A104_L1_330330_idba_bin.2	d__Bacteria;p__Firmicutes;c__Bacilli;o__Lactobacillales;f__Enterococcaceae;g__Enterococcus_E;s__Enterococcus_E cecorum	GCF_000407565.1	95	d__Bacteria;p__Firmicutes;c__Bacilli;o__Lactobacillales;f__Enterococcaceae;g__Enterococcus_E;s__Enterococcus_E cecorum	95.71	0.88	GCF_000407565.1	d__Bacteria;p__Firmicutes;c__Bacilli;o__Lactobacillales;f__Enterococcaceae;g__Enterococcus_E;s__Enterococcus_E cecorum	95.71	0.88	d__Bacteria;p__Firmicutes;c__Bacilli;o__Lactobacillales;f__Enterococcaceae;g__Enterococcus_E;s__	ANI/Placement	topological placement and ANI have congruent species assignments	GCF_000406925.1, s__Enterococcus_E columbae, 95.0, 80.49, 0.45	91.07	11	N/A	N/A
A104_L1_330330_idba_bin.20	d__Bacteria;p__Campylobacterota;c__Campylobacteria;o__Campylobacterales;f__Helicobacteraceae;g__Helicobacter_D;s__Helicobacter_D pullorum	GCF_000155495.1	95	d__Bacteria;p__Campylobacterota;c__Campylobacteria;o__Campylobacterales;f__Helicobacteraceae;g__Helicobacter_D;s__Helicobacter_D pullorum	97.94	0.97	GCF_000155495.1	d__Bacteria;p__Campylobacterota;c__Campylobacteria;o__Campylobacterales;f__Helicobacteraceae;g__Helicobacter_D;s__Helicobacter_D pullorum	97.94	0.97	d__Bacteria;p__Campylobacterota;c__Campylobacteria;o__Campylobacterales;f__Helicobacteraceae;g__Helicobacter_D;s__	ANI/Placement	topological placement and ANI have congruent species assignments	GCF_000162575.1, s__Helicobacter_D canadensis, 95.0, 80.22, 0.65; GCF_003288905.1, s__Helicobacter_D sp003288905, 95.0, 80.08, 0.65; GCF_000158455.1, s__Helicobacter_D winghamensis, 95.0, 78.35, 0.38; GCF_003670295.1, s__Helicobacter_D sp003670295, 95.0, 78.17, 0.4; GCF_003245365.1, s__Helicobacter_D valdiviensis, 95.0, 78.07, 0.35; GCF_000765695.2, s__Helicobacter_D sp000765695, 95.0, 78.01, 0.3…	91.29	11	N/A	N/A
A104_L1_330330_idba_bin.27	d__Bacteria;p__Spirochaetota;c__Spirochaetia;o__Sphaerochaetales;f__Sphaerochaetaceae;g__Spiro-01;s__	N/A	N/A	N/A	N/A	N/A	N/A	N/A	N/A	N/A	d__Bacteria;p__Spirochaetota;c__Spirochaetia;o__Sphaerochaetales;f__Sphaerochaetaceae;g__;s__	Placement	taxonomic novelty determined using RED	N/A	85.08	11	0.875041	N/A
A104_L1_330330_idba_bin.33	d__Bacteria;p__Firmicutes_A;c__Clostridia_A;o__Christensenellales;f__UBA1242;g__UBA5893;s__	N/A	N/A	N/A	N/A	N/A	GCA_002308915.1	d__Bacteria;p__Firmicutes_A;c__Clostridia_A;o__Christensenellales;f__UBA1242;g__UBA5893;s__UBA5893 sp002308915	77.13	0.2	d__Bacteria;p__Firmicutes_A;c__Clostridia_A;o__Christensenellales;f__UBA1242;g__UBA5893;s__	Placement	taxonomic classification fully defined by topology	GCA_002431905.1, s__UBA5893 sp002431905, 95.0, 78.24, 0.21	88.35	11	0.94496	N/A
A104_L1_330330_idba_bin.37	d__Archaea;p__Thermoplasmatota;c__Thermoplasmata;o__Methanomassiliicoccales;f__Methanomethylophilaceae;g__UBA71;s__	N/A	N/A	N/A	N/A	N/A	GCA_006954425.1	d__Archaea;p__Thermoplasmatota;c__Thermoplasmata;o__Methanomassiliicoccales;f__Methanomethylophilaceae;g__UBA71;s__UBA71 sp006954425	83.92	0.71	d__Archaea;p__Thermoplasmatota;c__Thermoplasmata;o__Methanomassiliicoccales;f__Methanomethylophilaceae;g__UBA71;s__	Placement	taxonomic classification fully defined by topology	GCA_002504405.1, s__UBA71 sp002504405, 95.0, 82.17, 0.62; GCA_006954465.1, s__UBA71 sp006954465, 95.0, 80.77, 0.5; GCA_002506425.1, s__UBA71 sp002506425, 95.0, 80.03, 0.46; GCA_002504495.1, s__UBA71 sp002504495, 95.0, 79.65, 0.4	89.4	11	0.954768	N/A
A104_L1_330330_idba_bin.41	d__Bacteria;p__Bacteroidota;c__Bacteroidia;o__Bacteroidales;f__UBA932;g__RC9;s__	N/A	N/A	N/A	N/A	N/A	GCA_900546395.1	d__Bacteria;p__Bacteroidota;c__Bacteroidia;o__Bacteroidales;f__UBA932;g__RC9;s__RC9 sp900546395	76.6	0.09	d__Bacteria;p__Bacteroidota;c__Bacteroidia;o__Bacteroidales;f__UBA932;g__RC9;s__	Placement	taxonomic classification fully defined by topology	GCA_002298075.1, s__RC9 sp002298075, 95.0, 76.47, 0.09; GCA_000432515.1, s__RC9 sp000432515, 95.0, 76.16, 0.06; GCA_004552615.1, s__RC9 sp004552615, 95.0, 76.15, 0.09; GCA_000434935.1, s__RC9 sp000434935, 95.0, 76.1, 0.06	81.61	11	0.943992	N/A
A104_L1_330330_idba_bin.48	d__Bacteria;p__Firmicutes;c__Bacilli;o__Acholeplasmatales;f__Anaeroplasmataceae;g__;s__	N/A	N/A	N/A	N/A	N/A	N/A	N/A	N/A	N/A	d__Bacteria;p__Firmicutes;c__Bacilli;o__Acholeplasmatales;f__Anaeroplasmataceae;g__;s__	Placement	taxonomic classification fully defined by topology	N/A	91.75	11	0.866776	N/A
A104_L1_330330_idba_bin.49	d__Bacteria;p__Spirochaetota;c__Spirochaetia;o__Treponematales;f__Treponemataceae;g__Treponema_F;s__	N/A	N/A	N/A	N/A	N/A	GCF_000212415.1	d__Bacteria;p__Spirochaetota;c__Spirochaetia;o__Treponematales;f__Treponemataceae;g__Treponema_F;s__Treponema_F brennaborense	77.52	0.11	d__Bacteria;p__Spirochaetota;c__Spirochaetia;o__Treponematales;f__Treponemataceae;g__;s__	Placement	taxonomic novelty determined using RED	N/A	77.9	11	0.900972	N/A
A104_L1_330330_idba_bin.51	d__Bacteria;p__Firmicutes;c__Bacilli;o__Erysipelotrichales;f__Erysipelotrichaceae;g__Faecalicoccus;s__	N/A	N/A	N/A	N/A	N/A	N/A	N/A	N/A	N/A	d__Bacteria;p__Firmicutes;c__Bacilli;o__Erysipelotrichales;f__Erysipelotrichaceae;g__;s__	Placement	taxonomic novelty determined using RED	N/A	83.33	11	0.98267	N/A
A104_L1_330330_idba_bin.53	d__Bacteria;p__Firmicutes;c__Bacilli;o__RFN20;f__CAG-826;g__UBA4951;s__UBA4951 sp900542595	GCA_900542595.1	95	d__Bacteria;p__Firmicutes;c__Bacilli;o__RFN20;f__CAG-826;g__UBA4951;s__UBA4951 sp900542595	97.1	0.85	GCA_900542595.1	d__Bacteria;p__Firmicutes;c__Bacilli;o__RFN20;f__CAG-826;g__UBA4951;s__UBA4951 sp900542595	97.1	0.85	d__Bacteria;p__Firmicutes;c__Bacilli;o__RFN20;f__CAG-826;g__UBA4951;s__	ANI/Placement	topological placement and ANI have congruent species assignments	N/A	89.13	11	N/A	N/A
A104_L1_330330_idba_bin.75	d__Bacteria;p__Bacteroidota;c__Bacteroidia;o__Bacteroidales;f__Marinifilaceae;g__Odoribacter;s__	N/A	N/A	N/A	N/A	N/A	GCA_900548135.1	d__Bacteria;p__Bacteroidota;c__Bacteroidia;o__Bacteroidales;f__Marinifilaceae;g__Odoribacter;s__Odoribacter sp900548135	76.21	0.07	d__Bacteria;p__Bacteroidota;c__Bacteroidia;o__Bacteroidales;f__Marinifilaceae;g__Odoribacter;s__	Placement	taxonomic classification fully defined by topology	GCF_000190535.1, s__Odoribacter splanchnicus, 95.0, 77.33, 0.09; GCA_900541415.1, s__Odoribacter sp900541415, 95.0, 76.9, 0.09; GCA_900544025.1, s__Odoribacter sp900544025, 95.0, 76.81, 0.07; GCF_900091655.1, s__Odoribacter massiliensis, 95.0, 76.77, 0.07; GCF_000243215.1, s__Odoribacter laneus, 95.0, 76.6, 0.04	89.03	11	0.978543	N/A
A104_L1_330330_idba_bin.76	d__Bacteria;p__Proteobacteria;c__Alphaproteobacteria;o__RF32;f__CAG-239;g__CAG-495;s__	N/A	N/A	N/A	N/A	N/A	GCA_900538765.1	d__Bacteria;p__Proteobacteria;c__Alphaproteobacteria;o__RF32;f__CAG-239;g__CAG-495;s__CAG-495 sp900538765	78.1	0.34	d__Bacteria;p__Proteobacteria;c__Alphaproteobacteria;o__RF32;f__CAG-239;g__CAG-495;s__	Placement	taxonomic classification fully defined by topology	GCA_001917125.1, s__CAG-495 sp001917125, 95.0, 77.84, 0.25; GCA_900540425.1, s__CAG-495 sp900540425, 95.0, 77.41, 0.18; GCA_900551585.1, s__CAG-495 sp900551585, 95.0, 77.09, 0.19; GCA_000432275.1, s__CAG-495 sp000432275, 95.0, 77.06, 0.14; GCA_000436375.1, s__CAG-495 sp000436375, 95.0, 76.96, 0.24	82.6	11	0.948144	N/A
A104_L1_330330_idba_bin.78	d__Bacteria;p__Bacteroidota;c__Bacteroidia;o__Bacteroidales;f__UBA932;g__RC9;s__	N/A	N/A	N/A	N/A	N/A	GCA_900543205.1	d__Bacteria;p__Bacteroidota;c__Bacteroidia;o__Bacteroidales;f__UBA932;g__RC9;s__RC9 sp900543205	84.27	0.77	d__Bacteria;p__Bacteroidota;c__Bacteroidia;o__Bacteroidales;f__UBA932;g__RC9;s__	Placement	taxonomic classification fully defined by topology	GCA_001915575.1, s__RC9 sp001915575, 95.0, 80.17, 0.51; GCF_900167895.1, s__RC9 sp900167895, 95.0, 79.49, 0.45; GCA_900319975.1, s__RC9 sp900319975, 95.0, 79.28, 0.4; GCA_900541925.1, s__RC9 sp900541925, 95.0, 78.88, 0.39; GCA_002438805.1, s__RC9 sp002438805, 95.0, 78.75, 0.38; GCA_002439095.1, s__RC9 sp002439095, 95.0, 78.55, 0.33; GCA_900318565.1, s__RC9 sp900318565, 95.0, 78.47, 0.24; GCA_0045…	86.77	11	0.991452	N/A
A104_L1_330330_idba_bin.79	d__Bacteria;p__Firmicutes_A;c__Clostridia;o__TANB77;f__CAG-508;g__CAG-269;s__	N/A	N/A	N/A	N/A	N/A	GCA_900553985.1	d__Bacteria;p__Firmicutes_A;c__Clostridia;o__TANB77;f__CAG-508;g__CAG-269;s__CAG-269 sp900553985	80.21	0.49	d__Bacteria;p__Firmicutes_A;c__Clostridia;o__TANB77;f__CAG-508;g__CAG-269;s__	Placement	taxonomic classification fully defined by topology	GCA_900556945.1, s__CAG-269 sp900556945, 95.0, 80.0, 0.48; GCA_000431335.1, s__CAG-269 sp000431335, 95.0, 79.75, 0.49; GCA_900556695.1, s__CAG-269 sp900556695, 95.0, 79.62, 0.46; GCA_001916005.1, s__CAG-269 sp001916005, 95.0, 79.05, 0.42; GCA_900551615.1, s__CAG-269 sp900551615, 95.0, 78.96, 0.39; GCA_000437215.1, s__CAG-269 sp000437215, 95.0, 78.91, 0.42; GCA_900554365.1, s__CAG-269 sp900554365,…	93.57	11	0.95374	N/A
A104_L1_330330_idba_bin.83	d__Bacteria;p__Bacteroidota;c__Bacteroidia;o__Bacteroidales;f__UBA932;g__RC9;s__	N/A	N/A	N/A	N/A	N/A	GCA_900546395.1	d__Bacteria;p__Bacteroidota;c__Bacteroidia;o__Bacteroidales;f__UBA932;g__RC9;s__RC9 sp900546395	77.14	0.11	d__Bacteria;p__Bacteroidota;c__Bacteroidia;o__Bacteroidales;f__UBA932;g__RC9;s__	Placement	taxonomic classification fully defined by topology	GCA_004552965.1, s__RC9 sp004552965, 95.0, 77.41, 0.08; GCA_004554455.1, s__RC9 sp004554455, 95.0, 77.3, 0.08; GCA_002439805.1, s__RC9 sp002439805, 95.0, 77.24, 0.07; GCA_900545245.1, s__RC9 sp900545245, 95.0, 77.21, 0.05; GCA_002440085.1, s__RC9 sp002440085, 95.0, 77.13, 0.07; GCA_000432515.1, s__RC9 sp000432515, 95.0, 76.93, 0.08; GCA_002298075.1, s__RC9 sp002298075, 95.0, 76.91, 0.12; GCA_0004…	90.06	11	0.941936	N/A
A104_L1_330330_idba_bin.84	d__Bacteria;p__Firmicutes_A;c__Clostridia;o__Lachnospirales;f__Lachnospiraceae;g__Blautia;s__	N/A	N/A	N/A	N/A	N/A	N/A	N/A	N/A	N/A	d__Bacteria;p__Firmicutes_A;c__Clostridia;o__Lachnospirales;f__Lachnospiraceae;g__Blautia;s__	Placement	taxonomic classification fully defined by topology	GCF_002161285.1, s__Blautia sp002161285, 95.0, 85.02, 0.71; GCA_900543715.1, s__Blautia sp900543715, 95.0, 84.87, 0.65; GCF_900120295.1, s__Blautia sp900120295, 95.0, 78.65, 0.19; GCF_003287895.1, s__Blautia sp003287895, 95.0, 78.38, 0.24; GCF_002222595.2, s__Blautia hansenii, 95.0, 78.36, 0.18; GCA_900539145.1, s__Blautia sp900539145, 95.0, 78.3, 0.22; GCA_900556555.1, s__Blautia sp900556555, 95…	88.35	11	0.975784	N/A
A104_L1_330330_idba_bin.85	d__Bacteria;p__Firmicutes_A;c__Clostridia_A;o__Christensenellales;f__CAG-917;g__UMGS1688;s__UMGS1688 sp900554085	GCA_900554085.1	95	d__Bacteria;p__Firmicutes_A;c__Clostridia_A;o__Christensenellales;f__CAG-917;g__UMGS1688;s__UMGS1688 sp900554085	98.3	0.94	GCA_900554085.1	d__Bacteria;p__Firmicutes_A;c__Clostridia_A;o__Christensenellales;f__CAG-917;g__UMGS1688;s__UMGS1688 sp900554085	98.3	0.94	d__Bacteria;p__Firmicutes_A;c__Clostridia_A;o__Christensenellales;f__CAG-917;g__UMGS1688;s__	ANI/Placement	topological placement and ANI have congruent species assignments	GCA_900544575.1, s__UMGS1688 sp900544575, 95.0, 79.11, 0.43; GCA_900553825.1, s__UMGS1688 sp900553825, 95.0, 78.76, 0.4; GCA_900545885.1, s__UMGS1688 sp900545885, 95.0, 78.58, 0.42	91.57	11	N/A	N/A
A104_L1_330330_idba_bin.98	d__Bacteria;p__Bacteroidota;c__Bacteroidia;o__Bacteroidales;f__UBA932;g__UBA1232;s__	N/A	N/A	N/A	N/A	N/A	N/A	N/A	N/A	N/A	d__Bacteria;p__Bacteroidota;c__Bacteroidia;o__Bacteroidales;f__UBA932;g__UBA1232;s__	Placement	taxonomic classification fully defined by topology	N/A	94.33	11	0.882526	N/A
A105_L3_331331_idba_bin.105	d__Bacteria;p__Bacteroidota;c__Bacteroidia;o__Bacteroidales;f__UBA932;g__RC9;s__	N/A	N/A	N/A	N/A	N/A	GCA_900543205.1	d__Bacteria;p__Bacteroidota;c__Bacteroidia;o__Bacteroidales;f__UBA932;g__RC9;s__RC9 sp900543205	84.49	0.75	d__Bacteria;p__Bacteroidota;c__Bacteroidia;o__Bacteroidales;f__UBA932;g__RC9;s__	Placement	taxonomic classification fully defined by topology	GCA_001915575.1, s__RC9 sp001915575, 95.0, 79.78, 0.5; GCF_900167895.1, s__RC9 sp900167895, 95.0, 79.15, 0.43; GCA_900319975.1, s__RC9 sp900319975, 95.0, 79.14, 0.39; GCA_900541925.1, s__RC9 sp900541925, 95.0, 78.77, 0.36; GCA_002438805.1, s__RC9 sp002438805, 95.0, 78.41, 0.37; GCA_002439095.1, s__RC9 sp002439095, 95.0, 78.33, 0.31; GCA_001602885.1, s__RC9 sp001602885, 95.0, 78.25, 0.29; GCA_9003…	83.83	11	0.991159	N/A
A105_L3_331331_idba_bin.17	d__Bacteria;p__Bacteroidota;c__Bacteroidia;o__Bacteroidales;f__Bacteroidaceae;g__Phocaeicola;s__Phocaeicola plebeius_A	GCF_003437535.1	95	d__Bacteria;p__Bacteroidota;c__Bacteroidia;o__Bacteroidales;f__Bacteroidaceae;g__Phocaeicola;s__Phocaeicola plebeius_A	96.22	0.86	GCF_003437535.1	d__Bacteria;p__Bacteroidota;c__Bacteroidia;o__Bacteroidales;f__Bacteroidaceae;g__Phocaeicola;s__Phocaeicola plebeius_A	96.22	0.86	d__Bacteria;p__Bacteroidota;c__Bacteroidia;o__Bacteroidales;f__Bacteroidaceae;g__Phocaeicola;s__	ANI/Placement	topological placement and ANI have congruent species assignments	GCF_000187895.1, s__Phocaeicola plebeius, 95.0, 93.86, 0.81; GCA_900557085.1, s__Phocaeicola sp900557085, 95.0, 93.52, 0.45; GCA_900066455.1, s__Phocaeicola sp900066455, 95.0, 84.01, 0.68; GCF_900128455.1, s__Phocaeicola mediterraneensis, 95.0, 83.46, 0.66; GCA_900552075.1, s__Phocaeicola sp900552075, 95.0, 83.24, 0.62; GCA_900551445.1, s__Phocaeicola sp900551445, 95.0, 83.09, 0.59; GCA_900551065…	65	11	N/A	N/A
A105_L3_331331_idba_bin.25	d__Bacteria;p__Proteobacteria;c__Gammaproteobacteria;o__Enterobacterales;f__Succinivibrionaceae;g__Anaerobiospirillum;s__	N/A	N/A	N/A	N/A	N/A	N/A	N/A	N/A	N/A	d__Bacteria;p__Proteobacteria;c__Gammaproteobacteria;o__Enterobacterales;f__Succinivibrionaceae;g__;s__	Placement	taxonomic novelty determined using RED	N/A	95.22	11	0.944794	N/A
A105_L3_331331_idba_bin.37	d__Bacteria;p__Proteobacteria;c__Gammaproteobacteria;o__Enterobacterales;f__Succinivibrionaceae;g__Anaerobiospirillum;s__	N/A	N/A	N/A	N/A	N/A	N/A	N/A	N/A	N/A	d__Bacteria;p__Proteobacteria;c__Gammaproteobacteria;o__Enterobacterales;f__Succinivibrionaceae;g__;s__	Placement	taxonomic novelty determined using RED	N/A	95.63	11	0.949263	N/A
A105_L3_331331_idba_bin.39	d__Bacteria;p__Bacteroidota;c__Bacteroidia;o__Bacteroidales;f__Bacteroidaceae;g__Prevotella;s__	N/A	N/A	N/A	N/A	N/A	GCA_900554045.1	d__Bacteria;p__Bacteroidota;c__Bacteroidia;o__Bacteroidales;f__Bacteroidaceae;g__Prevotella;s__Prevotella sp900554045	85.47	0.64	d__Bacteria;p__Bacteroidota;c__Bacteroidia;o__Bacteroidales;f__Bacteroidaceae;g__Prevotella;s__	Placement	taxonomic classification fully defined by topology	GCA_900554545.1, s__Prevotella sp900554545, 95.0, 83.15, 0.61; GCA_900551055.1, s__Prevotella sp900551055, 95.0, 82.3, 0.53; GCA_000436595.1, s__Prevotella sp000436595, 95.0, 80.48, 0.41; GCA_900550365.1, s__Prevotella sp900550365, 95.0, 80.31, 0.46; GCA_000433175.1, s__Prevotella sp000433175, 95.0, 80.12, 0.41; GCF_001275135.1, s__Prevotella sp001275135, 95.0, 78.59, 0.33; GCA_000436695.1, s__Pr…	88	11	0.991062	N/A
A105_L3_331331_idba_bin.46	d__Bacteria;p__Proteobacteria;c__Gammaproteobacteria;o__Burkholderiales;f__Burkholderiaceae;g__Sutterella;s__Sutterella sp900543805	GCA_900543805.1	95	d__Bacteria;p__Proteobacteria;c__Gammaproteobacteria;o__Burkholderiales;f__Burkholderiaceae;g__Sutterella;s__Sutterella sp900543805	97.07	0.86	GCA_900543805.1	d__Bacteria;p__Proteobacteria;c__Gammaproteobacteria;o__Burkholderiales;f__Burkholderiaceae;g__Sutterella;s__Sutterella sp900543805	97.07	0.86	d__Bacteria;p__Proteobacteria;c__Gammaproteobacteria;o__Burkholderiales;f__Burkholderiaceae;g__Sutterella;s__	ANI/Placement	topological placement and ANI have congruent species assignments	GCA_900545275.1, s__Sutterella sp900545275, 95.0, 92.83, 0.87; GCF_003609995.1, s__Sutterella megalosphaeroides, 95.0, 80.79, 0.44; GCF_000250875.1, s__Sutterella parvirubra, 95.0, 80.58, 0.4; GCF_000297775.1, s__Sutterella wadsworthensis_A, 95.0, 80.02, 0.4; GCF_006337085.1, s__Sutterella sp006337085, 95.0, 79.37, 0.33; GCF_003315195.1, s__Sutterella wadsworthensis, 95.0, 78.41, 0.19	95.06	11	N/A	N/A
A105_L3_331331_idba_bin.51	d__Bacteria;p__Firmicutes_A;c__Clostridia;o__TANB77;f__CAG-508;g__CAG-354;s__CAG-354 sp001915925	GCA_001915925.1	95	d__Bacteria;p__Firmicutes_A;c__Clostridia;o__TANB77;f__CAG-508;g__CAG-354;s__CAG-354 sp001915925	97.03	0.91	GCA_001915925.1	d__Bacteria;p__Firmicutes_A;c__Clostridia;o__TANB77;f__CAG-508;g__CAG-354;s__CAG-354 sp001915925	97.03	0.91	d__Bacteria;p__Firmicutes_A;c__Clostridia;o__TANB77;f__CAG-508;g__CAG-354;s__	ANI/Placement	topological placement and ANI have congruent species assignments	GCA_900553015.1, s__CAG-354 sp900553015, 95.0, 93.94, 0.84; GCA_900552655.1, s__CAG-354 sp900552655, 95.0, 84.2, 0.72; GCA_900555085.1, s__CAG-354 sp900555085, 95.0, 78.41, 0.33	94.01	11	N/A	N/A
A105_L3_331331_idba_bin.59	d__Bacteria;p__Bacteroidota;c__Bacteroidia;o__Bacteroidales;f__UBA932;g__RC9;s__RC9 sp001915575	GCA_001915575.1	95	d__Bacteria;p__Bacteroidota;c__Bacteroidia;o__Bacteroidales;f__UBA932;g__RC9;s__RC9 sp001915575	97.57	0.92	GCA_001915575.1	d__Bacteria;p__Bacteroidota;c__Bacteroidia;o__Bacteroidales;f__UBA932;g__RC9;s__RC9 sp001915575	97.57	0.92	d__Bacteria;p__Bacteroidota;c__Bacteroidia;o__Bacteroidales;f__UBA932;g__RC9;s__	ANI/Placement	topological placement and ANI have congruent species assignments	GCA_900543205.1, s__RC9 sp900543205, 95.0, 79.33, 0.43; GCA_900541925.1, s__RC9 sp900541925, 95.0, 78.47, 0.33; GCA_900319975.1, s__RC9 sp900319975, 95.0, 78.35, 0.29; GCA_002438805.1, s__RC9 sp002438805, 95.0, 78.34, 0.29; GCF_900167895.1, s__RC9 sp900167895, 95.0, 78.31, 0.33; GCA_002439095.1, s__RC9 sp002439095, 95.0, 78.21, 0.27; GCA_004555145.1, s__RC9 sp004555145, 95.0, 77.96, 0.23; GCA_002…	81.85	11	N/A	N/A
A105_L3_331331_idba_bin.64	d__Bacteria;p__Bacteroidota;c__Bacteroidia;o__Bacteroidales;f__Marinifilaceae;g__Odoribacter;s__	N/A	N/A	N/A	N/A	N/A	GCA_900548135.1	d__Bacteria;p__Bacteroidota;c__Bacteroidia;o__Bacteroidales;f__Marinifilaceae;g__Odoribacter;s__Odoribacter sp900548135	76.64	0.09	d__Bacteria;p__Bacteroidota;c__Bacteroidia;o__Bacteroidales;f__Marinifilaceae;g__Odoribacter;s__	Placement	taxonomic classification fully defined by topology	GCF_900091655.1, s__Odoribacter massiliensis, 95.0, 77.2, 0.1; GCF_000243215.1, s__Odoribacter laneus, 95.0, 76.88, 0.08; GCF_000190535.1, s__Odoribacter splanchnicus, 95.0, 76.86, 0.13; GCA_900541415.1, s__Odoribacter sp900541415, 95.0, 76.41, 0.12; GCA_900544025.1, s__Odoribacter sp900544025, 95.0, 76.2, 0.1	85.42	11	0.977984	N/A
A105_L3_331331_idba_bin.67	d__Archaea;p__Methanobacteriota;c__Methanobacteria;o__Methanobacteriales;f__Methanobacteriaceae;g__Methanobrevibacter_A;s__Methanobrevibacter_A woesei	GCF_003111605.1	95	d__Archaea;p__Methanobacteriota;c__Methanobacteria;o__Methanobacteriales;f__Methanobacteriaceae;g__Methanobrevibacter_A;s__Methanobrevibacter_A woesei	98.32	0.93	GCF_003111605.1	d__Archaea;p__Methanobacteriota;c__Methanobacteria;o__Methanobacteriales;f__Methanobacteriaceae;g__Methanobrevibacter_A;s__Methanobrevibacter_A woesei	98.32	0.93	d__Archaea;p__Methanobacteriota;c__Methanobacteria;o__Methanobacteriales;f__Methanobacteriaceae;g__Methanobrevibacter_A;s__	ANI/Placement	topological placement and ANI have congruent species assignments	GCF_002252585.1, s__Methanobrevibacter_A smithii_A, 95.0, 80.57, 0.59; GCF_000016525.1, s__Methanobrevibacter_A smithii, 95.0, 80.54, 0.57; GCF_001477655.1, s__Methanobrevibacter_A millerae, 95.0, 79.69, 0.41; GCA_900314695.1, s__Methanobrevibacter_A sp900314695, 95.0, 79.43, 0.4; GCF_001548675.1, s__Methanobrevibacter_A sp001548675, 95.0, 79.43, 0.35; GCF_001639275.1, s__Methanobrevibacter_A ora…	96.45	11	N/A	N/A
A105_L3_331331_idba_bin.72	d__Bacteria;p__Bacteroidota;c__Bacteroidia;o__Bacteroidales;f__UBA932;g__UBA3382;s__	N/A	N/A	N/A	N/A	N/A	N/A	N/A	N/A	N/A	d__Bacteria;p__Bacteroidota;c__Bacteroidia;o__Bacteroidales;f__UBA932;g__;s__	Placement	taxonomic novelty determined using RED	N/A	96.43	11	0.945376	N/A
A105_L3_331331_idba_bin.73	d__Bacteria;p__Bacteroidota;c__Bacteroidia;o__Bacteroidales;f__P3;g__;s__	N/A	N/A	N/A	N/A	N/A	N/A	N/A	N/A	N/A	d__Bacteria;p__Bacteroidota;c__Bacteroidia;o__Bacteroidales;f__;g__;s__	Placement	taxonomic novelty determined using RED	N/A	96.53	11	0.761601	N/A
A105_L3_331331_idba_bin.75	d__Bacteria;p__Firmicutes_A;c__Clostridia;o__Lachnospirales;f__Lachnospiraceae;g__Mediterraneibacter;s__	N/A	N/A	N/A	N/A	N/A	GCF_002159505.1	d__Bacteria;p__Firmicutes_A;c__Clostridia;o__Lachnospirales;f__Lachnospiraceae;g__Mediterraneibacter;s__Mediterraneibacter sp002159505	84.94	0.61	d__Bacteria;p__Firmicutes_A;c__Clostridia;o__Lachnospirales;f__Lachnospiraceae;g__Mediterraneibacter;s__	Placement	taxonomic classification fully defined by topology	GCF_002161355.1, s__Mediterraneibacter sp002161355, 95.0, 79.94, 0.36; GCA_900555215.1, s__Mediterraneibacter sp900555215, 95.0, 79.19, 0.34; GCA_002314255.1, s__Mediterraneibacter sp002314255, 95.0, 79.12, 0.34; GCF_900120155.1, s__Mediterraneibacter sp900120155, 95.0, 78.96, 0.26; GCF_002160525.1, s__Mediterraneibacter sp002160525, 95.0, 78.83, 0.31; GCA_900553885.1, s__Mediterraneibacter sp900…	78.43	11	0.989132	N/A
A105_L3_331331_idba_bin.83	d__Bacteria;p__Firmicutes;c__Bacilli;o__Erysipelotrichales;f__Erysipelotrichaceae;g__Bulleidia;s__	N/A	N/A	N/A	N/A	N/A	N/A	N/A	N/A	N/A	d__Bacteria;p__Firmicutes;c__Bacilli;o__Erysipelotrichales;f__Erysipelotrichaceae;g__Bulleidia;s__	Placement	taxonomic classification fully defined by topology	GCF_900343155.1, s__Bulleidia massiliense, 95.0, 77.82, 0.19; GCA_900319505.1, s__Bulleidia sp900319505, 95.0, 77.51, 0.17; GCA_900315065.1, s__Bulleidia sp900315065, 95.0, 77.21, 0.13; GCF_000701725.1, s__Bulleidia sp000701725, 95.0, 77.14, 0.09; GCA_900539965.1, s__Bulleidia sp900539965, 95.0, 76.79, 0.1	94.21	11	0.95028	N/A
A105_L3_331331_idba_bin.86	d__Bacteria;p__Bacteroidota;c__Bacteroidia;o__Bacteroidales;f__Bacteroidaceae;g__;s__	N/A	N/A	N/A	N/A	N/A	N/A	N/A	N/A	N/A	d__Bacteria;p__Bacteroidota;c__Bacteroidia;o__Bacteroidales;f__Bacteroidaceae;g__;s__	Placement	taxonomic novelty determined using RED	N/A	92.6	11	0.904473	N/A
A106_L4_349349_idba_bin.102	d__Bacteria;p__Firmicutes;c__Bacilli;o__RFN20;f__CAG-826;g__UBA4951;s__	N/A	N/A	N/A	N/A	N/A	N/A	N/A	N/A	N/A	d__Bacteria;p__Firmicutes;c__Bacilli;o__RFN20;f__CAG-826;g__UBA4951;s__	Placement	taxonomic classification fully defined by topology	N/A	86.75	11	0.945171	N/A
A106_L4_349349_idba_bin.104	d__Bacteria;p__Firmicutes_A;c__Clostridia;o__Oscillospirales;f__Acutalibacteraceae;g__UBA737;s__	N/A	N/A	N/A	N/A	N/A	GCA_900547445.1	d__Bacteria;p__Firmicutes_A;c__Clostridia;o__Oscillospirales;f__Acutalibacteraceae;g__UBA737;s__UBA737 sp900547445	78.63	0.38	d__Bacteria;p__Firmicutes_A;c__Clostridia;o__Oscillospirales;f__Acutalibacteraceae;g__UBA737;s__	Placement	taxonomic classification fully defined by topology	GCA_900549055.1, s__UBA737 sp900549055, 95.0, 79.34, 0.28; GCA_002431945.1, s__UBA737 sp002431945, 95.0, 79.23, 0.27; GCA_900547305.1, s__UBA737 sp900547305, 95.0, 79.13, 0.26; GCA_900549755.1, s__UBA737 sp900549755, 95.0, 79.05, 0.29; GCA_900554525.1, s__UBA737 sp900554525, 95.0, 79.0, 0.27; GCA_900543215.1, s__UBA737 sp900543215, 95.0, 78.54, 0.28; GCA_002451855.1, s__UBA737 sp002451855, 95.0, …	88.53	11	0.961336	N/A
A106_L4_349349_idba_bin.108	d__Bacteria;p__Firmicutes_A;c__Clostridia;o__Lachnospirales;f__Lachnospiraceae;g__Blautia;s__	N/A	N/A	N/A	N/A	N/A	N/A	N/A	N/A	N/A	d__Bacteria;p__Firmicutes_A;c__Clostridia;o__Lachnospirales;f__Lachnospiraceae;g__Blautia;s__	Placement	taxonomic classification fully defined by topology	GCA_900543715.1, s__Blautia sp900543715, 95.0, 87.31, 0.73; GCF_002161285.1, s__Blautia sp002161285, 95.0, 87.01, 0.7; GCA_000432195.1, s__Blautia sp000432195, 95.0, 78.44, 0.27; GCF_003287895.1, s__Blautia sp003287895, 95.0, 78.36, 0.26; GCF_002222595.2, s__Blautia hansenii, 95.0, 78.18, 0.2; GCF_900120295.1, s__Blautia sp900120295, 95.0, 78.1, 0.21; GCA_900556555.1, s__Blautia sp900556555, 95.0…	98.93	11	0.978933	N/A
A106_L4_349349_idba_bin.124	d__Bacteria;p__Bacteroidota;c__Bacteroidia;o__Bacteroidales;f__UBA932;g__UBA3382;s__UBA3382 sp002159555	GCF_002159555.1	95	d__Bacteria;p__Bacteroidota;c__Bacteroidia;o__Bacteroidales;f__UBA932;g__UBA3382;s__UBA3382 sp002159555	96.86	0.86	GCF_002159555.1	d__Bacteria;p__Bacteroidota;c__Bacteroidia;o__Bacteroidales;f__UBA932;g__UBA3382;s__UBA3382 sp002159555	96.86	0.86	d__Bacteria;p__Bacteroidota;c__Bacteroidia;o__Bacteroidales;f__UBA932;g__UBA3382;s__	ANI/Placement	topological placement and ANI have congruent species assignments	GCA_002358965.1, s__UBA3382 sp002358965, 95.0, 80.69, 0.54	96.67	11	N/A	N/A
A106_L4_349349_idba_bin.13	d__Bacteria;p__Spirochaetota;c__Spirochaetia;o__Sphaerochaetales;f__Sphaerochaetaceae;g__;s__	N/A	N/A	N/A	N/A	N/A	N/A	N/A	N/A	N/A	d__Bacteria;p__Spirochaetota;c__Spirochaetia;o__Sphaerochaetales;f__Sphaerochaetaceae;g__;s__	Placement	taxonomic novelty determined using RED	N/A	82.34	11	0.860711	N/A
A106_L4_349349_idba_bin.133	d__Bacteria;p__Firmicutes;c__Bacilli;o__RFN20;f__CAG-288;g__UBA7642;s__	N/A	N/A	N/A	N/A	N/A	N/A	N/A	N/A	N/A	d__Bacteria;p__Firmicutes;c__Bacilli;o__RFN20;f__CAG-288;g__UBA7642;s__	Placement	taxonomic classification fully defined by topology	N/A	87.68	11	0.956428	N/A
A106_L4_349349_idba_bin.14	d__Bacteria;p__Bacteroidota;c__Bacteroidia;o__Bacteroidales;f__Muribaculaceae;g__CAG-279;s__CAG-279 sp900541555	GCA_900541555.1	95	d__Bacteria;p__Bacteroidota;c__Bacteroidia;o__Bacteroidales;f__Muribaculaceae;g__CAG-279;s__CAG-279 sp900541555	98.16	0.93	GCA_900541555.1	d__Bacteria;p__Bacteroidota;c__Bacteroidia;o__Bacteroidales;f__Muribaculaceae;g__CAG-279;s__CAG-279 sp900541555	98.16	0.93	d__Bacteria;p__Bacteroidota;c__Bacteroidia;o__Bacteroidales;f__Muribaculaceae;g__CAG-279;s__	ANI/Placement	topological placement and ANI have congruent species assignments	GCA_900548875.1, s__CAG-279 sp900548875, 95.0, 77.18, 0.16; GCA_004561555.1, s__CAG-279 sp004561555, 95.0, 77.16, 0.12; GCA_900544305.1, s__CAG-279 sp900544305, 95.0, 77.08, 0.19; GCA_000437795.1, s__CAG-279 sp000437795, 95.0, 76.98, 0.17; GCA_900550025.1, s__CAG-279 sp900550025, 95.0, 76.79, 0.16; GCA_004555955.1, s__CAG-279 sp004555955, 95.0, 76.29, 0.14	76.57	11	N/A	N/A
A106_L4_349349_idba_bin.162	d__Bacteria;p__Cyanobacteria;c__Vampirovibrionia;o__Gastranaerophilales;f__Gastranaerophilaceae;g__Zag1;s__	N/A	N/A	N/A	N/A	N/A	GCA_900551675.1	d__Bacteria;p__Cyanobacteria;c__Vampirovibrionia;o__Gastranaerophilales;f__Gastranaerophilaceae;g__Zag1;s__Zag1 sp900551675	83.02	0.64	d__Bacteria;p__Cyanobacteria;c__Vampirovibrionia;o__Gastranaerophilales;f__Gastranaerophilaceae;g__Zag1;s__	Placement	taxonomic classification fully defined by topology	GCA_000438175.1, s__Zag1 sp000438175, 95.0, 80.03, 0.6; GCA_900555175.1, s__Zag1 sp900555175, 95.0, 79.74, 0.61; GCA_000437435.1, s__Zag1 sp000437435, 95.0, 79.42, 0.55; GCA_000433095.1, s__Zag1 sp000433095, 95.0, 79.14, 0.51; GCF_900548405.1, s__Zag1 sp001917115, 95.0, 79.09, 0.52; GCA_001765415.1, s__Zag1 sp001765415, 95.0, 78.23, 0.46; GCA_900556295.1, s__Zag1 sp900556295, 95.0, 78.13, 0.42	94.17	11	0.981208	N/A
A106_L4_349349_idba_bin.168	d__Bacteria;p__Spirochaetota;c__Spirochaetia;o__Sphaerochaetales;f__Sphaerochaetaceae;g__Spiro-01;s__	N/A	N/A	N/A	N/A	N/A	N/A	N/A	N/A	N/A	d__Bacteria;p__Spirochaetota;c__Spirochaetia;o__Sphaerochaetales;f__Sphaerochaetaceae;g__;s__	Placement	taxonomic novelty determined using RED	N/A	88.41	11	0.869304	N/A
A106_L4_349349_idba_bin.176	d__Archaea;p__Methanobacteriota;c__Methanobacteria;o__Methanobacteriales;f__Methanobacteriaceae;g__Methanobrevibacter_A;s__Methanobrevibacter_A woesei	GCF_003111605.1	95	d__Archaea;p__Methanobacteriota;c__Methanobacteria;o__Methanobacteriales;f__Methanobacteriaceae;g__Methanobrevibacter_A;s__Methanobrevibacter_A woesei	98.69	0.88	GCF_003111605.1	d__Archaea;p__Methanobacteriota;c__Methanobacteria;o__Methanobacteriales;f__Methanobacteriaceae;g__Methanobrevibacter_A;s__Methanobrevibacter_A woesei	98.69	0.88	d__Archaea;p__Methanobacteriota;c__Methanobacteria;o__Methanobacteriales;f__Methanobacteriaceae;g__Methanobrevibacter_A;s__	ANI/Placement	topological placement and ANI have congruent species assignments	GCF_002252585.1, s__Methanobrevibacter_A smithii_A, 95.0, 80.6, 0.56; GCF_000016525.1, s__Methanobrevibacter_A smithii, 95.0, 80.37, 0.54; GCF_001477655.1, s__Methanobrevibacter_A millerae, 95.0, 79.93, 0.39; GCA_002496065.1, s__Methanobrevibacter_A sp002496065, 95.0, 79.85, 0.34; GCF_001639275.1, s__Methanobrevibacter_A oralis, 95.0, 79.73, 0.48; GCF_001548675.1, s__Methanobrevibacter_A sp001548…	91.43	11	N/A	N/A
A106_L4_349349_idba_bin.22	d__Bacteria;p__Firmicutes_A;c__Clostridia;o__Oscillospirales;f__Oscillospiraceae;g__Lawsonibacter;s__Lawsonibacter sp002160305	GCF_002160305.1	95	d__Bacteria;p__Firmicutes_A;c__Clostridia;o__Oscillospirales;f__Oscillospiraceae;g__Lawsonibacter;s__Lawsonibacter sp002160305	98.24	0.87	GCF_002160305.1	d__Bacteria;p__Firmicutes_A;c__Clostridia;o__Oscillospirales;f__Oscillospiraceae;g__Lawsonibacter;s__Lawsonibacter sp002160305	98.24	0.87	d__Bacteria;p__Firmicutes_A;c__Clostridia;o__Oscillospirales;f__Oscillospiraceae;g__Lawsonibacter;s__	ANI/Placement	topological placement and ANI have congruent species assignments	GCA_900545895.1, s__Lawsonibacter sp900545895, 95.0, 94.53, 0.73; GCF_003573975.1, s__Lawsonibacter sp900066825, 95.0, 83.27, 0.63; GCA_900553135.1, s__Lawsonibacter sp900553135, 95.0, 83.08, 0.53; GCA_900550705.1, s__Lawsonibacter sp900550705, 95.0, 82.01, 0.51; GCF_000177015.3, s__Lawsonibacter sp000177015, 95.0, 82.0, 0.61; GCF_003112755.1, s__Lawsonibacter asaccharolyticus, 95.0, 81.77, 0.56;…	82.5	11	N/A	N/A
A106_L4_349349_idba_bin.4	d__Bacteria;p__Bacteroidota;c__Bacteroidia;o__Bacteroidales;f__Barnesiellaceae;g__Barnesiella;s__Barnesiella viscericola	GCF_000512915.1	95	d__Bacteria;p__Bacteroidota;c__Bacteroidia;o__Bacteroidales;f__Barnesiellaceae;g__Barnesiella;s__Barnesiella viscericola	97.67	0.92	GCF_000512915.1	d__Bacteria;p__Bacteroidota;c__Bacteroidia;o__Bacteroidales;f__Barnesiellaceae;g__Barnesiella;s__Barnesiella viscericola	97.67	0.92	d__Bacteria;p__Bacteroidota;c__Bacteroidia;o__Bacteroidales;f__Barnesiellaceae;g__Barnesiella;s__	ANI/Placement	topological placement and ANI have congruent species assignments	GCF_002159975.1, s__Barnesiella sp002159975, 95.0, 86.51, 0.77; GCF_002161555.1, s__Barnesiella sp002161555, 95.0, 85.57, 0.79; GCF_000296465.1, s__Barnesiella intestinihominis, 95.0, 78.84, 0.35; GCA_900538555.1, s__Barnesiella sp900538555, 95.0, 77.81, 0.16; GCA_900542255.1, s__Barnesiella sp900542255, 95.0, 77.22, 0.14; GCA_003150885.1, s__Barnesiella sp003150885, 95.0, 77.19, 0.07; GCA_900538…	95.3	11	N/A	N/A
A106_L4_349349_idba_bin.46	d__Bacteria;p__Proteobacteria;c__Alphaproteobacteria;o__RF32;f__CAG-239;g__CAG-495;s__	N/A	N/A	N/A	N/A	N/A	GCA_900538765.1	d__Bacteria;p__Proteobacteria;c__Alphaproteobacteria;o__RF32;f__CAG-239;g__CAG-495;s__CAG-495 sp900538765	78.91	0.46	d__Bacteria;p__Proteobacteria;c__Alphaproteobacteria;o__RF32;f__CAG-239;g__CAG-495;s__	Placement	taxonomic classification fully defined by topology	GCA_000436375.1, s__CAG-495 sp000436375, 95.0, 77.77, 0.19; GCA_001917125.1, s__CAG-495 sp001917125, 95.0, 77.39, 0.22; GCA_900551585.1, s__CAG-495 sp900551585, 95.0, 77.11, 0.14; GCA_900540425.1, s__CAG-495 sp900540425, 95.0, 77.09, 0.15; GCA_000432275.1, s__CAG-495 sp000432275, 95.0, 76.79, 0.13	94.25	11	0.969234	N/A
A106_L4_349349_idba_bin.50	d__Bacteria;p__Bacteroidota;c__Bacteroidia;o__Bacteroidales;f__Bacteroidaceae;g__Phocaeicola;s__Phocaeicola salanitronis	GCF_000190575.1	95	d__Bacteria;p__Bacteroidota;c__Bacteroidia;o__Bacteroidales;f__Bacteroidaceae;g__Phocaeicola;s__Phocaeicola salanitronis	97.88	0.82	GCF_000190575.1	d__Bacteria;p__Bacteroidota;c__Bacteroidia;o__Bacteroidales;f__Bacteroidaceae;g__Phocaeicola;s__Phocaeicola salanitronis	97.88	0.82	d__Bacteria;p__Bacteroidota;c__Bacteroidia;o__Bacteroidales;f__Bacteroidaceae;g__Phocaeicola;s__	ANI/Placement	topological placement and ANI have congruent species assignments	GCF_002161565.1, s__Phocaeicola sp002161565, 95.0, 86.92, 0.58; GCA_900540105.1, s__Phocaeicola sp900540105, 95.0, 84.65, 0.27; GCF_002161765.1, s__Phocaeicola sp002161765, 95.0, 83.5, 0.6; GCA_900546355.1, s__Phocaeicola sp900546355, 95.0, 82.51, 0.49; GCA_900544675.1, s__Phocaeicola sp900544675, 95.0, 80.45, 0.54; GCA_900553185.1, s__Phocaeicola sp900553185, 95.0, 78.68, 0.17; GCF_003437535.1, …	82.86	11	N/A	N/A
A106_L4_349349_idba_bin.65	d__Bacteria;p__Firmicutes;c__Bacilli;o__RFN20;f__CAG-826;g__UBA733;s__	N/A	N/A	N/A	N/A	N/A	N/A	N/A	N/A	N/A	d__Bacteria;p__Firmicutes;c__Bacilli;o__RFN20;f__CAG-826;g__UBA733;s__	Placement	taxonomic classification fully defined by topology	GCA_900317295.1, s__UBA733 sp900317295, 95.0, 78.16, 0.15; GCA_004561785.1, s__UBA733 sp004561785, 95.0, 78.14, 0.15; GCA_002321395.1, s__UBA733 sp002321395, 95.0, 77.83, 0.15; GCA_002472275.1, s__UBA733 sp002472275, 95.0, 77.62, 0.15	79.17	11	0.960636	N/A
A106_L4_349349_idba_bin.68	d__Bacteria;p__Bacteroidota;c__Bacteroidia;o__Bacteroidales;f__Paludibacteraceae;g__SFVR01;s__	N/A	N/A	N/A	N/A	N/A	N/A	N/A	N/A	N/A	d__Bacteria;p__Bacteroidota;c__Bacteroidia;o__Bacteroidales;f__Paludibacteraceae;g__;s__	Placement	taxonomic novelty determined using RED	N/A	90.2	11	0.907479	N/A
A106_L4_349349_idba_bin.69	d__Bacteria;p__Bacteroidota;c__Bacteroidia;o__Bacteroidales;f__Bacteroidaceae;g__;s__	N/A	N/A	N/A	N/A	N/A	N/A	N/A	N/A	N/A	d__Bacteria;p__Bacteroidota;c__Bacteroidia;o__Bacteroidales;f__Bacteroidaceae;g__;s__	Placement	taxonomic novelty determined using RED	N/A	97.68	11	0.868746	N/A
A106_L4_349349_idba_bin.7	d__Bacteria;p__Firmicutes_A;c__Clostridia;o__Lachnospirales;f__Lachnospiraceae;g__Dorea;s__	N/A	N/A	N/A	N/A	N/A	N/A	N/A	N/A	N/A	d__Bacteria;p__Firmicutes_A;c__Clostridia;o__Lachnospirales;f__Lachnospiraceae;g__Dorea;s__	Placement	taxonomic classification fully defined by topology	GCF_001754075.1, s__Dorea faecis, 95.0, 81.47, 0.61; GCA_900553355.1, s__Dorea sp900553355, 95.0, 80.84, 0.54; GCF_900312975.1, s__Dorea sp900312975, 95.0, 80.42, 0.42; GCF_002160985.1, s__Dorea sp002160985, 95.0, 79.57, 0.28; GCF_000765215.1, s__Dorea sp000765215, 95.0, 78.34, 0.26; GCF_900120345.1, s__Dorea phocaeensis, 95.0, 78.22, 0.29; GCA_900543315.1, s__Dorea sp900543315, 95.0, 78.17, 0.21…	92.24	11	0.975381	N/A
A106_L4_349349_idba_bin.70	d__Bacteria;p__Bacteroidota;c__Bacteroidia;o__Bacteroidales;f__UBA932;g__UBA3382;s__UBA3382 sp002358965	GCA_002358965.1	95	d__Bacteria;p__Bacteroidota;c__Bacteroidia;o__Bacteroidales;f__UBA932;g__UBA3382;s__UBA3382 sp002358965	99.2	0.9	GCA_002358965.1	d__Bacteria;p__Bacteroidota;c__Bacteroidia;o__Bacteroidales;f__UBA932;g__UBA3382;s__UBA3382 sp002358965	99.2	0.9	d__Bacteria;p__Bacteroidota;c__Bacteroidia;o__Bacteroidales;f__UBA932;g__UBA3382;s__	ANI/Placement	topological placement and ANI have congruent species assignments	GCF_002159555.1, s__UBA3382 sp002159555, 95.0, 79.28, 0.59	94.03	11	N/A	N/A
A106_L4_349349_idba_bin.86	d__Archaea;p__Thermoplasmatota;c__Thermoplasmata;o__Methanomassiliicoccales;f__Methanomethylophilaceae;g__UBA71;s__UBA71 sp006954425	GCA_006954425.1	95	d__Archaea;p__Thermoplasmatota;c__Thermoplasmata;o__Methanomassiliicoccales;f__Methanomethylophilaceae;g__UBA71;s__UBA71 sp006954425	98.11	0.95	GCA_006954425.1	d__Archaea;p__Thermoplasmatota;c__Thermoplasmata;o__Methanomassiliicoccales;f__Methanomethylophilaceae;g__UBA71;s__UBA71 sp006954425	98.11	0.95	d__Archaea;p__Thermoplasmatota;c__Thermoplasmata;o__Methanomassiliicoccales;f__Methanomethylophilaceae;g__UBA71;s__	ANI/Placement	topological placement and ANI have congruent species assignments	GCA_002504405.1, s__UBA71 sp002504405, 95.0, 82.15, 0.61; GCA_006954465.1, s__UBA71 sp006954465, 95.0, 81.12, 0.44; GCA_002506425.1, s__UBA71 sp002506425, 95.0, 80.51, 0.45; GCA_002504495.1, s__UBA71 sp002504495, 95.0, 79.79, 0.37	90.26	11	N/A	N/A
A106_L4_349349_idba_bin.90	d__Bacteria;p__Firmicutes;c__Bacilli;o__RFN20;f__CAG-288;g__UBA7642;s__	N/A	N/A	N/A	N/A	N/A	N/A	N/A	N/A	N/A	d__Bacteria;p__Firmicutes;c__Bacilli;o__RFN20;f__CAG-288;g__;s__	Placement	taxonomic novelty determined using RED	N/A	86.33	11	0.928314	N/A
A106_L4_349349_idba_bin.95	d__Bacteria;p__Proteobacteria;c__Gammaproteobacteria;o__Enterobacterales;f__Succinivibrionaceae;g__Succinatimonas;s__Succinatimonas hippei	GCF_000188195.1	95	d__Bacteria;p__Proteobacteria;c__Gammaproteobacteria;o__Enterobacterales;f__Succinivibrionaceae;g__Succinatimonas;s__Succinatimonas hippei	98.54	0.92	GCF_000188195.1	d__Bacteria;p__Proteobacteria;c__Gammaproteobacteria;o__Enterobacterales;f__Succinivibrionaceae;g__Succinatimonas;s__Succinatimonas hippei	98.54	0.92	d__Bacteria;p__Proteobacteria;c__Gammaproteobacteria;o__Enterobacterales;f__Succinivibrionaceae;g__;s__	ANI/Placement	topological placement and ANI have congruent species assignments	N/A	80.63	11	N/A	N/A
A106_L4_349349_idba_bin.99	d__Bacteria;p__Bacteroidota;c__Bacteroidia;o__Bacteroidales;f__UBA932;g__RC9;s__RC9 sp900543205	GCA_900543205.1	95	d__Bacteria;p__Bacteroidota;c__Bacteroidia;o__Bacteroidales;f__UBA932;g__RC9;s__RC9 sp900543205	97.2	0.85	GCA_900543205.1	d__Bacteria;p__Bacteroidota;c__Bacteroidia;o__Bacteroidales;f__UBA932;g__RC9;s__RC9 sp900543205	97.2	0.85	d__Bacteria;p__Bacteroidota;c__Bacteroidia;o__Bacteroidales;f__UBA932;g__RC9;s__	ANI/Placement	topological placement and ANI have congruent species assignments	GCA_001915575.1, s__RC9 sp001915575, 95.0, 79.44, 0.37; GCA_900319975.1, s__RC9 sp900319975, 95.0, 78.61, 0.26; GCA_900541925.1, s__RC9 sp900541925, 95.0, 78.3, 0.28; GCF_900167895.1, s__RC9 sp900167895, 95.0, 78.18, 0.31; GCA_002438805.1, s__RC9 sp002438805, 95.0, 78.05, 0.28; GCA_002439095.1, s__RC9 sp002439095, 95.0, 77.88, 0.24; GCA_001602885.1, s__RC9 sp001602885, 95.0, 77.55, 0.24; GCA_0023…	72.08	11	N/A	N/A
A107_L4_350350_idba_bin.106	d__Bacteria;p__Spirochaetota;c__Spirochaetia;o__Sphaerochaetales;f__Sphaerochaetaceae;g__Spiro-01;s__	N/A	N/A	N/A	N/A	N/A	N/A	N/A	N/A	N/A	d__Bacteria;p__Spirochaetota;c__Spirochaetia;o__Sphaerochaetales;f__Sphaerochaetaceae;g__;s__	Placement	taxonomic novelty determined using RED	N/A	89.74	11	0.874728	N/A
A107_L4_350350_idba_bin.111	d__Bacteria;p__Spirochaetota;c__Spirochaetia;o__Treponematales;f__Treponemataceae;g__;s__	N/A	N/A	N/A	N/A	N/A	N/A	N/A	N/A	N/A	d__Bacteria;p__Spirochaetota;c__Spirochaetia;o__Treponematales;f__Treponemataceae;g__;s__	Placement	taxonomic classification fully defined by topology	N/A	91.59	11	0.759726	N/A
A107_L4_350350_idba_bin.127	d__Bacteria;p__Campylobacterota;c__Campylobacteria;o__Campylobacterales;f__Campylobacteraceae;g__Campylobacter_D;s__Campylobacter_D avium	GCF_002238335.1	95	d__Bacteria;p__Campylobacterota;c__Campylobacteria;o__Campylobacterales;f__Campylobacteraceae;g__Campylobacter_D;s__Campylobacter_D avium	97.95	0.94	GCF_002238335.1	d__Bacteria;p__Campylobacterota;c__Campylobacteria;o__Campylobacterales;f__Campylobacteraceae;g__Campylobacter_D;s__Campylobacter_D avium	97.95	0.94	d__Bacteria;p__Campylobacterota;c__Campylobacteria;o__Campylobacterales;f__Campylobacteraceae;g__Campylobacter_D;s__	ANI/Placement	topological placement and ANI have congruent species assignments	GCF_006864535.1, s__Campylobacter_D sp006864535, 95.0, 77.43, 0.27; GCF_006864365.1, s__Campylobacter_D sp006864365, 95.0, 77.21, 0.28; GCF_006864455.1, s__Campylobacter_D sp006864455, 95.0, 77.04, 0.25; GCF_000816225.1, s__Campylobacter_D concheus, 95.0, 76.93, 0.17; GCF_004357905.1, s__Campylobacter_D lari_D, 95.0, 76.86, 0.19; GCF_002179635.1, s__Campylobacter_D jejuni_C, 95.0, 76.78, 0.17; GC…	94.54	11	N/A	N/A
A107_L4_350350_idba_bin.140	d__Bacteria;p__Firmicutes;c__Bacilli;o__Lactobacillales;f__Lactobacillaceae;g__Ligilactobacillus;s__Ligilactobacillus agilis	GCF_001436215.1	95	d__Bacteria;p__Firmicutes;c__Bacilli;o__Lactobacillales;f__Lactobacillaceae;g__Ligilactobacillus;s__Ligilactobacillus agilis	96.19	0.87	GCF_001436215.1	d__Bacteria;p__Firmicutes;c__Bacilli;o__Lactobacillales;f__Lactobacillaceae;g__Ligilactobacillus;s__Ligilactobacillus agilis	96.19	0.87	d__Bacteria;p__Firmicutes;c__Bacilli;o__Lactobacillales;f__Lactobacillaceae;g__Ligilactobacillus;s__	ANI/Placement	topological placement and ANI have congruent species assignments	GCF_000615765.1, s__Ligilactobacillus equi, 95.0, 79.16, 0.14; GCF_001591685.1, s__Ligilactobacillus murinus, 95.0, 79.03, 0.08; GCF_001654615.1, s__Ligilactobacillus aviarius_B, 95.0, 79.02, 0.1; GCF_001434535.1, s__Ligilactobacillus animalis, 95.0, 78.87, 0.11; GCF_000615845.1, s__Ligilactobacillus hayakitensis, 95.0, 78.85, 0.14; GCF_001436315.1, s__Ligilactobacillus aviarius, 95.0, 78.8, 0.1;…	97.48	11	N/A	N/A
A107_L4_350350_idba_bin.142	d__Bacteria;p__Firmicutes_C;c__Negativicutes;o__Veillonellales;f__Megasphaeraceae;g__Megasphaera;s__Megasphaera sp900554215	GCA_900554215.1	95	d__Bacteria;p__Firmicutes_C;c__Negativicutes;o__Veillonellales;f__Megasphaeraceae;g__Megasphaera;s__Megasphaera sp900554215	96.16	0.83	GCA_900554215.1	d__Bacteria;p__Firmicutes_C;c__Negativicutes;o__Veillonellales;f__Megasphaeraceae;g__Megasphaera;s__Megasphaera sp900554215	96.16	0.83	d__Bacteria;p__Firmicutes_C;c__Negativicutes;o__Veillonellales;f__Megasphaeraceae;g__Megasphaera;s__	ANI/Placement	topological placement and ANI have congruent species assignments	GCF_003367905.1, s__Megasphaera stantonii, 95.0, 95.59, 0.91; GCF_000417505.1, s__Megasphaera sp000417505, 95.0, 79.6, 0.45; GCF_003010495.1, s__Megasphaera elsdenii, 95.0, 79.58, 0.43; GCA_900548635.1, s__Megasphaera sp900548635, 95.0, 79.46, 0.53; GCA_900539295.1, s__Megasphaera sp900539295, 95.0, 79.06, 0.39; GCA_002319965.1, s__Megasphaera sp002319965, 95.0, 79.02, 0.34; GCF_001546855.1, s__M…	93.1	11	N/A	N/A
A107_L4_350350_idba_bin.146	d__Bacteria;p__Firmicutes;c__Bacilli;o__RFN20;f__CAG-826;g__;s__	N/A	N/A	N/A	N/A	N/A	N/A	N/A	N/A	N/A	d__Bacteria;p__Firmicutes;c__Bacilli;o__RFN20;f__CAG-826;g__;s__	Placement	taxonomic novelty determined using RED	N/A	83.33	11	0.872026	N/A
A107_L4_350350_idba_bin.149	d__Archaea;p__Thermoplasmatota;c__Thermoplasmata;o__Methanomassiliicoccales;f__Methanomethylophilaceae;g__UBA71;s__UBA71 sp006954425	GCA_006954425.1	95	d__Archaea;p__Thermoplasmatota;c__Thermoplasmata;o__Methanomassiliicoccales;f__Methanomethylophilaceae;g__UBA71;s__UBA71 sp006954425	98.04	0.92	GCA_006954425.1	d__Archaea;p__Thermoplasmatota;c__Thermoplasmata;o__Methanomassiliicoccales;f__Methanomethylophilaceae;g__UBA71;s__UBA71 sp006954425	98.04	0.92	d__Archaea;p__Thermoplasmatota;c__Thermoplasmata;o__Methanomassiliicoccales;f__Methanomethylophilaceae;g__UBA71;s__	ANI/Placement	topological placement and ANI have congruent species assignments	GCA_002504405.1, s__UBA71 sp002504405, 95.0, 82.02, 0.61; GCA_006954465.1, s__UBA71 sp006954465, 95.0, 81.16, 0.44; GCA_002506425.1, s__UBA71 sp002506425, 95.0, 80.4, 0.44; GCA_002504495.1, s__UBA71 sp002504495, 95.0, 79.6, 0.36	86.61	11	N/A	N/A
A107_L4_350350_idba_bin.152	d__Bacteria;p__Firmicutes_A;c__Clostridia;o__Oscillospirales;f__Ruminococcaceae;g__Faecalibacterium;s__	N/A	N/A	N/A	N/A	N/A	GCF_002160915.1	d__Bacteria;p__Firmicutes_A;c__Clostridia;o__Oscillospirales;f__Ruminococcaceae;g__Faecalibacterium;s__Faecalibacterium sp002160915	87.52	0.85	d__Bacteria;p__Firmicutes_A;c__Clostridia;o__Oscillospirales;f__Ruminococcaceae;g__Faecalibacterium;s__	Placement	taxonomic classification fully defined by topology	GCF_002160895.1, s__Faecalibacterium sp002160895, 95.0, 86.82, 0.85; GCA_900539945.1, s__Faecalibacterium sp900539945, 95.0, 82.13, 0.6; GCF_002550035.1, s__Faecalibacterium prausnitzii_E, 95.0, 81.43, 0.63; GCF_002549775.1, s__Faecalibacterium prausnitzii_F, 95.0, 81.42, 0.65; GCF_000162015.1, s__Faecalibacterium prausnitzii_C, 95.0, 81.22, 0.6; GCF_002549975.1, s__Faecalibacterium prausnitzii_H…	74.5	11	0.990624	N/A
A107_L4_350350_idba_bin.26	d__Bacteria;p__Firmicutes_A;c__Clostridia;o__TANB77;f__CAG-508;g__CAG-269;s__	N/A	N/A	N/A	N/A	N/A	GCA_900553985.1	d__Bacteria;p__Firmicutes_A;c__Clostridia;o__TANB77;f__CAG-508;g__CAG-269;s__CAG-269 sp900553985	80.06	0.46	d__Bacteria;p__Firmicutes_A;c__Clostridia;o__TANB77;f__CAG-508;g__CAG-269;s__	Placement	taxonomic classification fully defined by topology	GCA_000431335.1, s__CAG-269 sp000431335, 95.0, 79.34, 0.44; GCA_900556695.1, s__CAG-269 sp900556695, 95.0, 79.3, 0.42; GCA_900556945.1, s__CAG-269 sp900556945, 95.0, 79.2, 0.48; GCA_900554565.1, s__CAG-269 sp900554565, 95.0, 79.0, 0.42; GCA_001916005.1, s__CAG-269 sp001916005, 95.0, 78.95, 0.39; GCA_900557115.1, s__CAG-269 sp900557115, 95.0, 78.93, 0.42; GCA_900552555.1, s__CAG-269 sp900552555, 9…	90.08	11	0.95357	N/A
A107_L4_350350_idba_bin.41	d__Bacteria;p__Firmicutes;c__Bacilli;o__Lactobacillales;f__Lactobacillaceae;g__Limosilactobacillus;s__Limosilactobacillus ingluviei	GCF_001435775.1	95	d__Bacteria;p__Firmicutes;c__Bacilli;o__Lactobacillales;f__Lactobacillaceae;g__Limosilactobacillus;s__Limosilactobacillus ingluviei	96.51	0.86	GCF_001435775.1	d__Bacteria;p__Firmicutes;c__Bacilli;o__Lactobacillales;f__Lactobacillaceae;g__Limosilactobacillus;s__Limosilactobacillus ingluviei	96.51	0.86	d__Bacteria;p__Firmicutes;c__Bacilli;o__Lactobacillales;f__Lactobacillaceae;g__Limosilactobacillus;s__	ANI/Placement	topological placement and ANI have congruent species assignments	GCA_003343585.1, s__Limosilactobacillus fermentum_A, 95.0, 78.46, 0.16; GCF_001437055.1, s__Limosilactobacillus secaliphilus, 95.0, 78.3, 0.1; GCF_001436025.1, s__Limosilactobacillus mucosae, 95.0, 78.21, 0.12; GCF_001293735.1, s__Limosilactobacillus gorillae, 95.0, 78.19, 0.15; GCF_000159215.1, s__Limosilactobacillus fermentum, 95.0, 78.03, 0.25; GCF_000160835.1, s__Limosilactobacillus antri, 95…	89.68	11	N/A	N/A
A107_L4_350350_idba_bin.50	d__Bacteria;p__Firmicutes_A;c__Clostridia;o__Lachnospirales;f__Lachnospiraceae;g__Mediterraneibacter;s__Mediterraneibacter sp002161355	GCF_002161355.1	95	d__Bacteria;p__Firmicutes_A;c__Clostridia;o__Lachnospirales;f__Lachnospiraceae;g__Mediterraneibacter;s__Mediterraneibacter sp002161355	97.34	0.84	GCF_002161355.1	d__Bacteria;p__Firmicutes_A;c__Clostridia;o__Lachnospirales;f__Lachnospiraceae;g__Mediterraneibacter;s__Mediterraneibacter sp002161355	97.34	0.84	d__Bacteria;p__Firmicutes_A;c__Clostridia;o__Lachnospirales;f__Lachnospiraceae;g__Mediterraneibacter;s__	ANI/Placement	topological placement and ANI have congruent species assignments	GCA_900555215.1, s__Mediterraneibacter sp900555215, 95.0, 87.12, 0.78; GCA_002314255.1, s__Mediterraneibacter sp002314255, 95.0, 79.42, 0.41; GCF_002159505.1, s__Mediterraneibacter sp002159505, 95.0, 79.4, 0.38; GCF_002160525.1, s__Mediterraneibacter sp002160525, 95.0, 79.3, 0.37; GCF_900120155.1, s__Mediterraneibacter sp900120155, 95.0, 79.08, 0.33; GCA_900541505.1, s__Mediterraneibacter sp90054…	75.97	11	N/A	N/A
A107_L4_350350_idba_bin.66	d__Bacteria;p__Firmicutes_A;c__Clostridia_A;o__Christensenellales;f__DTU072;g__;s__	N/A	N/A	N/A	N/A	N/A	N/A	N/A	N/A	N/A	d__Bacteria;p__Firmicutes_A;c__Clostridia_A;o__Christensenellales;f__DTU072;g__;s__	Placement	taxonomic novelty determined using RED	N/A	92.54	11	0.850368	N/A
A107_L4_350350_idba_bin.69	d__Bacteria;p__Bacteroidota;c__Bacteroidia;o__Bacteroidales;f__UBA932;g__CAG-831;s__	N/A	N/A	N/A	N/A	N/A	N/A	N/A	N/A	N/A	d__Bacteria;p__Bacteroidota;c__Bacteroidia;o__Bacteroidales;f__UBA932;g__CAG-831;s__	Placement	taxonomic classification fully defined by topology	GCA_900544175.1, s__CAG-831 sp900544175, 95.0, 86.01, 0.57; GCA_000432775.1, s__CAG-831 sp000432775, 95.0, 83.08, 0.54; GCA_900550465.1, s__CAG-831 sp900550465, 95.0, 82.21, 0.53	91.59	11	0.952496	N/A
A107_L4_350350_idba_bin.85	d__Bacteria;p__Bacteroidota;c__Bacteroidia;o__Bacteroidales;f__UBA932;g__RC9;s__	N/A	N/A	N/A	N/A	N/A	GCA_900546395.1	d__Bacteria;p__Bacteroidota;c__Bacteroidia;o__Bacteroidales;f__UBA932;g__RC9;s__RC9 sp900546395	77.19	0.11	d__Bacteria;p__Bacteroidota;c__Bacteroidia;o__Bacteroidales;f__UBA932;g__RC9;s__	Placement	taxonomic classification fully defined by topology	GCA_000432515.1, s__RC9 sp000432515, 95.0, 76.89, 0.08; GCA_004552615.1, s__RC9 sp004552615, 95.0, 76.86, 0.1; GCA_002298075.1, s__RC9 sp002298075, 95.0, 76.76, 0.11; GCA_000434935.1, s__RC9 sp000434935, 95.0, 76.66, 0.09; GCF_900167925.1, s__RC9 sp900167925, 95.0, 76.22, 0.09	82.28	11	0.941722	N/A
A11_L4_380380_idba_bin.104	d__Bacteria;p__Bacteroidota;c__Bacteroidia;o__Bacteroidales;f__Paludibacteraceae;g__RUG163;s__	N/A	N/A	N/A	N/A	N/A	N/A	N/A	N/A	N/A	d__Bacteria;p__Bacteroidota;c__Bacteroidia;o__Bacteroidales;f__Paludibacteraceae;g__;s__	Placement	taxonomic novelty determined using RED	N/A	96.65	11	0.905759	N/A
A11_L4_380380_idba_bin.107	d__Bacteria;p__Spirochaetota;c__Spirochaetia;o__Sphaerochaetales;f__Sphaerochaetaceae;g__Spiro-01;s__	N/A	N/A	N/A	N/A	N/A	N/A	N/A	N/A	N/A	d__Bacteria;p__Spirochaetota;c__Spirochaetia;o__Sphaerochaetales;f__Sphaerochaetaceae;g__;s__	Placement	taxonomic novelty determined using RED	N/A	83.19	11	0.87368	N/A
A11_L4_380380_idba_bin.13	d__Bacteria;p__Spirochaetota;c__Spirochaetia;o__Sphaerochaetales;f__Sphaerochaetaceae;g__Spiro-01;s__	N/A	N/A	N/A	N/A	N/A	N/A	N/A	N/A	N/A	d__Bacteria;p__Spirochaetota;c__Spirochaetia;o__Sphaerochaetales;f__Sphaerochaetaceae;g__;s__	Placement	taxonomic novelty determined using RED	N/A	90	11	0.869843	N/A
A11_L4_380380_idba_bin.14	d__Bacteria;p__Firmicutes_A;c__Clostridia_A;o__Christensenellales;f__UBA3700;g__;s__	N/A	N/A	N/A	N/A	N/A	N/A	N/A	N/A	N/A	d__Bacteria;p__Firmicutes_A;c__Clostridia_A;o__Christensenellales;f__;g__;s__	Placement	taxonomic novelty determined using RED	N/A	89.21	11	0.840643	N/A
A11_L4_380380_idba_bin.17	d__Bacteria;p__Bacteroidota;c__Bacteroidia;o__Bacteroidales;f__UBA932;g__RC9;s__	N/A	N/A	N/A	N/A	N/A	GCA_900546395.1	d__Bacteria;p__Bacteroidota;c__Bacteroidia;o__Bacteroidales;f__UBA932;g__RC9;s__RC9 sp900546395	77.27	0.1	d__Bacteria;p__Bacteroidota;c__Bacteroidia;o__Bacteroidales;f__UBA932;g__RC9;s__	Placement	taxonomic classification fully defined by topology	GCA_002440085.1, s__RC9 sp002440085, 95.0, 77.43, 0.08; GCA_002439805.1, s__RC9 sp002439805, 95.0, 77.36, 0.09; GCA_004554455.1, s__RC9 sp004554455, 95.0, 77.24, 0.08; GCA_900545245.1, s__RC9 sp900545245, 95.0, 77.14, 0.07; GCA_004552115.1, s__RC9 sp004552115, 95.0, 77.04, 0.08; GCA_002298075.1, s__RC9 sp002298075, 95.0, 76.99, 0.12; GCA_000434935.1, s__RC9 sp000434935, 95.0, 76.85, 0.09; GCA_900…	94.52	11	0.941852	N/A
A11_L4_380380_idba_bin.2	d__Bacteria;p__Proteobacteria;c__Gammaproteobacteria;o__Enterobacterales;f__Enterobacteriaceae;g__Escherichia;s__Escherichia flexneri	GCF_002950215.1	97	d__Bacteria;p__Proteobacteria;c__Gammaproteobacteria;o__Enterobacterales;f__Enterobacteriaceae;g__Escherichia;s__Escherichia flexneri	97.87	0.9	N/A	N/A	N/A	N/A	d__Bacteria;p__Proteobacteria;c__Gammaproteobacteria;o__Enterobacterales;f__Enterobacteriaceae;g__Escherichia;s__	ANI/Placement	topological placement and ANI have incongruent species assignments	GCF_000026325.1, s__Escherichia coli_D, 96.95, 97.32, 0.95; GCF_002949675.1, s__Escherichia dysenteriae, 97.0, 97.15, 0.83; GCF_003697165.2, s__Escherichia coli, 96.81, 96.89, 0.92; GCF_003018335.1, s__Escherichia coli_C, 96.13, 96.06, 0.94; GCF_002965065.1, s__Escherichia sp002965065, 95.0, 94.34, 0.79; GCF_004211955.1, s__Escherichia sp004211955, 95.0, 93.09, 0.88; GCF_000208585.1, s__Escherich…	88.23	11	N/A	N/A
A11_L4_380380_idba_bin.21	d__Bacteria;p__Proteobacteria;c__Gammaproteobacteria;o__Burkholderiales;f__Burkholderiaceae;g__Duodenibacillus;s__Duodenibacillus sp900538905	GCA_900538905.1	95	d__Bacteria;p__Proteobacteria;c__Gammaproteobacteria;o__Burkholderiales;f__Burkholderiaceae;g__Duodenibacillus;s__Duodenibacillus sp900538905	97.8	0.86	GCA_900538905.1	d__Bacteria;p__Proteobacteria;c__Gammaproteobacteria;o__Burkholderiales;f__Burkholderiaceae;g__Duodenibacillus;s__Duodenibacillus sp900538905	97.8	0.86	d__Bacteria;p__Proteobacteria;c__Gammaproteobacteria;o__Burkholderiales;f__Burkholderiaceae;g__Duodenibacillus;s__	ANI/Placement	topological placement and ANI have congruent species assignments	GCF_003472385.1, s__Duodenibacillus sp003472385, 95.0, 88.96, 0.8; GCA_900552915.1, s__Duodenibacillus sp900552915, 95.0, 81.27, 0.58; GCA_900552545.1, s__Duodenibacillus sp900552545, 95.0, 78.75, 0.31; GCA_900544255.1, s__Duodenibacillus sp900544255, 95.0, 78.56, 0.17; GCF_900128485.1, s__Duodenibacillus massiliensis, 95.0, 78.32, 0.21; GCA_900315045.1, s__Duodenibacillus sp900315045, 95.0, 78.2…	96.27	11	N/A	N/A
A11_L4_380380_idba_bin.23	d__Bacteria;p__Firmicutes_A;c__Clostridia;o__Lachnospirales;f__Lachnospiraceae;g__Mediterraneibacter;s__	N/A	N/A	N/A	N/A	N/A	N/A	N/A	N/A	N/A	d__Bacteria;p__Firmicutes_A;c__Clostridia;o__Lachnospirales;f__Lachnospiraceae;g__Mediterraneibacter;s__	Placement	taxonomic classification fully defined by topology	GCF_002161355.1, s__Mediterraneibacter sp002161355, 95.0, 81.85, 0.59; GCA_900555215.1, s__Mediterraneibacter sp900555215, 95.0, 81.43, 0.66; GCF_002159505.1, s__Mediterraneibacter sp002159505, 95.0, 79.73, 0.34; GCF_900120155.1, s__Mediterraneibacter sp900120155, 95.0, 79.3, 0.37; GCF_002160525.1, s__Mediterraneibacter sp002160525, 95.0, 79.09, 0.33; GCA_002314255.1, s__Mediterraneibacter sp0023…	88.67	11	0.983554	N/A
A11_L4_380380_idba_bin.26	d__Archaea;p__Thermoplasmatota;c__Thermoplasmata;o__Methanomassiliicoccales;f__Methanomethylophilaceae;g__UBA71;s__UBA71 sp006954425	GCA_006954425.1	95	d__Archaea;p__Thermoplasmatota;c__Thermoplasmata;o__Methanomassiliicoccales;f__Methanomethylophilaceae;g__UBA71;s__UBA71 sp006954425	97.38	0.84	GCA_006954425.1	d__Archaea;p__Thermoplasmatota;c__Thermoplasmata;o__Methanomassiliicoccales;f__Methanomethylophilaceae;g__UBA71;s__UBA71 sp006954425	97.38	0.84	d__Archaea;p__Thermoplasmatota;c__Thermoplasmata;o__Methanomassiliicoccales;f__Methanomethylophilaceae;g__UBA71;s__	ANI/Placement	topological placement and ANI have congruent species assignments	GCA_002504405.1, s__UBA71 sp002504405, 95.0, 81.74, 0.55; GCA_006954465.1, s__UBA71 sp006954465, 95.0, 80.58, 0.42; GCA_002506425.1, s__UBA71 sp002506425, 95.0, 80.07, 0.42; GCA_002504495.1, s__UBA71 sp002504495, 95.0, 79.38, 0.33	76.74	11	N/A	N/A
A11_L4_380380_idba_bin.27	d__Bacteria;p__Bacteroidota;c__Bacteroidia;o__Bacteroidales;f__UBA932;g__RC9;s__	N/A	N/A	N/A	N/A	N/A	GCA_900546395.1	d__Bacteria;p__Bacteroidota;c__Bacteroidia;o__Bacteroidales;f__UBA932;g__RC9;s__RC9 sp900546395	77.41	0.14	d__Bacteria;p__Bacteroidota;c__Bacteroidia;o__Bacteroidales;f__UBA932;g__RC9;s__	Placement	taxonomic classification fully defined by topology	GCA_002298075.1, s__RC9 sp002298075, 95.0, 76.79, 0.12; GCA_004554455.1, s__RC9 sp004554455, 95.0, 76.71, 0.08; GCA_002439805.1, s__RC9 sp002439805, 95.0, 76.61, 0.08; GCA_004552615.1, s__RC9 sp004552615, 95.0, 76.6, 0.11; GCA_900543205.1, s__RC9 sp900543205, 95.0, 76.51, 0.09; GCA_000434935.1, s__RC9 sp000434935, 95.0, 76.47, 0.07; GCA_001915575.1, s__RC9 sp001915575, 95.0, 76.44, 0.08; GCA_0045…	77.96	11	0.959755	N/A
A11_L4_380380_idba_bin.31	d__Bacteria;p__Firmicutes;c__Bacilli;o__RF39;f__CAG-611;g__CAG-988;s__CAG-988 sp003149915	GCA_003149915.1	95	d__Bacteria;p__Firmicutes;c__Bacilli;o__RF39;f__CAG-611;g__CAG-988;s__CAG-988 sp003149915	97.67	0.88	GCA_003149915.1	d__Bacteria;p__Firmicutes;c__Bacilli;o__RF39;f__CAG-611;g__CAG-988;s__CAG-988 sp003149915	97.67	0.88	d__Bacteria;p__Firmicutes;c__Bacilli;o__RF39;f__CAG-611;g__;s__	ANI/Placement	topological placement and ANI have congruent species assignments	N/A	76.37	11	N/A	N/A
A11_L4_380380_idba_bin.40	d__Bacteria;p__Firmicutes_A;c__Clostridia_A;o__Christensenellales;f__UBA3700;g__;s__	N/A	N/A	N/A	N/A	N/A	N/A	N/A	N/A	N/A	d__Bacteria;p__Firmicutes_A;c__Clostridia_A;o__Christensenellales;f__;g__;s__	Placement	taxonomic novelty determined using RED	N/A	89.05	11	0.837459	N/A
A11_L4_380380_idba_bin.42	d__Bacteria;p__Firmicutes_A;c__Clostridia_A;o__Christensenellales;f__UBA1242;g__UBA6345;s__	N/A	N/A	N/A	N/A	N/A	GCA_002437945.1	d__Bacteria;p__Firmicutes_A;c__Clostridia_A;o__Christensenellales;f__UBA1242;g__UBA6345;s__UBA6345 sp002437945	78.44	0.3	d__Bacteria;p__Firmicutes_A;c__Clostridia_A;o__Christensenellales;f__UBA1242;g__;s__	Placement	taxonomic novelty determined using RED	N/A	86.05	11	0.946989	N/A
A11_L4_380380_idba_bin.43	d__Bacteria;p__Firmicutes;c__Bacilli;o__Mycoplasmatales;f__Mycoplasmoidaceae;g__;s__	N/A	N/A	N/A	N/A	N/A	N/A	N/A	N/A	N/A	d__Bacteria;p__Firmicutes;c__Bacilli;o__Mycoplasmatales;f__Mycoplasmoidaceae;g__;s__	Placement	taxonomic novelty determined using RED	N/A	79.62	4	0.869469	N/A
A11_L4_380380_idba_bin.45	d__Bacteria;p__Firmicutes_A;c__Clostridia;o__Lachnospirales;f__Anaerotignaceae;g__Anaerotignum;s__Anaerotignum lactatifermentans	GCF_900142265.1	95	d__Bacteria;p__Firmicutes_A;c__Clostridia;o__Lachnospirales;f__Anaerotignaceae;g__Anaerotignum;s__Anaerotignum lactatifermentans	97.51	0.85	GCF_900142265.1	d__Bacteria;p__Firmicutes_A;c__Clostridia;o__Lachnospirales;f__Anaerotignaceae;g__Anaerotignum;s__Anaerotignum lactatifermentans	97.51	0.85	d__Bacteria;p__Firmicutes_A;c__Clostridia;o__Lachnospirales;f__Anaerotignaceae;g__Anaerotignum;s__	ANI/Placement	topological placement and ANI have congruent species assignments	GCF_001304995.1, s__Anaerotignum sp001304995, 95.0, 92.74, 0.82; GCA_004557645.1, s__Anaerotignum sp004557645, 95.0, 79.98, 0.33; GCF_003865035.1, s__Anaerotignum sp000436415, 95.0, 78.95, 0.23; GCA_002380805.1, s__Anaerotignum sp002380805, 95.0, 78.03, 0.12; GCF_001561955.1, s__Anaerotignum propionicum, 95.0, 77.97, 0.11; GCF_001571775.1, s__Anaerotignum neopropionicum, 95.0, 77.84, 0.1; GCA_002…	93.93	11	N/A	N/A
A11_L4_380380_idba_bin.5	d__Bacteria;p__Bacteroidota;c__Bacteroidia;o__Bacteroidales;f__Bacteroidaceae;g__;s__	N/A	N/A	N/A	N/A	N/A	N/A	N/A	N/A	N/A	d__Bacteria;p__Bacteroidota;c__Bacteroidia;o__Bacteroidales;f__Bacteroidaceae;g__;s__	Placement	taxonomic classification fully defined by topology	N/A	82.56	11	0.858102	N/A
A11_L4_380380_idba_bin.65	d__Bacteria;p__Firmicutes;c__Bacilli;o__RFN20;f__CAG-826;g__UBA4855;s__	N/A	N/A	N/A	N/A	N/A	GCA_900540395.1	d__Bacteria;p__Firmicutes;c__Bacilli;o__RFN20;f__CAG-826;g__UBA4855;s__UBA4855 sp900540395	94.68	0.72	d__Bacteria;p__Firmicutes;c__Bacilli;o__RFN20;f__CAG-826;g__UBA4855;s__	Placement	taxonomic classification fully defined by topology	GCA_900540365.1, s__UBA4855 sp900540365, 95.0, 79.75, 0.2; GCA_900545015.1, s__UBA4855 sp900545015, 95.0, 78.1, 0.26; GCA_002399785.1, s__UBA4855 sp002399785, 95.0, 77.64, 0.15; GCA_002451465.1, s__UBA4855 sp002451465, 95.0, 77.21, 0.18; GCA_002438785.1, s__UBA4855 sp002438785, 95.0, 77.04, 0.15	83.23	11	0.999066	N/A
A11_L4_380380_idba_bin.71	d__Bacteria;p__Bacteroidota;c__Bacteroidia;o__Bacteroidales;f__Bacteroidaceae;g__;s__	N/A	N/A	N/A	N/A	N/A	N/A	N/A	N/A	N/A	d__Bacteria;p__Bacteroidota;c__Bacteroidia;o__Bacteroidales;f__Bacteroidaceae;g__;s__	Placement	taxonomic novelty determined using RED	N/A	86.81	11	0.867826	N/A
A11_L4_380380_idba_bin.79	d__Bacteria;p__Bacteroidota;c__Bacteroidia;o__Bacteroidales;f__UBA932;g__RC9;s__	N/A	N/A	N/A	N/A	N/A	GCA_900546395.1	d__Bacteria;p__Bacteroidota;c__Bacteroidia;o__Bacteroidales;f__UBA932;g__RC9;s__RC9 sp900546395	76.69	0.1	d__Bacteria;p__Bacteroidota;c__Bacteroidia;o__Bacteroidales;f__UBA932;g__RC9;s__	Placement	taxonomic classification fully defined by topology	GCA_004554455.1, s__RC9 sp004554455, 95.0, 77.42, 0.08; GCA_002298075.1, s__RC9 sp002298075, 95.0, 77.17, 0.11; GCA_002439805.1, s__RC9 sp002439805, 95.0, 77.01, 0.08; GCA_900545245.1, s__RC9 sp900545245, 95.0, 76.85, 0.07; GCA_002440085.1, s__RC9 sp002440085, 95.0, 76.57, 0.06; GCA_004552115.1, s__RC9 sp004552115, 95.0, 76.51, 0.06; GCA_000431015.1, s__RC9 sp000431015, 95.0, 76.38, 0.07; GCA_900…	91.96	11	0.940429	N/A
A11_L4_380380_idba_bin.84	d__Bacteria;p__Fusobacteriota;c__Fusobacteriia;o__Fusobacteriales;f__Fusobacteriaceae;g__Fusobacterium_A;s__Fusobacterium_A sp900549465	GCA_900549465.1	95	d__Bacteria;p__Fusobacteriota;c__Fusobacteriia;o__Fusobacteriales;f__Fusobacteriaceae;g__Fusobacterium_A;s__Fusobacterium_A sp900549465	98.18	0.76	GCA_900549465.1	d__Bacteria;p__Fusobacteriota;c__Fusobacteriia;o__Fusobacteriales;f__Fusobacteriaceae;g__Fusobacterium_A;s__Fusobacterium_A sp900549465	98.18	0.76	d__Bacteria;p__Fusobacteriota;c__Fusobacteriia;o__Fusobacteriales;f__Fusobacteriaceae;g__Fusobacterium_A;s__	ANI/Placement	topological placement and ANI have congruent species assignments	GCF_000158195.2, s__Fusobacterium_A mortiferum, 95.0, 84.67, 0.78; GCA_900555485.1, s__Fusobacterium_A sp900555485, 95.0, 84.15, 0.59; GCF_900450765.1, s__Fusobacterium_A necrogenes, 95.0, 82.78, 0.65; GCA_900543175.1, s__Fusobacterium_A sp900543175, 95.0, 79.43, 0.42; GCF_900015295.1, s__Fusobacterium_A sp900015295, 95.0, 79.24, 0.45; GCA_900555845.1, s__Fusobacterium_A sp900555845, 95.0, 78.87,…	90.58	11	N/A	N/A
A11_L4_380380_idba_bin.85	d__Bacteria;p__Bacteroidota;c__Bacteroidia;o__Bacteroidales;f__UBA932;g__RC9;s__	N/A	N/A	N/A	N/A	N/A	GCA_900546395.1	d__Bacteria;p__Bacteroidota;c__Bacteroidia;o__Bacteroidales;f__UBA932;g__RC9;s__RC9 sp900546395	77.56	0.18	d__Bacteria;p__Bacteroidota;c__Bacteroidia;o__Bacteroidales;f__UBA932;g__RC9;s__	Placement	taxonomic classification fully defined by topology	GCA_002439805.1, s__RC9 sp002439805, 95.0, 77.09, 0.06; GCA_002298075.1, s__RC9 sp002298075, 95.0, 77.07, 0.11; GCA_000434935.1, s__RC9 sp000434935, 95.0, 76.94, 0.08; GCA_900545245.1, s__RC9 sp900545245, 95.0, 76.91, 0.07; GCF_900167925.1, s__RC9 sp900167925, 95.0, 76.66, 0.07; GCA_000432515.1, s__RC9 sp000432515, 95.0, 76.62, 0.09; GCA_000431015.1, s__RC9 sp000431015, 95.0, 76.38, 0.07; GCA_004…	90.79	11	0.960134	N/A
A11_L4_380380_idba_bin.95	d__Bacteria;p__Bacteroidota;c__Bacteroidia;o__Bacteroidales;f__UBA932;g__RC9;s__	N/A	N/A	N/A	N/A	N/A	GCA_900546395.1	d__Bacteria;p__Bacteroidota;c__Bacteroidia;o__Bacteroidales;f__UBA932;g__RC9;s__RC9 sp900546395	77.23	0.1	d__Bacteria;p__Bacteroidota;c__Bacteroidia;o__Bacteroidales;f__UBA932;g__RC9;s__	Placement	taxonomic classification fully defined by topology	GCA_004552615.1, s__RC9 sp004552615, 95.0, 77.15, 0.11; GCA_000434935.1, s__RC9 sp000434935, 95.0, 76.83, 0.06; GCA_002439805.1, s__RC9 sp002439805, 95.0, 76.76, 0.07; GCA_000432515.1, s__RC9 sp000432515, 95.0, 76.72, 0.07; GCF_900167925.1, s__RC9 sp900167925, 95.0, 76.66, 0.07; GCA_002440085.1, s__RC9 sp002440085, 95.0, 76.64, 0.07; GCA_002298075.1, s__RC9 sp002298075, 95.0, 76.57, 0.09	93.02	11	0.944914	N/A
A11_L4_380380_idba_bin.96	d__Bacteria;p__Bacteroidota;c__Bacteroidia;o__Bacteroidales;f__Marinifilaceae;g__Odoribacter;s__	N/A	N/A	N/A	N/A	N/A	GCA_900548135.1	d__Bacteria;p__Bacteroidota;c__Bacteroidia;o__Bacteroidales;f__Marinifilaceae;g__Odoribacter;s__Odoribacter sp900548135	76.69	0.1	d__Bacteria;p__Bacteroidota;c__Bacteroidia;o__Bacteroidales;f__Marinifilaceae;g__Odoribacter;s__	Placement	taxonomic classification fully defined by topology	GCF_000243215.1, s__Odoribacter laneus, 95.0, 76.85, 0.07; GCF_000190535.1, s__Odoribacter splanchnicus, 95.0, 76.82, 0.13; GCA_900541415.1, s__Odoribacter sp900541415, 95.0, 76.6, 0.1; GCF_900091655.1, s__Odoribacter massiliensis, 95.0, 76.56, 0.09; GCA_900544025.1, s__Odoribacter sp900544025, 95.0, 76.44, 0.09	96.55	11	0.977602	N/A
A11_L4_380380_idba_bin.98	d__Bacteria;p__Synergistota;c__Synergistia;o__Synergistales;f__Synergistaceae;g__An23;s__An23 sp900544635	GCA_900544635.1	95	d__Bacteria;p__Synergistota;c__Synergistia;o__Synergistales;f__Synergistaceae;g__An23;s__An23 sp900544635	95.68	0.69	GCA_900544635.1	d__Bacteria;p__Synergistota;c__Synergistia;o__Synergistales;f__Synergistaceae;g__An23;s__An23 sp900544635	95.68	0.69	d__Bacteria;p__Synergistota;c__Synergistia;o__Synergistales;f__Synergistaceae;g__An23;s__	ANI/Placement	topological placement and ANI have congruent species assignments	GCA_900545755.1, s__An23 sp900545755, 95.0, 87.62, 0.73; GCF_002159945.1, s__An23 sp002159945, 95.0, 85.0, 0.8	74.37	11	N/A	N/A
A12_L4_381381_idba_bin.111	d__Bacteria;p__Proteobacteria;c__Gammaproteobacteria;o__Burkholderiales;f__Burkholderiaceae;g__CAG-521;s__CAG-521 sp000437635	GCA_000437635.1	95	d__Bacteria;p__Proteobacteria;c__Gammaproteobacteria;o__Burkholderiales;f__Burkholderiaceae;g__CAG-521;s__CAG-521 sp000437635	96.8	0.85	GCA_000437635.1	d__Bacteria;p__Proteobacteria;c__Gammaproteobacteria;o__Burkholderiales;f__Burkholderiaceae;g__CAG-521;s__CAG-521 sp000437635	96.8	0.85	d__Bacteria;p__Proteobacteria;c__Gammaproteobacteria;o__Burkholderiales;f__Burkholderiaceae;g__CAG-521;s__	ANI/Placement	topological placement and ANI have congruent species assignments	GCA_900545335.1, s__CAG-521 sp900545335, 95.0, 80.0, 0.45; GCA_900544345.1, s__CAG-521 sp900544345, 95.0, 79.87, 0.42; GCA_900553105.1, s__CAG-521 sp900553105, 95.0, 78.55, 0.3; GCA_900546995.1, s__CAG-521 sp900546995, 95.0, 78.55, 0.23; GCA_900554675.1, s__CAG-521 sp900554675, 95.0, 78.4, 0.25; GCA_002329575.1, s__CAG-521 sp002329575, 95.0, 78.31, 0.28	81.15	11	N/A	N/A
A12_L4_381381_idba_bin.113	d__Bacteria;p__Bacteroidota;c__Bacteroidia;o__Bacteroidales;f__UBA932;g__UBA3382;s__UBA3382 sp002159555	GCF_002159555.1	95	d__Bacteria;p__Bacteroidota;c__Bacteroidia;o__Bacteroidales;f__UBA932;g__UBA3382;s__UBA3382 sp002159555	96.93	0.9	GCF_002159555.1	d__Bacteria;p__Bacteroidota;c__Bacteroidia;o__Bacteroidales;f__UBA932;g__UBA3382;s__UBA3382 sp002159555	96.93	0.9	d__Bacteria;p__Bacteroidota;c__Bacteroidia;o__Bacteroidales;f__UBA932;g__UBA3382;s__	ANI/Placement	topological placement and ANI have congruent species assignments	GCA_002358965.1, s__UBA3382 sp002358965, 95.0, 79.84, 0.53	97.4	11	N/A	N/A
A12_L4_381381_idba_bin.117	d__Bacteria;p__Bacteroidota;c__Bacteroidia;o__Bacteroidales;f__Bacteroidaceae;g__Phocaeicola;s__	N/A	N/A	N/A	N/A	N/A	GCA_900546095.1	d__Bacteria;p__Bacteroidota;c__Bacteroidia;o__Bacteroidales;f__Bacteroidaceae;g__Phocaeicola;s__Phocaeicola sp900546095	80.22	0.49	d__Bacteria;p__Bacteroidota;c__Bacteroidia;o__Bacteroidales;f__Bacteroidaceae;g__Phocaeicola;s__	Placement	taxonomic classification fully defined by topology	GCA_900552075.1, s__Phocaeicola sp900552075, 95.0, 78.49, 0.28; GCF_002161565.1, s__Phocaeicola sp002161565, 95.0, 78.45, 0.25; GCA_900066455.1, s__Phocaeicola sp900066455, 95.0, 78.42, 0.32; GCF_900128455.1, s__Phocaeicola mediterraneensis, 95.0, 78.41, 0.34; GCF_000187895.1, s__Phocaeicola plebeius, 95.0, 78.29, 0.28; GCF_002161765.1, s__Phocaeicola sp002161765, 95.0, 78.28, 0.23; GCF_000190575…	88.04	11	0.983766	N/A
A12_L4_381381_idba_bin.118	d__Bacteria;p__Bacteroidota;c__Bacteroidia;o__Bacteroidales;f__Bacteroidaceae;g__;s__	N/A	N/A	N/A	N/A	N/A	N/A	N/A	N/A	N/A	d__Bacteria;p__Bacteroidota;c__Bacteroidia;o__Bacteroidales;f__Bacteroidaceae;g__;s__	Placement	taxonomic novelty determined using RED	N/A	93.61	11	0.904545	N/A
A12_L4_381381_idba_bin.120	d__Bacteria;p__Firmicutes;c__Bacilli;o__Erysipelotrichales;f__Erysipelotrichaceae;g__Merdibacter;s__	N/A	N/A	N/A	N/A	N/A	GCA_900543035.1	d__Bacteria;p__Firmicutes;c__Bacilli;o__Erysipelotrichales;f__Erysipelotrichaceae;g__Merdibacter;s__Merdibacter sp900543035	86.96	0.78	d__Bacteria;p__Firmicutes;c__Bacilli;o__Erysipelotrichales;f__Erysipelotrichaceae;g__Merdibacter;s__	Placement	taxonomic classification fully defined by topology	GCF_900155395.1, s__Merdibacter massiliensis, 95.0, 77.81, 0.13	84.09	11	0.984117	N/A
A12_L4_381381_idba_bin.126	d__Bacteria;p__Proteobacteria;c__Alphaproteobacteria;o__RF32;f__CAG-239;g__CAG-495;s__	N/A	N/A	N/A	N/A	N/A	GCA_900538765.1	d__Bacteria;p__Proteobacteria;c__Alphaproteobacteria;o__RF32;f__CAG-239;g__CAG-495;s__CAG-495 sp900538765	78.14	0.35	d__Bacteria;p__Proteobacteria;c__Alphaproteobacteria;o__RF32;f__CAG-239;g__CAG-495;s__	Placement	taxonomic classification fully defined by topology	GCA_001917125.1, s__CAG-495 sp001917125, 95.0, 77.62, 0.27; GCA_900540425.1, s__CAG-495 sp900540425, 95.0, 77.53, 0.18; GCA_000436375.1, s__CAG-495 sp000436375, 95.0, 77.1, 0.24; GCA_000432275.1, s__CAG-495 sp000432275, 95.0, 76.82, 0.16; GCA_900551585.1, s__CAG-495 sp900551585, 95.0, 76.81, 0.2	81.98	11	0.94694	N/A
A12_L4_381381_idba_bin.131	d__Bacteria;p__Bacteroidota;c__Bacteroidia;o__Bacteroidales;f__Barnesiellaceae;g__Barnesiella;s__Barnesiella viscericola	GCF_000512915.1	95	d__Bacteria;p__Bacteroidota;c__Bacteroidia;o__Bacteroidales;f__Barnesiellaceae;g__Barnesiella;s__Barnesiella viscericola	97.57	0.95	GCF_000512915.1	d__Bacteria;p__Bacteroidota;c__Bacteroidia;o__Bacteroidales;f__Barnesiellaceae;g__Barnesiella;s__Barnesiella viscericola	97.57	0.95	d__Bacteria;p__Bacteroidota;c__Bacteroidia;o__Bacteroidales;f__Barnesiellaceae;g__Barnesiella;s__	ANI/Placement	topological placement and ANI have congruent species assignments	GCF_002159975.1, s__Barnesiella sp002159975, 95.0, 86.48, 0.81; GCF_002161555.1, s__Barnesiella sp002161555, 95.0, 85.52, 0.8; GCF_000296465.1, s__Barnesiella intestinihominis, 95.0, 78.85, 0.36; GCA_900538555.1, s__Barnesiella sp900538555, 95.0, 77.66, 0.17; GCA_003150885.1, s__Barnesiella sp003150885, 95.0, 77.13, 0.07; GCA_900542255.1, s__Barnesiella sp900542255, 95.0, 77.09, 0.14; GCA_9005387…	96.37	11	N/A	N/A
A12_L4_381381_idba_bin.136	d__Bacteria;p__Spirochaetota;c__Spirochaetia;o__Sphaerochaetales;f__Sphaerochaetaceae;g__Spiro-01;s__	N/A	N/A	N/A	N/A	N/A	N/A	N/A	N/A	N/A	d__Bacteria;p__Spirochaetota;c__Spirochaetia;o__Sphaerochaetales;f__Sphaerochaetaceae;g__;s__	Placement	taxonomic novelty determined using RED	N/A	82.12	11	0.873329	N/A
A12_L4_381381_idba_bin.140	d__Bacteria;p__Spirochaetota;c__Spirochaetia;o__;f__;g__;s__	N/A	N/A	N/A	N/A	N/A	N/A	N/A	N/A	N/A	d__Bacteria;p__Spirochaetota;c__Spirochaetia;o__;f__;g__;s__	Placement	taxonomic novelty determined using RED	N/A	83.81	11	0.551012	N/A
A12_L4_381381_idba_bin.146	d__Bacteria;p__Spirochaetota;c__Spirochaetia;o__Treponematales;f__Treponemataceae;g__Treponema_F;s__	N/A	N/A	N/A	N/A	N/A	N/A	N/A	N/A	N/A	d__Bacteria;p__Spirochaetota;c__Spirochaetia;o__Treponematales;f__Treponemataceae;g__;s__	Placement	taxonomic novelty determined using RED	N/A	90.34	11	0.882391	N/A
A12_L4_381381_idba_bin.15	d__Bacteria;p__Spirochaetota;c__Spirochaetia;o__Sphaerochaetales;f__Sphaerochaetaceae;g__Spiro-01;s__	N/A	N/A	N/A	N/A	N/A	N/A	N/A	N/A	N/A	d__Bacteria;p__Spirochaetota;c__Spirochaetia;o__Sphaerochaetales;f__Sphaerochaetaceae;g__;s__	Placement	taxonomic novelty determined using RED	N/A	89.25	11	0.869779	N/A
A12_L4_381381_idba_bin.150	d__Bacteria;p__Proteobacteria;c__Gammaproteobacteria;o__Enterobacterales;f__Succinivibrionaceae;g__Anaerobiospirillum;s__	N/A	N/A	N/A	N/A	N/A	N/A	N/A	N/A	N/A	d__Bacteria;p__Proteobacteria;c__Gammaproteobacteria;o__Enterobacterales;f__Succinivibrionaceae;g__;s__	Placement	taxonomic novelty determined using RED	N/A	91.03	11	0.948748	N/A
A12_L4_381381_idba_bin.156	d__Bacteria;p__Elusimicrobiota;c__Elusimicrobia;o__Elusimicrobiales;f__Elusimicrobiaceae;g__;s__	N/A	N/A	N/A	N/A	N/A	N/A	N/A	N/A	N/A	d__Bacteria;p__Elusimicrobiota;c__Elusimicrobia;o__Elusimicrobiales;f__Elusimicrobiaceae;g__;s__	Placement	taxonomic novelty determined using RED	N/A	90.04	11	0.897587	N/A
A12_L4_381381_idba_bin.17	d__Bacteria;p__Verrucomicrobiota;c__Verrucomicrobiae;o__Opitutales;f__UBA953;g__W0P29-029;s__	N/A	N/A	N/A	N/A	N/A	GCA_004558035.1	d__Bacteria;p__Verrucomicrobiota;c__Verrucomicrobiae;o__Opitutales;f__UBA953;g__W0P29-029;s__W0P29-029 sp004558035	80.93	0.6	d__Bacteria;p__Verrucomicrobiota;c__Verrucomicrobiae;o__Opitutales;f__UBA953;g__;s__	Placement	taxonomic novelty determined using RED	N/A	88.59	11	0.897557	N/A
A12_L4_381381_idba_bin.46	d__Bacteria;p__Campylobacterota;c__Campylobacteria;o__Campylobacterales;f__Helicobacteraceae;g__Helicobacter_D;s__Helicobacter_D pullorum	GCF_000155495.1	95	d__Bacteria;p__Campylobacterota;c__Campylobacteria;o__Campylobacterales;f__Helicobacteraceae;g__Helicobacter_D;s__Helicobacter_D pullorum	97.88	0.93	GCF_000155495.1	d__Bacteria;p__Campylobacterota;c__Campylobacteria;o__Campylobacterales;f__Helicobacteraceae;g__Helicobacter_D;s__Helicobacter_D pullorum	97.88	0.93	d__Bacteria;p__Campylobacterota;c__Campylobacteria;o__Campylobacterales;f__Helicobacteraceae;g__Helicobacter_D;s__	ANI/Placement	topological placement and ANI have congruent species assignments	GCF_000162575.1, s__Helicobacter_D canadensis, 95.0, 80.47, 0.66; GCF_003288905.1, s__Helicobacter_D sp003288905, 95.0, 80.22, 0.65; GCF_003245365.1, s__Helicobacter_D valdiviensis, 95.0, 78.28, 0.39; GCF_003670295.1, s__Helicobacter_D sp003670295, 95.0, 78.26, 0.39; GCF_000158455.1, s__Helicobacter_D winghamensis, 95.0, 78.14, 0.35; GCF_000765695.2, s__Helicobacter_D sp000765695, 95.0, 77.9, 0.3…	89.03	11	N/A	N/A
A12_L4_381381_idba_bin.50	d__Bacteria;p__Proteobacteria;c__Gammaproteobacteria;o__Enterobacterales;f__Succinivibrionaceae;g__Anaerobiospirillum;s__	N/A	N/A	N/A	N/A	N/A	N/A	N/A	N/A	N/A	d__Bacteria;p__Proteobacteria;c__Gammaproteobacteria;o__Enterobacterales;f__Succinivibrionaceae;g__;s__	Placement	taxonomic novelty determined using RED	N/A	79.23	11	0.944573	N/A
A12_L4_381381_idba_bin.51	d__Bacteria;p__Firmicutes_A;c__Clostridia_A;o__Christensenellales;f__DTU072;g__;s__	N/A	N/A	N/A	N/A	N/A	N/A	N/A	N/A	N/A	d__Bacteria;p__Firmicutes_A;c__Clostridia_A;o__Christensenellales;f__DTU072;g__;s__	Placement	taxonomic novelty determined using RED	N/A	92.12	11	0.849599	N/A
A12_L4_381381_idba_bin.53	d__Bacteria;p__Proteobacteria;c__Alphaproteobacteria;o__RF32;f__UBA3637;g__;s__	N/A	N/A	N/A	N/A	N/A	N/A	N/A	N/A	N/A	d__Bacteria;p__Proteobacteria;c__Alphaproteobacteria;o__RF32;f__UBA3637;g__;s__	Placement	taxonomic novelty determined using RED	N/A	74.82	11	0.847939	N/A
A12_L4_381381_idba_bin.71	d__Bacteria;p__Bacteroidota;c__Bacteroidia;o__Bacteroidales;f__UBA932;g__;s__	N/A	N/A	N/A	N/A	N/A	N/A	N/A	N/A	N/A	d__Bacteria;p__Bacteroidota;c__Bacteroidia;o__Bacteroidales;f__UBA932;g__;s__	Placement	taxonomic novelty determined using RED	N/A	86.45	11	0.842005	N/A
A12_L4_381381_idba_bin.77	d__Bacteria;p__Firmicutes;c__Bacilli;o__RF39;f__CAG-1000;g__UBA11963;s__	N/A	N/A	N/A	N/A	N/A	GCA_002362595.1	d__Bacteria;p__Firmicutes;c__Bacilli;o__RF39;f__CAG-1000;g__UBA11963;s__UBA11963 sp002362595	78.61	0.35	d__Bacteria;p__Firmicutes;c__Bacilli;o__RF39;f__CAG-1000;g__UBA11963;s__	Placement	taxonomic classification fully defined by topology	GCA_900552975.1, s__UBA11963 sp900552975, 95.0, 78.47, 0.35	87.2	11	0.959906	N/A
A12_L4_381381_idba_bin.78	d__Bacteria;p__Synergistota;c__Synergistia;o__Synergistales;f__Synergistaceae;g__An23;s__An23 sp900544635	GCA_900544635.1	95	d__Bacteria;p__Synergistota;c__Synergistia;o__Synergistales;f__Synergistaceae;g__An23;s__An23 sp900544635	96.46	0.81	GCA_900544635.1	d__Bacteria;p__Synergistota;c__Synergistia;o__Synergistales;f__Synergistaceae;g__An23;s__An23 sp900544635	96.46	0.81	d__Bacteria;p__Synergistota;c__Synergistia;o__Synergistales;f__Synergistaceae;g__An23;s__	ANI/Placement	topological placement and ANI have congruent species assignments	GCA_900545755.1, s__An23 sp900545755, 95.0, 87.89, 0.84; GCF_002159945.1, s__An23 sp002159945, 95.0, 86.11, 0.89	64.13	11	N/A	N/A
A12_L4_381381_idba_bin.80	d__Bacteria;p__Bacteroidota;c__Bacteroidia;o__Bacteroidales;f__UBA11471;g__UBA11471;s__	N/A	N/A	N/A	N/A	N/A	N/A	N/A	N/A	N/A	d__Bacteria;p__Bacteroidota;c__Bacteroidia;o__Bacteroidales;f__;g__;s__	Placement	taxonomic novelty determined using RED	N/A	89.6	11	0.905906	N/A
A12_L4_381381_idba_bin.84	d__Bacteria;p__Bacteroidota;c__Bacteroidia;o__Bacteroidales;f__UBA11471;g__UBA11471;s__UBA11471 sp900542765	GCA_900542765.1	95	d__Bacteria;p__Bacteroidota;c__Bacteroidia;o__Bacteroidales;f__UBA11471;g__UBA11471;s__UBA11471 sp900542765	97.95	0.89	GCA_900542765.1	d__Bacteria;p__Bacteroidota;c__Bacteroidia;o__Bacteroidales;f__UBA11471;g__UBA11471;s__UBA11471 sp900542765	97.95	0.89	d__Bacteria;p__Bacteroidota;c__Bacteroidia;o__Bacteroidales;f__UBA11471;g__UBA11471;s__	ANI/Placement	topological placement and ANI have congruent species assignments	GCA_000434215.1, s__UBA11471 sp000434215, 95.0, 79.56, 0.54; GCA_900547555.1, s__UBA11471 sp900547555, 95.0, 79.47, 0.56	86.23	11	N/A	N/A
A12_L4_381381_idba_bin.85	d__Bacteria;p__Bacteroidota;c__Bacteroidia;o__Bacteroidales;f__Rikenellaceae;g__Tidjanibacter;s__	N/A	N/A	N/A	N/A	N/A	GCF_000786575.1	d__Bacteria;p__Bacteroidota;c__Bacteroidia;o__Bacteroidales;f__Rikenellaceae;g__Tidjanibacter;s__Tidjanibacter inops	78.07	0.29	d__Bacteria;p__Bacteroidota;c__Bacteroidia;o__Bacteroidales;f__Rikenellaceae;g__;s__	Placement	taxonomic novelty determined using RED	N/A	95.42	11	0.966746	N/A
A12_L4_381381_idba_bin.94	d__Bacteria;p__Bacteroidota;c__Bacteroidia;o__Bacteroidales;f__UBA932;g__RC9;s__	N/A	N/A	N/A	N/A	N/A	GCA_900546395.1	d__Bacteria;p__Bacteroidota;c__Bacteroidia;o__Bacteroidales;f__UBA932;g__RC9;s__RC9 sp900546395	77.31	0.13	d__Bacteria;p__Bacteroidota;c__Bacteroidia;o__Bacteroidales;f__UBA932;g__RC9;s__	Placement	taxonomic classification fully defined by topology	GCA_002440085.1, s__RC9 sp002440085, 95.0, 77.87, 0.07; GCA_002439805.1, s__RC9 sp002439805, 95.0, 77.71, 0.08; GCA_004552115.1, s__RC9 sp004552115, 95.0, 76.97, 0.11; GCA_004552615.1, s__RC9 sp004552615, 95.0, 76.85, 0.1; GCA_002298075.1, s__RC9 sp002298075, 95.0, 76.77, 0.13; GCA_000434935.1, s__RC9 sp000434935, 95.0, 76.7, 0.07; GCA_000431015.1, s__RC9 sp000431015, 95.0, 76.63, 0.07; GCF_90016…	85.48	11	0.945872	N/A
A12_L4_381381_idba_bin.95	d__Bacteria;p__Bacteroidota;c__Bacteroidia;o__Bacteroidales;f__Bacteroidaceae;g__Bacteroides;s__	N/A	N/A	N/A	N/A	N/A	GCF_002160055.1	d__Bacteria;p__Bacteroidota;c__Bacteroidia;o__Bacteroidales;f__Bacteroidaceae;g__Bacteroides;s__Bacteroides sp002160055	79.92	0.45	d__Bacteria;p__Bacteroidota;c__Bacteroidia;o__Bacteroidales;f__Bacteroidaceae;g__Bacteroides;s__	Placement	taxonomic classification fully defined by topology	GCF_900128475.1, s__Bacteroides massiliensis, 95.0, 80.03, 0.42; GCF_900130135.1, s__Bacteroides togonis, 95.0, 79.69, 0.35; GCF_900108345.1, s__Bacteroides ndongoniae, 95.0, 78.3, 0.3; GCA_900553815.1, s__Bacteroides sp900553815, 95.0, 77.98, 0.24; GCF_000155815.1, s__Bacteroides eggerthii, 95.0, 77.97, 0.16; GCF_900241005.1, s__Bacteroides cutis, 95.0, 77.97, 0.09; GCF_000195635.1, s__Bacteroid…	95.2	11	0.991349	N/A
A13_L1_382382_idba_bin.100	d__Bacteria;p__Bacteroidota;c__Bacteroidia;o__Bacteroidales;f__UBA932;g__RC9;s__	N/A	N/A	N/A	N/A	N/A	GCA_900546395.1	d__Bacteria;p__Bacteroidota;c__Bacteroidia;o__Bacteroidales;f__UBA932;g__RC9;s__RC9 sp900546395	77.86	0.15	d__Bacteria;p__Bacteroidota;c__Bacteroidia;o__Bacteroidales;f__UBA932;g__RC9;s__	Placement	taxonomic classification fully defined by topology	GCA_002298075.1, s__RC9 sp002298075, 95.0, 77.16, 0.13; GCA_004554455.1, s__RC9 sp004554455, 95.0, 76.92, 0.1; GCA_900545245.1, s__RC9 sp900545245, 95.0, 76.91, 0.07; GCA_002439805.1, s__RC9 sp002439805, 95.0, 76.88, 0.08; GCA_004552615.1, s__RC9 sp004552615, 95.0, 76.8, 0.11; GCA_004552115.1, s__RC9 sp004552115, 95.0, 76.77, 0.12; GCA_002438805.1, s__RC9 sp002438805, 95.0, 76.7, 0.07; GCA_000431…	92.88	11	0.96023	N/A
A13_L1_382382_idba_bin.116	d__Bacteria;p__Proteobacteria;c__Gammaproteobacteria;o__Enterobacterales;f__Succinivibrionaceae;g__Anaerobiospirillum;s__	N/A	N/A	N/A	N/A	N/A	N/A	N/A	N/A	N/A	d__Bacteria;p__Proteobacteria;c__Gammaproteobacteria;o__Enterobacterales;f__Succinivibrionaceae;g__;s__	Placement	taxonomic novelty determined using RED	N/A	99.01	11	0.948552	N/A
A13_L1_382382_idba_bin.137	d__Bacteria;p__Fusobacteriota;c__Fusobacteriia;o__Fusobacteriales;f__Fusobacteriaceae;g__Fusobacterium_A;s__Fusobacterium_A sp900549465	GCA_900549465.1	95	d__Bacteria;p__Fusobacteriota;c__Fusobacteriia;o__Fusobacteriales;f__Fusobacteriaceae;g__Fusobacterium_A;s__Fusobacterium_A sp900549465	98.07	0.81	GCA_900549465.1	d__Bacteria;p__Fusobacteriota;c__Fusobacteriia;o__Fusobacteriales;f__Fusobacteriaceae;g__Fusobacterium_A;s__Fusobacterium_A sp900549465	98.07	0.81	d__Bacteria;p__Fusobacteriota;c__Fusobacteriia;o__Fusobacteriales;f__Fusobacteriaceae;g__Fusobacterium_A;s__	ANI/Placement	topological placement and ANI have congruent species assignments	GCF_000158195.2, s__Fusobacterium_A mortiferum, 95.0, 84.85, 0.76; GCA_900555485.1, s__Fusobacterium_A sp900555485, 95.0, 83.93, 0.65; GCF_900450765.1, s__Fusobacterium_A necrogenes, 95.0, 83.06, 0.6; GCA_900543175.1, s__Fusobacterium_A sp900543175, 95.0, 79.28, 0.41; GCF_900015295.1, s__Fusobacterium_A sp900015295, 95.0, 79.06, 0.42; GCA_900555845.1, s__Fusobacterium_A sp900555845, 95.0, 79.02, …	95.5	11	N/A	N/A
A13_L1_382382_idba_bin.147	d__Bacteria;p__Firmicutes_A;c__Clostridia;o__Oscillospirales;f__Oscillospiraceae;g__CAG-110;s__	N/A	N/A	N/A	N/A	N/A	GCA_900554625.1	d__Bacteria;p__Firmicutes_A;c__Clostridia;o__Oscillospirales;f__Oscillospiraceae;g__CAG-110;s__CAG-110 sp900554625	81.23	0.41	d__Bacteria;p__Firmicutes_A;c__Clostridia;o__Oscillospirales;f__Oscillospiraceae;g__CAG-110;s__	Placement	taxonomic classification fully defined by topology	GCA_004562395.1, s__CAG-110 sp004562395, 95.0, 80.95, 0.42; GCA_900544945.1, s__CAG-110 sp900544945, 95.0, 80.54, 0.4; GCA_004555705.1, s__CAG-110 sp004555705, 95.0, 80.42, 0.32; GCA_000434635.1, s__CAG-110 sp000434635, 95.0, 80.3, 0.35; GCA_900546075.1, s__CAG-110 sp900546075, 95.0, 80.15, 0.36; GCA_002437585.1, s__CAG-110 sp002437585, 95.0, 80.09, 0.38; GCA_002362145.1, s__CAG-110 sp002362145, …	85.46	11	0.98686	N/A
A13_L1_382382_idba_bin.149	d__Bacteria;p__Firmicutes_A;c__Clostridia_A;o__Christensenellales;f__DTU072;g__;s__	N/A	N/A	N/A	N/A	N/A	N/A	N/A	N/A	N/A	d__Bacteria;p__Firmicutes_A;c__Clostridia_A;o__Christensenellales;f__DTU072;g__;s__	Placement	taxonomic novelty determined using RED	N/A	89.37	11	0.849366	N/A
A13_L1_382382_idba_bin.155	d__Bacteria;p__Synergistota;c__Synergistia;o__Synergistales;f__Synergistaceae;g__An23;s__An23 sp900544635	GCA_900544635.1	95	d__Bacteria;p__Synergistota;c__Synergistia;o__Synergistales;f__Synergistaceae;g__An23;s__An23 sp900544635	96.03	0.81	GCA_900544635.1	d__Bacteria;p__Synergistota;c__Synergistia;o__Synergistales;f__Synergistaceae;g__An23;s__An23 sp900544635	96.03	0.81	d__Bacteria;p__Synergistota;c__Synergistia;o__Synergistales;f__Synergistaceae;g__An23;s__	ANI/Placement	topological placement and ANI have congruent species assignments	GCA_900545755.1, s__An23 sp900545755, 95.0, 87.67, 0.73; GCF_002159945.1, s__An23 sp002159945, 95.0, 85.23, 0.82	84.37	11	N/A	N/A
A13_L1_382382_idba_bin.157	d__Bacteria;p__Spirochaetota;c__Spirochaetia;o__Sphaerochaetales;f__Sphaerochaetaceae;g__Spiro-01;s__	N/A	N/A	N/A	N/A	N/A	N/A	N/A	N/A	N/A	d__Bacteria;p__Spirochaetota;c__Spirochaetia;o__Sphaerochaetales;f__Sphaerochaetaceae;g__;s__	Placement	taxonomic novelty determined using RED	N/A	81.81	11	0.872637	N/A
A13_L1_382382_idba_bin.159	d__Bacteria;p__Proteobacteria;c__Gammaproteobacteria;o__Enterobacterales;f__Enterobacteriaceae;g__Escherichia;s__Escherichia flexneri	GCF_002950215.1	97	d__Bacteria;p__Proteobacteria;c__Gammaproteobacteria;o__Enterobacterales;f__Enterobacteriaceae;g__Escherichia;s__Escherichia flexneri	98.1	0.89	N/A	N/A	N/A	N/A	d__Bacteria;p__Proteobacteria;c__Gammaproteobacteria;o__Enterobacterales;f__Enterobacteriaceae;g__Escherichia;s__	ANI/Placement	topological placement and ANI have incongruent species assignments	GCF_000026325.1, s__Escherichia coli_D, 96.95, 97.52, 0.94; GCF_002949675.1, s__Escherichia dysenteriae, 97.0, 97.21, 0.83; GCF_003697165.2, s__Escherichia coli, 96.81, 97.09, 0.9; GCF_003018335.1, s__Escherichia coli_C, 96.13, 96.26, 0.93; GCF_002965065.1, s__Escherichia sp002965065, 95.0, 94.66, 0.76; GCF_004211955.1, s__Escherichia sp004211955, 95.0, 93.04, 0.88; GCF_000208585.1, s__Escherichi…	93.99	11	N/A	N/A
A13_L1_382382_idba_bin.17	d__Bacteria;p__Firmicutes_A;c__Clostridia;o__Lachnospirales;f__Lachnospiraceae;g__Dorea;s__	N/A	N/A	N/A	N/A	N/A	N/A	N/A	N/A	N/A	d__Bacteria;p__Firmicutes_A;c__Clostridia;o__Lachnospirales;f__Lachnospiraceae;g__Dorea;s__	Placement	taxonomic classification fully defined by topology	GCF_001754075.1, s__Dorea faecis, 95.0, 81.66, 0.65; GCA_900553355.1, s__Dorea sp900553355, 95.0, 80.66, 0.6; GCF_900312975.1, s__Dorea sp900312975, 95.0, 79.75, 0.41; GCF_900120345.1, s__Dorea phocaeensis, 95.0, 78.39, 0.29; GCF_000765215.1, s__Dorea sp000765215, 95.0, 78.37, 0.28; GCF_900240315.1, s__Dorea sp900240315, 95.0, 78.12, 0.25; GCA_900543315.1, s__Dorea sp900543315, 95.0, 78.03, 0.24;…	88.53	11	0.975563	N/A
A13_L1_382382_idba_bin.170	d__Bacteria;p__Bacteroidota;c__Bacteroidia;o__Bacteroidales;f__UBA932;g__RC9;s__	N/A	N/A	N/A	N/A	N/A	GCA_900546395.1	d__Bacteria;p__Bacteroidota;c__Bacteroidia;o__Bacteroidales;f__UBA932;g__RC9;s__RC9 sp900546395	77.37	0.11	d__Bacteria;p__Bacteroidota;c__Bacteroidia;o__Bacteroidales;f__UBA932;g__RC9;s__	Placement	taxonomic classification fully defined by topology	GCA_004552615.1, s__RC9 sp004552615, 95.0, 77.29, 0.1; GCA_900545245.1, s__RC9 sp900545245, 95.0, 77.12, 0.1; GCA_002298075.1, s__RC9 sp002298075, 95.0, 77.09, 0.1; GCA_002439805.1, s__RC9 sp002439805, 95.0, 77.04, 0.1; GCA_002438905.1, s__RC9 sp002438905, 95.0, 77.01, 0.09; GCA_002440085.1, s__RC9 sp002440085, 95.0, 76.99, 0.09; GCA_004552115.1, s__RC9 sp004552115, 95.0, 76.84, 0.09; GCA_0004349…	83.77	11	0.945873	N/A
A13_L1_382382_idba_bin.172	d__Bacteria;p__Cyanobacteria;c__Vampirovibrionia;o__Gastranaerophilales;f__Gastranaerophilaceae;g__CAG-484;s__	N/A	N/A	N/A	N/A	N/A	GCA_900554385.1	d__Bacteria;p__Cyanobacteria;c__Vampirovibrionia;o__Gastranaerophilales;f__Gastranaerophilaceae;g__CAG-484;s__CAG-484 sp900554385	80.01	0.61	d__Bacteria;p__Cyanobacteria;c__Vampirovibrionia;o__Gastranaerophilales;f__Gastranaerophilaceae;g__CAG-484;s__	Placement	taxonomic classification fully defined by topology	GCA_000431315.1, s__CAG-484 sp000431315, 95.0, 79.09, 0.42; GCA_900321895.1, s__CAG-484 sp900321895, 95.0, 78.14, 0.4	97.24	11	0.957784	N/A
A13_L1_382382_idba_bin.173	d__Bacteria;p__Bacteroidota;c__Bacteroidia;o__Bacteroidales;f__Bacteroidaceae;g__Bacteroides;s__	N/A	N/A	N/A	N/A	N/A	GCF_002160055.1	d__Bacteria;p__Bacteroidota;c__Bacteroidia;o__Bacteroidales;f__Bacteroidaceae;g__Bacteroides;s__Bacteroides sp002160055	79.82	0.39	d__Bacteria;p__Bacteroidota;c__Bacteroidia;o__Bacteroidales;f__Bacteroidaceae;g__Bacteroides;s__	Placement	taxonomic classification fully defined by topology	GCF_900128475.1, s__Bacteroides massiliensis, 95.0, 79.62, 0.35; GCF_900130135.1, s__Bacteroides togonis, 95.0, 79.11, 0.26; GCF_900108345.1, s__Bacteroides ndongoniae, 95.0, 77.95, 0.25; GCA_900553815.1, s__Bacteroides sp900553815, 95.0, 77.71, 0.2; GCF_002998435.1, s__Bacteroides zoogleoformans, 95.0, 77.33, 0.17; GCF_000614125.1, s__Bacteroides rodentium, 95.0, 77.31, 0.21; GCF_000154205.1, s_…	81.61	11	0.991891	N/A
A13_L1_382382_idba_bin.181	d__Bacteria;p__Verrucomicrobiota;c__Verrucomicrobiae;o__Opitutales;f__CAG-312;g__CAG-312;s__	N/A	N/A	N/A	N/A	N/A	N/A	N/A	N/A	N/A	d__Bacteria;p__Verrucomicrobiota;c__Verrucomicrobiae;o__Opitutales;f__CAG-312;g__CAG-312;s__	Placement	taxonomic classification fully defined by topology	GCA_001917305.1, s__CAG-312 sp001917305, 95.0, 77.71, 0.23; GCA_900548275.1, s__CAG-312 sp900548275, 95.0, 77.62, 0.2; GCA_002437405.1, s__CAG-312 sp002437405, 95.0, 77.55, 0.2; GCA_002405555.1, s__CAG-312 sp002405555, 95.0, 77.19, 0.22; GCA_900545715.1, s__CAG-312 sp900545715, 95.0, 77.0, 0.13; GCA_900546565.1, s__CAG-312 sp900546565, 95.0, 76.95, 0.13; GCA_900545705.1, s__CAG-312 sp900545705, 9…	72.84	11	0.890725	N/A
A13_L1_382382_idba_bin.26	d__Bacteria;p__Campylobacterota;c__Campylobacteria;o__Campylobacterales;f__Helicobacteraceae;g__Helicobacter_D;s__Helicobacter_D pullorum	GCF_000155495.1	95	d__Bacteria;p__Campylobacterota;c__Campylobacteria;o__Campylobacterales;f__Helicobacteraceae;g__Helicobacter_D;s__Helicobacter_D pullorum	97.77	0.91	GCF_000155495.1	d__Bacteria;p__Campylobacterota;c__Campylobacteria;o__Campylobacterales;f__Helicobacteraceae;g__Helicobacter_D;s__Helicobacter_D pullorum	97.77	0.91	d__Bacteria;p__Campylobacterota;c__Campylobacteria;o__Campylobacterales;f__Helicobacteraceae;g__Helicobacter_D;s__	ANI/Placement	topological placement and ANI have congruent species assignments	GCF_000162575.1, s__Helicobacter_D canadensis, 95.0, 80.34, 0.66; GCF_003288905.1, s__Helicobacter_D sp003288905, 95.0, 80.33, 0.62; GCF_003245365.1, s__Helicobacter_D valdiviensis, 95.0, 78.26, 0.36; GCF_003670295.1, s__Helicobacter_D sp003670295, 95.0, 78.22, 0.39; GCF_000158455.1, s__Helicobacter_D winghamensis, 95.0, 78.12, 0.35; GCF_000765675.1, s__Helicobacter_D sp000765675, 95.0, 77.85, 0.…	92.86	11	N/A	N/A
A13_L1_382382_idba_bin.30	d__Bacteria;p__Firmicutes_A;c__Clostridia_A;o__Christensenellales;f__DTU072;g__;s__	N/A	N/A	N/A	N/A	N/A	N/A	N/A	N/A	N/A	d__Bacteria;p__Firmicutes_A;c__Clostridia_A;o__Christensenellales;f__DTU072;g__;s__	Placement	taxonomic novelty determined using RED	N/A	91.33	11	0.849182	N/A
A13_L1_382382_idba_bin.34	d__Bacteria;p__Bacteroidota;c__Bacteroidia;o__Bacteroidales;f__Bacteroidaceae;g__Bacteroides;s__	N/A	N/A	N/A	N/A	N/A	GCF_002160055.1	d__Bacteria;p__Bacteroidota;c__Bacteroidia;o__Bacteroidales;f__Bacteroidaceae;g__Bacteroides;s__Bacteroides sp002160055	78.72	0.27	d__Bacteria;p__Bacteroidota;c__Bacteroidia;o__Bacteroidales;f__Bacteroidaceae;g__Bacteroides;s__	Placement	taxonomic classification fully defined by topology	GCF_900128475.1, s__Bacteroides massiliensis, 95.0, 79.25, 0.36; GCF_900130135.1, s__Bacteroides togonis, 95.0, 78.93, 0.28; GCA_900553815.1, s__Bacteroides sp900553815, 95.0, 78.38, 0.22; GCF_900108345.1, s__Bacteroides ndongoniae, 95.0, 78.08, 0.28; GCF_000374365.1, s__Bacteroides gallinarum, 95.0, 78.01, 0.23; GCF_000155815.1, s__Bacteroides eggerthii, 95.0, 77.97, 0.17; GCF_000614125.1, s__Ba…	91.27	11	0.987333	N/A
A13_L1_382382_idba_bin.40	d__Bacteria;p__Spirochaetota;c__Spirochaetia;o__Treponematales;f__Treponemataceae;g__;s__	N/A	N/A	N/A	N/A	N/A	N/A	N/A	N/A	N/A	d__Bacteria;p__Spirochaetota;c__Spirochaetia;o__Treponematales;f__Treponemataceae;g__;s__	Placement	taxonomic classification fully defined by topology	N/A	91.67	11	0.75985	N/A
A13_L1_382382_idba_bin.44	d__Bacteria;p__Proteobacteria;c__Gammaproteobacteria;o__Burkholderiales;f__Burkholderiaceae;g__Sutterella;s__Sutterella sp900543805	GCA_900543805.1	95	d__Bacteria;p__Proteobacteria;c__Gammaproteobacteria;o__Burkholderiales;f__Burkholderiaceae;g__Sutterella;s__Sutterella sp900543805	97.39	0.84	GCA_900543805.1	d__Bacteria;p__Proteobacteria;c__Gammaproteobacteria;o__Burkholderiales;f__Burkholderiaceae;g__Sutterella;s__Sutterella sp900543805	97.39	0.84	d__Bacteria;p__Proteobacteria;c__Gammaproteobacteria;o__Burkholderiales;f__Burkholderiaceae;g__Sutterella;s__	ANI/Placement	topological placement and ANI have congruent species assignments	GCA_900545275.1, s__Sutterella sp900545275, 95.0, 93.11, 0.87; GCF_000250875.1, s__Sutterella parvirubra, 95.0, 80.57, 0.38; GCF_003609995.1, s__Sutterella megalosphaeroides, 95.0, 80.49, 0.44; GCF_000297775.1, s__Sutterella wadsworthensis_A, 95.0, 80.2, 0.36; GCF_006337085.1, s__Sutterella sp006337085, 95.0, 79.27, 0.32; GCF_003315195.1, s__Sutterella wadsworthensis, 95.0, 78.45, 0.18	94.58	11	N/A	N/A
A13_L1_382382_idba_bin.52	d__Bacteria;p__Bacteroidota;c__Bacteroidia;o__Bacteroidales;f__UBA11471;g__UBA11471;s__	N/A	N/A	N/A	N/A	N/A	N/A	N/A	N/A	N/A	d__Bacteria;p__Bacteroidota;c__Bacteroidia;o__Bacteroidales;f__;g__;s__	Placement	taxonomic novelty determined using RED	N/A	84.88	11	0.907076	N/A
A13_L1_382382_idba_bin.66	d__Archaea;p__Halobacteriota;c__Methanomicrobia;o__Methanomicrobiales;f__Methanocorpusculaceae;g__Methanocorpusculum;s__	N/A	N/A	N/A	N/A	N/A	GCA_001940805.1	d__Archaea;p__Halobacteriota;c__Methanomicrobia;o__Methanomicrobiales;f__Methanocorpusculaceae;g__Methanocorpusculum;s__Methanocorpusculum sp001940805	83.09	0.77	d__Archaea;p__Halobacteriota;c__Methanomicrobia;o__Methanomicrobiales;f__Methanocorpusculaceae;g__Methanocorpusculum;s__	Placement	taxonomic classification fully defined by topology	GCF_000015765.1, s__Methanocorpusculum labreanum, 95.0, 78.89, 0.2; GCA_002506085.1, s__Methanocorpusculum sp002506085, 95.0, 78.39, 0.16; GCA_003315675.1, s__Methanocorpusculum sp003315675, 95.0, 78.35, 0.21; GCA_002498375.1, s__Methanocorpusculum sp002498375, 95.0, 78.29, 0.22; GCF_002287215.1, s__Methanocorpusculum parvum, 95.0, 78.18, 0.21	87.57	11	0.973769	N/A
A13_L1_382382_idba_bin.67	d__Bacteria;p__Bacteroidota;c__Bacteroidia;o__Bacteroidales;f__UBA932;g__UBA1232;s__	N/A	N/A	N/A	N/A	N/A	N/A	N/A	N/A	N/A	d__Bacteria;p__Bacteroidota;c__Bacteroidia;o__Bacteroidales;f__UBA932;g__UBA1232;s__	Placement	taxonomic classification fully defined by topology	N/A	79.88	11	0.881454	N/A
A13_L1_382382_idba_bin.73	d__Bacteria;p__Bacteroidota;c__Bacteroidia;o__Bacteroidales;f__UBA932;g__RC9;s__	N/A	N/A	N/A	N/A	N/A	GCA_900546395.1	d__Bacteria;p__Bacteroidota;c__Bacteroidia;o__Bacteroidales;f__UBA932;g__RC9;s__RC9 sp900546395	77.31	0.1	d__Bacteria;p__Bacteroidota;c__Bacteroidia;o__Bacteroidales;f__UBA932;g__RC9;s__	Placement	taxonomic classification fully defined by topology	GCA_002440085.1, s__RC9 sp002440085, 95.0, 77.93, 0.08; GCA_002439805.1, s__RC9 sp002439805, 95.0, 77.49, 0.08; GCA_002438905.1, s__RC9 sp002438905, 95.0, 77.45, 0.07; GCA_002298075.1, s__RC9 sp002298075, 95.0, 77.26, 0.11; GCA_900545245.1, s__RC9 sp900545245, 95.0, 77.2, 0.08; GCA_004554455.1, s__RC9 sp004554455, 95.0, 77.13, 0.09; GCA_004552115.1, s__RC9 sp004552115, 95.0, 76.98, 0.12; GCF_9001…	94.64	11	0.941437	N/A
A13_L1_382382_idba_bin.78	d__Bacteria;p__Proteobacteria;c__Gammaproteobacteria;o__Enterobacterales;f__Succinivibrionaceae;g__Anaerobiospirillum;s__	N/A	N/A	N/A	N/A	N/A	N/A	N/A	N/A	N/A	d__Bacteria;p__Proteobacteria;c__Gammaproteobacteria;o__Enterobacterales;f__Succinivibrionaceae;g__;s__	Placement	taxonomic novelty determined using RED	N/A	89.92	11	0.94562	N/A
A13_L1_382382_idba_bin.80	d__Bacteria;p__Bacteroidota;c__Bacteroidia;o__Bacteroidales;f__P3;g__UBA3388;s__	N/A	N/A	N/A	N/A	N/A	N/A	N/A	N/A	N/A	d__Bacteria;p__Bacteroidota;c__Bacteroidia;o__Bacteroidales;f__P3;g__UBA3388;s__	Placement	taxonomic classification fully defined by topology	GCA_900545215.1, s__UBA3388 sp900545215, 95.0, 76.51, 0.1; GCA_004551865.1, s__UBA3388 sp004551865, 95.0, 75.98, 0.11; GCA_900546465.1, s__UBA3388 sp900546465, 95.0, 75.98, 0.11	97.9	11	0.922796	N/A
A14_L2_383383_idba_bin.10	d__Bacteria;p__Bacteroidota;c__Bacteroidia;o__Bacteroidales;f__Tannerellaceae;g__Parabacteroides;s__Parabacteroides sp900552415	GCA_900552415.1	95	d__Bacteria;p__Bacteroidota;c__Bacteroidia;o__Bacteroidales;f__Tannerellaceae;g__Parabacteroides;s__Parabacteroides sp900552415	97.07	0.83	GCA_900552415.1	d__Bacteria;p__Bacteroidota;c__Bacteroidia;o__Bacteroidales;f__Tannerellaceae;g__Parabacteroides;s__Parabacteroides sp900552415	97.07	0.83	d__Bacteria;p__Bacteroidota;c__Bacteroidia;o__Bacteroidales;f__Tannerellaceae;g__Parabacteroides;s__	ANI/Placement	topological placement and ANI have congruent species assignments	GCF_004793765.1, s__Parabacteroides distasonis_A, 95.0, 77.81, 0.2; GCF_000012845.1, s__Parabacteroides distasonis, 95.0, 77.59, 0.21; GCF_002159645.1, s__Parabacteroides sp002159645, 95.0, 77.38, 0.09; GCF_000969825.1, s__Parabacteroides gordonii, 95.0, 77.37, 0.15; GCF_003479145.1, s__Parabacteroides sp003479145, 95.0, 77.32, 0.12; GCF_900186615.1, s__Parabacteroides bouchesdurhonensis, 95.0, 7…	92.56	11	N/A	N/A
A14_L2_383383_idba_bin.110	d__Bacteria;p__Bacteroidota;c__Bacteroidia;o__Bacteroidales;f__Rikenellaceae;g__Alistipes;s__Alistipes sp900546065	GCA_900546065.1	95	d__Bacteria;p__Bacteroidota;c__Bacteroidia;o__Bacteroidales;f__Rikenellaceae;g__Alistipes;s__Alistipes sp900546065	97.81	0.9	GCA_900546065.1	d__Bacteria;p__Bacteroidota;c__Bacteroidia;o__Bacteroidales;f__Rikenellaceae;g__Alistipes;s__Alistipes sp900546065	97.81	0.9	d__Bacteria;p__Bacteroidota;c__Bacteroidia;o__Bacteroidales;f__Rikenellaceae;g__Alistipes;s__	ANI/Placement	topological placement and ANI have congruent species assignments	GCA_900542505.1, s__Alistipes sp900542505, 95.0, 78.95, 0.32; GCF_900290115.1, s__Alistipes sp900290115, 95.0, 78.89, 0.32; GCA_000434235.1, s__Alistipes sp000434235, 95.0, 78.87, 0.31; GCA_900544265.1, s__Alistipes sp900544265, 95.0, 78.76, 0.34; GCF_900604385.1, s__Alistipes sp002159375, 95.0, 78.64, 0.32; GCF_006542685.1, s__Alistipes sp006542685, 95.0, 78.63, 0.29; GCA_001941065.1, s__Alistip…	96.19	11	N/A	N/A
A14_L2_383383_idba_bin.114	d__Bacteria;p__Bacteroidota;c__Bacteroidia;o__Bacteroidales;f__Tannerellaceae;g__Parabacteroides;s__	N/A	N/A	N/A	N/A	N/A	N/A	N/A	N/A	N/A	d__Bacteria;p__Bacteroidota;c__Bacteroidia;o__Bacteroidales;f__Tannerellaceae;g__Parabacteroides;s__	Placement	taxonomic classification fully defined by topology	GCF_900108035.1, s__Parabacteroides chinchillae, 95.0, 78.13, 0.08; GCF_004793765.1, s__Parabacteroides distasonis_A, 95.0, 77.98, 0.09; GCF_000012845.1, s__Parabacteroides distasonis, 95.0, 77.89, 0.1; GCA_900548175.1, s__Parabacteroides sp900548175, 95.0, 77.88, 0.09; GCA_000436495.1, s__Parabacteroides sp000436495, 95.0, 77.87, 0.12; GCF_002159645.1, s__Parabacteroides sp002159645, 95.0, 77.86…	93.75	11	0.950484	N/A
A14_L2_383383_idba_bin.117	d__Bacteria;p__Bacteroidota;c__Bacteroidia;o__Bacteroidales;f__UBA932;g__UBA1232;s__	N/A	N/A	N/A	N/A	N/A	N/A	N/A	N/A	N/A	d__Bacteria;p__Bacteroidota;c__Bacteroidia;o__Bacteroidales;f__UBA932;g__UBA1232;s__	Placement	taxonomic classification fully defined by topology	N/A	81.31	11	0.882936	N/A
A14_L2_383383_idba_bin.12	d__Bacteria;p__Actinobacteriota;c__Actinomycetia;o__Actinomycetales;f__Bifidobacteriaceae;g__Bifidobacterium;s__Bifidobacterium gallinarum	GCF_000741215.1	95	d__Bacteria;p__Actinobacteriota;c__Actinomycetia;o__Actinomycetales;f__Bifidobacteriaceae;g__Bifidobacterium;s__Bifidobacterium gallinarum	97.02	0.83	GCF_000741215.1	d__Bacteria;p__Actinobacteriota;c__Actinomycetia;o__Actinomycetales;f__Bifidobacteriaceae;g__Bifidobacterium;s__Bifidobacterium gallinarum	97.02	0.83	d__Bacteria;p__Actinobacteriota;c__Actinomycetia;o__Actinomycetales;f__Bifidobacteriaceae;g__Bifidobacterium;s__	ANI/Placement	topological placement and ANI have congruent species assignments	GCF_000771405.1, s__Bifidobacterium pullorum, 95.0, 90.38, 0.82; GCF_001042635.1, s__Bifidobacterium scardovii, 95.0, 82.47, 0.63; GCF_003952945.1, s__Bifidobacterium sp003952945, 95.0, 82.45, 0.61; GCF_003024955.1, s__Bifidobacterium callitrichos_A, 95.0, 82.23, 0.58; GCF_001895165.1, s__Bifidobacterium lemurum, 95.0, 82.12, 0.59; GCF_002860365.1, s__Bifidobacterium parmae, 95.0, 82.1, 0.53; GCF…	92.42	11	N/A	N/A
A14_L2_383383_idba_bin.120	d__Bacteria;p__Firmicutes_A;c__Clostridia;o__Oscillospirales;f__Acutalibacteraceae;g__CAG-180;s__CAG-180 sp002314305	GCA_002314305.1	95	d__Bacteria;p__Firmicutes_A;c__Clostridia;o__Oscillospirales;f__Acutalibacteraceae;g__CAG-180;s__CAG-180 sp002314305	97.38	0.73	GCA_002314305.1	d__Bacteria;p__Firmicutes_A;c__Clostridia;o__Oscillospirales;f__Acutalibacteraceae;g__CAG-180;s__CAG-180 sp002314305	97.38	0.73	d__Bacteria;p__Firmicutes_A;c__Clostridia;o__Oscillospirales;f__Acutalibacteraceae;g__CAG-180;s__	ANI/Placement	topological placement and ANI have congruent species assignments	GCA_900545625.1, s__CAG-180 sp900545625, 95.0, 94.7, 0.82; GCA_900540295.1, s__CAG-180 sp900540295, 95.0, 77.71, 0.26; GCA_004555265.1, s__CAG-180 sp004555265, 95.0, 77.71, 0.31; GCA_002490525.1, s__CAG-180 sp002490525, 95.0, 77.29, 0.21	87.66	11	N/A	N/A
A14_L2_383383_idba_bin.125	d__Bacteria;p__Proteobacteria;c__Alphaproteobacteria;o__Rs-D84;f__Rs-D84;g__Rs-D84;s__	N/A	N/A	N/A	N/A	N/A	GCA_900546185.1	d__Bacteria;p__Proteobacteria;c__Alphaproteobacteria;o__Rs-D84;f__Rs-D84;g__Rs-D84;s__Rs-D84 sp900546185	78.1	0.42	d__Bacteria;p__Proteobacteria;c__Alphaproteobacteria;o__Rs-D84;f__Rs-D84;g__Rs-D84;s__	Placement	taxonomic classification fully defined by topology	GCA_900550495.1, s__Rs-D84 sp900550495, 95.0, 77.96, 0.22; GCA_002437665.1, s__Rs-D84 sp002437665, 95.0, 77.87, 0.24; GCA_900546225.1, s__Rs-D84 sp900546225, 95.0, 77.68, 0.26; GCA_900549365.1, s__Rs-D84 sp900549365, 95.0, 77.6, 0.22; GCA_900550565.1, s__Rs-D84 sp900550565, 95.0, 77.34, 0.22; GCA_900321105.1, s__Rs-D84 sp900321105, 95.0, 77.12, 0.17; GCA_900320405.1, s__Rs-D84 sp900320405, 95.0, …	72.24	11	0.979207	N/A
A14_L2_383383_idba_bin.127	d__Bacteria;p__Bacteroidota;c__Bacteroidia;o__Bacteroidales;f__Bacteroidaceae;g__Prevotella;s__Prevotella sp000435635	GCA_000435635.1	95	d__Bacteria;p__Bacteroidota;c__Bacteroidia;o__Bacteroidales;f__Bacteroidaceae;g__Prevotella;s__Prevotella sp000435635	97.09	0.86	GCA_000435635.1	d__Bacteria;p__Bacteroidota;c__Bacteroidia;o__Bacteroidales;f__Bacteroidaceae;g__Prevotella;s__Prevotella sp000435635	97.09	0.86	d__Bacteria;p__Bacteroidota;c__Bacteroidia;o__Bacteroidales;f__Bacteroidaceae;g__Prevotella;s__	ANI/Placement	topological placement and ANI have congruent species assignments	GCF_002251365.1, s__Prevotella sp002251365, 95.0, 77.54, 0.1; GCF_900637655.1, s__Prevotella oris, 95.0, 77.3, 0.07; GCA_900316015.1, s__Prevotella sp900316015, 95.0, 77.24, 0.07; GCA_002439605.1, s__Prevotella sp002439605, 95.0, 77.21, 0.1; GCF_000614065.1, s__Prevotella dentasini, 95.0, 77.08, 0.09; GCF_004535825.1, s__Prevotella sp000434515, 95.0, 77.01, 0.11; GCA_002305235.1, s__Prevotella sp…	93.89	11	N/A	N/A
A14_L2_383383_idba_bin.142	d__Bacteria;p__Spirochaetota;c__Spirochaetia;o__Sphaerochaetales;f__Sphaerochaetaceae;g__Spiro-01;s__	N/A	N/A	N/A	N/A	N/A	N/A	N/A	N/A	N/A	d__Bacteria;p__Spirochaetota;c__Spirochaetia;o__Sphaerochaetales;f__Sphaerochaetaceae;g__;s__	Placement	taxonomic novelty determined using RED	N/A	90.83	11	0.869722	N/A
A14_L2_383383_idba_bin.146	d__Bacteria;p__Proteobacteria;c__Alphaproteobacteria;o__Rs-D84;f__Rs-D84;g__Rs-D84;s__Rs-D84 sp900546185	GCA_900546185.1	95	d__Bacteria;p__Proteobacteria;c__Alphaproteobacteria;o__Rs-D84;f__Rs-D84;g__Rs-D84;s__Rs-D84 sp900546185	97.81	0.87	GCA_900546185.1	d__Bacteria;p__Proteobacteria;c__Alphaproteobacteria;o__Rs-D84;f__Rs-D84;g__Rs-D84;s__Rs-D84 sp900546185	97.81	0.87	d__Bacteria;p__Proteobacteria;c__Alphaproteobacteria;o__Rs-D84;f__Rs-D84;g__Rs-D84;s__	ANI/Placement	topological placement and ANI have congruent species assignments	GCA_002437665.1, s__Rs-D84 sp002437665, 95.0, 79.0, 0.42; GCA_900546225.1, s__Rs-D84 sp900546225, 95.0, 78.62, 0.44; GCA_900550565.1, s__Rs-D84 sp900550565, 95.0, 78.49, 0.56; GCA_900549365.1, s__Rs-D84 sp900549365, 95.0, 78.36, 0.48; GCA_900550495.1, s__Rs-D84 sp900550495, 95.0, 78.19, 0.43; GCA_900313105.1, s__Rs-D84 sp900313105, 95.0, 77.46, 0.23; GCA_002371155.1, s__Rs-D84 sp002371155, 95.0, …	80.6	11	N/A	N/A
A14_L2_383383_idba_bin.156	d__Bacteria;p__Proteobacteria;c__Alphaproteobacteria;o__RF32;f__CAG-239;g__CAG-495;s__	N/A	N/A	N/A	N/A	N/A	GCA_000436375.1	d__Bacteria;p__Proteobacteria;c__Alphaproteobacteria;o__RF32;f__CAG-239;g__CAG-495;s__CAG-495 sp000436375	84.53	0.76	d__Bacteria;p__Proteobacteria;c__Alphaproteobacteria;o__RF32;f__CAG-239;g__CAG-495;s__	Placement	taxonomic classification fully defined by topology	GCA_001917125.1, s__CAG-495 sp001917125, 95.0, 78.4, 0.35; GCA_900540425.1, s__CAG-495 sp900540425, 95.0, 77.37, 0.22; GCA_900551585.1, s__CAG-495 sp900551585, 95.0, 77.33, 0.28; GCA_000432275.1, s__CAG-495 sp000432275, 95.0, 77.29, 0.23; GCA_900538765.1, s__CAG-495 sp900538765, 95.0, 77.17, 0.26	95.28	11	0.980163	N/A
A14_L2_383383_idba_bin.158	d__Bacteria;p__Spirochaetota;c__Spirochaetia;o__Treponematales;f__Treponemataceae;g__;s__	N/A	N/A	N/A	N/A	N/A	N/A	N/A	N/A	N/A	d__Bacteria;p__Spirochaetota;c__Spirochaetia;o__Treponematales;f__Treponemataceae;g__;s__	Placement	taxonomic classification fully defined by topology	N/A	89.96	11	0.760278	N/A
A14_L2_383383_idba_bin.161	d__Bacteria;p__Bacteroidota;c__Bacteroidia;o__Bacteroidales;f__UBA932;g__RC9;s__	N/A	N/A	N/A	N/A	N/A	GCA_900546395.1	d__Bacteria;p__Bacteroidota;c__Bacteroidia;o__Bacteroidales;f__UBA932;g__RC9;s__RC9 sp900546395	77.38	0.13	d__Bacteria;p__Bacteroidota;c__Bacteroidia;o__Bacteroidales;f__UBA932;g__RC9;s__	Placement	taxonomic classification fully defined by topology	GCA_002298075.1, s__RC9 sp002298075, 95.0, 76.96, 0.11; GCA_004552615.1, s__RC9 sp004552615, 95.0, 76.66, 0.08; GCA_000432515.1, s__RC9 sp000432515, 95.0, 75.99, 0.06	82.42	11	0.946091	N/A
A14_L2_383383_idba_bin.162	d__Bacteria;p__Firmicutes_C;c__Negativicutes;o__Acidaminococcales;f__Acidaminococcaceae;g__Phascolarctobacterium;s__	N/A	N/A	N/A	N/A	N/A	GCA_003150755.1	d__Bacteria;p__Firmicutes_C;c__Negativicutes;o__Acidaminococcales;f__Acidaminococcaceae;g__Phascolarctobacterium;s__Phascolarctobacterium sp003150755	86.84	0.87	d__Bacteria;p__Firmicutes_C;c__Negativicutes;o__Acidaminococcales;f__Acidaminococcaceae;g__Phascolarctobacterium;s__	Placement	taxonomic classification fully defined by topology	GCA_000436095.1, s__Phascolarctobacterium sp000436095, 95.0, 85.01, 0.78; GCA_900554395.1, s__Phascolarctobacterium sp900554395, 95.0, 84.6, 0.66; GCA_900551745.1, s__Phascolarctobacterium sp900551745, 95.0, 77.85, 0.15; GCF_003269275.1, s__Phascolarctobacterium faecium, 95.0, 77.7, 0.19; GCA_900545535.1, s__Phascolarctobacterium sp900545535, 95.0, 77.58, 0.23; GCA_900544795.1, s__Phascolarctobac…	88.61	11	0.983801	N/A
A14_L2_383383_idba_bin.167	d__Bacteria;p__Bacteroidota;c__Bacteroidia;o__Bacteroidales;f__P3;g__;s__	N/A	N/A	N/A	N/A	N/A	N/A	N/A	N/A	N/A	d__Bacteria;p__Bacteroidota;c__Bacteroidia;o__Bacteroidales;f__;g__;s__	Placement	taxonomic novelty determined using RED	N/A	95.22	11	0.761227	N/A
A14_L2_383383_idba_bin.17	d__Bacteria;p__Firmicutes_A;c__Clostridia;o__Oscillospirales;f__Ruminococcaceae;g__Faecalibacterium;s__	N/A	N/A	N/A	N/A	N/A	GCF_002160915.1	d__Bacteria;p__Firmicutes_A;c__Clostridia;o__Oscillospirales;f__Ruminococcaceae;g__Faecalibacterium;s__Faecalibacterium sp002160915	86.51	0.74	d__Bacteria;p__Firmicutes_A;c__Clostridia;o__Oscillospirales;f__Ruminococcaceae;g__Faecalibacterium;s__	Placement	taxonomic classification fully defined by topology	GCF_002160895.1, s__Faecalibacterium sp002160895, 95.0, 86.02, 0.74; GCA_900539945.1, s__Faecalibacterium sp900539945, 95.0, 81.71, 0.5; GCF_002550035.1, s__Faecalibacterium prausnitzii_E, 95.0, 81.57, 0.55; GCF_002549975.1, s__Faecalibacterium prausnitzii_H, 95.0, 81.53, 0.54; GCA_003293635.1, s__Faecalibacterium prausnitzii_G, 95.0, 81.38, 0.53; GCF_002549775.1, s__Faecalibacterium prausnitzii_…	96.9	11	0.989871	N/A
A14_L2_383383_idba_bin.170	d__Bacteria;p__Bacteroidota;c__Bacteroidia;o__Bacteroidales;f__UBA932;g__RC9;s__	N/A	N/A	N/A	N/A	N/A	GCA_900546395.1	d__Bacteria;p__Bacteroidota;c__Bacteroidia;o__Bacteroidales;f__UBA932;g__RC9;s__RC9 sp900546395	77.28	0.11	d__Bacteria;p__Bacteroidota;c__Bacteroidia;o__Bacteroidales;f__UBA932;g__RC9;s__	Placement	taxonomic classification fully defined by topology	GCA_002440085.1, s__RC9 sp002440085, 95.0, 77.54, 0.07; GCA_900545245.1, s__RC9 sp900545245, 95.0, 77.36, 0.08; GCA_002439805.1, s__RC9 sp002439805, 95.0, 77.33, 0.08; GCA_002298075.1, s__RC9 sp002298075, 95.0, 77.06, 0.11; GCA_004552965.1, s__RC9 sp004552965, 95.0, 77.02, 0.07; GCA_000434935.1, s__RC9 sp000434935, 95.0, 77.01, 0.09; GCA_004552115.1, s__RC9 sp004552115, 95.0, 76.91, 0.08; GCF_900…	94.17	11	0.941996	N/A
A14_L2_383383_idba_bin.172	d__Bacteria;p__Firmicutes;c__Bacilli;o__RF39;f__CAG-611;g__CAG-877;s__	N/A	N/A	N/A	N/A	N/A	N/A	N/A	N/A	N/A	d__Bacteria;p__Firmicutes;c__Bacilli;o__RF39;f__CAG-611;g__CAG-877;s__	Placement	taxonomic classification fully defined by topology	GCA_900554305.1, s__CAG-877 sp900554305, 95.0, 82.51, 0.46; GCA_900554315.1, s__CAG-877 sp900554315, 95.0, 81.55, 0.58; GCA_900548695.1, s__CAG-877 sp900548695, 95.0, 80.14, 0.51; GCA_000433455.1, s__CAG-877 sp000433455, 95.0, 78.5, 0.29; GCA_900552495.1, s__CAG-877 sp900552495, 95.0, 77.96, 0.25	69.48	11	0.978217	N/A
A14_L2_383383_idba_bin.174	d__Bacteria;p__Proteobacteria;c__Gammaproteobacteria;o__Enterobacterales;f__Succinivibrionaceae;g__Succinatimonas;s__	N/A	N/A	N/A	N/A	N/A	GCF_000188195.1	d__Bacteria;p__Proteobacteria;c__Gammaproteobacteria;o__Enterobacterales;f__Succinivibrionaceae;g__Succinatimonas;s__Succinatimonas hippei	88.36	0.86	d__Bacteria;p__Proteobacteria;c__Gammaproteobacteria;o__Enterobacterales;f__Succinivibrionaceae;g__;s__	Placement	taxonomic novelty determined using RED	N/A	83.47	11	0.995112	N/A
A14_L2_383383_idba_bin.19	d__Bacteria;p__Bacteroidota;c__Bacteroidia;o__Bacteroidales;f__Bacteroidaceae;g__Bacteroides;s__	N/A	N/A	N/A	N/A	N/A	GCF_002160055.1	d__Bacteria;p__Bacteroidota;c__Bacteroidia;o__Bacteroidales;f__Bacteroidaceae;g__Bacteroides;s__Bacteroides sp002160055	80.59	0.49	d__Bacteria;p__Bacteroidota;c__Bacteroidia;o__Bacteroidales;f__Bacteroidaceae;g__Bacteroides;s__	Placement	taxonomic classification fully defined by topology	GCF_900128475.1, s__Bacteroides massiliensis, 95.0, 79.58, 0.42; GCF_900130135.1, s__Bacteroides togonis, 95.0, 78.86, 0.32; GCF_900108345.1, s__Bacteroides ndongoniae, 95.0, 78.04, 0.29; GCA_900553815.1, s__Bacteroides sp900553815, 95.0, 77.93, 0.23; GCF_000614125.1, s__Bacteroides rodentium, 95.0, 77.68, 0.23; GCF_000614145.1, s__Bacteroides faecichinchillae, 95.0, 77.63, 0.06; GCF_000155815.1,…	88.47	11	0.9924	N/A
A14_L2_383383_idba_bin.25	d__Bacteria;p__Verrucomicrobiota;c__Kiritimatiellae;o__RFP12;f__W1P29-020;g__W1P29-020;s__	N/A	N/A	N/A	N/A	N/A	GCA_004555175.1	d__Bacteria;p__Verrucomicrobiota;c__Kiritimatiellae;o__RFP12;f__W1P29-020;g__W1P29-020;s__W1P29-020 sp004555175	79.18	0.38	d__Bacteria;p__Verrucomicrobiota;c__Kiritimatiellae;o__RFP12;f__;g__;s__	Placement	taxonomic novelty determined using RED	N/A	87.02	11	0.901987	N/A
A14_L2_383383_idba_bin.38	d__Bacteria;p__Firmicutes_A;c__Clostridia;o__Lachnospirales;f__Lachnospiraceae;g__Dorea;s__	N/A	N/A	N/A	N/A	N/A	N/A	N/A	N/A	N/A	d__Bacteria;p__Firmicutes_A;c__Clostridia;o__Lachnospirales;f__Lachnospiraceae;g__Dorea;s__	Placement	taxonomic classification fully defined by topology	GCF_001754075.1, s__Dorea faecis, 95.0, 81.18, 0.68; GCA_900553355.1, s__Dorea sp900553355, 95.0, 80.86, 0.65; GCF_900312975.1, s__Dorea sp900312975, 95.0, 79.46, 0.43; GCF_000765215.1, s__Dorea sp000765215, 95.0, 78.26, 0.29; GCF_900120345.1, s__Dorea phocaeensis, 95.0, 78.03, 0.34; GCA_900543315.1, s__Dorea sp900543315, 95.0, 78.01, 0.24; GCF_900240315.1, s__Dorea sp900240315, 95.0, 77.97, 0.23…	86.19	11	0.97566	N/A
A14_L2_383383_idba_bin.39	d__Bacteria;p__Verrucomicrobiota;c__Verrucomicrobiae;o__Opitutales;f__UBA953;g__W0P29-029;s__	N/A	N/A	N/A	N/A	N/A	GCA_004558035.1	d__Bacteria;p__Verrucomicrobiota;c__Verrucomicrobiae;o__Opitutales;f__UBA953;g__W0P29-029;s__W0P29-029 sp004558035	81.07	0.56	d__Bacteria;p__Verrucomicrobiota;c__Verrucomicrobiae;o__Opitutales;f__UBA953;g__;s__	Placement	taxonomic novelty determined using RED	N/A	89.42	11	0.896884	N/A
A14_L2_383383_idba_bin.64	d__Bacteria;p__Bacteroidota;c__Bacteroidia;o__Bacteroidales;f__Barnesiellaceae;g__Barnesiella;s__Barnesiella viscericola	GCF_000512915.1	95	d__Bacteria;p__Bacteroidota;c__Bacteroidia;o__Bacteroidales;f__Barnesiellaceae;g__Barnesiella;s__Barnesiella viscericola	97.54	0.95	GCF_000512915.1	d__Bacteria;p__Bacteroidota;c__Bacteroidia;o__Bacteroidales;f__Barnesiellaceae;g__Barnesiella;s__Barnesiella viscericola	97.54	0.95	d__Bacteria;p__Bacteroidota;c__Bacteroidia;o__Bacteroidales;f__Barnesiellaceae;g__Barnesiella;s__	ANI/Placement	topological placement and ANI have congruent species assignments	GCF_002159975.1, s__Barnesiella sp002159975, 95.0, 86.35, 0.79; GCF_002161555.1, s__Barnesiella sp002161555, 95.0, 85.61, 0.8; GCF_000296465.1, s__Barnesiella intestinihominis, 95.0, 78.93, 0.35; GCA_900538555.1, s__Barnesiella sp900538555, 95.0, 77.74, 0.17; GCA_900542255.1, s__Barnesiella sp900542255, 95.0, 77.25, 0.15; GCA_003150885.1, s__Barnesiella sp003150885, 95.0, 77.16, 0.08; GCA_9005387…	98.04	11	N/A	N/A
A14_L2_383383_idba_bin.70	d__Bacteria;p__Bacteroidota;c__Bacteroidia;o__Bacteroidales;f__UBA932;g__UBA3382;s__	N/A	N/A	N/A	N/A	N/A	N/A	N/A	N/A	N/A	d__Bacteria;p__Bacteroidota;c__Bacteroidia;o__Bacteroidales;f__UBA932;g__;s__	Placement	taxonomic novelty determined using RED	N/A	91.53	11	0.949098	N/A
A14_L2_383383_idba_bin.73	d__Bacteria;p__Firmicutes_A;c__Clostridia_A;o__Christensenellales;f__Borkfalkiaceae;g__UBA11940;s__	N/A	N/A	N/A	N/A	N/A	GCA_900549005.1	d__Bacteria;p__Firmicutes_A;c__Clostridia_A;o__Christensenellales;f__Borkfalkiaceae;g__UBA11940;s__UBA11940 sp900549005	80.36	0.51	d__Bacteria;p__Firmicutes_A;c__Clostridia_A;o__Christensenellales;f__Borkfalkiaceae;g__UBA11940;s__	Placement	taxonomic classification fully defined by topology	GCA_003503945.1, s__UBA11940 sp003503945, 95.0, 76.49, 0.13	89.21	11	0.974884	N/A
A14_L2_383383_idba_bin.75	d__Bacteria;p__Firmicutes_A;c__Clostridia_A;o__Christensenellales;f__CAG-917;g__UMGS1688;s__	N/A	N/A	N/A	N/A	N/A	GCA_900544575.1	d__Bacteria;p__Firmicutes_A;c__Clostridia_A;o__Christensenellales;f__CAG-917;g__UMGS1688;s__UMGS1688 sp900544575	80.64	0.63	d__Bacteria;p__Firmicutes_A;c__Clostridia_A;o__Christensenellales;f__CAG-917;g__UMGS1688;s__	Placement	taxonomic classification fully defined by topology	GCA_900553825.1, s__UMGS1688 sp900553825, 95.0, 80.93, 0.61; GCA_900545885.1, s__UMGS1688 sp900545885, 95.0, 78.38, 0.26; GCA_900554085.1, s__UMGS1688 sp900554085, 95.0, 77.85, 0.28	87.38	11	0.976677	N/A
A14_L2_383383_idba_bin.83	d__Bacteria;p__Elusimicrobiota;c__Elusimicrobia;o__Elusimicrobiales;f__Elusimicrobiaceae;g__;s__	N/A	N/A	N/A	N/A	N/A	N/A	N/A	N/A	N/A	d__Bacteria;p__Elusimicrobiota;c__Elusimicrobia;o__Elusimicrobiales;f__Elusimicrobiaceae;g__;s__	Placement	taxonomic novelty determined using RED	N/A	90.12	11	0.897794	N/A
A14_L2_383383_idba_bin.91	d__Bacteria;p__Firmicutes_A;c__Clostridia_A;o__Christensenellales;f__UBA3700;g__;s__	N/A	N/A	N/A	N/A	N/A	N/A	N/A	N/A	N/A	d__Bacteria;p__Firmicutes_A;c__Clostridia_A;o__Christensenellales;f__;g__;s__	Placement	taxonomic novelty determined using RED	N/A	92.34	11	0.839515	N/A
A14_L2_383383_idba_bin.92	d__Bacteria;p__Desulfobacterota;c__Desulfovibrionia;o__Desulfovibrionales;f__Desulfovibrionaceae;g__Desulfovibrio;s__Desulfovibrio sp002159665	GCF_002159665.1	95	d__Bacteria;p__Desulfobacterota;c__Desulfovibrionia;o__Desulfovibrionales;f__Desulfovibrionaceae;g__Desulfovibrio;s__Desulfovibrio sp002159665	98.34	0.94	GCF_002159665.1	d__Bacteria;p__Desulfobacterota;c__Desulfovibrionia;o__Desulfovibrionales;f__Desulfovibrionaceae;g__Desulfovibrio;s__Desulfovibrio sp002159665	98.34	0.94	d__Bacteria;p__Desulfobacterota;c__Desulfovibrionia;o__Desulfovibrionales;f__Desulfovibrionaceae;g__Desulfovibrio;s__	ANI/Placement	topological placement and ANI have congruent species assignments	GCF_900116045.1, s__Desulfovibrio piger_A, 95.0, 78.31, 0.2; GCA_002369295.1, s__Desulfovibrio sp002369295, 95.0, 78.05, 0.21; GCA_900556755.1, s__Desulfovibrio sp900556755, 95.0, 77.95, 0.15; GCF_000156375.1, s__Desulfovibrio piger, 95.0, 77.71, 0.2; GCA_900546145.1, s__Desulfovibrio sp900546145, 95.0, 77.7, 0.19; GCA_900319575.1, s__Desulfovibrio sp900319575, 95.0, 77.67, 0.2; GCA_900540515.1, …	91.21	11	N/A	N/A
A14_L2_383383_idba_bin.95	d__Bacteria;p__Spirochaetota;c__Spirochaetia;o__Sphaerochaetales;f__Sphaerochaetaceae;g__Spiro-01;s__	N/A	N/A	N/A	N/A	N/A	N/A	N/A	N/A	N/A	d__Bacteria;p__Spirochaetota;c__Spirochaetia;o__Sphaerochaetales;f__Sphaerochaetaceae;g__;s__	Placement	taxonomic novelty determined using RED	N/A	88.95	11	0.874394	N/A
A14_L2_383383_idba_bin.97	d__Bacteria;p__Firmicutes_A;c__Clostridia_A;o__Christensenellales;f__UBA3700;g__;s__	N/A	N/A	N/A	N/A	N/A	N/A	N/A	N/A	N/A	d__Bacteria;p__Firmicutes_A;c__Clostridia_A;o__Christensenellales;f__;g__;s__	Placement	taxonomic novelty determined using RED	N/A	93	11	0.838937	N/A
A14_L2_383383_idba_bin.99	d__Bacteria;p__Spirochaetota;c__Spirochaetia;o__Sphaerochaetales;f__Sphaerochaetaceae;g__;s__	N/A	N/A	N/A	N/A	N/A	N/A	N/A	N/A	N/A	d__Bacteria;p__Spirochaetota;c__Spirochaetia;o__Sphaerochaetales;f__Sphaerochaetaceae;g__;s__	Placement	taxonomic novelty determined using RED	N/A	89.54	11	0.852989	N/A
A15_L4_384384_idba_bin.102	d__Bacteria;p__Spirochaetota;c__Spirochaetia;o__Sphaerochaetales;f__Sphaerochaetaceae;g__;s__	N/A	N/A	N/A	N/A	N/A	N/A	N/A	N/A	N/A	d__Bacteria;p__Spirochaetota;c__Spirochaetia;o__Sphaerochaetales;f__Sphaerochaetaceae;g__;s__	Placement	taxonomic novelty determined using RED	N/A	89.42	11	0.861912	N/A
A15_L4_384384_idba_bin.104	d__Bacteria;p__Verrucomicrobiota;c__Kiritimatiellae;o__RFP12;f__UBA3636;g__;s__	N/A	N/A	N/A	N/A	N/A	GCA_002448475.1	d__Bacteria;p__Verrucomicrobiota;c__Kiritimatiellae;o__RFP12;f__UBA3636;g__UBA3636;s__UBA3636 sp002448475	76.98	0.11	d__Bacteria;p__Verrucomicrobiota;c__Kiritimatiellae;o__RFP12;f__;g__;s__	Placement	taxonomic novelty determined using RED	N/A	79.03	11	0.828043	N/A
A15_L4_384384_idba_bin.115	d__Bacteria;p__Bacteroidota;c__Bacteroidia;o__Bacteroidales;f__UBA932;g__UBA3382;s__UBA3382 sp002159555	GCF_002159555.1	95	d__Bacteria;p__Bacteroidota;c__Bacteroidia;o__Bacteroidales;f__UBA932;g__UBA3382;s__UBA3382 sp002159555	97.15	0.94	GCF_002159555.1	d__Bacteria;p__Bacteroidota;c__Bacteroidia;o__Bacteroidales;f__UBA932;g__UBA3382;s__UBA3382 sp002159555	97.15	0.94	d__Bacteria;p__Bacteroidota;c__Bacteroidia;o__Bacteroidales;f__UBA932;g__UBA3382;s__	ANI/Placement	topological placement and ANI have congruent species assignments	GCA_002358965.1, s__UBA3382 sp002358965, 95.0, 79.7, 0.45	83.51	11	N/A	N/A
A15_L4_384384_idba_bin.117	d__Bacteria;p__Proteobacteria;c__Gammaproteobacteria;o__Burkholderiales;f__Burkholderiaceae;g__CAG-521;s__CAG-521 sp000437635	GCA_000437635.1	95	d__Bacteria;p__Proteobacteria;c__Gammaproteobacteria;o__Burkholderiales;f__Burkholderiaceae;g__CAG-521;s__CAG-521 sp000437635	96.86	0.8	GCA_000437635.1	d__Bacteria;p__Proteobacteria;c__Gammaproteobacteria;o__Burkholderiales;f__Burkholderiaceae;g__CAG-521;s__CAG-521 sp000437635	96.86	0.8	d__Bacteria;p__Proteobacteria;c__Gammaproteobacteria;o__Burkholderiales;f__Burkholderiaceae;g__CAG-521;s__	ANI/Placement	topological placement and ANI have congruent species assignments	GCA_900544345.1, s__CAG-521 sp900544345, 95.0, 80.21, 0.42; GCA_900545335.1, s__CAG-521 sp900545335, 95.0, 80.11, 0.47; GCA_900553105.1, s__CAG-521 sp900553105, 95.0, 79.71, 0.29; GCA_900546995.1, s__CAG-521 sp900546995, 95.0, 79.05, 0.24; GCA_002329575.1, s__CAG-521 sp002329575, 95.0, 78.7, 0.26; GCA_900554675.1, s__CAG-521 sp900554675, 95.0, 78.5, 0.24	88.35	11	N/A	N/A
A15_L4_384384_idba_bin.118	d__Bacteria;p__Bacteroidota;c__Bacteroidia;o__Bacteroidales;f__Paludibacteraceae;g__RUG163;s__	N/A	N/A	N/A	N/A	N/A	N/A	N/A	N/A	N/A	d__Bacteria;p__Bacteroidota;c__Bacteroidia;o__Bacteroidales;f__Paludibacteraceae;g__;s__	Placement	taxonomic novelty determined using RED	N/A	95.1	11	0.905236	N/A
A15_L4_384384_idba_bin.12	d__Bacteria;p__Spirochaetota;c__Spirochaetia;o__Spirochaetales;f__UBA9216;g__;s__	N/A	N/A	N/A	N/A	N/A	N/A	N/A	N/A	N/A	d__Bacteria;p__Spirochaetota;c__Spirochaetia;o__Spirochaetales;f__;g__;s__	Placement	taxonomic novelty determined using RED	N/A	77.4	11	0.716022	N/A
A15_L4_384384_idba_bin.127	d__Bacteria;p__Proteobacteria;c__Alphaproteobacteria;o__RF32;f__;g__;s__	N/A	N/A	N/A	N/A	N/A	N/A	N/A	N/A	N/A	d__Bacteria;p__Proteobacteria;c__Alphaproteobacteria;o__RF32;f__;g__;s__	Placement	taxonomic novelty determined using RED	N/A	82.82	11	0.735235	N/A
A15_L4_384384_idba_bin.131	d__Bacteria;p__Bacteroidota;c__Bacteroidia;o__Bacteroidales;f__Rikenellaceae;g__Rikenella;s__Rikenella massiliensis	GCF_900104655.1	95	d__Bacteria;p__Bacteroidota;c__Bacteroidia;o__Bacteroidales;f__Rikenellaceae;g__Rikenella;s__Rikenella massiliensis	97	0.93	GCF_900104655.1	d__Bacteria;p__Bacteroidota;c__Bacteroidia;o__Bacteroidales;f__Rikenellaceae;g__Rikenella;s__Rikenella massiliensis	97	0.93	d__Bacteria;p__Bacteroidota;c__Bacteroidia;o__Bacteroidales;f__Rikenellaceae;g__Rikenella;s__	ANI/Placement	topological placement and ANI have congruent species assignments	GCF_000427365.1, s__Rikenella microfusus, 95.0, 80.07, 0.54	93.37	11	N/A	N/A
A15_L4_384384_idba_bin.132	d__Bacteria;p__Proteobacteria;c__Alphaproteobacteria;o__RF32;f__;g__;s__	N/A	N/A	N/A	N/A	N/A	N/A	N/A	N/A	N/A	d__Bacteria;p__Proteobacteria;c__Alphaproteobacteria;o__RF32;f__;g__;s__	Placement	taxonomic novelty determined using RED	N/A	85.48	11	0.729206	N/A
A15_L4_384384_idba_bin.139	d__Bacteria;p__Firmicutes_A;c__Clostridia_A;o__Christensenellales;f__DTU072;g__;s__	N/A	N/A	N/A	N/A	N/A	N/A	N/A	N/A	N/A	d__Bacteria;p__Firmicutes_A;c__Clostridia_A;o__Christensenellales;f__DTU072;g__;s__	Placement	taxonomic novelty determined using RED	N/A	89.35	11	0.853418	N/A
A15_L4_384384_idba_bin.143	d__Bacteria;p__Firmicutes_A;c__Clostridia_A;o__Christensenellales;f__CAG-917;g__UMGS1688;s__	N/A	N/A	N/A	N/A	N/A	GCA_900544575.1	d__Bacteria;p__Firmicutes_A;c__Clostridia_A;o__Christensenellales;f__CAG-917;g__UMGS1688;s__UMGS1688 sp900544575	80.31	0.61	d__Bacteria;p__Firmicutes_A;c__Clostridia_A;o__Christensenellales;f__CAG-917;g__UMGS1688;s__	Placement	taxonomic classification fully defined by topology	GCA_900553825.1, s__UMGS1688 sp900553825, 95.0, 80.83, 0.61; GCA_900545885.1, s__UMGS1688 sp900545885, 95.0, 77.91, 0.26; GCA_900554085.1, s__UMGS1688 sp900554085, 95.0, 77.72, 0.31	93.13	11	0.976683	N/A
A15_L4_384384_idba_bin.145	d__Bacteria;p__Firmicutes_A;c__Clostridia_A;o__Christensenellales;f__DTU072;g__;s__	N/A	N/A	N/A	N/A	N/A	N/A	N/A	N/A	N/A	d__Bacteria;p__Firmicutes_A;c__Clostridia_A;o__Christensenellales;f__DTU072;g__;s__	Placement	taxonomic novelty determined using RED	N/A	91.79	11	0.851786	N/A
A15_L4_384384_idba_bin.151	d__Bacteria;p__Verrucomicrobiota;c__Kiritimatiellae;o__RFP12;f__UBA1067;g__RUG572;s__RUG572 sp900547945	GCA_900547945.1	95	d__Bacteria;p__Verrucomicrobiota;c__Kiritimatiellae;o__RFP12;f__UBA1067;g__RUG572;s__RUG572 sp900547945	97.21	0.74	GCA_900547945.1	d__Bacteria;p__Verrucomicrobiota;c__Kiritimatiellae;o__RFP12;f__UBA1067;g__RUG572;s__RUG572 sp900547945	97.21	0.74	d__Bacteria;p__Verrucomicrobiota;c__Kiritimatiellae;o__RFP12;f__UBA1067;g__RUG572;s__	ANI/Placement	topological placement and ANI have congruent species assignments	GCA_900320225.1, s__RUG572 sp900320225, 95.0, 80.34, 0.43; GCA_002373695.1, s__RUG572 sp002373695, 95.0, 78.85, 0.24	84.6	11	N/A	N/A
A15_L4_384384_idba_bin.155	d__Bacteria;p__Firmicutes_A;c__Clostridia_A;o__Christensenellales;f__DTU072;g__;s__	N/A	N/A	N/A	N/A	N/A	N/A	N/A	N/A	N/A	d__Bacteria;p__Firmicutes_A;c__Clostridia_A;o__Christensenellales;f__DTU072;g__;s__	Placement	taxonomic novelty determined using RED	N/A	88.19	11	0.850455	N/A
A15_L4_384384_idba_bin.158	d__Bacteria;p__Firmicutes_A;c__Clostridia;o__Oscillospirales;f__CAG-272;g__UMGS731;s__	N/A	N/A	N/A	N/A	N/A	GCA_900544985.1	d__Bacteria;p__Firmicutes_A;c__Clostridia;o__Oscillospirales;f__CAG-272;g__UMGS731;s__UMGS731 sp900544985	77.84	0.25	d__Bacteria;p__Firmicutes_A;c__Clostridia;o__Oscillospirales;f__CAG-272;g__;s__	Placement	taxonomic novelty determined using RED	N/A	97.94	11	0.955992	N/A
A15_L4_384384_idba_bin.162	d__Bacteria;p__Spirochaetota;c__Spirochaetia;o__Treponematales;f__Treponemataceae;g__;s__	N/A	N/A	N/A	N/A	N/A	N/A	N/A	N/A	N/A	d__Bacteria;p__Spirochaetota;c__Spirochaetia;o__Treponematales;f__Treponemataceae;g__;s__	Placement	taxonomic classification fully defined by topology	N/A	91.35	11	0.759935	N/A
A15_L4_384384_idba_bin.169	d__Bacteria;p__Firmicutes_A;c__Clostridia;o__Oscillospirales;f__Oscillospiraceae;g__UBA5446;s__	N/A	N/A	N/A	N/A	N/A	GCA_900546615.1	d__Bacteria;p__Firmicutes_A;c__Clostridia;o__Oscillospirales;f__Oscillospiraceae;g__UBA5446;s__UBA5446 sp900546615	87.98	0.77	d__Bacteria;p__Firmicutes_A;c__Clostridia;o__Oscillospirales;f__Oscillospiraceae;g__UBA5446;s__	Placement	taxonomic classification fully defined by topology	GCA_004553625.1, s__UBA5446 sp004553625, 95.0, 84.68, 0.75; GCA_900545405.1, s__UBA5446 sp900545405, 95.0, 84.21, 0.75; GCA_900544295.1, s__UBA5446 sp900544295, 95.0, 84.16, 0.75; GCA_900546485.1, s__UBA5446 sp900546485, 95.0, 83.32, 0.67; GCA_900543085.1, s__UBA5446 sp900543085, 95.0, 79.66, 0.49; GCA_900544765.1, s__UBA5446 sp900544765, 95.0, 79.51, 0.44	77.46	11	0.988344	N/A
A15_L4_384384_idba_bin.174	d__Bacteria;p__Spirochaetota;c__Spirochaetia;o__Sphaerochaetales;f__Sphaerochaetaceae;g__;s__	N/A	N/A	N/A	N/A	N/A	N/A	N/A	N/A	N/A	d__Bacteria;p__Spirochaetota;c__Spirochaetia;o__Sphaerochaetales;f__Sphaerochaetaceae;g__;s__	Placement	taxonomic novelty determined using RED	N/A	82.94	11	0.858694	N/A
A15_L4_384384_idba_bin.177	d__Bacteria;p__Firmicutes_A;c__Clostridia_A;o__Christensenellales;f__CAG-314;g__UMGS929;s__UMGS929 sp900546875	GCA_900546875.1	95	d__Bacteria;p__Firmicutes_A;c__Clostridia_A;o__Christensenellales;f__CAG-314;g__UMGS929;s__UMGS929 sp900546875	98.99	0.89	GCA_900546875.1	d__Bacteria;p__Firmicutes_A;c__Clostridia_A;o__Christensenellales;f__CAG-314;g__UMGS929;s__UMGS929 sp900546875	98.99	0.89	d__Bacteria;p__Firmicutes_A;c__Clostridia_A;o__Christensenellales;f__CAG-314;g__;s__	ANI/Placement	topological placement and ANI have congruent species assignments	N/A	90.73	11	N/A	N/A
A15_L4_384384_idba_bin.178	d__Bacteria;p__Firmicutes_A;c__Clostridia;o__Oscillospirales;f__Acutalibacteraceae;g__CAG-180;s__CAG-180 sp002314305	GCA_002314305.1	95	d__Bacteria;p__Firmicutes_A;c__Clostridia;o__Oscillospirales;f__Acutalibacteraceae;g__CAG-180;s__CAG-180 sp002314305	96.64	0.81	GCA_002314305.1	d__Bacteria;p__Firmicutes_A;c__Clostridia;o__Oscillospirales;f__Acutalibacteraceae;g__CAG-180;s__CAG-180 sp002314305	96.64	0.81	d__Bacteria;p__Firmicutes_A;c__Clostridia;o__Oscillospirales;f__Acutalibacteraceae;g__CAG-180;s__	ANI/Placement	topological placement and ANI have congruent species assignments	GCA_900545625.1, s__CAG-180 sp900545625, 95.0, 94.0, 0.88; GCA_900540295.1, s__CAG-180 sp900540295, 95.0, 77.59, 0.29; GCA_004555265.1, s__CAG-180 sp004555265, 95.0, 77.44, 0.29; GCA_002490525.1, s__CAG-180 sp002490525, 95.0, 77.18, 0.21; GCA_000432435.1, s__CAG-180 sp000432435, 95.0, 76.14, 0.08	96.19	11	N/A	N/A
A15_L4_384384_idba_bin.180	d__Bacteria;p__Firmicutes_A;c__Clostridia_A;o__Christensenellales;f__Borkfalkiaceae;g__Borkfalkia;s__	N/A	N/A	N/A	N/A	N/A	N/A	N/A	N/A	N/A	d__Bacteria;p__Firmicutes_A;c__Clostridia_A;o__Christensenellales;f__Borkfalkiaceae;g__Borkfalkia;s__	Placement	taxonomic classification fully defined by topology	GCA_003343765.1, s__Borkfalkia sp003343765, 95.0, 77.75, 0.22; GCA_900557285.1, s__Borkfalkia sp900557285, 95.0, 77.47, 0.16; GCF_004134775.1, s__Borkfalkia ceftriaxoniphila, 95.0, 77.35, 0.14	88.47	11	0.934852	N/A
A15_L4_384384_idba_bin.185	d__Bacteria;p__Firmicutes;c__Bacilli;o__RFN20;f__CAG-826;g__;s__	N/A	N/A	N/A	N/A	N/A	N/A	N/A	N/A	N/A	d__Bacteria;p__Firmicutes;c__Bacilli;o__RFN20;f__CAG-826;g__;s__	Placement	taxonomic novelty determined using RED	N/A	71.31	11	0.853166	N/A
A15_L4_384384_idba_bin.189	d__Bacteria;p__Proteobacteria;c__Alphaproteobacteria;o__RF32;f__CAG-239;g__;s__	N/A	N/A	N/A	N/A	N/A	N/A	N/A	N/A	N/A	d__Bacteria;p__Proteobacteria;c__Alphaproteobacteria;o__RF32;f__CAG-239;g__;s__	Placement	taxonomic novelty determined using RED	N/A	79.07	11	0.883531	N/A
A15_L4_384384_idba_bin.2	d__Bacteria;p__Firmicutes_A;c__Clostridia_A;o__Christensenellales;f__UBA3700;g__;s__	N/A	N/A	N/A	N/A	N/A	N/A	N/A	N/A	N/A	d__Bacteria;p__Firmicutes_A;c__Clostridia_A;o__Christensenellales;f__;g__;s__	Placement	taxonomic novelty determined using RED	N/A	93.55	11	0.843688	N/A
A15_L4_384384_idba_bin.22	d__Bacteria;p__Verrucomicrobiota;c__Kiritimatiellae;o__RFP12;f__W1P29-020;g__W1P29-020;s__	N/A	N/A	N/A	N/A	N/A	GCA_004555175.1	d__Bacteria;p__Verrucomicrobiota;c__Kiritimatiellae;o__RFP12;f__W1P29-020;g__W1P29-020;s__W1P29-020 sp004555175	79.54	0.36	d__Bacteria;p__Verrucomicrobiota;c__Kiritimatiellae;o__RFP12;f__;g__;s__	Placement	taxonomic novelty determined using RED	N/A	80.22	11	0.90736	N/A
A15_L4_384384_idba_bin.27	d__Bacteria;p__Bacteroidota;c__Bacteroidia;o__Bacteroidales;f__Bacteroidaceae;g__;s__	N/A	N/A	N/A	N/A	N/A	N/A	N/A	N/A	N/A	d__Bacteria;p__Bacteroidota;c__Bacteroidia;o__Bacteroidales;f__Bacteroidaceae;g__;s__	Placement	taxonomic classification fully defined by topology	N/A	96.01	11	0.859203	N/A
A15_L4_384384_idba_bin.30	d__Bacteria;p__Verrucomicrobiota;c__Verrucomicrobiae;o__Opitutales;f__CAG-312;g__CAG-312;s__	N/A	N/A	N/A	N/A	N/A	GCA_900548275.1	d__Bacteria;p__Verrucomicrobiota;c__Verrucomicrobiae;o__Opitutales;f__CAG-312;g__CAG-312;s__CAG-312 sp900548275	91.21	0.85	d__Bacteria;p__Verrucomicrobiota;c__Verrucomicrobiae;o__Opitutales;f__CAG-312;g__CAG-312;s__	Placement	taxonomic classification fully defined by topology	GCA_002405555.1, s__CAG-312 sp002405555, 95.0, 81.15, 0.63; GCA_002437405.1, s__CAG-312 sp002437405, 95.0, 78.58, 0.35; GCA_900546565.1, s__CAG-312 sp900546565, 95.0, 77.72, 0.25; GCA_900545715.1, s__CAG-312 sp900545715, 95.0, 76.94, 0.13; GCA_001917305.1, s__CAG-312 sp001917305, 95.0, 76.88, 0.19; GCA_900545705.1, s__CAG-312 sp900545705, 95.0, 76.5, 0.11	74.6	11	0.994865	N/A
A15_L4_384384_idba_bin.34	d__Bacteria;p__Bacteroidota;c__Bacteroidia;o__Bacteroidales;f__Muribaculaceae;g__CAG-279;s__CAG-279 sp900541555	GCA_900541555.1	95	d__Bacteria;p__Bacteroidota;c__Bacteroidia;o__Bacteroidales;f__Muribaculaceae;g__CAG-279;s__CAG-279 sp900541555	98.41	0.91	GCA_900541555.1	d__Bacteria;p__Bacteroidota;c__Bacteroidia;o__Bacteroidales;f__Muribaculaceae;g__CAG-279;s__CAG-279 sp900541555	98.41	0.91	d__Bacteria;p__Bacteroidota;c__Bacteroidia;o__Bacteroidales;f__Muribaculaceae;g__CAG-279;s__	ANI/Placement	topological placement and ANI have congruent species assignments	GCA_004561555.1, s__CAG-279 sp004561555, 95.0, 77.39, 0.14; GCA_000437795.1, s__CAG-279 sp000437795, 95.0, 77.22, 0.15; GCA_900550025.1, s__CAG-279 sp900550025, 95.0, 77.16, 0.14; GCA_004555955.1, s__CAG-279 sp004555955, 95.0, 77.15, 0.11; GCA_900544305.1, s__CAG-279 sp900544305, 95.0, 77.15, 0.15; GCA_900548875.1, s__CAG-279 sp900548875, 95.0, 77.03, 0.14; GCA_900556245.1, s__CAG-279 sp900556245…	97.38	11	N/A	N/A
A15_L4_384384_idba_bin.42	d__Bacteria;p__Firmicutes_A;c__Clostridia;o__Lachnospirales;f__Lachnospiraceae;g__Mediterraneibacter;s__	N/A	N/A	N/A	N/A	N/A	GCF_002159505.1	d__Bacteria;p__Firmicutes_A;c__Clostridia;o__Lachnospirales;f__Lachnospiraceae;g__Mediterraneibacter;s__Mediterraneibacter sp002159505	80.35	0.59	d__Bacteria;p__Firmicutes_A;c__Clostridia;o__Lachnospirales;f__Lachnospiraceae;g__Mediterraneibacter;s__	Placement	taxonomic classification fully defined by topology	GCF_002161355.1, s__Mediterraneibacter sp002161355, 95.0, 80.65, 0.58; GCA_900555215.1, s__Mediterraneibacter sp900555215, 95.0, 80.03, 0.35; GCF_002160525.1, s__Mediterraneibacter sp002160525, 95.0, 79.44, 0.49; GCA_002314255.1, s__Mediterraneibacter sp002314255, 95.0, 79.41, 0.42; GCF_900120155.1, s__Mediterraneibacter sp900120155, 95.0, 79.02, 0.39; GCF_000153925.1, s__Mediterraneibacter torqu…	85.65	11	0.984813	N/A
A15_L4_384384_idba_bin.44	d__Bacteria;p__Bacteroidota;c__Bacteroidia;o__Bacteroidales;f__UBA932;g__RC9;s__RC9 sp001915575	GCA_001915575.1	95	d__Bacteria;p__Bacteroidota;c__Bacteroidia;o__Bacteroidales;f__UBA932;g__RC9;s__RC9 sp001915575	96.61	0.91	GCA_001915575.1	d__Bacteria;p__Bacteroidota;c__Bacteroidia;o__Bacteroidales;f__UBA932;g__RC9;s__RC9 sp001915575	96.61	0.91	d__Bacteria;p__Bacteroidota;c__Bacteroidia;o__Bacteroidales;f__UBA932;g__RC9;s__	ANI/Placement	topological placement and ANI have congruent species assignments	GCA_900543205.1, s__RC9 sp900543205, 95.0, 79.38, 0.43; GCF_900167895.1, s__RC9 sp900167895, 95.0, 78.45, 0.35; GCA_900319975.1, s__RC9 sp900319975, 95.0, 78.3, 0.29; GCA_002439095.1, s__RC9 sp002439095, 95.0, 78.23, 0.27; GCA_900541925.1, s__RC9 sp900541925, 95.0, 78.2, 0.34; GCA_002438805.1, s__RC9 sp002438805, 95.0, 78.17, 0.3; GCA_004555145.1, s__RC9 sp004555145, 95.0, 78.04, 0.24; GCA_900318…	86.96	11	N/A	N/A
A15_L4_384384_idba_bin.61	d__Bacteria;p__Firmicutes_A;c__Clostridia_A;o__Christensenellales;f__DTU072;g__CAG-1782;s__	N/A	N/A	N/A	N/A	N/A	N/A	N/A	N/A	N/A	d__Bacteria;p__Firmicutes_A;c__Clostridia_A;o__Christensenellales;f__DTU072;g__CAG-1782;s__	Placement	taxonomic classification fully defined by topology	GCA_002349735.1, s__CAG-1782 sp002349735, 95.0, 77.4, 0.15; GCA_002439705.1, s__CAG-1782 sp002439705, 95.0, 77.04, 0.15	88.69	11	0.925808	N/A
A15_L4_384384_idba_bin.7	d__Bacteria;p__Cyanobacteria;c__Vampirovibrionia;o__Gastranaerophilales;f__;g__;s__	N/A	N/A	N/A	N/A	N/A	N/A	N/A	N/A	N/A	d__Bacteria;p__Cyanobacteria;c__Vampirovibrionia;o__Gastranaerophilales;f__;g__;s__	Placement	taxonomic novelty determined using RED	N/A	81.09	11	0.680538	N/A
A15_L4_384384_idba_bin.77	d__Bacteria;p__Bacteroidota;c__Bacteroidia;o__Bacteroidales;f__Paludibacteraceae;g__;s__	N/A	N/A	N/A	N/A	N/A	N/A	N/A	N/A	N/A	d__Bacteria;p__Bacteroidota;c__Bacteroidia;o__Bacteroidales;f__Paludibacteraceae;g__;s__	Placement	taxonomic classification fully defined by topology	N/A	96.77	11	0.84955	N/A
A15_L4_384384_idba_bin.78	d__Bacteria;p__Firmicutes_A;c__Clostridia;o__Lachnospirales;f__Lachnospiraceae;g__Agathobacter;s__Agathobacter rectalis	GCF_000020605.1	95	d__Bacteria;p__Firmicutes_A;c__Clostridia;o__Lachnospirales;f__Lachnospiraceae;g__Agathobacter;s__Agathobacter rectalis	98.08	0.97	GCF_000020605.1	d__Bacteria;p__Firmicutes_A;c__Clostridia;o__Lachnospirales;f__Lachnospiraceae;g__Agathobacter;s__Agathobacter rectalis	98.08	0.97	d__Bacteria;p__Firmicutes_A;c__Clostridia;o__Lachnospirales;f__Lachnospiraceae;g__Agathobacter;s__	ANI/Placement	topological placement and ANI have congruent species assignments	GCA_900546625.1, s__Agathobacter sp900546625, 95.0, 95.22, 0.93; GCA_900317585.1, s__Agathobacter sp900317585, 95.0, 94.79, 0.86; GCA_900547695.1, s__Agathobacter sp900547695, 95.0, 82.54, 0.46; GCF_001405615.1, s__Agathobacter faecis, 95.0, 79.92, 0.22; GCA_900550845.1, s__Agathobacter sp900550845, 95.0, 79.1, 0.37; GCA_900550545.1, s__Agathobacter sp900550545, 95.0, 78.66, 0.2; GCA_900548765.1,…	82.36	11	N/A	N/A
A15_L4_384384_idba_bin.79	d__Bacteria;p__Firmicutes_A;c__Clostridia;o__Oscillospirales;f__Acutalibacteraceae;g__;s__	N/A	N/A	N/A	N/A	N/A	N/A	N/A	N/A	N/A	d__Bacteria;p__Firmicutes_A;c__Clostridia;o__Oscillospirales;f__Acutalibacteraceae;g__;s__	Placement	taxonomic novelty determined using RED	N/A	81.25	11	0.84686	N/A
A15_L4_384384_idba_bin.8	d__Bacteria;p__Spirochaetota;c__Spirochaetia;o__Sphaerochaetales;f__Sphaerochaetaceae;g__Spiro-01;s__	N/A	N/A	N/A	N/A	N/A	N/A	N/A	N/A	N/A	d__Bacteria;p__Spirochaetota;c__Spirochaetia;o__Sphaerochaetales;f__Sphaerochaetaceae;g__;s__	Placement	taxonomic novelty determined using RED	N/A	86.43	11	0.874239	N/A
A15_L4_384384_idba_bin.84	d__Bacteria;p__Proteobacteria;c__Alphaproteobacteria;o__RF32;f__;g__;s__	N/A	N/A	N/A	N/A	N/A	N/A	N/A	N/A	N/A	d__Bacteria;p__Proteobacteria;c__Alphaproteobacteria;o__RF32;f__;g__;s__	Placement	taxonomic novelty determined using RED	N/A	77.82	11	0.732558	N/A
A15_L4_384384_idba_bin.89	d__Bacteria;p__Firmicutes_A;c__Clostridia_A;o__Christensenellales;f__CAG-917;g__CAG-1138;s__	N/A	N/A	N/A	N/A	N/A	N/A	N/A	N/A	N/A	d__Bacteria;p__Firmicutes_A;c__Clostridia_A;o__Christensenellales;f__CAG-917;g__;s__	Placement	taxonomic novelty determined using RED	N/A	89.8	11	0.874576	N/A
A15_L4_384384_idba_bin.90	d__Bacteria;p__Firmicutes_A;c__Clostridia;o__Lachnospirales;f__Lachnospiraceae;g__UBA2942;s__	N/A	N/A	N/A	N/A	N/A	N/A	N/A	N/A	N/A	d__Bacteria;p__Firmicutes_A;c__Clostridia;o__Lachnospirales;f__Lachnospiraceae;g__;s__	Placement	taxonomic novelty determined using RED	N/A	88.37	11	0.891123	N/A
A15_L4_384384_idba_bin.91	d__Bacteria;p__Verrucomicrobiota;c__Verrucomicrobiae;o__Opitutales;f__UBA953;g__W0P29-029;s__	N/A	N/A	N/A	N/A	N/A	GCA_004558035.1	d__Bacteria;p__Verrucomicrobiota;c__Verrucomicrobiae;o__Opitutales;f__UBA953;g__W0P29-029;s__W0P29-029 sp004558035	81.41	0.59	d__Bacteria;p__Verrucomicrobiota;c__Verrucomicrobiae;o__Opitutales;f__UBA953;g__;s__	Placement	taxonomic novelty determined using RED	N/A	84.74	11	0.896827	N/A
A15_L4_384384_idba_bin.92	d__Bacteria;p__Bacteroidota;c__Bacteroidia;o__Bacteroidales;f__Rikenellaceae;g__Alistipes;s__Alistipes sp900546065	GCA_900546065.1	95	d__Bacteria;p__Bacteroidota;c__Bacteroidia;o__Bacteroidales;f__Rikenellaceae;g__Alistipes;s__Alistipes sp900546065	97.73	0.89	GCA_900546065.1	d__Bacteria;p__Bacteroidota;c__Bacteroidia;o__Bacteroidales;f__Rikenellaceae;g__Alistipes;s__Alistipes sp900546065	97.73	0.89	d__Bacteria;p__Bacteroidota;c__Bacteroidia;o__Bacteroidales;f__Rikenellaceae;g__Alistipes;s__	ANI/Placement	topological placement and ANI have congruent species assignments	GCF_900290115.1, s__Alistipes sp900290115, 95.0, 79.17, 0.32; GCA_900542505.1, s__Alistipes sp900542505, 95.0, 79.02, 0.34; GCA_900544265.1, s__Alistipes sp900544265, 95.0, 78.93, 0.34; GCF_900604385.1, s__Alistipes sp002159375, 95.0, 78.87, 0.31; GCA_000434235.1, s__Alistipes sp000434235, 95.0, 78.8, 0.32; GCF_002161445.1, s__Alistipes sp002161445, 95.0, 78.69, 0.27; GCF_006542685.1, s__Alistipe…	95.95	11	N/A	N/A
A15_L4_384384_idba_bin.95	d__Bacteria;p__Firmicutes_A;c__Clostridia;o__Oscillospirales;f__Oscillospiraceae;g__CAG-110;s__	N/A	N/A	N/A	N/A	N/A	N/A	N/A	N/A	N/A	d__Bacteria;p__Firmicutes_A;c__Clostridia;o__Oscillospirales;f__Oscillospiraceae;g__CAG-110;s__	Placement	taxonomic classification fully defined by topology	GCA_004555705.1, s__CAG-110 sp004555705, 95.0, 79.27, 0.31; GCA_900544405.1, s__CAG-110 sp900544405, 95.0, 79.09, 0.3; GCA_900554625.1, s__CAG-110 sp900554625, 95.0, 79.02, 0.17; GCA_900549495.1, s__CAG-110 sp900549495, 95.0, 78.97, 0.24; GCA_900540635.1, s__CAG-110 sp900540635, 95.0, 78.94, 0.27; GCA_900547405.1, s__CAG-110 sp900547405, 95.0, 78.86, 0.25; GCA_004562395.1, s__CAG-110 sp004562395,…	81.23	11	0.936302	N/A
A16_L4_385385_idba_bin.10	d__Bacteria;p__Firmicutes;c__Bacilli;o__Mycoplasmatales;f__Mycoplasmoidaceae;g__;s__	N/A	N/A	N/A	N/A	N/A	N/A	N/A	N/A	N/A	d__Bacteria;p__Firmicutes;c__Bacilli;o__Mycoplasmatales;f__Mycoplasmoidaceae;g__;s__	Placement	taxonomic novelty determined using RED	N/A	74.68	4	0.869739	N/A
A16_L4_385385_idba_bin.105	d__Bacteria;p__Bacteroidota;c__Bacteroidia;o__Bacteroidales;f__Paludibacteraceae;g__;s__	N/A	N/A	N/A	N/A	N/A	N/A	N/A	N/A	N/A	d__Bacteria;p__Bacteroidota;c__Bacteroidia;o__Bacteroidales;f__Paludibacteraceae;g__;s__	Placement	taxonomic classification fully defined by topology	N/A	95.48	11	0.848923	N/A
A16_L4_385385_idba_bin.108	d__Bacteria;p__Firmicutes_A;c__Clostridia;o__Oscillospirales;f__Ruminococcaceae;g__Faecalibacterium;s__	N/A	N/A	N/A	N/A	N/A	GCF_002160915.1	d__Bacteria;p__Firmicutes_A;c__Clostridia;o__Oscillospirales;f__Ruminococcaceae;g__Faecalibacterium;s__Faecalibacterium sp002160915	86.39	0.74	d__Bacteria;p__Firmicutes_A;c__Clostridia;o__Oscillospirales;f__Ruminococcaceae;g__Faecalibacterium;s__	Placement	taxonomic classification fully defined by topology	GCF_002160895.1, s__Faecalibacterium sp002160895, 95.0, 86.24, 0.74; GCA_900539945.1, s__Faecalibacterium sp900539945, 95.0, 81.67, 0.5; GCF_002550035.1, s__Faecalibacterium prausnitzii_E, 95.0, 81.66, 0.54; GCF_002549975.1, s__Faecalibacterium prausnitzii_H, 95.0, 81.49, 0.54; GCA_003293635.1, s__Faecalibacterium prausnitzii_G, 95.0, 81.27, 0.52; GCF_000162015.1, s__Faecalibacterium prausnitzii_…	97.06	11	0.98982	N/A
A16_L4_385385_idba_bin.122	d__Bacteria;p__Bacteroidota;c__Bacteroidia;o__Bacteroidales;f__UBA932;g__RC9;s__	N/A	N/A	N/A	N/A	N/A	GCA_900546395.1	d__Bacteria;p__Bacteroidota;c__Bacteroidia;o__Bacteroidales;f__UBA932;g__RC9;s__RC9 sp900546395	77.19	0.13	d__Bacteria;p__Bacteroidota;c__Bacteroidia;o__Bacteroidales;f__UBA932;g__RC9;s__	Placement	taxonomic classification fully defined by topology	GCA_002440085.1, s__RC9 sp002440085, 95.0, 77.3, 0.08; GCA_002439805.1, s__RC9 sp002439805, 95.0, 77.2, 0.08; GCA_002298075.1, s__RC9 sp002298075, 95.0, 77.13, 0.12; GCA_000434935.1, s__RC9 sp000434935, 95.0, 76.77, 0.11; GCF_900167925.1, s__RC9 sp900167925, 95.0, 76.67, 0.1; GCA_004552115.1, s__RC9 sp004552115, 95.0, 76.52, 0.09; GCA_004552615.1, s__RC9 sp004552615, 95.0, 76.37, 0.11; GCA_000432…	90.79	11	0.94166	N/A
A16_L4_385385_idba_bin.124	d__Bacteria;p__Firmicutes_A;c__Clostridia_A;o__Christensenellales;f__DTU072;g__;s__	N/A	N/A	N/A	N/A	N/A	N/A	N/A	N/A	N/A	d__Bacteria;p__Firmicutes_A;c__Clostridia_A;o__Christensenellales;f__DTU072;g__;s__	Placement	taxonomic novelty determined using RED	N/A	81.31	11	0.853895	N/A
A16_L4_385385_idba_bin.127	d__Bacteria;p__Firmicutes_A;c__Clostridia_A;o__Christensenellales;f__CAG-917;g__CAG-917;s__	N/A	N/A	N/A	N/A	N/A	GCA_000437555.1	d__Bacteria;p__Firmicutes_A;c__Clostridia_A;o__Christensenellales;f__CAG-917;g__CAG-917;s__CAG-917 sp000437555	88.08	0.88	d__Bacteria;p__Firmicutes_A;c__Clostridia_A;o__Christensenellales;f__CAG-917;g__;s__	Placement	taxonomic novelty determined using RED	N/A	83.91	11	0.98707	N/A
A16_L4_385385_idba_bin.132	d__Bacteria;p__Firmicutes_A;c__Clostridia_A;o__Christensenellales;f__CAG-917;g__UMGS1688;s__	N/A	N/A	N/A	N/A	N/A	GCA_900544575.1	d__Bacteria;p__Firmicutes_A;c__Clostridia_A;o__Christensenellales;f__CAG-917;g__UMGS1688;s__UMGS1688 sp900544575	79.93	0.57	d__Bacteria;p__Firmicutes_A;c__Clostridia_A;o__Christensenellales;f__CAG-917;g__UMGS1688;s__	Placement	taxonomic classification fully defined by topology	GCA_900553825.1, s__UMGS1688 sp900553825, 95.0, 79.71, 0.55; GCA_900545885.1, s__UMGS1688 sp900545885, 95.0, 77.54, 0.27; GCA_900554085.1, s__UMGS1688 sp900554085, 95.0, 77.09, 0.24	81.21	11	0.977904	N/A
A16_L4_385385_idba_bin.14	d__Bacteria;p__Synergistota;c__Synergistia;o__Synergistales;f__Synergistaceae;g__An23;s__An23 sp900544635	GCA_900544635.1	95	d__Bacteria;p__Synergistota;c__Synergistia;o__Synergistales;f__Synergistaceae;g__An23;s__An23 sp900544635	95.88	0.7	GCA_900544635.1	d__Bacteria;p__Synergistota;c__Synergistia;o__Synergistales;f__Synergistaceae;g__An23;s__An23 sp900544635	95.88	0.7	d__Bacteria;p__Synergistota;c__Synergistia;o__Synergistales;f__Synergistaceae;g__An23;s__	ANI/Placement	topological placement and ANI have congruent species assignments	GCA_900545755.1, s__An23 sp900545755, 95.0, 87.63, 0.76; GCF_002159945.1, s__An23 sp002159945, 95.0, 85.42, 0.83	84.31	11	N/A	N/A
A16_L4_385385_idba_bin.141	d__Bacteria;p__Firmicutes_A;c__Clostridia;o__Peptostreptococcales;f__Anaerovoracaceae;g__Eubacterium_M;s__Eubacterium_M sp900540015	GCA_900540015.1	95	d__Bacteria;p__Firmicutes_A;c__Clostridia;o__Peptostreptococcales;f__Anaerovoracaceae;g__Eubacterium_M;s__Eubacterium_M sp900540015	96.56	0.8	GCA_900540015.1	d__Bacteria;p__Firmicutes_A;c__Clostridia;o__Peptostreptococcales;f__Anaerovoracaceae;g__Eubacterium_M;s__Eubacterium_M sp900540015	96.56	0.8	d__Bacteria;p__Firmicutes_A;c__Clostridia;o__Peptostreptococcales;f__Anaerovoracaceae;g__Eubacterium_M;s__	ANI/Placement	topological placement and ANI have congruent species assignments	N/A	95.42	11	N/A	N/A
A16_L4_385385_idba_bin.42	d__Bacteria;p__Bacteroidota;c__Bacteroidia;o__Bacteroidales;f__Paludibacteraceae;g__RUG163;s__	N/A	N/A	N/A	N/A	N/A	N/A	N/A	N/A	N/A	d__Bacteria;p__Bacteroidota;c__Bacteroidia;o__Bacteroidales;f__Paludibacteraceae;g__;s__	Placement	taxonomic novelty determined using RED	N/A	96.59	11	0.905611	N/A
A16_L4_385385_idba_bin.43	d__Bacteria;p__Bacteroidota;c__Bacteroidia;o__Bacteroidales;f__Paludibacteraceae;g__;s__	N/A	N/A	N/A	N/A	N/A	N/A	N/A	N/A	N/A	d__Bacteria;p__Bacteroidota;c__Bacteroidia;o__Bacteroidales;f__Paludibacteraceae;g__;s__	Placement	taxonomic classification fully defined by topology	N/A	90.56	11	0.849446	N/A
A16_L4_385385_idba_bin.48	d__Bacteria;p__Firmicutes_A;c__Clostridia_A;o__Christensenellales;f__CAG-917;g__UMGS1688;s__	N/A	N/A	N/A	N/A	N/A	GCA_900554085.1	d__Bacteria;p__Firmicutes_A;c__Clostridia_A;o__Christensenellales;f__CAG-917;g__UMGS1688;s__UMGS1688 sp900554085	78.55	0.39	d__Bacteria;p__Firmicutes_A;c__Clostridia_A;o__Christensenellales;f__CAG-917;g__UMGS1688;s__	Placement	taxonomic classification fully defined by topology	GCA_900553825.1, s__UMGS1688 sp900553825, 95.0, 79.76, 0.49; GCA_900544575.1, s__UMGS1688 sp900544575, 95.0, 78.76, 0.41; GCA_900545885.1, s__UMGS1688 sp900545885, 95.0, 77.62, 0.23	85.65	11	0.959695	N/A
A16_L4_385385_idba_bin.5	d__Bacteria;p__Firmicutes_A;c__Clostridia_A;o__Christensenellales;f__DTU072;g__;s__	N/A	N/A	N/A	N/A	N/A	N/A	N/A	N/A	N/A	d__Bacteria;p__Firmicutes_A;c__Clostridia_A;o__Christensenellales;f__DTU072;g__;s__	Placement	taxonomic novelty determined using RED	N/A	91.51	11	0.849803	N/A
A16_L4_385385_idba_bin.51	d__Bacteria;p__Bacteroidota;c__Bacteroidia;o__Bacteroidales;f__Muribaculaceae;g__CAG-279;s__CAG-279 sp900544305	GCA_900544305.1	95	d__Bacteria;p__Bacteroidota;c__Bacteroidia;o__Bacteroidales;f__Muribaculaceae;g__CAG-279;s__CAG-279 sp900544305	97.95	0.88	GCA_900544305.1	d__Bacteria;p__Bacteroidota;c__Bacteroidia;o__Bacteroidales;f__Muribaculaceae;g__CAG-279;s__CAG-279 sp900544305	97.95	0.88	d__Bacteria;p__Bacteroidota;c__Bacteroidia;o__Bacteroidales;f__Muribaculaceae;g__CAG-279;s__	ANI/Placement	topological placement and ANI have congruent species assignments	GCA_900548875.1, s__CAG-279 sp900548875, 95.0, 88.42, 0.78; GCA_000437795.1, s__CAG-279 sp000437795, 95.0, 77.48, 0.21; GCA_004561555.1, s__CAG-279 sp004561555, 95.0, 77.45, 0.15; GCA_900541935.1, s__CAG-279 sp900541935, 95.0, 77.38, 0.13; GCA_004555955.1, s__CAG-279 sp004555955, 95.0, 77.36, 0.14; GCA_900556245.1, s__CAG-279 sp900556245, 95.0, 77.13, 0.2; GCA_900541555.1, s__CAG-279 sp900541555,…	96.01	11	N/A	N/A
A16_L4_385385_idba_bin.54	d__Bacteria;p__Bacteroidota;c__Bacteroidia;o__Bacteroidales;f__UBA932;g__RC9;s__	N/A	N/A	N/A	N/A	N/A	GCA_900546395.1	d__Bacteria;p__Bacteroidota;c__Bacteroidia;o__Bacteroidales;f__UBA932;g__RC9;s__RC9 sp900546395	77.12	0.1	d__Bacteria;p__Bacteroidota;c__Bacteroidia;o__Bacteroidales;f__UBA932;g__RC9;s__	Placement	taxonomic classification fully defined by topology	GCA_002439805.1, s__RC9 sp002439805, 95.0, 76.88, 0.08; GCA_000432515.1, s__RC9 sp000432515, 95.0, 76.8, 0.09; GCA_002298075.1, s__RC9 sp002298075, 95.0, 76.64, 0.09; GCA_000434935.1, s__RC9 sp000434935, 95.0, 76.61, 0.09; GCA_004552615.1, s__RC9 sp004552615, 95.0, 76.56, 0.1; GCA_002438905.1, s__RC9 sp002438905, 95.0, 76.53, 0.07; GCA_004552965.1, s__RC9 sp004552965, 95.0, 75.74, 0.07	91.79	11	0.946626	N/A
A16_L4_385385_idba_bin.59	d__Bacteria;p__Spirochaetota;c__Spirochaetia;o__Spirochaetales;f__UBA9216;g__;s__	N/A	N/A	N/A	N/A	N/A	N/A	N/A	N/A	N/A	d__Bacteria;p__Spirochaetota;c__Spirochaetia;o__Spirochaetales;f__;g__;s__	Placement	taxonomic novelty determined using RED	N/A	77.66	11	0.717196	N/A
A16_L4_385385_idba_bin.60	d__Bacteria;p__Spirochaetota;c__Spirochaetia;o__Treponematales;f__Treponemataceae;g__;s__	N/A	N/A	N/A	N/A	N/A	N/A	N/A	N/A	N/A	d__Bacteria;p__Spirochaetota;c__Spirochaetia;o__Treponematales;f__Treponemataceae;g__;s__	Placement	taxonomic classification fully defined by topology	N/A	90.63	11	0.759991	N/A
A16_L4_385385_idba_bin.64	d__Bacteria;p__Firmicutes_A;c__Clostridia;o__Oscillospirales;f__Ruminococcaceae;g__Gemmiger_A;s__Gemmiger_A sp002160955	GCF_002160955.1	95	d__Bacteria;p__Firmicutes_A;c__Clostridia;o__Oscillospirales;f__Ruminococcaceae;g__Gemmiger_A;s__Gemmiger_A sp002160955	98.58	0.91	GCF_002160955.1	d__Bacteria;p__Firmicutes_A;c__Clostridia;o__Oscillospirales;f__Ruminococcaceae;g__Gemmiger_A;s__Gemmiger_A sp002160955	98.58	0.91	d__Bacteria;p__Firmicutes_A;c__Clostridia;o__Oscillospirales;f__Ruminococcaceae;g__;s__	ANI/Placement	topological placement and ANI have congruent species assignments	N/A	95.58	11	N/A	N/A
A16_L4_385385_idba_bin.68	d__Bacteria;p__Bacteroidota;c__Bacteroidia;o__Bacteroidales;f__Bacteroidaceae;g__Bacteroides;s__	N/A	N/A	N/A	N/A	N/A	GCF_002160055.1	d__Bacteria;p__Bacteroidota;c__Bacteroidia;o__Bacteroidales;f__Bacteroidaceae;g__Bacteroides;s__Bacteroides sp002160055	81.61	0.5	d__Bacteria;p__Bacteroidota;c__Bacteroidia;o__Bacteroidales;f__Bacteroidaceae;g__Bacteroides;s__	Placement	taxonomic classification fully defined by topology	GCF_900128475.1, s__Bacteroides massiliensis, 95.0, 80.73, 0.41; GCF_900130135.1, s__Bacteroides togonis, 95.0, 79.69, 0.32; GCF_900108345.1, s__Bacteroides ndongoniae, 95.0, 78.86, 0.31; GCF_000374365.1, s__Bacteroides gallinarum, 95.0, 78.13, 0.22; GCA_900553815.1, s__Bacteroides sp900553815, 95.0, 78.01, 0.22; GCF_000614145.1, s__Bacteroides faecichinchillae, 95.0, 77.83, 0.05; GCF_000614125.1…	85.54	11	0.992284	N/A
A16_L4_385385_idba_bin.74	d__Bacteria;p__Firmicutes_A;c__Clostridia_A;o__Christensenellales;f__CAG-138;g__UBA5394;s__UBA5394 sp003150565	GCA_900543475.1	95	d__Bacteria;p__Firmicutes_A;c__Clostridia_A;o__Christensenellales;f__CAG-138;g__UBA5394;s__UBA5394 sp003150565	98.57	0.93	GCA_900543475.1	d__Bacteria;p__Firmicutes_A;c__Clostridia_A;o__Christensenellales;f__CAG-138;g__UBA5394;s__UBA5394 sp003150565	98.57	0.93	d__Bacteria;p__Firmicutes_A;c__Clostridia_A;o__Christensenellales;f__CAG-138;g__UBA5394;s__	ANI/Placement	topological placement and ANI have congruent species assignments	GCA_900542615.1, s__UBA5394 sp900542615, 95.0, 93.59, 0.83; GCA_002409725.1, s__UBA5394 sp002409725, 95.0, 79.41, 0.33	90.22	11	N/A	N/A
A16_L4_385385_idba_bin.75	d__Archaea;p__Methanobacteriota;c__Methanobacteria;o__Methanobacteriales;f__Methanobacteriaceae;g__Methanobrevibacter_A;s__Methanobrevibacter_A woesei	GCF_003111605.1	95	d__Archaea;p__Methanobacteriota;c__Methanobacteria;o__Methanobacteriales;f__Methanobacteriaceae;g__Methanobrevibacter_A;s__Methanobrevibacter_A woesei	97.47	0.92	GCF_003111605.1	d__Archaea;p__Methanobacteriota;c__Methanobacteria;o__Methanobacteriales;f__Methanobacteriaceae;g__Methanobrevibacter_A;s__Methanobrevibacter_A woesei	97.47	0.92	d__Archaea;p__Methanobacteriota;c__Methanobacteria;o__Methanobacteriales;f__Methanobacteriaceae;g__Methanobrevibacter_A;s__	ANI/Placement	topological placement and ANI have congruent species assignments	GCF_002252585.1, s__Methanobrevibacter_A smithii_A, 95.0, 80.46, 0.58; GCF_000016525.1, s__Methanobrevibacter_A smithii, 95.0, 80.23, 0.58; GCF_001477655.1, s__Methanobrevibacter_A millerae, 95.0, 79.67, 0.4; GCA_900314695.1, s__Methanobrevibacter_A sp900314695, 95.0, 79.61, 0.38; GCA_002496065.1, s__Methanobrevibacter_A sp002496065, 95.0, 79.39, 0.39; GCF_001548675.1, s__Methanobrevibacter_A sp0…	90.09	11	N/A	N/A
A16_L4_385385_idba_bin.78	d__Bacteria;p__Firmicutes_A;c__Clostridia_A;o__Christensenellales;f__CAG-917;g__UMGS1688;s__	N/A	N/A	N/A	N/A	N/A	GCA_900545885.1	d__Bacteria;p__Firmicutes_A;c__Clostridia_A;o__Christensenellales;f__CAG-917;g__UMGS1688;s__UMGS1688 sp900545885	80.6	0.53	d__Bacteria;p__Firmicutes_A;c__Clostridia_A;o__Christensenellales;f__CAG-917;g__UMGS1688;s__	Placement	taxonomic classification fully defined by topology	GCA_900544575.1, s__UMGS1688 sp900544575, 95.0, 79.4, 0.43; GCA_900553825.1, s__UMGS1688 sp900553825, 95.0, 78.5, 0.41; GCA_900554085.1, s__UMGS1688 sp900554085, 95.0, 77.99, 0.37	92.56	11	0.962791	N/A
A16_L4_385385_idba_bin.79	d__Bacteria;p__Firmicutes_A;c__Clostridia_A;o__Christensenellales;f__CAG-917;g__UMGS1688;s__	N/A	N/A	N/A	N/A	N/A	GCA_900554085.1	d__Bacteria;p__Firmicutes_A;c__Clostridia_A;o__Christensenellales;f__CAG-917;g__UMGS1688;s__UMGS1688 sp900554085	85.78	0.86	d__Bacteria;p__Firmicutes_A;c__Clostridia_A;o__Christensenellales;f__CAG-917;g__UMGS1688;s__	Placement	taxonomic classification fully defined by topology	GCA_900553825.1, s__UMGS1688 sp900553825, 95.0, 80.13, 0.49; GCA_900544575.1, s__UMGS1688 sp900544575, 95.0, 79.14, 0.45; GCA_900545885.1, s__UMGS1688 sp900545885, 95.0, 78.54, 0.39	88	11	0.985492	N/A
A16_L4_385385_idba_bin.81	d__Bacteria;p__Firmicutes;c__Bacilli;o__Erysipelotrichales;f__Erysipelotrichaceae;g__Merdibacter;s__	N/A	N/A	N/A	N/A	N/A	GCF_900155395.1	d__Bacteria;p__Firmicutes;c__Bacilli;o__Erysipelotrichales;f__Erysipelotrichaceae;g__Merdibacter;s__Merdibacter massiliensis	78.09	0.23	d__Bacteria;p__Firmicutes;c__Bacilli;o__Erysipelotrichales;f__Erysipelotrichaceae;g__Merdibacter;s__	Placement	taxonomic classification fully defined by topology	GCA_900543035.1, s__Merdibacter sp900543035, 95.0, 79.6, 0.46	90.58	11	0.961241	N/A
A16_L4_385385_idba_bin.83	d__Bacteria;p__Bacteroidota;c__Bacteroidia;o__Bacteroidales;f__Rikenellaceae;g__Alistipes;s__	N/A	N/A	N/A	N/A	N/A	GCA_900548155.1	d__Bacteria;p__Bacteroidota;c__Bacteroidia;o__Bacteroidales;f__Rikenellaceae;g__Alistipes;s__Alistipes sp900548155	79.21	0.47	d__Bacteria;p__Bacteroidota;c__Bacteroidia;o__Bacteroidales;f__Rikenellaceae;g__Alistipes;s__	Placement	taxonomic classification fully defined by topology	GCA_900544265.1, s__Alistipes sp900544265, 95.0, 78.57, 0.34; GCF_900290115.1, s__Alistipes sp900290115, 95.0, 78.5, 0.32; GCA_900542505.1, s__Alistipes sp900542505, 95.0, 78.48, 0.29; GCA_900546065.1, s__Alistipes sp900546065, 95.0, 78.28, 0.28; GCF_002161445.1, s__Alistipes sp002161445, 95.0, 78.24, 0.29; GCA_900541585.1, s__Alistipes sp900541585, 95.0, 78.03, 0.26; GCA_000434235.1, s__Alistipe…	95.67	11	0.973398	N/A
A16_L4_385385_idba_bin.97	d__Bacteria;p__Firmicutes;c__Bacilli;o__RFN20;f__CAG-826;g__;s__	N/A	N/A	N/A	N/A	N/A	N/A	N/A	N/A	N/A	d__Bacteria;p__Firmicutes;c__Bacilli;o__RFN20;f__CAG-826;g__;s__	Placement	taxonomic novelty determined using RED	N/A	87.64	11	0.85373	N/A
A17_L4_386386_idba_bin.102	d__Bacteria;p__Bacteroidota;c__Bacteroidia;o__Bacteroidales;f__Rikenellaceae;g__Alistipes;s__Alistipes sp900544265	GCA_900544265.1	95	d__Bacteria;p__Bacteroidota;c__Bacteroidia;o__Bacteroidales;f__Rikenellaceae;g__Alistipes;s__Alistipes sp900544265	98.13	0.89	GCA_900544265.1	d__Bacteria;p__Bacteroidota;c__Bacteroidia;o__Bacteroidales;f__Rikenellaceae;g__Alistipes;s__Alistipes sp900544265	98.13	0.89	d__Bacteria;p__Bacteroidota;c__Bacteroidia;o__Bacteroidales;f__Rikenellaceae;g__Alistipes;s__	ANI/Placement	topological placement and ANI have congruent species assignments	GCA_000434235.1, s__Alistipes sp000434235, 95.0, 84.42, 0.65; GCF_006542685.1, s__Alistipes sp006542685, 95.0, 83.8, 0.63; GCF_002161445.1, s__Alistipes sp002161445, 95.0, 83.73, 0.68; GCF_900290115.1, s__Alistipes sp900290115, 95.0, 83.71, 0.66; GCA_002358415.1, s__Alistipes sp002358415, 95.0, 83.69, 0.69; GCF_900604385.1, s__Alistipes sp002159375, 95.0, 83.68, 0.69; GCF_000312145.1, s__Alistipe…	95.38	11	N/A	N/A
A17_L4_386386_idba_bin.111	d__Bacteria;p__Firmicutes_A;c__Clostridia_A;o__Christensenellales;f__Borkfalkiaceae;g__Borkfalkia;s__	N/A	N/A	N/A	N/A	N/A	N/A	N/A	N/A	N/A	d__Bacteria;p__Firmicutes_A;c__Clostridia_A;o__Christensenellales;f__Borkfalkiaceae;g__Borkfalkia;s__	Placement	taxonomic classification fully defined by topology	GCF_004134775.1, s__Borkfalkia ceftriaxoniphila, 95.0, 79.02, 0.35; GCA_003343765.1, s__Borkfalkia sp003343765, 95.0, 77.61, 0.18	80.3	11	0.93881	N/A
A17_L4_386386_idba_bin.123	d__Bacteria;p__Bacteroidota;c__Bacteroidia;o__Bacteroidales;f__UBA932;g__RC9;s__RC9 sp001915575	GCA_001915575.1	95	d__Bacteria;p__Bacteroidota;c__Bacteroidia;o__Bacteroidales;f__UBA932;g__RC9;s__RC9 sp001915575	96.71	0.91	GCA_001915575.1	d__Bacteria;p__Bacteroidota;c__Bacteroidia;o__Bacteroidales;f__UBA932;g__RC9;s__RC9 sp001915575	96.71	0.91	d__Bacteria;p__Bacteroidota;c__Bacteroidia;o__Bacteroidales;f__UBA932;g__RC9;s__	ANI/Placement	topological placement and ANI have congruent species assignments	GCA_900543205.1, s__RC9 sp900543205, 95.0, 79.24, 0.47; GCA_004555145.1, s__RC9 sp004555145, 95.0, 78.33, 0.24; GCA_900541925.1, s__RC9 sp900541925, 95.0, 78.31, 0.36; GCA_002451795.1, s__RC9 sp002451795, 95.0, 78.3, 0.12; GCA_900319975.1, s__RC9 sp900319975, 95.0, 78.27, 0.32; GCF_900167895.1, s__RC9 sp900167895, 95.0, 78.27, 0.37; GCA_900318565.1, s__RC9 sp900318565, 95.0, 78.19, 0.21; GCA_0024…	87.2	11	N/A	N/A
A17_L4_386386_idba_bin.124	d__Bacteria;p__Firmicutes_A;c__Clostridia_A;o__Christensenellales;f__Borkfalkiaceae;g__UBA11940;s__UBA11940 sp900549005	GCA_900549005.1	95	d__Bacteria;p__Firmicutes_A;c__Clostridia_A;o__Christensenellales;f__Borkfalkiaceae;g__UBA11940;s__UBA11940 sp900549005	96.73	0.83	GCA_900549005.1	d__Bacteria;p__Firmicutes_A;c__Clostridia_A;o__Christensenellales;f__Borkfalkiaceae;g__UBA11940;s__UBA11940 sp900549005	96.73	0.83	d__Bacteria;p__Firmicutes_A;c__Clostridia_A;o__Christensenellales;f__Borkfalkiaceae;g__UBA11940;s__	ANI/Placement	topological placement and ANI have congruent species assignments	GCA_003503945.1, s__UBA11940 sp003503945, 95.0, 77.38, 0.19	87.9	11	N/A	N/A
A17_L4_386386_idba_bin.132	d__Bacteria;p__Firmicutes_A;c__Clostridia_A;o__Christensenellales;f__DTU072;g__;s__	N/A	N/A	N/A	N/A	N/A	N/A	N/A	N/A	N/A	d__Bacteria;p__Firmicutes_A;c__Clostridia_A;o__Christensenellales;f__DTU072;g__;s__	Placement	taxonomic novelty determined using RED	N/A	87.32	11	0.851206	N/A
A17_L4_386386_idba_bin.134	d__Bacteria;p__Bacteroidota;c__Bacteroidia;o__Bacteroidales;f__Paludibacteraceae;g__RUG163;s__	N/A	N/A	N/A	N/A	N/A	N/A	N/A	N/A	N/A	d__Bacteria;p__Bacteroidota;c__Bacteroidia;o__Bacteroidales;f__Paludibacteraceae;g__;s__	Placement	taxonomic novelty determined using RED	N/A	78.49	11	0.907239	N/A
A17_L4_386386_idba_bin.136	d__Bacteria;p__Verrucomicrobiota;c__Kiritimatiellae;o__RFP12;f__W1P29-020;g__W1P29-020;s__	N/A	N/A	N/A	N/A	N/A	GCA_004555175.1	d__Bacteria;p__Verrucomicrobiota;c__Kiritimatiellae;o__RFP12;f__W1P29-020;g__W1P29-020;s__W1P29-020 sp004555175	78.86	0.32	d__Bacteria;p__Verrucomicrobiota;c__Kiritimatiellae;o__RFP12;f__;g__;s__	Placement	taxonomic novelty determined using RED	N/A	62.32	11	0.902805	N/A
A17_L4_386386_idba_bin.142	d__Bacteria;p__Firmicutes_A;c__Clostridia_A;o__Christensenellales;f__Borkfalkiaceae;g__Borkfalkia;s__	N/A	N/A	N/A	N/A	N/A	N/A	N/A	N/A	N/A	d__Bacteria;p__Firmicutes_A;c__Clostridia_A;o__Christensenellales;f__Borkfalkiaceae;g__Borkfalkia;s__	Placement	taxonomic classification fully defined by topology	GCF_004134775.1, s__Borkfalkia ceftriaxoniphila, 95.0, 78.11, 0.3	84.52	11	0.95099	N/A
A17_L4_386386_idba_bin.15	d__Bacteria;p__Spirochaetota;c__Spirochaetia;o__Treponematales;f__Treponemataceae;g__Treponema_F;s__	N/A	N/A	N/A	N/A	N/A	GCF_000212415.1	d__Bacteria;p__Spirochaetota;c__Spirochaetia;o__Treponematales;f__Treponemataceae;g__Treponema_F;s__Treponema_F brennaborense	77.54	0.11	d__Bacteria;p__Spirochaetota;c__Spirochaetia;o__Treponematales;f__Treponemataceae;g__;s__	Placement	taxonomic novelty determined using RED	N/A	73.53	11	0.904789	N/A
A17_L4_386386_idba_bin.151	d__Bacteria;p__Desulfobacterota;c__Desulfovibrionia;o__Desulfovibrionales;f__Desulfovibrionaceae;g__Desulfovibrio;s__Desulfovibrio sp002159665	GCF_002159665.1	95	d__Bacteria;p__Desulfobacterota;c__Desulfovibrionia;o__Desulfovibrionales;f__Desulfovibrionaceae;g__Desulfovibrio;s__Desulfovibrio sp002159665	97.95	0.93	GCF_002159665.1	d__Bacteria;p__Desulfobacterota;c__Desulfovibrionia;o__Desulfovibrionales;f__Desulfovibrionaceae;g__Desulfovibrio;s__Desulfovibrio sp002159665	97.95	0.93	d__Bacteria;p__Desulfobacterota;c__Desulfovibrionia;o__Desulfovibrionales;f__Desulfovibrionaceae;g__Desulfovibrio;s__	ANI/Placement	topological placement and ANI have congruent species assignments	GCF_900116045.1, s__Desulfovibrio piger_A, 95.0, 78.4, 0.19; GCA_002369295.1, s__Desulfovibrio sp002369295, 95.0, 77.9, 0.22; GCF_000156375.1, s__Desulfovibrio piger, 95.0, 77.89, 0.2; GCA_900319575.1, s__Desulfovibrio sp900319575, 95.0, 77.78, 0.17; GCA_900556755.1, s__Desulfovibrio sp900556755, 95.0, 77.77, 0.15; GCA_900546145.1, s__Desulfovibrio sp900546145, 95.0, 77.64, 0.18; GCA_900547595.1,…	88.75	11	N/A	N/A
A17_L4_386386_idba_bin.154	d__Bacteria;p__Bacteroidota;c__Bacteroidia;o__Bacteroidales;f__UBA932;g__UBA1232;s__	N/A	N/A	N/A	N/A	N/A	N/A	N/A	N/A	N/A	d__Bacteria;p__Bacteroidota;c__Bacteroidia;o__Bacteroidales;f__UBA932;g__UBA1232;s__	Placement	taxonomic classification fully defined by topology	N/A	87.34	11	0.880594	N/A
A17_L4_386386_idba_bin.17	d__Bacteria;p__Verrucomicrobiota;c__Verrucomicrobiae;o__Opitutales;f__CAG-312;g__CAG-312;s__	N/A	N/A	N/A	N/A	N/A	N/A	N/A	N/A	N/A	d__Bacteria;p__Verrucomicrobiota;c__Verrucomicrobiae;o__Opitutales;f__CAG-312;g__CAG-312;s__	Placement	taxonomic classification fully defined by topology	GCA_001917305.1, s__CAG-312 sp001917305, 95.0, 77.44, 0.23; GCA_002437405.1, s__CAG-312 sp002437405, 95.0, 77.41, 0.21; GCA_900548275.1, s__CAG-312 sp900548275, 95.0, 77.26, 0.2; GCA_002405555.1, s__CAG-312 sp002405555, 95.0, 77.23, 0.26; GCA_900545705.1, s__CAG-312 sp900545705, 95.0, 76.88, 0.12; GCA_900545715.1, s__CAG-312 sp900545715, 95.0, 76.86, 0.12; GCA_900546565.1, s__CAG-312 sp900546565,…	83.79	11	0.890279	N/A
A17_L4_386386_idba_bin.23	d__Bacteria;p__Bacteroidota;c__Bacteroidia;o__Bacteroidales;f__UBA932;g__UBA3382;s__	N/A	N/A	N/A	N/A	N/A	N/A	N/A	N/A	N/A	d__Bacteria;p__Bacteroidota;c__Bacteroidia;o__Bacteroidales;f__UBA932;g__;s__	Placement	taxonomic novelty determined using RED	N/A	89.03	11	0.949099	N/A
A17_L4_386386_idba_bin.24	d__Bacteria;p__Firmicutes_A;c__Clostridia_A;o__Christensenellales;f__Borkfalkiaceae;g__Borkfalkia;s__	N/A	N/A	N/A	N/A	N/A	N/A	N/A	N/A	N/A	d__Bacteria;p__Firmicutes_A;c__Clostridia_A;o__Christensenellales;f__Borkfalkiaceae;g__Borkfalkia;s__	Placement	taxonomic classification fully defined by topology	GCF_004134775.1, s__Borkfalkia ceftriaxoniphila, 95.0, 78.11, 0.31; GCA_003343765.1, s__Borkfalkia sp003343765, 95.0, 77.41, 0.14; GCA_900557285.1, s__Borkfalkia sp900557285, 95.0, 77.1, 0.15	92.66	11	0.949621	N/A
A17_L4_386386_idba_bin.26	d__Bacteria;p__Bacteroidota;c__Bacteroidia;o__Bacteroidales;f__Rikenellaceae;g__Alistipes;s__Alistipes sp900546065	GCA_900546065.1	95	d__Bacteria;p__Bacteroidota;c__Bacteroidia;o__Bacteroidales;f__Rikenellaceae;g__Alistipes;s__Alistipes sp900546065	97.93	0.92	GCA_900546065.1	d__Bacteria;p__Bacteroidota;c__Bacteroidia;o__Bacteroidales;f__Rikenellaceae;g__Alistipes;s__Alistipes sp900546065	97.93	0.92	d__Bacteria;p__Bacteroidota;c__Bacteroidia;o__Bacteroidales;f__Rikenellaceae;g__Alistipes;s__	ANI/Placement	topological placement and ANI have congruent species assignments	GCF_900290115.1, s__Alistipes sp900290115, 95.0, 78.95, 0.35; GCA_000434235.1, s__Alistipes sp000434235, 95.0, 78.89, 0.34; GCA_900544265.1, s__Alistipes sp900544265, 95.0, 78.81, 0.36; GCA_900542505.1, s__Alistipes sp900542505, 95.0, 78.77, 0.32; GCF_900604385.1, s__Alistipes sp002159375, 95.0, 78.64, 0.33; GCF_006542685.1, s__Alistipes sp006542685, 95.0, 78.56, 0.31; GCA_001941065.1, s__Alistip…	87.74	11	N/A	N/A
A17_L4_386386_idba_bin.44	d__Bacteria;p__Firmicutes_A;c__Clostridia_A;o__Christensenellales;f__UBA3700;g__;s__	N/A	N/A	N/A	N/A	N/A	N/A	N/A	N/A	N/A	d__Bacteria;p__Firmicutes_A;c__Clostridia_A;o__Christensenellales;f__;g__;s__	Placement	taxonomic novelty determined using RED	N/A	78.27	11	0.836742	N/A
A17_L4_386386_idba_bin.45	d__Bacteria;p__Bacteroidota;c__Bacteroidia;o__Bacteroidales;f__Muribaculaceae;g__;s__	N/A	N/A	N/A	N/A	N/A	N/A	N/A	N/A	N/A	d__Bacteria;p__Bacteroidota;c__Bacteroidia;o__Bacteroidales;f__Muribaculaceae;g__;s__	Placement	taxonomic classification fully defined by topology	N/A	95.22	11	0.891265	N/A
A17_L4_386386_idba_bin.49	d__Bacteria;p__Firmicutes;c__Bacilli;o__RF39;f__CAG-1000;g__UBA11963;s__	N/A	N/A	N/A	N/A	N/A	GCA_002362595.1	d__Bacteria;p__Firmicutes;c__Bacilli;o__RF39;f__CAG-1000;g__UBA11963;s__UBA11963 sp002362595	78.43	0.36	d__Bacteria;p__Firmicutes;c__Bacilli;o__RF39;f__CAG-1000;g__UBA11963;s__	Placement	taxonomic classification fully defined by topology	GCA_900552975.1, s__UBA11963 sp900552975, 95.0, 78.08, 0.33	88.02	11	0.958302	N/A
A17_L4_386386_idba_bin.53	d__Bacteria;p__Desulfobacterota;c__Desulfovibrionia;o__Desulfovibrionales;f__Desulfovibrionaceae;g__Desulfovibrio;s__Desulfovibrio piger	GCF_000156375.1	95	d__Bacteria;p__Desulfobacterota;c__Desulfovibrionia;o__Desulfovibrionales;f__Desulfovibrionaceae;g__Desulfovibrio;s__Desulfovibrio piger	95.52	0.94	GCA_900556755.1	d__Bacteria;p__Desulfobacterota;c__Desulfovibrionia;o__Desulfovibrionales;f__Desulfovibrionaceae;g__Desulfovibrio;s__Desulfovibrio sp900556755	97.88	0.53	d__Bacteria;p__Desulfobacterota;c__Desulfovibrionia;o__Desulfovibrionales;f__Desulfovibrionaceae;g__Desulfovibrio;s__	ANI	topological placement and ANI have incongruent species assignments	GCF_900116045.1, s__Desulfovibrio piger_A, 95.0, 93.85, 0.91; GCA_900540515.1, s__Desulfovibrio sp900540515, 95.0, 79.92, 0.53; GCF_001553605.1, s__Desulfovibrio fairfieldensis, 95.0, 79.84, 0.55; GCF_900102485.1, s__Desulfovibrio legallii_A, 95.0, 79.47, 0.44; GCA_000403945.1, s__Desulfovibrio sp000403945, 95.0, 79.19, 0.35; GCF_004801255.1, s__Desulfovibrio desulfuricans_C, 95.0, 79.15, 0.38; G…	65.26	11	N/A	N/A
A17_L4_386386_idba_bin.74	d__Bacteria;p__Spirochaetota;c__Spirochaetia;o__Spirochaetales;f__UBA9216;g__;s__	N/A	N/A	N/A	N/A	N/A	N/A	N/A	N/A	N/A	d__Bacteria;p__Spirochaetota;c__Spirochaetia;o__Spirochaetales;f__;g__;s__	Placement	taxonomic novelty determined using RED	N/A	75.04	11	0.714656	N/A
A17_L4_386386_idba_bin.83	d__Bacteria;p__Proteobacteria;c__Gammaproteobacteria;o__Enterobacterales;f__Succinivibrionaceae;g__Anaerobiospirillum;s__	N/A	N/A	N/A	N/A	N/A	N/A	N/A	N/A	N/A	d__Bacteria;p__Proteobacteria;c__Gammaproteobacteria;o__Enterobacterales;f__Succinivibrionaceae;g__;s__	Placement	taxonomic novelty determined using RED	N/A	89.29	11	0.948675	N/A
A18_L2_319319_idba_bin.24	d__Bacteria;p__Firmicutes_A;c__Clostridia;o__Lachnospirales;f__Lachnospiraceae;g__UMGS680;s__	N/A	N/A	N/A	N/A	N/A	GCA_900544525.1	d__Bacteria;p__Firmicutes_A;c__Clostridia;o__Lachnospirales;f__Lachnospiraceae;g__UMGS680;s__UMGS680 sp900544525	81.18	0.49	d__Bacteria;p__Firmicutes_A;c__Clostridia;o__Lachnospirales;f__Lachnospiraceae;g__;s__	Placement	taxonomic novelty determined using RED	N/A	96.45	11	0.948056	N/A
A18_L2_319319_idba_bin.27	d__Bacteria;p__Firmicutes_A;c__Clostridia;o__Lachnospirales;f__Anaerotignaceae;g__Anaerotignum;s__Anaerotignum lactatifermentans	GCF_900142265.1	95	d__Bacteria;p__Firmicutes_A;c__Clostridia;o__Lachnospirales;f__Anaerotignaceae;g__Anaerotignum;s__Anaerotignum lactatifermentans	97.76	0.89	GCF_900142265.1	d__Bacteria;p__Firmicutes_A;c__Clostridia;o__Lachnospirales;f__Anaerotignaceae;g__Anaerotignum;s__Anaerotignum lactatifermentans	97.76	0.89	d__Bacteria;p__Firmicutes_A;c__Clostridia;o__Lachnospirales;f__Anaerotignaceae;g__Anaerotignum;s__	ANI/Placement	topological placement and ANI have congruent species assignments	GCF_001304995.1, s__Anaerotignum sp001304995, 95.0, 92.79, 0.86; GCA_004557645.1, s__Anaerotignum sp004557645, 95.0, 79.65, 0.34; GCF_003865035.1, s__Anaerotignum sp000436415, 95.0, 78.88, 0.23; GCF_001561955.1, s__Anaerotignum propionicum, 95.0, 77.94, 0.12; GCA_002380805.1, s__Anaerotignum sp002380805, 95.0, 77.56, 0.12; GCA_002299545.1, s__Anaerotignum sp002299545, 95.0, 77.41, 0.09; GCF_00157…	92.18	11	N/A	N/A
A18_L2_319319_idba_bin.28	d__Bacteria;p__Bacteroidota;c__Bacteroidia;o__Bacteroidales;f__Marinifilaceae;g__Butyricimonas;s__	N/A	N/A	N/A	N/A	N/A	N/A	N/A	N/A	N/A	d__Bacteria;p__Bacteroidota;c__Bacteroidia;o__Bacteroidales;f__Marinifilaceae;g__;s__	Placement	taxonomic novelty determined using RED	N/A	92.44	11	0.948903	N/A
A18_L2_319319_idba_bin.32	d__Bacteria;p__Firmicutes_A;c__Clostridia;o__Oscillospirales;f__Oscillospiraceae;g__Lawsonibacter;s__Lawsonibacter sp900545895	GCA_900545895.1	95	d__Bacteria;p__Firmicutes_A;c__Clostridia;o__Oscillospirales;f__Oscillospiraceae;g__Lawsonibacter;s__Lawsonibacter sp900545895	97.07	0.78	GCA_900545895.1	d__Bacteria;p__Firmicutes_A;c__Clostridia;o__Oscillospirales;f__Oscillospiraceae;g__Lawsonibacter;s__Lawsonibacter sp900545895	97.07	0.78	d__Bacteria;p__Firmicutes_A;c__Clostridia;o__Oscillospirales;f__Oscillospiraceae;g__Lawsonibacter;s__	ANI/Placement	topological placement and ANI have congruent species assignments	GCF_002160305.1, s__Lawsonibacter sp002160305, 95.0, 94.79, 0.74; GCF_003573975.1, s__Lawsonibacter sp900066825, 95.0, 83.37, 0.53; GCA_900553135.1, s__Lawsonibacter sp900553135, 95.0, 83.06, 0.59; GCF_003478995.1, s__Lawsonibacter sp003478995, 95.0, 81.95, 0.45; GCF_000177015.3, s__Lawsonibacter sp000177015, 95.0, 81.92, 0.49; GCA_900550705.1, s__Lawsonibacter sp900550705, 95.0, 81.73, 0.6; GCA_…	89.46	11	N/A	N/A
A18_L2_319319_idba_bin.44	d__Bacteria;p__Firmicutes_A;c__Clostridia;o__Lachnospirales;f__Lachnospiraceae;g__Clostridium_Q;s__Clostridium_Q saccharolyticum_A	GCA_002160535.1	95	d__Bacteria;p__Firmicutes_A;c__Clostridia;o__Lachnospirales;f__Lachnospiraceae;g__Clostridium_Q;s__Clostridium_Q saccharolyticum_A	99.23	0.92	GCA_002160535.1	d__Bacteria;p__Firmicutes_A;c__Clostridia;o__Lachnospirales;f__Lachnospiraceae;g__Clostridium_Q;s__Clostridium_Q saccharolyticum_A	99.23	0.92	d__Bacteria;p__Firmicutes_A;c__Clostridia;o__Lachnospirales;f__Lachnospiraceae;g__Clostridium_Q;s__	ANI/Placement	topological placement and ANI have congruent species assignments	GCA_000435655.1, s__Clostridium_Q sp000435655, 95.0, 80.59, 0.54; GCF_003024715.1, s__Clostridium_Q sp003024715, 95.0, 78.03, 0.15; GCA_900547735.1, s__Clostridium_Q sp900547735, 95.0, 77.78, 0.18; GCF_000466485.1, s__Clostridium_Q symbiosum, 95.0, 77.61, 0.18; GCF_900626075.1, s__Clostridium_Q sp900626075, 95.0, 77.5, 0.2	98.53	11	N/A	N/A
A18_L2_319319_idba_bin.46	d__Bacteria;p__Proteobacteria;c__Gammaproteobacteria;o__Enterobacterales;f__Enterobacteriaceae;g__Escherichia;s__Escherichia coli_D	GCF_000026325.1	96.95	d__Bacteria;p__Proteobacteria;c__Gammaproteobacteria;o__Enterobacterales;f__Enterobacteriaceae;g__Escherichia;s__Escherichia coli_D	98	0.91	N/A	N/A	N/A	N/A	d__Bacteria;p__Proteobacteria;c__Gammaproteobacteria;o__Enterobacterales;f__Enterobacteriaceae;g__Escherichia;s__	ANI/Placement	topological placement and ANI have incongruent species assignments	GCF_002950215.1, s__Escherichia flexneri, 97.0, 97.09, 0.84; GCF_003697165.2, s__Escherichia coli, 96.81, 96.9, 0.89; GCF_002949675.1, s__Escherichia dysenteriae, 97.0, 96.82, 0.8; GCF_003018335.1, s__Escherichia coli_C, 96.13, 96.26, 0.9; GCF_002965065.1, s__Escherichia sp002965065, 95.0, 94.36, 0.77; GCF_000208585.1, s__Escherichia sp000208585, 95.0, 92.8, 0.83; GCF_004211955.1, s__Escherichia …	90.02	11	N/A	N/A
A18_L2_319319_idba_bin.48	d__Bacteria;p__Proteobacteria;c__Gammaproteobacteria;o__Burkholderiales;f__Burkholderiaceae;g__Sutterella;s__Sutterella sp900543805	GCA_900543805.1	95	d__Bacteria;p__Proteobacteria;c__Gammaproteobacteria;o__Burkholderiales;f__Burkholderiaceae;g__Sutterella;s__Sutterella sp900543805	98.22	0.89	GCA_900543805.1	d__Bacteria;p__Proteobacteria;c__Gammaproteobacteria;o__Burkholderiales;f__Burkholderiaceae;g__Sutterella;s__Sutterella sp900543805	98.22	0.89	d__Bacteria;p__Proteobacteria;c__Gammaproteobacteria;o__Burkholderiales;f__Burkholderiaceae;g__Sutterella;s__	ANI/Placement	topological placement and ANI have congruent species assignments	GCA_900545275.1, s__Sutterella sp900545275, 95.0, 93.48, 0.91; GCF_000250875.1, s__Sutterella parvirubra, 95.0, 80.92, 0.47; GCF_003609995.1, s__Sutterella megalosphaeroides, 95.0, 80.89, 0.52; GCF_000297775.1, s__Sutterella wadsworthensis_A, 95.0, 80.04, 0.45; GCF_006337085.1, s__Sutterella sp006337085, 95.0, 79.51, 0.4; GCF_003315195.1, s__Sutterella wadsworthensis, 95.0, 78.7, 0.22	88.69	11	N/A	N/A
A18_L2_319319_idba_bin.57	d__Bacteria;p__Campylobacterota;c__Campylobacteria;o__Campylobacterales;f__Campylobacteraceae;g__Campylobacter_D;s__Campylobacter_D jejuni	GCF_001457695.1	95	d__Bacteria;p__Campylobacterota;c__Campylobacteria;o__Campylobacterales;f__Campylobacteraceae;g__Campylobacter_D;s__Campylobacter_D jejuni	97.71	0.96	GCF_001457695.1	d__Bacteria;p__Campylobacterota;c__Campylobacteria;o__Campylobacterales;f__Campylobacteraceae;g__Campylobacter_D;s__Campylobacter_D jejuni	97.71	0.96	d__Bacteria;p__Campylobacterota;c__Campylobacteria;o__Campylobacterales;f__Campylobacteraceae;g__Campylobacter_D;s__	ANI/Placement	topological placement and ANI have congruent species assignments	GCA_000163995.1, s__Campylobacter_D jejuni_A, 95.0, 91.0, 0.91; GCF_000254135.1, s__Campylobacter_D coli, 95.0, 85.68, 0.8; GCF_001687475.2, s__Campylobacter_D hepaticus, 95.0, 84.17, 0.8; GCF_001492295.1, s__Campylobacter_D coli_B, 95.0, 83.67, 0.82; GCF_000470055.1, s__Campylobacter_D coli_A, 95.0, 83.46, 0.81; GCF_002179165.1, s__Campylobacter_D jejuni_B, 95.0, 82.92, 0.79; GCF_004378855.1, s_…	94.66	11	N/A	N/A
A18_L2_319319_idba_bin.6	d__Bacteria;p__Bacteroidota;c__Bacteroidia;o__Bacteroidales;f__Marinifilaceae;g__Odoribacter;s__	N/A	N/A	N/A	N/A	N/A	GCA_900548135.1	d__Bacteria;p__Bacteroidota;c__Bacteroidia;o__Bacteroidales;f__Marinifilaceae;g__Odoribacter;s__Odoribacter sp900548135	76.63	0.09	d__Bacteria;p__Bacteroidota;c__Bacteroidia;o__Bacteroidales;f__Marinifilaceae;g__Odoribacter;s__	Placement	taxonomic classification fully defined by topology	GCF_000190535.1, s__Odoribacter splanchnicus, 95.0, 76.86, 0.12; GCA_900544025.1, s__Odoribacter sp900544025, 95.0, 76.32, 0.07; GCF_900091655.1, s__Odoribacter massiliensis, 95.0, 76.27, 0.08; GCA_900541415.1, s__Odoribacter sp900541415, 95.0, 76.18, 0.08	74.19	11	0.977363	N/A
A18_L2_319319_idba_bin.60	d__Bacteria;p__Bacteroidota;c__Bacteroidia;o__Bacteroidales;f__Bacteroidaceae;g__CAG-462;s__	N/A	N/A	N/A	N/A	N/A	N/A	N/A	N/A	N/A	d__Bacteria;p__Bacteroidota;c__Bacteroidia;o__Bacteroidales;f__Bacteroidaceae;g__;s__	Placement	taxonomic novelty determined using RED	N/A	77.2	11	0.934609	N/A
A18_L2_319319_idba_bin.62	d__Bacteria;p__Desulfobacterota;c__Desulfovibrionia;o__Desulfovibrionales;f__Desulfovibrionaceae;g__Desulfovibrio;s__	N/A	N/A	N/A	N/A	N/A	N/A	N/A	N/A	N/A	d__Bacteria;p__Desulfobacterota;c__Desulfovibrionia;o__Desulfovibrionales;f__Desulfovibrionaceae;g__Desulfovibrio;s__	Placement	taxonomic classification fully defined by topology	GCF_900116045.1, s__Desulfovibrio piger_A, 95.0, 80.04, 0.4; GCF_000156375.1, s__Desulfovibrio piger, 95.0, 79.91, 0.39; GCA_900556755.1, s__Desulfovibrio sp900556755, 95.0, 79.76, 0.35; GCA_900540515.1, s__Desulfovibrio sp900540515, 95.0, 78.71, 0.35; GCF_001553605.1, s__Desulfovibrio fairfieldensis, 95.0, 78.56, 0.36; GCF_900102485.1, s__Desulfovibrio legallii_A, 95.0, 78.46, 0.29; GCA_90054759…	87.44	11	0.932647	N/A
A19_L1_387387_idba_bin.109	d__Bacteria;p__Proteobacteria;c__Gammaproteobacteria;o__Enterobacterales;f__Succinivibrionaceae;g__Anaerobiospirillum;s__	N/A	N/A	N/A	N/A	N/A	N/A	N/A	N/A	N/A	d__Bacteria;p__Proteobacteria;c__Gammaproteobacteria;o__Enterobacterales;f__Succinivibrionaceae;g__;s__	Placement	taxonomic novelty determined using RED	N/A	88.99	11	0.948682	N/A
A19_L1_387387_idba_bin.113	d__Bacteria;p__Firmicutes;c__Bacilli;o__Acholeplasmatales;f__Anaeroplasmataceae;g__;s__	N/A	N/A	N/A	N/A	N/A	N/A	N/A	N/A	N/A	d__Bacteria;p__Firmicutes;c__Bacilli;o__Acholeplasmatales;f__Anaeroplasmataceae;g__;s__	Placement	taxonomic classification fully defined by topology	N/A	88.51	11	0.866887	N/A
A19_L1_387387_idba_bin.12	d__Bacteria;p__Firmicutes_A;c__Clostridia;o__Oscillospirales;f__Acutalibacteraceae;g__CAG-180;s__	N/A	N/A	N/A	N/A	N/A	N/A	N/A	N/A	N/A	d__Bacteria;p__Firmicutes_A;c__Clostridia;o__Oscillospirales;f__Acutalibacteraceae;g__CAG-180;s__	Placement	taxonomic classification fully defined by topology	GCA_004555265.1, s__CAG-180 sp004555265, 95.0, 78.95, 0.46; GCA_900540295.1, s__CAG-180 sp900540295, 95.0, 78.5, 0.39; GCA_002314305.1, s__CAG-180 sp002314305, 95.0, 78.35, 0.33; GCA_900545625.1, s__CAG-180 sp900545625, 95.0, 78.11, 0.37; GCA_002490525.1, s__CAG-180 sp002490525, 95.0, 77.77, 0.29; GCA_000432435.1, s__CAG-180 sp000432435, 95.0, 77.13, 0.12; GCA_002437245.1, s__CAG-180 sp002437245,…	95.83	11	0.925065	N/A
A19_L1_387387_idba_bin.139	d__Bacteria;p__Bacteroidota;c__Bacteroidia;o__Bacteroidales;f__Tannerellaceae;g__Parabacteroides;s__Parabacteroides sp900552415	GCA_900552415.1	95	d__Bacteria;p__Bacteroidota;c__Bacteroidia;o__Bacteroidales;f__Tannerellaceae;g__Parabacteroides;s__Parabacteroides sp900552415	97.14	0.72	GCA_900552415.1	d__Bacteria;p__Bacteroidota;c__Bacteroidia;o__Bacteroidales;f__Tannerellaceae;g__Parabacteroides;s__Parabacteroides sp900552415	97.14	0.72	d__Bacteria;p__Bacteroidota;c__Bacteroidia;o__Bacteroidales;f__Tannerellaceae;g__Parabacteroides;s__	ANI/Placement	topological placement and ANI have congruent species assignments	GCF_000012845.1, s__Parabacteroides distasonis, 95.0, 77.73, 0.22; GCF_004793765.1, s__Parabacteroides distasonis_A, 95.0, 77.48, 0.21; GCF_900108035.1, s__Parabacteroides chinchillae, 95.0, 77.39, 0.09; GCF_900186615.1, s__Parabacteroides bouchesdurhonensis, 95.0, 77.3, 0.1; GCF_003473295.1, s__Parabacteroides sp003473295, 95.0, 77.28, 0.1; GCF_002159645.1, s__Parabacteroides sp002159645, 95.0, …	74.62	11	N/A	N/A
A19_L1_387387_idba_bin.19	d__Bacteria;p__Firmicutes;c__Bacilli;o__RF39;f__CAG-611;g__CAG-877;s__	N/A	N/A	N/A	N/A	N/A	GCA_900554315.1	d__Bacteria;p__Firmicutes;c__Bacilli;o__RF39;f__CAG-611;g__CAG-877;s__CAG-877 sp900554315	81.6	0.61	d__Bacteria;p__Firmicutes;c__Bacilli;o__RF39;f__CAG-611;g__CAG-877;s__	Placement	taxonomic classification fully defined by topology	GCA_900554305.1, s__CAG-877 sp900554305, 95.0, 82.57, 0.62; GCA_900548695.1, s__CAG-877 sp900548695, 95.0, 80.42, 0.53; GCA_000433455.1, s__CAG-877 sp000433455, 95.0, 78.49, 0.28; GCA_900552495.1, s__CAG-877 sp900552495, 95.0, 78.02, 0.25	83.51	11	0.985022	N/A
A19_L1_387387_idba_bin.34	d__Bacteria;p__Firmicutes_A;c__Clostridia;o__Oscillospirales;f__Acutalibacteraceae;g__UMGS905;s__UMGS905 sp900546735	GCA_900546735.1	95	d__Bacteria;p__Firmicutes_A;c__Clostridia;o__Oscillospirales;f__Acutalibacteraceae;g__UMGS905;s__UMGS905 sp900546735	97.93	0.89	GCA_900546735.1	d__Bacteria;p__Firmicutes_A;c__Clostridia;o__Oscillospirales;f__Acutalibacteraceae;g__UMGS905;s__UMGS905 sp900546735	97.93	0.89	d__Bacteria;p__Firmicutes_A;c__Clostridia;o__Oscillospirales;f__Acutalibacteraceae;g__UMGS905;s__	ANI/Placement	topological placement and ANI have congruent species assignments	N/A	97.2	11	N/A	N/A
A19_L1_387387_idba_bin.43	d__Bacteria;p__Bacteroidota;c__Bacteroidia;o__Bacteroidales;f__Bacteroidaceae;g__Bacteroides;s__	N/A	N/A	N/A	N/A	N/A	GCF_002160055.1	d__Bacteria;p__Bacteroidota;c__Bacteroidia;o__Bacteroidales;f__Bacteroidaceae;g__Bacteroides;s__Bacteroides sp002160055	79.55	0.26	d__Bacteria;p__Bacteroidota;c__Bacteroidia;o__Bacteroidales;f__Bacteroidaceae;g__Bacteroides;s__	Placement	taxonomic classification fully defined by topology	GCF_900128475.1, s__Bacteroides massiliensis, 95.0, 79.49, 0.35; GCF_900130135.1, s__Bacteroides togonis, 95.0, 78.84, 0.28; GCA_900553815.1, s__Bacteroides sp900553815, 95.0, 78.39, 0.22; GCF_900108345.1, s__Bacteroides ndongoniae, 95.0, 78.32, 0.27; GCF_004342845.1, s__Bacteroides heparinolyticus, 95.0, 78.0, 0.19; GCF_000381365.1, s__Bacteroides salyersiae, 95.0, 77.96, 0.07; GCF_000155815.1, …	96.19	11	0.987225	N/A
A19_L1_387387_idba_bin.50	d__Bacteria;p__Firmicutes_A;c__Clostridia_A;o__Christensenellales;f__Borkfalkiaceae;g__UMGS1004;s__UMGS1004 sp900548845	GCA_900548845.1	95	d__Bacteria;p__Firmicutes_A;c__Clostridia_A;o__Christensenellales;f__Borkfalkiaceae;g__UMGS1004;s__UMGS1004 sp900548845	97.31	0.93	GCA_900548845.1	d__Bacteria;p__Firmicutes_A;c__Clostridia_A;o__Christensenellales;f__Borkfalkiaceae;g__UMGS1004;s__UMGS1004 sp900548845	97.31	0.93	d__Bacteria;p__Firmicutes_A;c__Clostridia_A;o__Christensenellales;f__Borkfalkiaceae;g__UMGS1004;s__	ANI/Placement	topological placement and ANI have congruent species assignments	GCA_003343805.1, s__UMGS1004 sp003343805, 95.0, 89.6, 0.72; GCA_900547645.1, s__UMGS1004 sp900547645, 95.0, 79.45, 0.38	95.6	11	N/A	N/A
A19_L1_387387_idba_bin.57	d__Bacteria;p__Bacteroidota;c__Bacteroidia;o__Bacteroidales;f__UBA932;g__RC9;s__	N/A	N/A	N/A	N/A	N/A	GCA_900546395.1	d__Bacteria;p__Bacteroidota;c__Bacteroidia;o__Bacteroidales;f__UBA932;g__RC9;s__RC9 sp900546395	77.63	0.11	d__Bacteria;p__Bacteroidota;c__Bacteroidia;o__Bacteroidales;f__UBA932;g__RC9;s__	Placement	taxonomic classification fully defined by topology	GCA_900545245.1, s__RC9 sp900545245, 95.0, 77.65, 0.08; GCA_002439805.1, s__RC9 sp002439805, 95.0, 77.55, 0.09; GCA_001915575.1, s__RC9 sp001915575, 95.0, 77.12, 0.08; GCA_004552115.1, s__RC9 sp004552115, 95.0, 77.08, 0.12; GCA_004552615.1, s__RC9 sp004552615, 95.0, 77.01, 0.1; GCA_002298075.1, s__RC9 sp002298075, 95.0, 77.0, 0.11; GCA_002440085.1, s__RC9 sp002440085, 95.0, 77.0, 0.08; GCF_900167…	95.71	11	0.947191	N/A
A19_L1_387387_idba_bin.68	d__Bacteria;p__Firmicutes_A;c__Clostridia_A;o__Christensenellales;f__UBA3700;g__;s__	N/A	N/A	N/A	N/A	N/A	N/A	N/A	N/A	N/A	d__Bacteria;p__Firmicutes_A;c__Clostridia_A;o__Christensenellales;f__;g__;s__	Placement	taxonomic novelty determined using RED	N/A	91.65	11	0.840195	N/A
A19_L1_387387_idba_bin.69	d__Bacteria;p__Firmicutes;c__Bacilli;o__RFN20;f__CAG-826;g__UBA733;s__	N/A	N/A	N/A	N/A	N/A	N/A	N/A	N/A	N/A	d__Bacteria;p__Firmicutes;c__Bacilli;o__RFN20;f__CAG-826;g__UBA733;s__	Placement	taxonomic classification fully defined by topology	GCA_004561785.1, s__UBA733 sp004561785, 95.0, 78.6, 0.18; GCA_002472275.1, s__UBA733 sp002472275, 95.0, 78.35, 0.16; GCA_002321395.1, s__UBA733 sp002321395, 95.0, 78.32, 0.16; GCA_900317295.1, s__UBA733 sp900317295, 95.0, 78.3, 0.16	89.96	11	0.960536	N/A
A19_L1_387387_idba_bin.72	d__Bacteria;p__Proteobacteria;c__Gammaproteobacteria;o__Enterobacterales;f__Enterobacteriaceae;g__Escherichia;s__Escherichia flexneri	GCF_002950215.1	97	d__Bacteria;p__Proteobacteria;c__Gammaproteobacteria;o__Enterobacterales;f__Enterobacteriaceae;g__Escherichia;s__Escherichia flexneri	97.84	0.9	N/A	N/A	N/A	N/A	d__Bacteria;p__Proteobacteria;c__Gammaproteobacteria;o__Enterobacterales;f__Enterobacteriaceae;g__Escherichia;s__	ANI/Placement	topological placement and ANI have incongruent species assignments	GCF_000026325.1, s__Escherichia coli_D, 96.95, 97.34, 0.95; GCF_002949675.1, s__Escherichia dysenteriae, 97.0, 96.98, 0.85; GCF_003697165.2, s__Escherichia coli, 96.81, 96.82, 0.93; GCF_003018335.1, s__Escherichia coli_C, 96.13, 96.02, 0.94; GCF_002965065.1, s__Escherichia sp002965065, 95.0, 94.29, 0.8; GCF_004211955.1, s__Escherichia sp004211955, 95.0, 93.07, 0.89; GCF_005843885.1, s__Escherichi…	89.88	11	N/A	N/A
A19_L1_387387_idba_bin.8	d__Bacteria;p__Firmicutes_C;c__Negativicutes;o__Selenomonadales;f__Selenomonadaceae;g__Megamonas;s__Megamonas hypermegale_A	GCA_002314325.1	95	d__Bacteria;p__Firmicutes_C;c__Negativicutes;o__Selenomonadales;f__Selenomonadaceae;g__Megamonas;s__Megamonas hypermegale_A	98.38	0.91	GCA_002314325.1	d__Bacteria;p__Firmicutes_C;c__Negativicutes;o__Selenomonadales;f__Selenomonadaceae;g__Megamonas;s__Megamonas hypermegale_A	98.38	0.91	d__Bacteria;p__Firmicutes_C;c__Negativicutes;o__Selenomonadales;f__Selenomonadaceae;g__Megamonas;s__	ANI/Placement	topological placement and ANI have congruent species assignments	GCA_900554895.1, s__Megamonas sp900554895, 95.0, 86.24, 0.68; GCF_900187035.1, s__Megamonas hypermegale, 95.0, 82.04, 0.53; GCF_000245775.1, s__Megamonas funiformis, 95.0, 79.82, 0.25; GCA_900556715.1, s__Megamonas sp900556715, 95.0, 79.21, 0.24	90.22	11	N/A	N/A
A19_L1_387387_idba_bin.84	d__Bacteria;p__Proteobacteria;c__Gammaproteobacteria;o__Burkholderiales;f__Burkholderiaceae;g__Sutterella;s__	N/A	N/A	N/A	N/A	N/A	GCA_900543805.1	d__Bacteria;p__Proteobacteria;c__Gammaproteobacteria;o__Burkholderiales;f__Burkholderiaceae;g__Sutterella;s__Sutterella sp900543805	93.92	0.84	d__Bacteria;p__Proteobacteria;c__Gammaproteobacteria;o__Burkholderiales;f__Burkholderiaceae;g__Sutterella;s__	Placement	taxonomic classification fully defined by topology	GCA_900545275.1, s__Sutterella sp900545275, 95.0, 91.46, 0.85; GCF_000250875.1, s__Sutterella parvirubra, 95.0, 80.64, 0.43; GCF_003609995.1, s__Sutterella megalosphaeroides, 95.0, 80.55, 0.49; GCF_000297775.1, s__Sutterella wadsworthensis_A, 95.0, 80.24, 0.41; GCF_006337085.1, s__Sutterella sp006337085, 95.0, 79.24, 0.36; GCF_003315195.1, s__Sutterella wadsworthensis, 95.0, 78.42, 0.19	87.02	11	0.997022	N/A
A19_L1_387387_idba_bin.89	d__Bacteria;p__Bacteroidota;c__Bacteroidia;o__Bacteroidales;f__Muribaculaceae;g__;s__	N/A	N/A	N/A	N/A	N/A	N/A	N/A	N/A	N/A	d__Bacteria;p__Bacteroidota;c__Bacteroidia;o__Bacteroidales;f__Muribaculaceae;g__;s__	Placement	taxonomic classification fully defined by topology	N/A	82.96	11	0.891552	N/A
A19_L1_387387_idba_bin.9	d__Bacteria;p__Firmicutes_A;c__Clostridia;o__Oscillospirales;f__Acutalibacteraceae;g__Eubacterium_R;s__Eubacterium_R sp900539425	GCA_900539425.1	95	d__Bacteria;p__Firmicutes_A;c__Clostridia;o__Oscillospirales;f__Acutalibacteraceae;g__Eubacterium_R;s__Eubacterium_R sp900539425	97.81	0.87	GCA_900539425.1	d__Bacteria;p__Firmicutes_A;c__Clostridia;o__Oscillospirales;f__Acutalibacteraceae;g__Eubacterium_R;s__Eubacterium_R sp900539425	97.81	0.87	d__Bacteria;p__Firmicutes_A;c__Clostridia;o__Oscillospirales;f__Acutalibacteraceae;g__Eubacterium_R;s__	ANI/Placement	topological placement and ANI have congruent species assignments	GCA_900547915.1, s__Eubacterium_R sp900547915, 95.0, 87.15, 0.87; GCA_000431535.1, s__Eubacterium_R sp000431535, 95.0, 80.61, 0.56; GCA_900540305.1, s__Eubacterium_R sp900540305, 95.0, 79.64, 0.44; GCA_900546785.1, s__Eubacterium_R sp900546785, 95.0, 79.53, 0.5; GCA_900539845.1, s__Eubacterium_R sp900539845, 95.0, 79.51, 0.51; GCA_900543795.1, s__Eubacterium_R sp900543795, 95.0, 78.36, 0.34; GCA_…	95.99	11	N/A	N/A
A19_L1_387387_idba_bin.97	d__Bacteria;p__Proteobacteria;c__Gammaproteobacteria;o__Enterobacterales;f__Succinivibrionaceae;g__Succinatimonas;s__	N/A	N/A	N/A	N/A	N/A	GCF_000188195.1	d__Bacteria;p__Proteobacteria;c__Gammaproteobacteria;o__Enterobacterales;f__Succinivibrionaceae;g__Succinatimonas;s__Succinatimonas hippei	89.52	0.87	d__Bacteria;p__Proteobacteria;c__Gammaproteobacteria;o__Enterobacterales;f__Succinivibrionaceae;g__;s__	Placement	taxonomic novelty determined using RED	N/A	85.87	11	0.994552	N/A
A2_L3_372372_idba_bin.104	d__Bacteria;p__Bacteroidota;c__Bacteroidia;o__Bacteroidales;f__Bacteroidaceae;g__Prevotella;s__Prevotella sp000435635	GCA_000435635.1	95	d__Bacteria;p__Bacteroidota;c__Bacteroidia;o__Bacteroidales;f__Bacteroidaceae;g__Prevotella;s__Prevotella sp000435635	97.54	0.88	GCA_000435635.1	d__Bacteria;p__Bacteroidota;c__Bacteroidia;o__Bacteroidales;f__Bacteroidaceae;g__Prevotella;s__Prevotella sp000435635	97.54	0.88	d__Bacteria;p__Bacteroidota;c__Bacteroidia;o__Bacteroidales;f__Bacteroidaceae;g__Prevotella;s__	ANI/Placement	topological placement and ANI have congruent species assignments	GCA_900313215.1, s__Prevotella sp900313215, 95.0, 78.45, 0.11; GCF_002251365.1, s__Prevotella sp002251365, 95.0, 77.86, 0.12; GCA_002437285.1, s__Prevotella sp002437285, 95.0, 77.41, 0.11; GCF_900113305.1, s__Prevotella sp900113305, 95.0, 77.28, 0.11; GCF_000614065.1, s__Prevotella dentasini, 95.0, 77.21, 0.08; GCF_000184945.1, s__Prevotella buccae, 95.0, 77.18, 0.15; GCA_004558865.1, s__Prevotel…	87.56	11	N/A	N/A
A2_L3_372372_idba_bin.110	d__Bacteria;p__Firmicutes;c__Bacilli;o__RFN20;f__CAG-826;g__;s__	N/A	N/A	N/A	N/A	N/A	N/A	N/A	N/A	N/A	d__Bacteria;p__Firmicutes;c__Bacilli;o__RFN20;f__CAG-826;g__;s__	Placement	taxonomic novelty determined using RED	N/A	85.52	11	0.860278	N/A
A2_L3_372372_idba_bin.21	d__Bacteria;p__Proteobacteria;c__Gammaproteobacteria;o__Enterobacterales;f__Succinivibrionaceae;g__Anaerobiospirillum;s__	N/A	N/A	N/A	N/A	N/A	N/A	N/A	N/A	N/A	d__Bacteria;p__Proteobacteria;c__Gammaproteobacteria;o__Enterobacterales;f__Succinivibrionaceae;g__;s__	Placement	taxonomic novelty determined using RED	N/A	97.12	11	0.943515	N/A
A2_L3_372372_idba_bin.34	d__Bacteria;p__Bacteroidota;c__Bacteroidia;o__Bacteroidales;f__UBA932;g__CAG-831;s__	N/A	N/A	N/A	N/A	N/A	N/A	N/A	N/A	N/A	d__Bacteria;p__Bacteroidota;c__Bacteroidia;o__Bacteroidales;f__UBA932;g__CAG-831;s__	Placement	taxonomic classification fully defined by topology	GCA_900544175.1, s__CAG-831 sp900544175, 95.0, 85.78, 0.58; GCA_000432775.1, s__CAG-831 sp000432775, 95.0, 83.14, 0.55; GCA_900550465.1, s__CAG-831 sp900550465, 95.0, 82.48, 0.56	90.54	11	0.953421	N/A
A2_L3_372372_idba_bin.4	d__Bacteria;p__Firmicutes_A;c__Clostridia;o__Oscillospirales;f__Ruminococcaceae;g__Ruthenibacterium;s__Ruthenibacterium sp002315015	GCA_002315015.1	95	d__Bacteria;p__Firmicutes_A;c__Clostridia;o__Oscillospirales;f__Ruminococcaceae;g__Ruthenibacterium;s__Ruthenibacterium sp002315015	98.36	0.87	GCA_002315015.1	d__Bacteria;p__Firmicutes_A;c__Clostridia;o__Oscillospirales;f__Ruminococcaceae;g__Ruthenibacterium;s__Ruthenibacterium sp002315015	98.36	0.87	d__Bacteria;p__Firmicutes_A;c__Clostridia;o__Oscillospirales;f__Ruminococcaceae;g__Ruthenibacterium;s__	ANI/Placement	topological placement and ANI have congruent species assignments	GCA_900546885.1, s__Ruthenibacterium sp900546885, 95.0, 77.2, 0.15; GCF_000949455.1, s__Ruthenibacterium lactatiformans, 95.0, 77.14, 0.13; GCA_003149955.1, s__Ruthenibacterium sp003149955, 95.0, 77.1, 0.11	96.75	11	N/A	N/A
A2_L3_372372_idba_bin.42	d__Bacteria;p__Firmicutes;c__Bacilli;o__RF39;f__CAG-611;g__CAG-877;s__	N/A	N/A	N/A	N/A	N/A	N/A	N/A	N/A	N/A	d__Bacteria;p__Firmicutes;c__Bacilli;o__RF39;f__CAG-611;g__CAG-877;s__	Placement	taxonomic classification fully defined by topology	GCA_900554305.1, s__CAG-877 sp900554305, 95.0, 82.16, 0.7; GCA_900554315.1, s__CAG-877 sp900554315, 95.0, 81.1, 0.61; GCA_900548695.1, s__CAG-877 sp900548695, 95.0, 80.83, 0.53; GCA_000433455.1, s__CAG-877 sp000433455, 95.0, 78.34, 0.26; GCA_900552495.1, s__CAG-877 sp900552495, 95.0, 78.11, 0.2	88.15	11	0.975177	N/A
A2_L3_372372_idba_bin.48	d__Bacteria;p__Firmicutes_A;c__Clostridia;o__Oscillospirales;f__Butyricicoccaceae;g__Butyricicoccus;s__	N/A	N/A	N/A	N/A	N/A	N/A	N/A	N/A	N/A	d__Bacteria;p__Firmicutes_A;c__Clostridia;o__Oscillospirales;f__Butyricicoccaceae;g__Butyricicoccus;s__	Placement	taxonomic classification fully defined by topology	N/A	87.26	11	0.954187	N/A
A2_L3_372372_idba_bin.56	d__Bacteria;p__Spirochaetota;c__Brachyspirae;o__Brachyspirales;f__Brachyspiraceae;g__Brachyspira;s__	N/A	N/A	N/A	N/A	N/A	N/A	N/A	N/A	N/A	d__Bacteria;p__Spirochaetota;c__Brachyspirae;o__Brachyspirales;f__Brachyspiraceae;g__Brachyspira;s__	Placement	taxonomic classification fully defined by topology	GCF_000325665.1, s__Brachyspira pilosicoli, 95.0, 77.47, 0.42; GCF_000384655.1, s__Brachyspira innocens, 95.0, 77.41, 0.36; GCF_000223215.1, s__Brachyspira intermedia, 95.0, 77.3, 0.38; GCF_002379365.1, s__Brachyspira sp002379365, 95.0, 77.26, 0.4; GCF_001676785.2, s__Brachyspira hyodysenteriae, 95.0, 77.24, 0.41; GCF_000518245.1, s__Brachyspira alvinipulli, 95.0, 77.22, 0.42; GCF_001049755.1, s_…	95.48	11	0.915994	N/A
A2_L3_372372_idba_bin.57	d__Bacteria;p__Firmicutes;c__Bacilli;o__RFN20;f__CAG-826;g__UBA4951;s__	N/A	N/A	N/A	N/A	N/A	N/A	N/A	N/A	N/A	d__Bacteria;p__Firmicutes;c__Bacilli;o__RFN20;f__CAG-826;g__UBA4951;s__	Placement	taxonomic classification fully defined by topology	N/A	88.93	11	0.944331	N/A
A2_L3_372372_idba_bin.60	d__Bacteria;p__Firmicutes_A;c__Clostridia;o__Oscillospirales;f__Oscillospiraceae;g__Lawsonibacter;s__	N/A	N/A	N/A	N/A	N/A	N/A	N/A	N/A	N/A	d__Bacteria;p__Firmicutes_A;c__Clostridia;o__Oscillospirales;f__Oscillospiraceae;g__Lawsonibacter;s__	Placement	taxonomic classification fully defined by topology	GCF_003573975.1, s__Lawsonibacter sp900066825, 95.0, 78.8, 0.11; GCF_000177015.3, s__Lawsonibacter sp000177015, 95.0, 78.5, 0.14; GCF_003112755.1, s__Lawsonibacter asaccharolyticus, 95.0, 78.31, 0.09; GCF_003478995.1, s__Lawsonibacter sp003478995, 95.0, 78.26, 0.11; GCF_002161175.1, s__Lawsonibacter sp002161175, 95.0, 78.15, 0.11; GCF_002160305.1, s__Lawsonibacter sp002160305, 95.0, 78.03, 0.11; …	82.44	11	0.965263	N/A
A2_L3_372372_idba_bin.64	d__Bacteria;p__Desulfobacterota;c__Desulfovibrionia;o__Desulfovibrionales;f__Desulfovibrionaceae;g__Desulfovibrio;s__	N/A	N/A	N/A	N/A	N/A	N/A	N/A	N/A	N/A	d__Bacteria;p__Desulfobacterota;c__Desulfovibrionia;o__Desulfovibrionales;f__Desulfovibrionaceae;g__Desulfovibrio;s__	Placement	taxonomic classification fully defined by topology	GCF_900116045.1, s__Desulfovibrio piger_A, 95.0, 79.95, 0.4; GCF_000156375.1, s__Desulfovibrio piger, 95.0, 79.9, 0.41; GCA_900556755.1, s__Desulfovibrio sp900556755, 95.0, 79.49, 0.32; GCA_900540515.1, s__Desulfovibrio sp900540515, 95.0, 79.0, 0.36; GCF_001553605.1, s__Desulfovibrio fairfieldensis, 95.0, 78.83, 0.38; GCF_900102485.1, s__Desulfovibrio legallii_A, 95.0, 78.59, 0.31; GCA_000403945.…	87.2	11	0.933492	N/A
A2_L3_372372_idba_bin.66	d__Bacteria;p__Firmicutes_A;c__Clostridia;o__Oscillospirales;f__Ruminococcaceae;g__Anaerofilum;s__	N/A	N/A	N/A	N/A	N/A	GCF_002160015.1	d__Bacteria;p__Firmicutes_A;c__Clostridia;o__Oscillospirales;f__Ruminococcaceae;g__Anaerofilum;s__Anaerofilum sp002160015	78.93	0.1	d__Bacteria;p__Firmicutes_A;c__Clostridia;o__Oscillospirales;f__Ruminococcaceae;g__;s__	Placement	taxonomic novelty determined using RED	N/A	93.71	11	0.929971	N/A
A2_L3_372372_idba_bin.81	d__Bacteria;p__Proteobacteria;c__Gammaproteobacteria;o__Enterobacterales;f__Succinivibrionaceae;g__Anaerobiospirillum;s__	N/A	N/A	N/A	N/A	N/A	N/A	N/A	N/A	N/A	d__Bacteria;p__Proteobacteria;c__Gammaproteobacteria;o__Enterobacterales;f__Succinivibrionaceae;g__;s__	Placement	taxonomic novelty determined using RED	N/A	95.12	11	0.944919	N/A
A2_L3_372372_idba_bin.96	d__Bacteria;p__Firmicutes_A;c__Clostridia;o__Oscillospirales;f__Oscillospiraceae;g__UBA9475;s__UBA9475 sp002161675	GCF_002161675.1	95	d__Bacteria;p__Firmicutes_A;c__Clostridia;o__Oscillospirales;f__Oscillospiraceae;g__UBA9475;s__UBA9475 sp002161675	96.9	0.91	GCF_002161675.1	d__Bacteria;p__Firmicutes_A;c__Clostridia;o__Oscillospirales;f__Oscillospiraceae;g__UBA9475;s__UBA9475 sp002161675	96.9	0.91	d__Bacteria;p__Firmicutes_A;c__Clostridia;o__Oscillospirales;f__Oscillospiraceae;g__UBA9475;s__	ANI/Placement	topological placement and ANI have congruent species assignments	GCF_002161235.1, s__UBA9475 sp002161235, 95.0, 87.32, 0.71; GCA_004560375.1, s__UBA9475 sp004560375, 95.0, 80.72, 0.4; GCA_003534045.1, s__UBA9475 sp003534045, 95.0, 80.3, 0.39; GCA_900549885.1, s__UBA9475 sp900549885, 95.0, 79.59, 0.3; GCA_900554075.1, s__UBA9475 sp900554075, 95.0, 78.26, 0.2	79.74	11	N/A	N/A
A20_L1_388388_idba_bin.111	d__Bacteria;p__Firmicutes_A;c__Clostridia;o__Peptostreptococcales;f__Anaerovoracaceae;g__Eubacterium_M;s__Eubacterium_M sp900540015	GCA_900540015.1	95	d__Bacteria;p__Firmicutes_A;c__Clostridia;o__Peptostreptococcales;f__Anaerovoracaceae;g__Eubacterium_M;s__Eubacterium_M sp900540015	96.26	0.83	GCA_900540015.1	d__Bacteria;p__Firmicutes_A;c__Clostridia;o__Peptostreptococcales;f__Anaerovoracaceae;g__Eubacterium_M;s__Eubacterium_M sp900540015	96.26	0.83	d__Bacteria;p__Firmicutes_A;c__Clostridia;o__Peptostreptococcales;f__Anaerovoracaceae;g__Eubacterium_M;s__	ANI/Placement	topological placement and ANI have congruent species assignments	N/A	95.5	11	N/A	N/A
A20_L1_388388_idba_bin.115	d__Bacteria;p__Bacteroidota;c__Bacteroidia;o__Bacteroidales;f__UBA932;g__RC9;s__	N/A	N/A	N/A	N/A	N/A	GCA_900546395.1	d__Bacteria;p__Bacteroidota;c__Bacteroidia;o__Bacteroidales;f__UBA932;g__RC9;s__RC9 sp900546395	77.58	0.14	d__Bacteria;p__Bacteroidota;c__Bacteroidia;o__Bacteroidales;f__UBA932;g__RC9;s__	Placement	taxonomic classification fully defined by topology	GCA_900545245.1, s__RC9 sp900545245, 95.0, 77.26, 0.07; GCA_002298075.1, s__RC9 sp002298075, 95.0, 76.97, 0.12; GCA_002439805.1, s__RC9 sp002439805, 95.0, 76.88, 0.07; GCA_004552615.1, s__RC9 sp004552615, 95.0, 76.75, 0.07; GCA_000434935.1, s__RC9 sp000434935, 95.0, 76.51, 0.06	90.44	11	0.946413	N/A
A20_L1_388388_idba_bin.118	d__Bacteria;p__Desulfobacterota;c__Desulfovibrionia;o__Desulfovibrionales;f__Desulfovibrionaceae;g__Desulfovibrio;s__Desulfovibrio sp002159665	GCF_002159665.1	95	d__Bacteria;p__Desulfobacterota;c__Desulfovibrionia;o__Desulfovibrionales;f__Desulfovibrionaceae;g__Desulfovibrio;s__Desulfovibrio sp002159665	97.76	0.94	GCF_002159665.1	d__Bacteria;p__Desulfobacterota;c__Desulfovibrionia;o__Desulfovibrionales;f__Desulfovibrionaceae;g__Desulfovibrio;s__Desulfovibrio sp002159665	97.76	0.94	d__Bacteria;p__Desulfobacterota;c__Desulfovibrionia;o__Desulfovibrionales;f__Desulfovibrionaceae;g__Desulfovibrio;s__	ANI/Placement	topological placement and ANI have congruent species assignments	GCF_900116045.1, s__Desulfovibrio piger_A, 95.0, 78.37, 0.21; GCF_000156375.1, s__Desulfovibrio piger, 95.0, 77.89, 0.21; GCA_900319575.1, s__Desulfovibrio sp900319575, 95.0, 77.72, 0.16; GCA_900556755.1, s__Desulfovibrio sp900556755, 95.0, 77.69, 0.15; GCA_002369295.1, s__Desulfovibrio sp002369295, 95.0, 77.67, 0.22; GCA_900546145.1, s__Desulfovibrio sp900546145, 95.0, 77.66, 0.18; GCF_004801255…	84.07	11	N/A	N/A
A20_L1_388388_idba_bin.123	d__Bacteria;p__Bacteroidota;c__Bacteroidia;o__Bacteroidales;f__Paludibacteraceae;g__RUG163;s__	N/A	N/A	N/A	N/A	N/A	N/A	N/A	N/A	N/A	d__Bacteria;p__Bacteroidota;c__Bacteroidia;o__Bacteroidales;f__Paludibacteraceae;g__;s__	Placement	taxonomic novelty determined using RED	N/A	91.94	11	0.905951	N/A
A20_L1_388388_idba_bin.125	d__Bacteria;p__Firmicutes_A;c__Clostridia_A;o__Christensenellales;f__CAG-917;g__UMGS1688;s__	N/A	N/A	N/A	N/A	N/A	GCA_900544575.1	d__Bacteria;p__Firmicutes_A;c__Clostridia_A;o__Christensenellales;f__CAG-917;g__UMGS1688;s__UMGS1688 sp900544575	80.25	0.6	d__Bacteria;p__Firmicutes_A;c__Clostridia_A;o__Christensenellales;f__CAG-917;g__UMGS1688;s__	Placement	taxonomic classification fully defined by topology	GCA_900553825.1, s__UMGS1688 sp900553825, 95.0, 80.12, 0.59; GCA_900545885.1, s__UMGS1688 sp900545885, 95.0, 77.81, 0.27; GCA_900554085.1, s__UMGS1688 sp900554085, 95.0, 77.47, 0.29	84.8	11	0.97762	N/A
A20_L1_388388_idba_bin.133	d__Bacteria;p__Bacteroidota;c__Bacteroidia;o__Bacteroidales;f__UBA932;g__RC9;s__	N/A	N/A	N/A	N/A	N/A	GCA_900543205.1	d__Bacteria;p__Bacteroidota;c__Bacteroidia;o__Bacteroidales;f__UBA932;g__RC9;s__RC9 sp900543205	84.55	0.84	d__Bacteria;p__Bacteroidota;c__Bacteroidia;o__Bacteroidales;f__UBA932;g__RC9;s__	Placement	taxonomic classification fully defined by topology	GCA_001915575.1, s__RC9 sp001915575, 95.0, 79.91, 0.54; GCF_900167895.1, s__RC9 sp900167895, 95.0, 79.43, 0.49; GCA_900319975.1, s__RC9 sp900319975, 95.0, 79.23, 0.44; GCA_900541925.1, s__RC9 sp900541925, 95.0, 78.81, 0.4; GCA_001602885.1, s__RC9 sp001602885, 95.0, 78.77, 0.27; GCA_002438805.1, s__RC9 sp002438805, 95.0, 78.73, 0.39; GCA_002439095.1, s__RC9 sp002439095, 95.0, 78.4, 0.35; GCA_00455…	77.38	11	0.99153	N/A
A20_L1_388388_idba_bin.36	d__Bacteria;p__Firmicutes_A;c__Clostridia_A;o__Christensenellales;f__Borkfalkiaceae;g__UMGS1004;s__	N/A	N/A	N/A	N/A	N/A	GCA_900547645.1	d__Bacteria;p__Firmicutes_A;c__Clostridia_A;o__Christensenellales;f__Borkfalkiaceae;g__UMGS1004;s__UMGS1004 sp900547645	80.93	0.53	d__Bacteria;p__Firmicutes_A;c__Clostridia_A;o__Christensenellales;f__Borkfalkiaceae;g__UMGS1004;s__	Placement	taxonomic classification fully defined by topology	GCA_003343805.1, s__UMGS1004 sp003343805, 95.0, 80.54, 0.44; GCA_900548845.1, s__UMGS1004 sp900548845, 95.0, 80.4, 0.49	94.05	11	0.968225	N/A
A20_L1_388388_idba_bin.45	d__Bacteria;p__Firmicutes;c__Bacilli;o__RF39;f__CAG-611;g__CAG-451;s__	N/A	N/A	N/A	N/A	N/A	GCA_000438295.1	d__Bacteria;p__Firmicutes;c__Bacilli;o__RF39;f__CAG-611;g__CAG-451;s__CAG-451 sp000438295	78.24	0.32	d__Bacteria;p__Firmicutes;c__Bacilli;o__RF39;f__CAG-611;g__;s__	Placement	taxonomic novelty determined using RED	N/A	72.04	11	0.920385	N/A
A20_L1_388388_idba_bin.49	d__Bacteria;p__Bacteroidota;c__Bacteroidia;o__Bacteroidales;f__Paludibacteraceae;g__SFVR01;s__	N/A	N/A	N/A	N/A	N/A	N/A	N/A	N/A	N/A	d__Bacteria;p__Bacteroidota;c__Bacteroidia;o__Bacteroidales;f__Paludibacteraceae;g__;s__	Placement	taxonomic novelty determined using RED	N/A	95.95	11	0.906864	N/A
A20_L1_388388_idba_bin.50	d__Bacteria;p__Bacteroidota;c__Bacteroidia;o__Bacteroidales;f__UBA932;g__;s__	N/A	N/A	N/A	N/A	N/A	N/A	N/A	N/A	N/A	d__Bacteria;p__Bacteroidota;c__Bacteroidia;o__Bacteroidales;f__UBA932;g__;s__	Placement	taxonomic novelty determined using RED	N/A	89.21	11	0.842045	N/A
A20_L1_388388_idba_bin.52	d__Bacteria;p__Cyanobacteria;c__Vampirovibrionia;o__Gastranaerophilales;f__Gastranaerophilaceae;g__UMGS1477;s__	N/A	N/A	N/A	N/A	N/A	N/A	N/A	N/A	N/A	d__Bacteria;p__Cyanobacteria;c__Vampirovibrionia;o__Gastranaerophilales;f__Gastranaerophilaceae;g__;s__	Placement	taxonomic novelty determined using RED	N/A	84.56	11	0.951246	N/A
A20_L1_388388_idba_bin.56	d__Bacteria;p__Bacteroidota;c__Bacteroidia;o__Bacteroidales;f__Tannerellaceae;g__Parabacteroides;s__	N/A	N/A	N/A	N/A	N/A	N/A	N/A	N/A	N/A	d__Bacteria;p__Bacteroidota;c__Bacteroidia;o__Bacteroidales;f__Tannerellaceae;g__Parabacteroides;s__	Placement	taxonomic classification fully defined by topology	GCF_000012845.1, s__Parabacteroides distasonis, 95.0, 78.14, 0.32; GCF_004793765.1, s__Parabacteroides distasonis_A, 95.0, 77.96, 0.31; GCF_900186615.1, s__Parabacteroides bouchesdurhonensis, 95.0, 77.57, 0.1; GCA_900552415.1, s__Parabacteroides sp900552415, 95.0, 77.55, 0.23; GCF_000969835.1, s__Parabacteroides goldsteinii, 95.0, 77.49, 0.12; GCF_003473295.1, s__Parabacteroides sp003473295, 95.0…	96.85	11	0.975457	N/A
A20_L1_388388_idba_bin.57	d__Bacteria;p__Bacteroidota;c__Bacteroidia;o__Bacteroidales;f__P3;g__UBA3388;s__	N/A	N/A	N/A	N/A	N/A	N/A	N/A	N/A	N/A	d__Bacteria;p__Bacteroidota;c__Bacteroidia;o__Bacteroidales;f__P3;g__UBA3388;s__	Placement	taxonomic classification fully defined by topology	GCA_900545215.1, s__UBA3388 sp900545215, 95.0, 76.08, 0.12; GCA_004551865.1, s__UBA3388 sp004551865, 95.0, 75.81, 0.13; GCA_900546465.1, s__UBA3388 sp900546465, 95.0, 75.73, 0.1	95.71	11	0.922436	N/A
A20_L1_388388_idba_bin.63	d__Bacteria;p__Bacteroidota;c__Bacteroidia;o__Bacteroidales;f__UBA932;g__RC9;s__	N/A	N/A	N/A	N/A	N/A	GCA_900546395.1	d__Bacteria;p__Bacteroidota;c__Bacteroidia;o__Bacteroidales;f__UBA932;g__RC9;s__RC9 sp900546395	77.61	0.11	d__Bacteria;p__Bacteroidota;c__Bacteroidia;o__Bacteroidales;f__UBA932;g__RC9;s__	Placement	taxonomic classification fully defined by topology	GCA_900545245.1, s__RC9 sp900545245, 95.0, 77.67, 0.09; GCA_002439805.1, s__RC9 sp002439805, 95.0, 77.48, 0.1; GCA_900543205.1, s__RC9 sp900543205, 95.0, 77.27, 0.08; GCF_900167925.1, s__RC9 sp900167925, 95.0, 77.1, 0.08; GCA_004554455.1, s__RC9 sp004554455, 95.0, 77.02, 0.09; GCA_002440085.1, s__RC9 sp002440085, 95.0, 76.95, 0.09; GCA_002298075.1, s__RC9 sp002298075, 95.0, 76.91, 0.11; GCA_00455…	85.81	11	0.948001	N/A
A20_L1_388388_idba_bin.66	d__Bacteria;p__Verrucomicrobiota;c__Lentisphaeria;o__Victivallales;f__UBA1829;g__UBA11452;s__	N/A	N/A	N/A	N/A	N/A	GCA_003526375.1	d__Bacteria;p__Verrucomicrobiota;c__Lentisphaeria;o__Victivallales;f__UBA1829;g__UBA11452;s__UBA11452 sp003526375	79.57	0.41	d__Bacteria;p__Verrucomicrobiota;c__Lentisphaeria;o__Victivallales;f__UBA1829;g__;s__	Placement	taxonomic novelty determined using RED	N/A	85.83	11	0.964151	N/A
A20_L1_388388_idba_bin.81	d__Bacteria;p__Verrucomicrobiota;c__Kiritimatiellae;o__RFP12;f__W1P29-020;g__W1P29-020;s__	N/A	N/A	N/A	N/A	N/A	GCA_004555175.1	d__Bacteria;p__Verrucomicrobiota;c__Kiritimatiellae;o__RFP12;f__W1P29-020;g__W1P29-020;s__W1P29-020 sp004555175	79.51	0.38	d__Bacteria;p__Verrucomicrobiota;c__Kiritimatiellae;o__RFP12;f__;g__;s__	Placement	taxonomic novelty determined using RED	N/A	84.15	11	0.909086	N/A
A20_L1_388388_idba_bin.9	d__Bacteria;p__Spirochaetota;c__Spirochaetia;o__Sphaerochaetales;f__Sphaerochaetaceae;g__Spiro-01;s__	N/A	N/A	N/A	N/A	N/A	N/A	N/A	N/A	N/A	d__Bacteria;p__Spirochaetota;c__Spirochaetia;o__Sphaerochaetales;f__Sphaerochaetaceae;g__;s__	Placement	taxonomic novelty determined using RED	N/A	81.31	11	0.869411	N/A
A20_L1_388388_idba_bin.94	d__Bacteria;p__Bacteroidota;c__Bacteroidia;o__Bacteroidales;f__Muribaculaceae;g__;s__	N/A	N/A	N/A	N/A	N/A	N/A	N/A	N/A	N/A	d__Bacteria;p__Bacteroidota;c__Bacteroidia;o__Bacteroidales;f__Muribaculaceae;g__;s__	Placement	taxonomic classification fully defined by topology	N/A	75.1	11	0.891008	N/A
A20_L1_388388_idba_bin.96	d__Bacteria;p__Spirochaetota;c__Spirochaetia;o__Treponematales;f__Treponemataceae;g__Treponema_F;s__	N/A	N/A	N/A	N/A	N/A	N/A	N/A	N/A	N/A	d__Bacteria;p__Spirochaetota;c__Spirochaetia;o__Treponematales;f__Treponemataceae;g__;s__	Placement	taxonomic novelty determined using RED	N/A	90.38	11	0.882503	N/A
A21_L1_389389_idba_bin.14	d__Bacteria;p__Proteobacteria;c__Alphaproteobacteria;o__Rs-D84;f__Rs-D84;g__Rs-D84;s__	N/A	N/A	N/A	N/A	N/A	GCA_900546185.1	d__Bacteria;p__Proteobacteria;c__Alphaproteobacteria;o__Rs-D84;f__Rs-D84;g__Rs-D84;s__Rs-D84 sp900546185	79.43	0.57	d__Bacteria;p__Proteobacteria;c__Alphaproteobacteria;o__Rs-D84;f__Rs-D84;g__Rs-D84;s__	Placement	taxonomic classification fully defined by topology	GCA_900550565.1, s__Rs-D84 sp900550565, 95.0, 78.4, 0.37; GCA_900549365.1, s__Rs-D84 sp900549365, 95.0, 78.14, 0.32; GCA_900546225.1, s__Rs-D84 sp900546225, 95.0, 78.01, 0.35; GCA_002437665.1, s__Rs-D84 sp002437665, 95.0, 77.85, 0.36; GCA_900550495.1, s__Rs-D84 sp900550495, 95.0, 77.8, 0.34; GCA_002371155.1, s__Rs-D84 sp002371155, 95.0, 77.62, 0.28; GCA_900320405.1, s__Rs-D84 sp900320405, 95.0, 7…	76.67	11	0.981457	N/A
A21_L1_389389_idba_bin.17	d__Bacteria;p__Elusimicrobiota;c__Elusimicrobia;o__Elusimicrobiales;f__Elusimicrobiaceae;g__;s__	N/A	N/A	N/A	N/A	N/A	N/A	N/A	N/A	N/A	d__Bacteria;p__Elusimicrobiota;c__Elusimicrobia;o__Elusimicrobiales;f__Elusimicrobiaceae;g__;s__	Placement	taxonomic novelty determined using RED	N/A	78	11	0.897452	N/A
A21_L1_389389_idba_bin.24	d__Bacteria;p__Spirochaetota;c__Spirochaetia;o__Treponematales;f__Treponemataceae;g__Treponema_F;s__	N/A	N/A	N/A	N/A	N/A	GCF_000212415.1	d__Bacteria;p__Spirochaetota;c__Spirochaetia;o__Treponematales;f__Treponemataceae;g__Treponema_F;s__Treponema_F brennaborense	76.57	0.12	d__Bacteria;p__Spirochaetota;c__Spirochaetia;o__Treponematales;f__Treponemataceae;g__;s__	Placement	taxonomic novelty determined using RED	N/A	89.11	11	0.856918	N/A
A21_L1_389389_idba_bin.27	d__Bacteria;p__Firmicutes_A;c__Clostridia;o__Lachnospirales;f__Lachnospiraceae;g__Blautia;s__	N/A	N/A	N/A	N/A	N/A	N/A	N/A	N/A	N/A	d__Bacteria;p__Firmicutes_A;c__Clostridia;o__Lachnospirales;f__Lachnospiraceae;g__Blautia;s__	Placement	taxonomic classification fully defined by topology	GCA_900543715.1, s__Blautia sp900543715, 95.0, 85.24, 0.64; GCF_002161285.1, s__Blautia sp002161285, 95.0, 85.09, 0.61; GCA_900556555.1, s__Blautia sp900556555, 95.0, 78.32, 0.2; GCA_900539145.1, s__Blautia sp900539145, 95.0, 78.27, 0.23; GCF_003287895.1, s__Blautia sp003287895, 95.0, 78.27, 0.23; GCF_900120295.1, s__Blautia sp900120295, 95.0, 78.18, 0.21; GCA_000432195.1, s__Blautia sp000432195,…	95.22	11	0.975658	N/A
A21_L1_389389_idba_bin.30	d__Bacteria;p__Proteobacteria;c__Gammaproteobacteria;o__Enterobacterales;f__Succinivibrionaceae;g__Anaerobiospirillum;s__	N/A	N/A	N/A	N/A	N/A	N/A	N/A	N/A	N/A	d__Bacteria;p__Proteobacteria;c__Gammaproteobacteria;o__Enterobacterales;f__Succinivibrionaceae;g__;s__	Placement	taxonomic novelty determined using RED	N/A	98.93	11	0.948397	N/A
A21_L1_389389_idba_bin.37	d__Bacteria;p__Firmicutes_A;c__Clostridia_A;o__Christensenellales;f__UBA3700;g__;s__	N/A	N/A	N/A	N/A	N/A	N/A	N/A	N/A	N/A	d__Bacteria;p__Firmicutes_A;c__Clostridia_A;o__Christensenellales;f__;g__;s__	Placement	taxonomic novelty determined using RED	N/A	94.17	11	0.847029	N/A
A21_L1_389389_idba_bin.59	d__Bacteria;p__Firmicutes_A;c__Clostridia_A;o__Christensenellales;f__DTU072;g__CAG-1782;s__	N/A	N/A	N/A	N/A	N/A	N/A	N/A	N/A	N/A	d__Bacteria;p__Firmicutes_A;c__Clostridia_A;o__Christensenellales;f__DTU072;g__CAG-1782;s__	Placement	taxonomic classification fully defined by topology	GCA_002349735.1, s__CAG-1782 sp002349735, 95.0, 77.5, 0.18; GCA_002439705.1, s__CAG-1782 sp002439705, 95.0, 77.48, 0.18	91.51	11	0.924108	N/A
A21_L1_389389_idba_bin.63	d__Bacteria;p__Firmicutes_A;c__Clostridia_A;o__Christensenellales;f__CAG-917;g__CAG-917;s__CAG-917 sp000437555	GCA_000437555.1	95	d__Bacteria;p__Firmicutes_A;c__Clostridia_A;o__Christensenellales;f__CAG-917;g__CAG-917;s__CAG-917 sp000437555	98.17	0.92	GCA_000437555.1	d__Bacteria;p__Firmicutes_A;c__Clostridia_A;o__Christensenellales;f__CAG-917;g__CAG-917;s__CAG-917 sp000437555	98.17	0.92	d__Bacteria;p__Firmicutes_A;c__Clostridia_A;o__Christensenellales;f__CAG-917;g__;s__	ANI/Placement	topological placement and ANI have congruent species assignments	N/A	91.94	11	N/A	N/A
A21_L1_389389_idba_bin.68	d__Bacteria;p__Bacteroidota;c__Bacteroidia;o__Bacteroidales;f__Bacteroidaceae;g__Phocaeicola;s__Phocaeicola sp002161765	GCF_002161765.1	95	d__Bacteria;p__Bacteroidota;c__Bacteroidia;o__Bacteroidales;f__Bacteroidaceae;g__Phocaeicola;s__Phocaeicola sp002161765	96.29	0.67	GCF_002161765.1	d__Bacteria;p__Bacteroidota;c__Bacteroidia;o__Bacteroidales;f__Bacteroidaceae;g__Phocaeicola;s__Phocaeicola sp002161765	96.29	0.67	d__Bacteria;p__Bacteroidota;c__Bacteroidia;o__Bacteroidales;f__Bacteroidaceae;g__Phocaeicola;s__	ANI/Placement	topological placement and ANI have congruent species assignments	GCF_000190575.1, s__Phocaeicola salanitronis, 95.0, 83.17, 0.48; GCA_900546355.1, s__Phocaeicola sp900546355, 95.0, 82.41, 0.41; GCF_002161565.1, s__Phocaeicola sp002161565, 95.0, 80.72, 0.42; GCA_900544675.1, s__Phocaeicola sp900544675, 95.0, 80.11, 0.42; GCF_003437535.1, s__Phocaeicola plebeius_A, 95.0, 78.57, 0.17; GCA_900557085.1, s__Phocaeicola sp900557085, 95.0, 78.55, 0.11; GCF_000374585.1…	67	11	N/A	N/A
A21_L1_389389_idba_bin.69	d__Bacteria;p__Bacteroidota;c__Bacteroidia;o__Bacteroidales;f__UBA932;g__UBA3382;s__	N/A	N/A	N/A	N/A	N/A	N/A	N/A	N/A	N/A	d__Bacteria;p__Bacteroidota;c__Bacteroidia;o__Bacteroidales;f__UBA932;g__;s__	Placement	taxonomic novelty determined using RED	N/A	96.47	11	0.949215	N/A
A21_L1_389389_idba_bin.73	d__Bacteria;p__Firmicutes_A;c__Clostridia;o__Lachnospirales;f__Lachnospiraceae;g__Mediterraneibacter;s__	N/A	N/A	N/A	N/A	N/A	GCA_002314255.1	d__Bacteria;p__Firmicutes_A;c__Clostridia;o__Lachnospirales;f__Lachnospiraceae;g__Mediterraneibacter;s__Mediterraneibacter sp002314255	84.45	0.77	d__Bacteria;p__Firmicutes_A;c__Clostridia;o__Lachnospirales;f__Lachnospiraceae;g__Mediterraneibacter;s__	Placement	taxonomic classification fully defined by topology	GCF_002161355.1, s__Mediterraneibacter sp002161355, 95.0, 81.11, 0.42; GCA_900555215.1, s__Mediterraneibacter sp900555215, 95.0, 79.67, 0.4; GCF_002159505.1, s__Mediterraneibacter sp002159505, 95.0, 79.33, 0.35; GCF_002160525.1, s__Mediterraneibacter sp002160525, 95.0, 78.98, 0.39; GCF_900120155.1, s__Mediterraneibacter sp900120155, 95.0, 78.52, 0.26; GCF_001312505.1, s__Mediterraneibacter faecis…	88.91	11	0.982595	N/A
A21_L4_389389_idba_bin.116	d__Bacteria;p__Bacteroidota;c__Bacteroidia;o__Bacteroidales;f__Tannerellaceae;g__Parabacteroides;s__Parabacteroides sp900552415	GCA_900552415.1	95	d__Bacteria;p__Bacteroidota;c__Bacteroidia;o__Bacteroidales;f__Tannerellaceae;g__Parabacteroides;s__Parabacteroides sp900552415	97.05	0.72	GCA_900552415.1	d__Bacteria;p__Bacteroidota;c__Bacteroidia;o__Bacteroidales;f__Tannerellaceae;g__Parabacteroides;s__Parabacteroides sp900552415	97.05	0.72	d__Bacteria;p__Bacteroidota;c__Bacteroidia;o__Bacteroidales;f__Tannerellaceae;g__Parabacteroides;s__	ANI/Placement	topological placement and ANI have congruent species assignments	GCF_000012845.1, s__Parabacteroides distasonis, 95.0, 77.68, 0.22; GCF_004793765.1, s__Parabacteroides distasonis_A, 95.0, 77.67, 0.23; GCF_000969835.1, s__Parabacteroides goldsteinii, 95.0, 77.21, 0.14; GCF_003473295.1, s__Parabacteroides sp003473295, 95.0, 77.18, 0.11; GCA_900548175.1, s__Parabacteroides sp900548175, 95.0, 77.14, 0.11; GCA_900541965.1, s__Parabacteroides sp900541965, 95.0, 77.1…	66.79	11	N/A	N/A
A21_L4_389389_idba_bin.25	d__Bacteria;p__Cyanobacteria;c__Vampirovibrionia;o__Gastranaerophilales;f__;g__;s__	N/A	N/A	N/A	N/A	N/A	N/A	N/A	N/A	N/A	d__Bacteria;p__Cyanobacteria;c__Vampirovibrionia;o__Gastranaerophilales;f__;g__;s__	Placement	taxonomic novelty determined using RED	N/A	95.42	11	0.67667	N/A
A21_L4_389389_idba_bin.29	d__Bacteria;p__Firmicutes_A;c__Clostridia_A;o__Christensenellales;f__CAG-917;g__UMGS1688;s__	N/A	N/A	N/A	N/A	N/A	GCA_900554085.1	d__Bacteria;p__Firmicutes_A;c__Clostridia_A;o__Christensenellales;f__CAG-917;g__UMGS1688;s__UMGS1688 sp900554085	85.91	0.93	d__Bacteria;p__Firmicutes_A;c__Clostridia_A;o__Christensenellales;f__CAG-917;g__UMGS1688;s__	Placement	taxonomic classification fully defined by topology	GCA_900553825.1, s__UMGS1688 sp900553825, 95.0, 80.08, 0.57; GCA_900544575.1, s__UMGS1688 sp900544575, 95.0, 79.22, 0.42; GCA_900545885.1, s__UMGS1688 sp900545885, 95.0, 78.73, 0.38	92.5	11	0.985429	N/A
A21_L4_389389_idba_bin.45	d__Bacteria;p__Firmicutes_A;c__Clostridia_A;o__Christensenellales;f__UBA3700;g__;s__	N/A	N/A	N/A	N/A	N/A	N/A	N/A	N/A	N/A	d__Bacteria;p__Firmicutes_A;c__Clostridia_A;o__Christensenellales;f__;g__;s__	Placement	taxonomic novelty determined using RED	N/A	92.56	11	0.8385	N/A
A21_L4_389389_idba_bin.50	d__Bacteria;p__Elusimicrobiota;c__Elusimicrobia;o__Elusimicrobiales;f__Elusimicrobiaceae;g__;s__	N/A	N/A	N/A	N/A	N/A	N/A	N/A	N/A	N/A	d__Bacteria;p__Elusimicrobiota;c__Elusimicrobia;o__Elusimicrobiales;f__Elusimicrobiaceae;g__;s__	Placement	taxonomic novelty determined using RED	N/A	79.31	11	0.896776	N/A
A21_L4_389389_idba_bin.52	d__Bacteria;p__Firmicutes_A;c__Clostridia;o__Oscillospirales;f__Oscillospiraceae;g__CAG-110;s__	N/A	N/A	N/A	N/A	N/A	N/A	N/A	N/A	N/A	d__Bacteria;p__Firmicutes_A;c__Clostridia;o__Oscillospirales;f__Oscillospiraceae;g__CAG-110;s__	Placement	taxonomic classification fully defined by topology	GCA_004555705.1, s__CAG-110 sp004555705, 95.0, 79.76, 0.31; GCA_004562395.1, s__CAG-110 sp004562395, 95.0, 79.6, 0.26; GCA_900544945.1, s__CAG-110 sp900544945, 95.0, 79.52, 0.3; GCA_900544405.1, s__CAG-110 sp900544405, 95.0, 79.48, 0.29; GCA_900540635.1, s__CAG-110 sp900540635, 95.0, 79.46, 0.29; GCA_900554625.1, s__CAG-110 sp900554625, 95.0, 79.4, 0.2; GCA_002437585.1, s__CAG-110 sp002437585, 95…	96.73	11	0.936426	N/A
A21_L4_389389_idba_bin.66	d__Bacteria;p__Bacteroidota;c__Bacteroidia;o__Bacteroidales;f__P3;g__;s__	N/A	N/A	N/A	N/A	N/A	N/A	N/A	N/A	N/A	d__Bacteria;p__Bacteroidota;c__Bacteroidia;o__Bacteroidales;f__;g__;s__	Placement	taxonomic novelty determined using RED	N/A	95.5	11	0.761305	N/A
A21_L4_389389_idba_bin.71	d__Bacteria;p__Proteobacteria;c__Gammaproteobacteria;o__Burkholderiales;f__Burkholderiaceae;g__Sutterella;s__	N/A	N/A	N/A	N/A	N/A	GCA_900543805.1	d__Bacteria;p__Proteobacteria;c__Gammaproteobacteria;o__Burkholderiales;f__Burkholderiaceae;g__Sutterella;s__Sutterella sp900543805	93.61	0.85	d__Bacteria;p__Proteobacteria;c__Gammaproteobacteria;o__Burkholderiales;f__Burkholderiaceae;g__Sutterella;s__	Placement	taxonomic classification fully defined by topology	GCA_900545275.1, s__Sutterella sp900545275, 95.0, 91.39, 0.88; GCF_003609995.1, s__Sutterella megalosphaeroides, 95.0, 80.93, 0.45; GCF_000250875.1, s__Sutterella parvirubra, 95.0, 80.64, 0.45; GCF_000297775.1, s__Sutterella wadsworthensis_A, 95.0, 80.11, 0.4; GCF_006337085.1, s__Sutterella sp006337085, 95.0, 79.26, 0.35; GCF_003315195.1, s__Sutterella wadsworthensis, 95.0, 78.36, 0.18	98.59	11	0.997289	N/A
A22_L1_390390_idba_bin.27	d__Bacteria;p__Proteobacteria;c__Gammaproteobacteria;o__Enterobacterales;f__Succinivibrionaceae;g__Anaerobiospirillum;s__	N/A	N/A	N/A	N/A	N/A	N/A	N/A	N/A	N/A	d__Bacteria;p__Proteobacteria;c__Gammaproteobacteria;o__Enterobacterales;f__Succinivibrionaceae;g__;s__	Placement	taxonomic novelty determined using RED	N/A	92.3	11	0.947811	N/A
A22_L1_390390_idba_bin.40	d__Bacteria;p__Spirochaetota;c__Spirochaetia;o__Treponematales;f__Treponemataceae;g__Treponema_F;s__	N/A	N/A	N/A	N/A	N/A	N/A	N/A	N/A	N/A	d__Bacteria;p__Spirochaetota;c__Spirochaetia;o__Treponematales;f__Treponemataceae;g__;s__	Placement	taxonomic novelty determined using RED	N/A	90.36	11	0.882568	N/A
A22_L1_390390_idba_bin.46	d__Bacteria;p__Spirochaetota;c__Spirochaetia;o__Sphaerochaetales;f__Sphaerochaetaceae;g__Spiro-01;s__	N/A	N/A	N/A	N/A	N/A	N/A	N/A	N/A	N/A	d__Bacteria;p__Spirochaetota;c__Spirochaetia;o__Sphaerochaetales;f__Sphaerochaetaceae;g__;s__	Placement	taxonomic novelty determined using RED	N/A	88.47	11	0.873789	N/A
A22_L1_390390_idba_bin.48	d__Bacteria;p__Firmicutes_A;c__Clostridia_A;o__Christensenellales;f__CAG-917;g__UMGS1688;s__	N/A	N/A	N/A	N/A	N/A	GCA_900544575.1	d__Bacteria;p__Firmicutes_A;c__Clostridia_A;o__Christensenellales;f__CAG-917;g__UMGS1688;s__UMGS1688 sp900544575	80.46	0.65	d__Bacteria;p__Firmicutes_A;c__Clostridia_A;o__Christensenellales;f__CAG-917;g__UMGS1688;s__	Placement	taxonomic classification fully defined by topology	GCA_900553825.1, s__UMGS1688 sp900553825, 95.0, 80.83, 0.53; GCA_900545885.1, s__UMGS1688 sp900545885, 95.0, 78.08, 0.3; GCA_900554085.1, s__UMGS1688 sp900554085, 95.0, 77.64, 0.27	82.32	11	0.976543	N/A
A22_L1_390390_idba_bin.49	d__Bacteria;p__Firmicutes;c__Bacilli;o__RFN20;f__CAG-826;g__;s__	N/A	N/A	N/A	N/A	N/A	N/A	N/A	N/A	N/A	d__Bacteria;p__Firmicutes;c__Bacilli;o__RFN20;f__CAG-826;g__;s__	Placement	taxonomic novelty determined using RED	N/A	89.9	11	0.872812	N/A
A22_L1_390390_idba_bin.59	d__Bacteria;p__Proteobacteria;c__Alphaproteobacteria;o__Rs-D84;f__Rs-D84;g__Rs-D84;s__	N/A	N/A	N/A	N/A	N/A	GCA_900546185.1	d__Bacteria;p__Proteobacteria;c__Alphaproteobacteria;o__Rs-D84;f__Rs-D84;g__Rs-D84;s__Rs-D84 sp900546185	79.41	0.56	d__Bacteria;p__Proteobacteria;c__Alphaproteobacteria;o__Rs-D84;f__Rs-D84;g__Rs-D84;s__	Placement	taxonomic classification fully defined by topology	GCA_900546225.1, s__Rs-D84 sp900546225, 95.0, 78.62, 0.42; GCA_900550565.1, s__Rs-D84 sp900550565, 95.0, 78.55, 0.5; GCA_002437665.1, s__Rs-D84 sp002437665, 95.0, 78.53, 0.4; GCA_900550495.1, s__Rs-D84 sp900550495, 95.0, 78.46, 0.43; GCA_900549365.1, s__Rs-D84 sp900549365, 95.0, 78.37, 0.45; GCA_900320405.1, s__Rs-D84 sp900320405, 95.0, 78.3, 0.32; GCA_900313105.1, s__Rs-D84 sp900313105, 95.0, 77…	80.32	11	0.976946	N/A
A22_L1_390390_idba_bin.61	d__Bacteria;p__Bacteroidota;c__Bacteroidia;o__Bacteroidales;f__UBA932;g__CAG-831;s__	N/A	N/A	N/A	N/A	N/A	N/A	N/A	N/A	N/A	d__Bacteria;p__Bacteroidota;c__Bacteroidia;o__Bacteroidales;f__UBA932;g__CAG-831;s__	Placement	taxonomic classification fully defined by topology	GCA_900550465.1, s__CAG-831 sp900550465, 95.0, 83.21, 0.57; GCA_900544175.1, s__CAG-831 sp900544175, 95.0, 81.59, 0.5; GCA_000432775.1, s__CAG-831 sp000432775, 95.0, 81.46, 0.54	76.83	11	0.953653	N/A
A22_L1_390390_idba_bin.64	d__Archaea;p__Halobacteriota;c__Methanomicrobia;o__Methanomicrobiales;f__Methanocorpusculaceae;g__Methanocorpusculum;s__	N/A	N/A	N/A	N/A	N/A	GCA_001940805.1	d__Archaea;p__Halobacteriota;c__Methanomicrobia;o__Methanomicrobiales;f__Methanocorpusculaceae;g__Methanocorpusculum;s__Methanocorpusculum sp001940805	82.9	0.73	d__Archaea;p__Halobacteriota;c__Methanomicrobia;o__Methanomicrobiales;f__Methanocorpusculaceae;g__Methanocorpusculum;s__	Placement	taxonomic classification fully defined by topology	GCF_000015765.1, s__Methanocorpusculum labreanum, 95.0, 78.96, 0.23; GCA_003315675.1, s__Methanocorpusculum sp003315675, 95.0, 78.61, 0.22; GCA_002498375.1, s__Methanocorpusculum sp002498375, 95.0, 78.5, 0.25; GCA_002506085.1, s__Methanocorpusculum sp002506085, 95.0, 78.41, 0.2; GCF_002287215.1, s__Methanocorpusculum parvum, 95.0, 78.4, 0.23	78.59	11	0.973006	N/A
A22_L1_390390_idba_bin.8	d__Bacteria;p__Firmicutes_A;c__Clostridia_A;o__Christensenellales;f__UBA3700;g__;s__	N/A	N/A	N/A	N/A	N/A	N/A	N/A	N/A	N/A	d__Bacteria;p__Firmicutes_A;c__Clostridia_A;o__Christensenellales;f__;g__;s__	Placement	taxonomic novelty determined using RED	N/A	90.44	11	0.838118	N/A
A22_L3_390390_idba_bin.11	d__Bacteria;p__Bacteroidota;c__Bacteroidia;o__Bacteroidales;f__UBA932;g__RC9;s__	N/A	N/A	N/A	N/A	N/A	GCA_900543205.1	d__Bacteria;p__Bacteroidota;c__Bacteroidia;o__Bacteroidales;f__UBA932;g__RC9;s__RC9 sp900543205	84.56	0.8	d__Bacteria;p__Bacteroidota;c__Bacteroidia;o__Bacteroidales;f__UBA932;g__RC9;s__	Placement	taxonomic classification fully defined by topology	GCA_001915575.1, s__RC9 sp001915575, 95.0, 79.8, 0.55; GCF_900167895.1, s__RC9 sp900167895, 95.0, 79.15, 0.47; GCA_900319975.1, s__RC9 sp900319975, 95.0, 79.08, 0.41; GCA_900541925.1, s__RC9 sp900541925, 95.0, 78.91, 0.39; GCA_002438805.1, s__RC9 sp002438805, 95.0, 78.66, 0.43; GCA_002439095.1, s__RC9 sp002439095, 95.0, 78.52, 0.35; GCA_004555145.1, s__RC9 sp004555145, 95.0, 78.5, 0.27; GCA_00160…	87.44	11	0.991729	N/A
A22_L3_390390_idba_bin.15	d__Bacteria;p__Proteobacteria;c__Alphaproteobacteria;o__RF32;f__CAG-239;g__CAG-495;s__	N/A	N/A	N/A	N/A	N/A	GCA_000432275.1	d__Bacteria;p__Proteobacteria;c__Alphaproteobacteria;o__RF32;f__CAG-239;g__CAG-495;s__CAG-495 sp000432275	77.52	0.19	d__Bacteria;p__Proteobacteria;c__Alphaproteobacteria;o__RF32;f__CAG-239;g__CAG-495;s__	Placement	taxonomic classification fully defined by topology	GCA_001917125.1, s__CAG-495 sp001917125, 95.0, 77.71, 0.23; GCA_000436375.1, s__CAG-495 sp000436375, 95.0, 77.54, 0.2; GCA_900540425.1, s__CAG-495 sp900540425, 95.0, 77.49, 0.18; GCA_900551585.1, s__CAG-495 sp900551585, 95.0, 77.47, 0.17; GCA_900538765.1, s__CAG-495 sp900538765, 95.0, 77.38, 0.17	95.36	11	0.947014	N/A
A22_L3_390390_idba_bin.34	d__Bacteria;p__Bacteroidota;c__Bacteroidia;o__Bacteroidales;f__Bacteroidaceae;g__UBA1794;s__	N/A	N/A	N/A	N/A	N/A	N/A	N/A	N/A	N/A	d__Bacteria;p__Bacteroidota;c__Bacteroidia;o__Bacteroidales;f__Bacteroidaceae;g__;s__	Placement	taxonomic novelty determined using RED	N/A	96.81	11	0.905949	N/A
A22_L3_390390_idba_bin.49	d__Bacteria;p__Firmicutes;c__Bacilli;o__RFN20;f__CAG-826;g__UBA733;s__	N/A	N/A	N/A	N/A	N/A	N/A	N/A	N/A	N/A	d__Bacteria;p__Firmicutes;c__Bacilli;o__RFN20;f__CAG-826;g__UBA733;s__	Placement	taxonomic classification fully defined by topology	GCA_900317295.1, s__UBA733 sp900317295, 95.0, 78.95, 0.14; GCA_002321395.1, s__UBA733 sp002321395, 95.0, 78.66, 0.15; GCA_004561785.1, s__UBA733 sp004561785, 95.0, 78.38, 0.18; GCA_002472275.1, s__UBA733 sp002472275, 95.0, 77.92, 0.18	86.87	11	0.960636	N/A
A22_L3_390390_idba_bin.61	d__Bacteria;p__Proteobacteria;c__Alphaproteobacteria;o__RF32;f__CAG-239;g__CAG-495;s__	N/A	N/A	N/A	N/A	N/A	GCA_900551585.1	d__Bacteria;p__Proteobacteria;c__Alphaproteobacteria;o__RF32;f__CAG-239;g__CAG-495;s__CAG-495 sp900551585	78.08	0.37	d__Bacteria;p__Proteobacteria;c__Alphaproteobacteria;o__RF32;f__CAG-239;g__CAG-495;s__	Placement	taxonomic classification fully defined by topology	GCA_900538765.1, s__CAG-495 sp900538765, 95.0, 77.37, 0.16; GCA_001917125.1, s__CAG-495 sp001917125, 95.0, 77.26, 0.16; GCA_000432275.1, s__CAG-495 sp000432275, 95.0, 77.12, 0.16; GCA_900540425.1, s__CAG-495 sp900540425, 95.0, 76.75, 0.14; GCA_000436375.1, s__CAG-495 sp000436375, 95.0, 76.45, 0.11	96.37	11	0.956379	N/A
A23_L1_391391_idba_bin.132	d__Bacteria;p__Bacteroidota;c__Bacteroidia;o__Bacteroidales;f__Barnesiellaceae;g__Barnesiella;s__Barnesiella viscericola	GCF_000512915.1	95	d__Bacteria;p__Bacteroidota;c__Bacteroidia;o__Bacteroidales;f__Barnesiellaceae;g__Barnesiella;s__Barnesiella viscericola	97.33	0.87	GCF_000512915.1	d__Bacteria;p__Bacteroidota;c__Bacteroidia;o__Bacteroidales;f__Barnesiellaceae;g__Barnesiella;s__Barnesiella viscericola	97.33	0.87	d__Bacteria;p__Bacteroidota;c__Bacteroidia;o__Bacteroidales;f__Barnesiellaceae;g__Barnesiella;s__	ANI/Placement	topological placement and ANI have congruent species assignments	GCF_002159975.1, s__Barnesiella sp002159975, 95.0, 86.5, 0.74; GCF_002161555.1, s__Barnesiella sp002161555, 95.0, 85.27, 0.76; GCF_000296465.1, s__Barnesiella intestinihominis, 95.0, 78.65, 0.34; GCA_900538555.1, s__Barnesiella sp900538555, 95.0, 77.08, 0.16; GCA_900542255.1, s__Barnesiella sp900542255, 95.0, 77.0, 0.13; GCA_900538705.1, s__Barnesiella sp900538705, 95.0, 76.77, 0.08; GCA_00315088…	80.79	11	N/A	N/A
A23_L1_391391_idba_bin.138	d__Bacteria;p__Bacteroidota;c__Bacteroidia;o__Bacteroidales;f__UBA932;g__RC9;s__	N/A	N/A	N/A	N/A	N/A	GCA_900543205.1	d__Bacteria;p__Bacteroidota;c__Bacteroidia;o__Bacteroidales;f__UBA932;g__RC9;s__RC9 sp900543205	84.36	0.8	d__Bacteria;p__Bacteroidota;c__Bacteroidia;o__Bacteroidales;f__UBA932;g__RC9;s__	Placement	taxonomic classification fully defined by topology	GCA_001915575.1, s__RC9 sp001915575, 95.0, 80.71, 0.52; GCA_900319975.1, s__RC9 sp900319975, 95.0, 79.26, 0.39; GCF_900167895.1, s__RC9 sp900167895, 95.0, 79.25, 0.48; GCA_900541925.1, s__RC9 sp900541925, 95.0, 78.65, 0.39; GCA_002438805.1, s__RC9 sp002438805, 95.0, 78.59, 0.39; GCA_002439095.1, s__RC9 sp002439095, 95.0, 78.37, 0.33; GCA_900318565.1, s__RC9 sp900318565, 95.0, 78.27, 0.27; GCA_900…	76.75	11	0.99132	N/A
A23_L1_391391_idba_bin.146	d__Bacteria;p__Bacteroidota;c__Bacteroidia;o__Bacteroidales;f__Paludibacteraceae;g__SFVR01;s__	N/A	N/A	N/A	N/A	N/A	N/A	N/A	N/A	N/A	d__Bacteria;p__Bacteroidota;c__Bacteroidia;o__Bacteroidales;f__Paludibacteraceae;g__;s__	Placement	taxonomic novelty determined using RED	N/A	92.22	11	0.908385	N/A
A23_L1_391391_idba_bin.154	d__Bacteria;p__Firmicutes_A;c__Clostridia_A;o__Christensenellales;f__CAG-917;g__UMGS1688;s__UMGS1688 sp900544575	GCA_900544575.1	95	d__Bacteria;p__Firmicutes_A;c__Clostridia_A;o__Christensenellales;f__CAG-917;g__UMGS1688;s__UMGS1688 sp900544575	98.18	0.94	GCA_900544575.1	d__Bacteria;p__Firmicutes_A;c__Clostridia_A;o__Christensenellales;f__CAG-917;g__UMGS1688;s__UMGS1688 sp900544575	98.18	0.94	d__Bacteria;p__Firmicutes_A;c__Clostridia_A;o__Christensenellales;f__CAG-917;g__UMGS1688;s__	ANI/Placement	topological placement and ANI have congruent species assignments	GCA_900553825.1, s__UMGS1688 sp900553825, 95.0, 79.84, 0.65; GCA_900545885.1, s__UMGS1688 sp900545885, 95.0, 78.88, 0.45; GCA_900554085.1, s__UMGS1688 sp900554085, 95.0, 78.26, 0.5	92.02	11	N/A	N/A
A23_L1_391391_idba_bin.162	d__Bacteria;p__Desulfobacterota;c__Desulfovibrionia;o__Desulfovibrionales;f__Desulfovibrionaceae;g__Desulfovibrio;s__	N/A	N/A	N/A	N/A	N/A	N/A	N/A	N/A	N/A	d__Bacteria;p__Desulfobacterota;c__Desulfovibrionia;o__Desulfovibrionales;f__Desulfovibrionaceae;g__Desulfovibrio;s__	Placement	taxonomic classification fully defined by topology	GCF_900116045.1, s__Desulfovibrio piger_A, 95.0, 80.05, 0.38; GCF_000156375.1, s__Desulfovibrio piger, 95.0, 79.98, 0.38; GCA_900556755.1, s__Desulfovibrio sp900556755, 95.0, 79.67, 0.36; GCF_001553605.1, s__Desulfovibrio fairfieldensis, 95.0, 78.81, 0.36; GCA_900540515.1, s__Desulfovibrio sp900540515, 95.0, 78.79, 0.35; GCF_900102485.1, s__Desulfovibrio legallii_A, 95.0, 78.69, 0.3; GCF_00042046…	90.56	11	0.932134	N/A
A23_L1_391391_idba_bin.26	d__Bacteria;p__Proteobacteria;c__Gammaproteobacteria;o__Enterobacterales;f__Succinivibrionaceae;g__Anaerobiospirillum;s__	N/A	N/A	N/A	N/A	N/A	N/A	N/A	N/A	N/A	d__Bacteria;p__Proteobacteria;c__Gammaproteobacteria;o__Enterobacterales;f__Succinivibrionaceae;g__;s__	Placement	taxonomic novelty determined using RED	N/A	99.21	11	0.948916	N/A
A23_L1_391391_idba_bin.29	d__Bacteria;p__Bacteroidota;c__Bacteroidia;o__Bacteroidales;f__Marinifilaceae;g__Odoribacter;s__	N/A	N/A	N/A	N/A	N/A	N/A	N/A	N/A	N/A	d__Bacteria;p__Bacteroidota;c__Bacteroidia;o__Bacteroidales;f__Marinifilaceae;g__Odoribacter;s__	Placement	taxonomic classification fully defined by topology	GCF_000190535.1, s__Odoribacter splanchnicus, 95.0, 77.03, 0.16; GCF_000243215.1, s__Odoribacter laneus, 95.0, 76.93, 0.04; GCA_900541415.1, s__Odoribacter sp900541415, 95.0, 76.54, 0.13; GCF_900091655.1, s__Odoribacter massiliensis, 95.0, 76.51, 0.11; GCA_900548135.1, s__Odoribacter sp900548135, 95.0, 76.27, 0.11; GCA_900544025.1, s__Odoribacter sp900544025, 95.0, 76.14, 0.1	77.28	11	0.963695	N/A
A23_L1_391391_idba_bin.32	d__Bacteria;p__Actinobacteriota;c__Actinomycetia;o__Actinomycetales;f__Bifidobacteriaceae;g__Bifidobacterium;s__Bifidobacterium gallinarum	GCF_000741215.1	95	d__Bacteria;p__Actinobacteriota;c__Actinomycetia;o__Actinomycetales;f__Bifidobacteriaceae;g__Bifidobacterium;s__Bifidobacterium gallinarum	96.83	0.83	GCF_000741215.1	d__Bacteria;p__Actinobacteriota;c__Actinomycetia;o__Actinomycetales;f__Bifidobacteriaceae;g__Bifidobacterium;s__Bifidobacterium gallinarum	96.83	0.83	d__Bacteria;p__Actinobacteriota;c__Actinomycetia;o__Actinomycetales;f__Bifidobacteriaceae;g__Bifidobacterium;s__	ANI/Placement	topological placement and ANI have congruent species assignments	GCF_000771405.1, s__Bifidobacterium pullorum, 95.0, 90.61, 0.78; GCF_003952945.1, s__Bifidobacterium sp003952945, 95.0, 82.2, 0.56; GCF_001042635.1, s__Bifidobacterium scardovii, 95.0, 82.18, 0.61; GCF_002259685.1, s__Bifidobacterium eulemuris, 95.0, 81.94, 0.56; GCF_003024955.1, s__Bifidobacterium callitrichos_A, 95.0, 81.94, 0.53; GCF_000741175.1, s__Bifidobacterium callitrichos, 95.0, 81.94, 0…	93.25	11	N/A	N/A
A23_L1_391391_idba_bin.37	d__Bacteria;p__Proteobacteria;c__Alphaproteobacteria;o__Rs-D84;f__Rs-D84;g__Rs-D84;s__	N/A	N/A	N/A	N/A	N/A	GCA_900546185.1	d__Bacteria;p__Proteobacteria;c__Alphaproteobacteria;o__Rs-D84;f__Rs-D84;g__Rs-D84;s__Rs-D84 sp900546185	79	0.63	d__Bacteria;p__Proteobacteria;c__Alphaproteobacteria;o__Rs-D84;f__Rs-D84;g__Rs-D84;s__	Placement	taxonomic classification fully defined by topology	GCA_900549365.1, s__Rs-D84 sp900549365, 95.0, 78.49, 0.41; GCA_900550565.1, s__Rs-D84 sp900550565, 95.0, 78.46, 0.47; GCA_002437665.1, s__Rs-D84 sp002437665, 95.0, 78.3, 0.43; GCA_900546225.1, s__Rs-D84 sp900546225, 95.0, 78.24, 0.41; GCA_900550495.1, s__Rs-D84 sp900550495, 95.0, 78.03, 0.44; GCA_900320405.1, s__Rs-D84 sp900320405, 95.0, 77.72, 0.33; GCA_002373935.1, s__Rs-D84 sp002373935, 95.0, …	78.65	11	0.976088	N/A
A23_L1_391391_idba_bin.39	d__Bacteria;p__Bacteroidota;c__Bacteroidia;o__Bacteroidales;f__Marinifilaceae;g__Butyricimonas;s__	N/A	N/A	N/A	N/A	N/A	N/A	N/A	N/A	N/A	d__Bacteria;p__Bacteroidota;c__Bacteroidia;o__Bacteroidales;f__Marinifilaceae;g__;s__	Placement	taxonomic novelty determined using RED	N/A	84.88	11	0.948825	N/A
A23_L1_391391_idba_bin.43	d__Bacteria;p__Desulfobacterota;c__Desulfovibrionia;o__Desulfovibrionales;f__Desulfovibrionaceae;g__Desulfovibrio;s__Desulfovibrio sp002159665	GCF_002159665.1	95	d__Bacteria;p__Desulfobacterota;c__Desulfovibrionia;o__Desulfovibrionales;f__Desulfovibrionaceae;g__Desulfovibrio;s__Desulfovibrio sp002159665	98.61	0.94	GCF_002159665.1	d__Bacteria;p__Desulfobacterota;c__Desulfovibrionia;o__Desulfovibrionales;f__Desulfovibrionaceae;g__Desulfovibrio;s__Desulfovibrio sp002159665	98.61	0.94	d__Bacteria;p__Desulfobacterota;c__Desulfovibrionia;o__Desulfovibrionales;f__Desulfovibrionaceae;g__Desulfovibrio;s__	ANI/Placement	topological placement and ANI have congruent species assignments	GCA_002369295.1, s__Desulfovibrio sp002369295, 95.0, 78.09, 0.21; GCF_900116045.1, s__Desulfovibrio piger_A, 95.0, 77.93, 0.21; GCA_900319575.1, s__Desulfovibrio sp900319575, 95.0, 77.58, 0.2; GCA_900546145.1, s__Desulfovibrio sp900546145, 95.0, 77.58, 0.19; GCF_000156375.1, s__Desulfovibrio piger, 95.0, 77.54, 0.22; GCA_900556755.1, s__Desulfovibrio sp900556755, 95.0, 77.53, 0.16; GCA_900547595.…	86.37	11	N/A	N/A
A23_L1_391391_idba_bin.65	d__Bacteria;p__Bacteroidota;c__Bacteroidia;o__Bacteroidales;f__Muribaculaceae;g__CAG-279;s__CAG-279 sp900541555	GCA_900541555.1	95	d__Bacteria;p__Bacteroidota;c__Bacteroidia;o__Bacteroidales;f__Muribaculaceae;g__CAG-279;s__CAG-279 sp900541555	98.38	0.9	GCA_900541555.1	d__Bacteria;p__Bacteroidota;c__Bacteroidia;o__Bacteroidales;f__Muribaculaceae;g__CAG-279;s__CAG-279 sp900541555	98.38	0.9	d__Bacteria;p__Bacteroidota;c__Bacteroidia;o__Bacteroidales;f__Muribaculaceae;g__CAG-279;s__	ANI/Placement	topological placement and ANI have congruent species assignments	GCA_004561555.1, s__CAG-279 sp004561555, 95.0, 77.52, 0.12; GCA_900544305.1, s__CAG-279 sp900544305, 95.0, 77.28, 0.14; GCA_004555955.1, s__CAG-279 sp004555955, 95.0, 77.1, 0.12; GCA_900548875.1, s__CAG-279 sp900548875, 95.0, 77.08, 0.16; GCA_900556245.1, s__CAG-279 sp900556245, 95.0, 76.81, 0.16; GCA_000437795.1, s__CAG-279 sp000437795, 95.0, 76.81, 0.18; GCA_900550025.1, s__CAG-279 sp900550025,…	80.89	11	N/A	N/A
A23_L1_391391_idba_bin.82	d__Bacteria;p__Firmicutes_A;c__Clostridia;o__Peptostreptococcales;f__Anaerovoracaceae;g__;s__	N/A	N/A	N/A	N/A	N/A	N/A	N/A	N/A	N/A	d__Bacteria;p__Firmicutes_A;c__Clostridia;o__Peptostreptococcales;f__Anaerovoracaceae;g__;s__	Placement	taxonomic novelty determined using RED	N/A	98.13	11	0.852827	N/A
A23_L1_391391_idba_bin.85	d__Bacteria;p__Firmicutes_A;c__Clostridia_A;o__Christensenellales;f__CAG-917;g__UMGS1688;s__	N/A	N/A	N/A	N/A	N/A	GCA_900544575.1	d__Bacteria;p__Firmicutes_A;c__Clostridia_A;o__Christensenellales;f__CAG-917;g__UMGS1688;s__UMGS1688 sp900544575	81.36	0.68	d__Bacteria;p__Firmicutes_A;c__Clostridia_A;o__Christensenellales;f__CAG-917;g__UMGS1688;s__	Placement	taxonomic classification fully defined by topology	GCA_900553825.1, s__UMGS1688 sp900553825, 95.0, 79.64, 0.56; GCA_900545885.1, s__UMGS1688 sp900545885, 95.0, 78.44, 0.35; GCA_900554085.1, s__UMGS1688 sp900554085, 95.0, 77.13, 0.28	84.13	11	0.978875	N/A
A23_L1_391391_idba_bin.97	d__Bacteria;p__Bacteroidota;c__Bacteroidia;o__Bacteroidales;f__Bacteroidaceae;g__Prevotella;s__Prevotella sp000435635	GCA_000435635.1	95	d__Bacteria;p__Bacteroidota;c__Bacteroidia;o__Bacteroidales;f__Bacteroidaceae;g__Prevotella;s__Prevotella sp000435635	96.72	0.84	GCA_000435635.1	d__Bacteria;p__Bacteroidota;c__Bacteroidia;o__Bacteroidales;f__Bacteroidaceae;g__Prevotella;s__Prevotella sp000435635	96.72	0.84	d__Bacteria;p__Bacteroidota;c__Bacteroidia;o__Bacteroidales;f__Bacteroidaceae;g__Prevotella;s__	ANI/Placement	topological placement and ANI have congruent species assignments	GCF_900113305.1, s__Prevotella sp900113305, 95.0, 77.35, 0.11; GCA_002439605.1, s__Prevotella sp002439605, 95.0, 77.31, 0.1; GCA_900316015.1, s__Prevotella sp900316015, 95.0, 77.23, 0.07; GCF_000184945.1, s__Prevotella buccae, 95.0, 77.22, 0.15; GCA_900313215.1, s__Prevotella sp900313215, 95.0, 77.2, 0.12; GCF_000613585.1, s__Prevotella denticola, 95.0, 77.2, 0.07; GCA_002440225.1, s__Prevotella …	96.87	11	N/A	N/A
A23_L4_391391_idba_bin.106	d__Archaea;p__Thermoplasmatota;c__Thermoplasmata;o__Methanomassiliicoccales;f__Methanomethylophilaceae;g__UBA71;s__UBA71 sp006954425	GCA_006954425.1	95	d__Archaea;p__Thermoplasmatota;c__Thermoplasmata;o__Methanomassiliicoccales;f__Methanomethylophilaceae;g__UBA71;s__UBA71 sp006954425	97.97	0.9	GCA_006954425.1	d__Archaea;p__Thermoplasmatota;c__Thermoplasmata;o__Methanomassiliicoccales;f__Methanomethylophilaceae;g__UBA71;s__UBA71 sp006954425	97.97	0.9	d__Archaea;p__Thermoplasmatota;c__Thermoplasmata;o__Methanomassiliicoccales;f__Methanomethylophilaceae;g__UBA71;s__	ANI/Placement	topological placement and ANI have congruent species assignments	GCA_002504405.1, s__UBA71 sp002504405, 95.0, 81.85, 0.58; GCA_006954465.1, s__UBA71 sp006954465, 95.0, 80.49, 0.4; GCA_002506425.1, s__UBA71 sp002506425, 95.0, 79.99, 0.42; GCA_002504495.1, s__UBA71 sp002504495, 95.0, 79.23, 0.34	80.29	11	N/A	N/A
A23_L4_391391_idba_bin.12	d__Bacteria;p__Firmicutes_A;c__Clostridia_A;o__Christensenellales;f__UBA3700;g__;s__	N/A	N/A	N/A	N/A	N/A	N/A	N/A	N/A	N/A	d__Bacteria;p__Firmicutes_A;c__Clostridia_A;o__Christensenellales;f__;g__;s__	Placement	taxonomic novelty determined using RED	N/A	91.92	11	0.839962	N/A
A23_L4_391391_idba_bin.13	d__Bacteria;p__Bacteroidota;c__Bacteroidia;o__Bacteroidales;f__Bacteroidaceae;g__CAG-462;s__CAG-462 sp003489705	GCA_003489705.1	95	d__Bacteria;p__Bacteroidota;c__Bacteroidia;o__Bacteroidales;f__Bacteroidaceae;g__CAG-462;s__CAG-462 sp003489705	98.68	0.8	GCA_003489705.1	d__Bacteria;p__Bacteroidota;c__Bacteroidia;o__Bacteroidales;f__Bacteroidaceae;g__CAG-462;s__CAG-462 sp003489705	98.68	0.8	d__Bacteria;p__Bacteroidota;c__Bacteroidia;o__Bacteroidales;f__Bacteroidaceae;g__CAG-462;s__	ANI/Placement	topological placement and ANI have congruent species assignments	GCF_900291465.1, s__CAG-462 sp900291465, 95.0, 79.33, 0.44	80.14	11	N/A	N/A
A23_L4_391391_idba_bin.19	d__Bacteria;p__Firmicutes_A;c__Clostridia;o__Oscillospirales;f__Ruminococcaceae;g__Faecalibacterium;s__	N/A	N/A	N/A	N/A	N/A	GCF_002160915.1	d__Bacteria;p__Firmicutes_A;c__Clostridia;o__Oscillospirales;f__Ruminococcaceae;g__Faecalibacterium;s__Faecalibacterium sp002160915	87.07	0.79	d__Bacteria;p__Firmicutes_A;c__Clostridia;o__Oscillospirales;f__Ruminococcaceae;g__Faecalibacterium;s__	Placement	taxonomic classification fully defined by topology	GCF_002160895.1, s__Faecalibacterium sp002160895, 95.0, 86.52, 0.8; GCA_900539945.1, s__Faecalibacterium sp900539945, 95.0, 82.01, 0.58; GCF_002550035.1, s__Faecalibacterium prausnitzii_E, 95.0, 81.78, 0.58; GCF_002549775.1, s__Faecalibacterium prausnitzii_F, 95.0, 81.78, 0.6; GCF_002549975.1, s__Faecalibacterium prausnitzii_H, 95.0, 81.6, 0.56; GCA_003293635.1, s__Faecalibacterium prausnitzii_G,…	77.38	11	0.990108	N/A
A23_L4_391391_idba_bin.4	d__Bacteria;p__Firmicutes_C;c__Negativicutes;o__Selenomonadales;f__Selenomonadaceae;g__Megamonas;s__Megamonas hypermegale	GCF_900187035.1	95	d__Bacteria;p__Firmicutes_C;c__Negativicutes;o__Selenomonadales;f__Selenomonadaceae;g__Megamonas;s__Megamonas hypermegale	98.27	0.93	GCF_900187035.1	d__Bacteria;p__Firmicutes_C;c__Negativicutes;o__Selenomonadales;f__Selenomonadaceae;g__Megamonas;s__Megamonas hypermegale	98.27	0.93	d__Bacteria;p__Firmicutes_C;c__Negativicutes;o__Selenomonadales;f__Selenomonadaceae;g__Megamonas;s__	ANI/Placement	topological placement and ANI have congruent species assignments	GCA_002314325.1, s__Megamonas hypermegale_A, 95.0, 82.16, 0.57; GCF_000245775.1, s__Megamonas funiformis, 95.0, 81.66, 0.63; GCA_900556715.1, s__Megamonas sp900556715, 95.0, 81.63, 0.57; GCA_900554895.1, s__Megamonas sp900554895, 95.0, 80.58, 0.52	97.5	11	N/A	N/A
A23_L4_391391_idba_bin.41	d__Bacteria;p__Proteobacteria;c__Alphaproteobacteria;o__Rs-D84;f__Rs-D84;g__Rs-D84;s__	N/A	N/A	N/A	N/A	N/A	GCA_900546185.1	d__Bacteria;p__Proteobacteria;c__Alphaproteobacteria;o__Rs-D84;f__Rs-D84;g__Rs-D84;s__Rs-D84 sp900546185	82.94	0.78	d__Bacteria;p__Proteobacteria;c__Alphaproteobacteria;o__Rs-D84;f__Rs-D84;g__Rs-D84;s__	Placement	taxonomic classification fully defined by topology	GCA_002437665.1, s__Rs-D84 sp002437665, 95.0, 78.43, 0.39; GCA_900550565.1, s__Rs-D84 sp900550565, 95.0, 78.21, 0.45; GCA_900549365.1, s__Rs-D84 sp900549365, 95.0, 78.09, 0.34; GCA_900546225.1, s__Rs-D84 sp900546225, 95.0, 78.06, 0.39; GCA_900550495.1, s__Rs-D84 sp900550495, 95.0, 77.88, 0.4; GCA_900320405.1, s__Rs-D84 sp900320405, 95.0, 77.75, 0.32; GCA_002371155.1, s__Rs-D84 sp002371155, 95.0, …	76.67	11	0.983931	N/A
A23_L4_391391_idba_bin.54	d__Bacteria;p__Firmicutes_A;c__Clostridia;o__Oscillospirales;f__Acutalibacteraceae;g__CAG-180;s__	N/A	N/A	N/A	N/A	N/A	N/A	N/A	N/A	N/A	d__Bacteria;p__Firmicutes_A;c__Clostridia;o__Oscillospirales;f__Acutalibacteraceae;g__CAG-180;s__	Placement	taxonomic classification fully defined by topology	GCA_004555265.1, s__CAG-180 sp004555265, 95.0, 79.01, 0.41; GCA_002314305.1, s__CAG-180 sp002314305, 95.0, 78.72, 0.31; GCA_900540295.1, s__CAG-180 sp900540295, 95.0, 78.53, 0.39; GCA_900545625.1, s__CAG-180 sp900545625, 95.0, 78.07, 0.35; GCA_002490525.1, s__CAG-180 sp002490525, 95.0, 77.83, 0.29; GCA_000432435.1, s__CAG-180 sp000432435, 95.0, 77.28, 0.11; GCA_002437245.1, s__CAG-180 sp002437245…	97.32	11	0.924713	N/A
A23_L4_391391_idba_bin.75	d__Bacteria;p__Bacteroidota;c__Bacteroidia;o__Bacteroidales;f__Bacteroidaceae;g__Prevotella;s__Prevotella sp000431975	GCA_000431975.1	95	d__Bacteria;p__Bacteroidota;c__Bacteroidia;o__Bacteroidales;f__Bacteroidaceae;g__Prevotella;s__Prevotella sp000431975	97.5	0.85	GCA_000431975.1	d__Bacteria;p__Bacteroidota;c__Bacteroidia;o__Bacteroidales;f__Bacteroidaceae;g__Prevotella;s__Prevotella sp000431975	97.5	0.85	d__Bacteria;p__Bacteroidota;c__Bacteroidia;o__Bacteroidales;f__Bacteroidaceae;g__Prevotella;s__	ANI/Placement	topological placement and ANI have congruent species assignments	GCF_000424185.1, s__Prevotella sp000424185, 95.0, 78.16, 0.16; GCA_002481295.1, s__Prevotella sp002481295, 95.0, 78.06, 0.19; GCA_002353825.1, s__Prevotella sp002353825, 95.0, 77.91, 0.16; GCA_900546345.1, s__Prevotella sp900546345, 95.0, 77.84, 0.15; GCA_900540375.1, s__Prevotella sp900540375, 95.0, 77.83, 0.19; GCA_900317685.1, s__Prevotella sp900317685, 95.0, 77.79, 0.19; GCA_900543585.1, s__P…	96.17	11	N/A	N/A
A23_L4_391391_idba_bin.92	d__Bacteria;p__Bacteroidota;c__Bacteroidia;o__Bacteroidales;f__Bacteroidaceae;g__Prevotella;s__Prevotella sp000436595	GCA_000436595.1	95	d__Bacteria;p__Bacteroidota;c__Bacteroidia;o__Bacteroidales;f__Bacteroidaceae;g__Prevotella;s__Prevotella sp000436595	98.45	0.85	GCA_000436595.1	d__Bacteria;p__Bacteroidota;c__Bacteroidia;o__Bacteroidales;f__Bacteroidaceae;g__Prevotella;s__Prevotella sp000436595	98.45	0.85	d__Bacteria;p__Bacteroidota;c__Bacteroidia;o__Bacteroidales;f__Bacteroidaceae;g__Prevotella;s__	ANI/Placement	topological placement and ANI have congruent species assignments	GCA_900554545.1, s__Prevotella sp900554545, 95.0, 81.86, 0.51; GCA_900550365.1, s__Prevotella sp900550365, 95.0, 81.59, 0.58; GCA_900551055.1, s__Prevotella sp900551055, 95.0, 81.11, 0.45; GCA_900554045.1, s__Prevotella sp900554045, 95.0, 80.71, 0.46; GCA_000433175.1, s__Prevotella sp000433175, 95.0, 79.78, 0.4; GCF_001275135.1, s__Prevotella sp001275135, 95.0, 78.53, 0.33; GCA_000436695.1, s__Pr…	86.31	11	N/A	N/A
A24_L1_392392_idba_bin.36	d__Bacteria;p__Bacteroidota;c__Bacteroidia;o__Bacteroidales;f__Muribaculaceae;g__;s__	N/A	N/A	N/A	N/A	N/A	N/A	N/A	N/A	N/A	d__Bacteria;p__Bacteroidota;c__Bacteroidia;o__Bacteroidales;f__Muribaculaceae;g__;s__	Placement	taxonomic classification fully defined by topology	N/A	87.06	11	0.891147	N/A
A24_L1_392392_idba_bin.4	d__Bacteria;p__Firmicutes_A;c__Clostridia;o__Oscillospirales;f__Ruminococcaceae;g__Faecalibacterium;s__	N/A	N/A	N/A	N/A	N/A	GCF_002160915.1	d__Bacteria;p__Firmicutes_A;c__Clostridia;o__Oscillospirales;f__Ruminococcaceae;g__Faecalibacterium;s__Faecalibacterium sp002160915	87.07	0.82	d__Bacteria;p__Firmicutes_A;c__Clostridia;o__Oscillospirales;f__Ruminococcaceae;g__Faecalibacterium;s__	Placement	taxonomic classification fully defined by topology	GCF_002160895.1, s__Faecalibacterium sp002160895, 95.0, 86.53, 0.81; GCA_900539945.1, s__Faecalibacterium sp900539945, 95.0, 82.26, 0.58; GCF_002550035.1, s__Faecalibacterium prausnitzii_E, 95.0, 81.89, 0.59; GCF_002549775.1, s__Faecalibacterium prausnitzii_F, 95.0, 81.82, 0.63; GCF_002549975.1, s__Faecalibacterium prausnitzii_H, 95.0, 81.66, 0.6; GCA_003293635.1, s__Faecalibacterium prausnitzii_…	93.81	11	0.9901	N/A
A24_L1_392392_idba_bin.5	d__Bacteria;p__Bacteroidota;c__Bacteroidia;o__Bacteroidales;f__Bacteroidaceae;g__Phocaeicola;s__Phocaeicola sp900546095	GCA_900546095.1	95	d__Bacteria;p__Bacteroidota;c__Bacteroidia;o__Bacteroidales;f__Bacteroidaceae;g__Phocaeicola;s__Phocaeicola sp900546095	98.67	0.83	GCA_900546095.1	d__Bacteria;p__Bacteroidota;c__Bacteroidia;o__Bacteroidales;f__Bacteroidaceae;g__Phocaeicola;s__Phocaeicola sp900546095	98.67	0.83	d__Bacteria;p__Bacteroidota;c__Bacteroidia;o__Bacteroidales;f__Bacteroidaceae;g__Phocaeicola;s__	ANI/Placement	topological placement and ANI have congruent species assignments	GCA_900553185.1, s__Phocaeicola sp900553185, 95.0, 78.88, 0.25; GCA_900066455.1, s__Phocaeicola sp900066455, 95.0, 78.87, 0.3; GCF_000190575.1, s__Phocaeicola salanitronis, 95.0, 78.62, 0.26; GCA_900546355.1, s__Phocaeicola sp900546355, 95.0, 78.5, 0.21; GCA_900544675.1, s__Phocaeicola sp900544675, 95.0, 78.44, 0.24; GCF_900128455.1, s__Phocaeicola mediterraneensis, 95.0, 78.38, 0.3; GCF_00343753…	97.58	11	N/A	N/A
A24_L1_392392_idba_bin.6	d__Bacteria;p__Bacteroidota;c__Bacteroidia;o__Bacteroidales;f__UBA932;g__RC9;s__	N/A	N/A	N/A	N/A	N/A	GCA_900546395.1	d__Bacteria;p__Bacteroidota;c__Bacteroidia;o__Bacteroidales;f__UBA932;g__RC9;s__RC9 sp900546395	77.79	0.11	d__Bacteria;p__Bacteroidota;c__Bacteroidia;o__Bacteroidales;f__UBA932;g__RC9;s__	Placement	taxonomic classification fully defined by topology	GCA_001915575.1, s__RC9 sp001915575, 95.0, 77.7, 0.09; GCA_002439805.1, s__RC9 sp002439805, 95.0, 77.64, 0.1; GCA_900545245.1, s__RC9 sp900545245, 95.0, 77.36, 0.08; GCA_900543205.1, s__RC9 sp900543205, 95.0, 77.07, 0.08; GCA_004554455.1, s__RC9 sp004554455, 95.0, 77.03, 0.1; GCA_000431015.1, s__RC9 sp000431015, 95.0, 77.0, 0.07; GCA_002440085.1, s__RC9 sp002440085, 95.0, 76.93, 0.09; GCA_0045521…	95.56	11	0.947142	N/A
A24_L1_392392_idba_bin.78	d__Bacteria;p__Bacteroidota;c__Bacteroidia;o__Bacteroidales;f__Bacteroidaceae;g__;s__	N/A	N/A	N/A	N/A	N/A	N/A	N/A	N/A	N/A	d__Bacteria;p__Bacteroidota;c__Bacteroidia;o__Bacteroidales;f__Bacteroidaceae;g__;s__	Placement	taxonomic classification fully defined by topology	N/A	96.03	11	0.859414	N/A
A24_L4_392392_idba_bin.37	d__Bacteria;p__Firmicutes;c__Bacilli;o__RFN20;f__CAG-826;g__UBA4951;s__	N/A	N/A	N/A	N/A	N/A	N/A	N/A	N/A	N/A	d__Bacteria;p__Firmicutes;c__Bacilli;o__RFN20;f__CAG-826;g__UBA4951;s__	Placement	taxonomic classification fully defined by topology	N/A	84.21	11	0.944582	N/A
A24_L4_392392_idba_bin.40	d__Bacteria;p__Firmicutes_A;c__Clostridia_A;o__Christensenellales;f__UBA3700;g__;s__	N/A	N/A	N/A	N/A	N/A	N/A	N/A	N/A	N/A	d__Bacteria;p__Firmicutes_A;c__Clostridia_A;o__Christensenellales;f__;g__;s__	Placement	taxonomic novelty determined using RED	N/A	94.15	11	0.847189	N/A
A24_L4_392392_idba_bin.46	d__Bacteria;p__Firmicutes_A;c__Clostridia;o__Oscillospirales;f__Acutalibacteraceae;g__CAG-180;s__CAG-180 sp002314305	GCA_002314305.1	95	d__Bacteria;p__Firmicutes_A;c__Clostridia;o__Oscillospirales;f__Acutalibacteraceae;g__CAG-180;s__CAG-180 sp002314305	97.12	0.75	GCA_002314305.1	d__Bacteria;p__Firmicutes_A;c__Clostridia;o__Oscillospirales;f__Acutalibacteraceae;g__CAG-180;s__CAG-180 sp002314305	97.12	0.75	d__Bacteria;p__Firmicutes_A;c__Clostridia;o__Oscillospirales;f__Acutalibacteraceae;g__CAG-180;s__	ANI/Placement	topological placement and ANI have congruent species assignments	GCA_900545625.1, s__CAG-180 sp900545625, 95.0, 93.99, 0.82; GCA_004555265.1, s__CAG-180 sp004555265, 95.0, 77.76, 0.28; GCA_900540295.1, s__CAG-180 sp900540295, 95.0, 77.72, 0.27; GCA_002490525.1, s__CAG-180 sp002490525, 95.0, 77.35, 0.21	91.17	11	N/A	N/A
A24_L4_392392_idba_bin.47	d__Bacteria;p__Firmicutes;c__Bacilli;o__Acholeplasmatales;f__Anaeroplasmataceae;g__;s__	N/A	N/A	N/A	N/A	N/A	N/A	N/A	N/A	N/A	d__Bacteria;p__Firmicutes;c__Bacilli;o__Acholeplasmatales;f__Anaeroplasmataceae;g__;s__	Placement	taxonomic classification fully defined by topology	N/A	84.6	11	0.868781	N/A
A24_L4_392392_idba_bin.52	d__Bacteria;p__Verrucomicrobiota;c__Verrucomicrobiae;o__Opitutales;f__CAG-312;g__CAG-312;s__	N/A	N/A	N/A	N/A	N/A	GCA_900546565.1	d__Bacteria;p__Verrucomicrobiota;c__Verrucomicrobiae;o__Opitutales;f__CAG-312;g__CAG-312;s__CAG-312 sp900546565	77.23	0.24	d__Bacteria;p__Verrucomicrobiota;c__Verrucomicrobiae;o__Opitutales;f__CAG-312;g__CAG-312;s__	Placement	taxonomic classification fully defined by topology	GCA_900545705.1, s__CAG-312 sp900545705, 95.0, 77.8, 0.09; GCA_900545715.1, s__CAG-312 sp900545715, 95.0, 77.11, 0.1; GCA_002437405.1, s__CAG-312 sp002437405, 95.0, 77.03, 0.13; GCA_001917305.1, s__CAG-312 sp001917305, 95.0, 76.96, 0.12; GCA_900548275.1, s__CAG-312 sp900548275, 95.0, 76.75, 0.12; GCA_002405555.1, s__CAG-312 sp002405555, 95.0, 76.71, 0.13; GCA_000438015.1, s__CAG-312 sp000438015, …	88.25	11	0.960917	N/A
A24_L4_392392_idba_bin.56	d__Bacteria;p__Proteobacteria;c__Gammaproteobacteria;o__Burkholderiales;f__Burkholderiaceae;g__Sutterella;s__Sutterella sp900543805	GCA_900543805.1	95	d__Bacteria;p__Proteobacteria;c__Gammaproteobacteria;o__Burkholderiales;f__Burkholderiaceae;g__Sutterella;s__Sutterella sp900543805	97.89	0.88	GCA_900543805.1	d__Bacteria;p__Proteobacteria;c__Gammaproteobacteria;o__Burkholderiales;f__Burkholderiaceae;g__Sutterella;s__Sutterella sp900543805	97.89	0.88	d__Bacteria;p__Proteobacteria;c__Gammaproteobacteria;o__Burkholderiales;f__Burkholderiaceae;g__Sutterella;s__	ANI/Placement	topological placement and ANI have congruent species assignments	GCA_900545275.1, s__Sutterella sp900545275, 95.0, 93.23, 0.9; GCF_003609995.1, s__Sutterella megalosphaeroides, 95.0, 80.83, 0.48; GCF_000250875.1, s__Sutterella parvirubra, 95.0, 80.54, 0.45; GCF_000297775.1, s__Sutterella wadsworthensis_A, 95.0, 79.94, 0.43; GCF_006337085.1, s__Sutterella sp006337085, 95.0, 79.14, 0.38; GCF_003315195.1, s__Sutterella wadsworthensis, 95.0, 78.16, 0.21	95.38	11	N/A	N/A
A24_L4_392392_idba_bin.60	d__Bacteria;p__Bacteroidota;c__Bacteroidia;o__Bacteroidales;f__Muribaculaceae;g__CAG-279;s__	N/A	N/A	N/A	N/A	N/A	GCA_900550025.1	d__Bacteria;p__Bacteroidota;c__Bacteroidia;o__Bacteroidales;f__Muribaculaceae;g__CAG-279;s__CAG-279 sp900550025	84.15	0.58	d__Bacteria;p__Bacteroidota;c__Bacteroidia;o__Bacteroidales;f__Muribaculaceae;g__CAG-279;s__	Placement	taxonomic classification fully defined by topology	GCA_000437795.1, s__CAG-279 sp000437795, 95.0, 77.73, 0.13; GCA_900544305.1, s__CAG-279 sp900544305, 95.0, 77.49, 0.18; GCA_900548875.1, s__CAG-279 sp900548875, 95.0, 77.33, 0.16; GCA_900541555.1, s__CAG-279 sp900541555, 95.0, 77.18, 0.12; GCA_004555955.1, s__CAG-279 sp004555955, 95.0, 76.9, 0.1; GCA_900541935.1, s__CAG-279 sp900541935, 95.0, 76.59, 0.08	79.82	11	0.977877	N/A
A24_L4_392392_idba_bin.72	d__Bacteria;p__Firmicutes_A;c__Clostridia_A;o__Christensenellales;f__CAG-917;g__UMGS1688;s__	N/A	N/A	N/A	N/A	N/A	GCA_900544575.1	d__Bacteria;p__Firmicutes_A;c__Clostridia_A;o__Christensenellales;f__CAG-917;g__UMGS1688;s__UMGS1688 sp900544575	80.27	0.67	d__Bacteria;p__Firmicutes_A;c__Clostridia_A;o__Christensenellales;f__CAG-917;g__UMGS1688;s__	Placement	taxonomic classification fully defined by topology	GCA_900553825.1, s__UMGS1688 sp900553825, 95.0, 80.74, 0.58; GCA_900545885.1, s__UMGS1688 sp900545885, 95.0, 78.69, 0.29; GCA_900554085.1, s__UMGS1688 sp900554085, 95.0, 77.71, 0.28	81.43	11	0.976653	N/A
A24_L4_392392_idba_bin.86	d__Bacteria;p__Actinobacteriota;c__Coriobacteriia;o__Coriobacteriales;f__Coriobacteriaceae;g__An7;s__An7 sp002159765	GCF_002159765.1	95	d__Bacteria;p__Actinobacteriota;c__Coriobacteriia;o__Coriobacteriales;f__Coriobacteriaceae;g__An7;s__An7 sp002159765	97.41	0.83	GCF_002159765.1	d__Bacteria;p__Actinobacteriota;c__Coriobacteriia;o__Coriobacteriales;f__Coriobacteriaceae;g__An7;s__An7 sp002159765	97.41	0.83	d__Bacteria;p__Actinobacteriota;c__Coriobacteriia;o__Coriobacteriales;f__Coriobacteriaceae;g__An7;s__	ANI/Placement	topological placement and ANI have congruent species assignments	GCF_002161805.1, s__An7 sp002161805, 95.0, 84.79, 0.64; GCF_002159335.1, s__An7 sp002159335, 95.0, 83.48, 0.62	95.56	11	N/A	N/A
A24_L4_392392_idba_bin.90	d__Bacteria;p__Bacteroidota;c__Bacteroidia;o__Bacteroidales;f__Bacteroidaceae;g__Prevotella;s__Prevotella sp000435635	GCA_000435635.1	95	d__Bacteria;p__Bacteroidota;c__Bacteroidia;o__Bacteroidales;f__Bacteroidaceae;g__Prevotella;s__Prevotella sp000435635	97.54	0.88	GCA_000435635.1	d__Bacteria;p__Bacteroidota;c__Bacteroidia;o__Bacteroidales;f__Bacteroidaceae;g__Prevotella;s__Prevotella sp000435635	97.54	0.88	d__Bacteria;p__Bacteroidota;c__Bacteroidia;o__Bacteroidales;f__Bacteroidaceae;g__Prevotella;s__	ANI/Placement	topological placement and ANI have congruent species assignments	GCA_002439605.1, s__Prevotella sp002439605, 95.0, 77.46, 0.11; GCF_003043945.1, s__Prevotella sp003043945, 95.0, 77.3, 0.08; GCF_002251385.1, s__Prevotella sp002251385, 95.0, 77.24, 0.11; GCF_900113305.1, s__Prevotella sp900113305, 95.0, 77.15, 0.1; GCF_900199655.1, s__Prevotella sp900199655, 95.0, 77.14, 0.14; GCA_002437285.1, s__Prevotella sp002437285, 95.0, 77.12, 0.11; GCA_900316015.1, s__Pre…	96.45	11	N/A	N/A
A24_L4_392392_idba_bin.91	d__Bacteria;p__Firmicutes_A;c__Clostridia;o__Oscillospirales;f__Ruminococcaceae;g__Faecalibacterium;s__	N/A	N/A	N/A	N/A	N/A	GCF_002160915.1	d__Bacteria;p__Firmicutes_A;c__Clostridia;o__Oscillospirales;f__Ruminococcaceae;g__Faecalibacterium;s__Faecalibacterium sp002160915	86.9	0.84	d__Bacteria;p__Firmicutes_A;c__Clostridia;o__Oscillospirales;f__Ruminococcaceae;g__Faecalibacterium;s__	Placement	taxonomic classification fully defined by topology	GCF_002160895.1, s__Faecalibacterium sp002160895, 95.0, 86.49, 0.86; GCA_900539945.1, s__Faecalibacterium sp900539945, 95.0, 82.33, 0.61; GCF_002550035.1, s__Faecalibacterium prausnitzii_E, 95.0, 81.74, 0.62; GCF_002549775.1, s__Faecalibacterium prausnitzii_F, 95.0, 81.71, 0.65; GCF_002549975.1, s__Faecalibacterium prausnitzii_H, 95.0, 81.6, 0.63; GCF_000162015.1, s__Faecalibacterium prausnitzii_…	85.75	11	0.990337	N/A
A24_L4_392392_idba_bin.94	d__Bacteria;p__Bacteroidota;c__Bacteroidia;o__Bacteroidales;f__Rikenellaceae;g__Alistipes;s__Alistipes sp900546065	GCA_900546065.1	95	d__Bacteria;p__Bacteroidota;c__Bacteroidia;o__Bacteroidales;f__Rikenellaceae;g__Alistipes;s__Alistipes sp900546065	97.97	0.9	GCA_900546065.1	d__Bacteria;p__Bacteroidota;c__Bacteroidia;o__Bacteroidales;f__Rikenellaceae;g__Alistipes;s__Alistipes sp900546065	97.97	0.9	d__Bacteria;p__Bacteroidota;c__Bacteroidia;o__Bacteroidales;f__Rikenellaceae;g__Alistipes;s__	ANI/Placement	topological placement and ANI have congruent species assignments	GCA_900544265.1, s__Alistipes sp900544265, 95.0, 78.87, 0.34; GCA_000434235.1, s__Alistipes sp000434235, 95.0, 78.82, 0.34; GCF_900290115.1, s__Alistipes sp900290115, 95.0, 78.81, 0.34; GCA_900542505.1, s__Alistipes sp900542505, 95.0, 78.75, 0.32; GCF_900604385.1, s__Alistipes sp002159375, 95.0, 78.57, 0.33; GCA_001941065.1, s__Alistipes sp001941065, 95.0, 78.56, 0.26; GCF_006542685.1, s__Alistip…	88.95	11	N/A	N/A
A25_L4_393393_idba_bin.103	d__Bacteria;p__Spirochaetota;c__Spirochaetia;o__Sphaerochaetales;f__Sphaerochaetaceae;g__Spiro-01;s__	N/A	N/A	N/A	N/A	N/A	N/A	N/A	N/A	N/A	d__Bacteria;p__Spirochaetota;c__Spirochaetia;o__Sphaerochaetales;f__Sphaerochaetaceae;g__;s__	Placement	taxonomic novelty determined using RED	N/A	81.63	11	0.869615	N/A
A25_L4_393393_idba_bin.107	d__Bacteria;p__Bacteroidota;c__Bacteroidia;o__Bacteroidales;f__UBA932;g__RC9;s__	N/A	N/A	N/A	N/A	N/A	GCA_900543205.1	d__Bacteria;p__Bacteroidota;c__Bacteroidia;o__Bacteroidales;f__UBA932;g__RC9;s__RC9 sp900543205	84.59	0.83	d__Bacteria;p__Bacteroidota;c__Bacteroidia;o__Bacteroidales;f__UBA932;g__RC9;s__	Placement	taxonomic classification fully defined by topology	GCA_001915575.1, s__RC9 sp001915575, 95.0, 79.8, 0.53; GCF_900167895.1, s__RC9 sp900167895, 95.0, 79.62, 0.45; GCA_900319975.1, s__RC9 sp900319975, 95.0, 79.35, 0.42; GCA_900541925.1, s__RC9 sp900541925, 95.0, 78.78, 0.39; GCA_001602885.1, s__RC9 sp001602885, 95.0, 78.76, 0.28; GCA_002438805.1, s__RC9 sp002438805, 95.0, 78.53, 0.4; GCA_002439095.1, s__RC9 sp002439095, 95.0, 78.45, 0.33; GCA_00455…	80.14	11	0.991478	N/A
A25_L4_393393_idba_bin.11	d__Bacteria;p__Campylobacterota;c__Campylobacteria;o__Campylobacterales;f__Helicobacteraceae;g__Helicobacter_D;s__Helicobacter_D pullorum	GCF_000155495.1	95	d__Bacteria;p__Campylobacterota;c__Campylobacteria;o__Campylobacterales;f__Helicobacteraceae;g__Helicobacter_D;s__Helicobacter_D pullorum	97.99	0.94	GCF_000155495.1	d__Bacteria;p__Campylobacterota;c__Campylobacteria;o__Campylobacterales;f__Helicobacteraceae;g__Helicobacter_D;s__Helicobacter_D pullorum	97.99	0.94	d__Bacteria;p__Campylobacterota;c__Campylobacteria;o__Campylobacterales;f__Helicobacteraceae;g__Helicobacter_D;s__	ANI/Placement	topological placement and ANI have congruent species assignments	GCF_003288905.1, s__Helicobacter_D sp003288905, 95.0, 79.98, 0.64; GCF_000162575.1, s__Helicobacter_D canadensis, 95.0, 79.98, 0.69; GCF_000158455.1, s__Helicobacter_D winghamensis, 95.0, 78.47, 0.36; GCF_003670295.1, s__Helicobacter_D sp003670295, 95.0, 78.26, 0.41; GCF_003245365.1, s__Helicobacter_D valdiviensis, 95.0, 78.06, 0.37; GCF_000765695.2, s__Helicobacter_D sp000765695, 95.0, 77.99, 0.…	93.06	11	N/A	N/A
A25_L4_393393_idba_bin.118	d__Bacteria;p__Bacteroidota;c__Bacteroidia;o__Bacteroidales;f__UBA932;g__UBA3382;s__UBA3382 sp002159555	GCF_002159555.1	95	d__Bacteria;p__Bacteroidota;c__Bacteroidia;o__Bacteroidales;f__UBA932;g__UBA3382;s__UBA3382 sp002159555	98.44	0.95	GCF_002159555.1	d__Bacteria;p__Bacteroidota;c__Bacteroidia;o__Bacteroidales;f__UBA932;g__UBA3382;s__UBA3382 sp002159555	98.44	0.95	d__Bacteria;p__Bacteroidota;c__Bacteroidia;o__Bacteroidales;f__UBA932;g__UBA3382;s__	ANI/Placement	topological placement and ANI have congruent species assignments	GCA_002358965.1, s__UBA3382 sp002358965, 95.0, 79.66, 0.51	90.06	11	N/A	N/A
A25_L4_393393_idba_bin.130	d__Bacteria;p__Desulfobacterota;c__Desulfovibrionia;o__Desulfovibrionales;f__Desulfovibrionaceae;g__Desulfovibrio;s__	N/A	N/A	N/A	N/A	N/A	N/A	N/A	N/A	N/A	d__Bacteria;p__Desulfobacterota;c__Desulfovibrionia;o__Desulfovibrionales;f__Desulfovibrionaceae;g__Desulfovibrio;s__	Placement	taxonomic classification fully defined by topology	GCF_900116045.1, s__Desulfovibrio piger_A, 95.0, 80.0, 0.39; GCF_000156375.1, s__Desulfovibrio piger, 95.0, 79.84, 0.39; GCA_900556755.1, s__Desulfovibrio sp900556755, 95.0, 79.55, 0.38; GCA_900540515.1, s__Desulfovibrio sp900540515, 95.0, 78.71, 0.38; GCF_001553605.1, s__Desulfovibrio fairfieldensis, 95.0, 78.7, 0.37; GCF_900102485.1, s__Desulfovibrio legallii_A, 95.0, 78.5, 0.31; GCF_000420465.…	94.98	11	0.931905	N/A
A25_L4_393393_idba_bin.140	d__Bacteria;p__Firmicutes;c__Bacilli;o__RFN20;f__CAG-826;g__UBA4951;s__	N/A	N/A	N/A	N/A	N/A	N/A	N/A	N/A	N/A	d__Bacteria;p__Firmicutes;c__Bacilli;o__RFN20;f__CAG-826;g__UBA4951;s__	Placement	taxonomic classification fully defined by topology	N/A	88.93	11	0.944525	N/A
A25_L4_393393_idba_bin.142	d__Bacteria;p__Firmicutes_A;c__Clostridia;o__Oscillospirales;f__Ruminococcaceae;g__Anaerofilum;s__	N/A	N/A	N/A	N/A	N/A	GCF_002160015.1	d__Bacteria;p__Firmicutes_A;c__Clostridia;o__Oscillospirales;f__Ruminococcaceae;g__Anaerofilum;s__Anaerofilum sp002160015	82.44	0.48	d__Bacteria;p__Firmicutes_A;c__Clostridia;o__Oscillospirales;f__Ruminococcaceae;g__;s__	Placement	taxonomic novelty determined using RED	N/A	92.52	11	0.938366	N/A
A25_L4_393393_idba_bin.143	d__Bacteria;p__Firmicutes_A;c__Clostridia;o__Oscillospirales;f__Acutalibacteraceae;g__UMGS905;s__UMGS905 sp900546735	GCA_900546735.1	95	d__Bacteria;p__Firmicutes_A;c__Clostridia;o__Oscillospirales;f__Acutalibacteraceae;g__UMGS905;s__UMGS905 sp900546735	97.15	0.84	GCA_900546735.1	d__Bacteria;p__Firmicutes_A;c__Clostridia;o__Oscillospirales;f__Acutalibacteraceae;g__UMGS905;s__UMGS905 sp900546735	97.15	0.84	d__Bacteria;p__Firmicutes_A;c__Clostridia;o__Oscillospirales;f__Acutalibacteraceae;g__UMGS905;s__	ANI/Placement	topological placement and ANI have congruent species assignments	N/A	95.56	11	N/A	N/A
A25_L4_393393_idba_bin.151	d__Bacteria;p__Bacteroidota;c__Bacteroidia;o__Bacteroidales;f__Bacteroidaceae;g__Phocaeicola;s__	N/A	N/A	N/A	N/A	N/A	GCA_900066445.1	d__Bacteria;p__Bacteroidota;c__Bacteroidia;o__Bacteroidales;f__Bacteroidaceae;g__Phocaeicola;s__Phocaeicola sp900066445	85.89	0.63	d__Bacteria;p__Bacteroidota;c__Bacteroidia;o__Bacteroidales;f__Bacteroidaceae;g__Phocaeicola;s__	Placement	taxonomic classification fully defined by topology	GCA_900544075.1, s__Phocaeicola sp900544075, 95.0, 88.16, 0.62; GCF_003437535.1, s__Phocaeicola plebeius_A, 95.0, 79.46, 0.2; GCA_900553185.1, s__Phocaeicola sp900553185, 95.0, 79.06, 0.16; GCF_000187895.1, s__Phocaeicola plebeius, 95.0, 78.95, 0.2; GCA_900066455.1, s__Phocaeicola sp900066455, 95.0, 78.86, 0.2; GCF_000154845.1, s__Phocaeicola coprocola, 95.0, 78.78, 0.21; GCF_900128495.1, s__Phoc…	91.17	11	0.990565	N/A
A25_L4_393393_idba_bin.153	d__Bacteria;p__Firmicutes_A;c__Clostridia_A;o__Christensenellales;f__CAG-917;g__UMGS1688;s__	N/A	N/A	N/A	N/A	N/A	GCA_900544575.1	d__Bacteria;p__Firmicutes_A;c__Clostridia_A;o__Christensenellales;f__CAG-917;g__UMGS1688;s__UMGS1688 sp900544575	81.4	0.66	d__Bacteria;p__Firmicutes_A;c__Clostridia_A;o__Christensenellales;f__CAG-917;g__UMGS1688;s__	Placement	taxonomic classification fully defined by topology	GCA_900553825.1, s__UMGS1688 sp900553825, 95.0, 79.63, 0.59; GCA_900545885.1, s__UMGS1688 sp900545885, 95.0, 78.16, 0.3; GCA_900554085.1, s__UMGS1688 sp900554085, 95.0, 77.44, 0.34	84.56	11	0.979737	N/A
A25_L4_393393_idba_bin.157	d__Bacteria;p__Bacteroidota;c__Bacteroidia;o__Bacteroidales;f__UBA932;g__RC9;s__	N/A	N/A	N/A	N/A	N/A	GCA_900546395.1	d__Bacteria;p__Bacteroidota;c__Bacteroidia;o__Bacteroidales;f__UBA932;g__RC9;s__RC9 sp900546395	77.18	0.14	d__Bacteria;p__Bacteroidota;c__Bacteroidia;o__Bacteroidales;f__UBA932;g__RC9;s__	Placement	taxonomic classification fully defined by topology	GCA_900545245.1, s__RC9 sp900545245, 95.0, 77.18, 0.08; GCA_002439805.1, s__RC9 sp002439805, 95.0, 76.97, 0.1; GCA_004552115.1, s__RC9 sp004552115, 95.0, 76.93, 0.09; GCA_002298075.1, s__RC9 sp002298075, 95.0, 76.93, 0.14; GCA_002438905.1, s__RC9 sp002438905, 95.0, 76.89, 0.08; GCA_002440085.1, s__RC9 sp002440085, 95.0, 76.78, 0.09; GCA_002314885.1, s__RC9 sp002314885, 95.0, 76.56, 0.08; GCA_0045…	77.12	11	0.945612	N/A
A25_L4_393393_idba_bin.31	d__Bacteria;p__Firmicutes;c__Bacilli;o__RFN20;f__CAG-826;g__UBA4855;s__	N/A	N/A	N/A	N/A	N/A	GCA_900540395.1	d__Bacteria;p__Firmicutes;c__Bacilli;o__RFN20;f__CAG-826;g__UBA4855;s__UBA4855 sp900540395	83.76	0.59	d__Bacteria;p__Firmicutes;c__Bacilli;o__RFN20;f__CAG-826;g__UBA4855;s__	Placement	taxonomic classification fully defined by topology	GCA_900545015.1, s__UBA4855 sp900545015, 95.0, 79.11, 0.27; GCA_900540365.1, s__UBA4855 sp900540365, 95.0, 77.83, 0.21; GCA_002399785.1, s__UBA4855 sp002399785, 95.0, 77.07, 0.15; GCA_002451465.1, s__UBA4855 sp002451465, 95.0, 76.59, 0.18; GCA_002438785.1, s__UBA4855 sp002438785, 95.0, 76.38, 0.17	74.05	11	0.989135	N/A
A25_L4_393393_idba_bin.37	d__Bacteria;p__Proteobacteria;c__Gammaproteobacteria;o__Burkholderiales;f__Burkholderiaceae;g__Sutterella;s__Sutterella sp900543805	GCA_900543805.1	95	d__Bacteria;p__Proteobacteria;c__Gammaproteobacteria;o__Burkholderiales;f__Burkholderiaceae;g__Sutterella;s__Sutterella sp900543805	97.6	0.85	GCA_900543805.1	d__Bacteria;p__Proteobacteria;c__Gammaproteobacteria;o__Burkholderiales;f__Burkholderiaceae;g__Sutterella;s__Sutterella sp900543805	97.6	0.85	d__Bacteria;p__Proteobacteria;c__Gammaproteobacteria;o__Burkholderiales;f__Burkholderiaceae;g__Sutterella;s__	ANI/Placement	topological placement and ANI have congruent species assignments	GCA_900545275.1, s__Sutterella sp900545275, 95.0, 93.17, 0.87; GCF_003609995.1, s__Sutterella megalosphaeroides, 95.0, 80.58, 0.46; GCF_000250875.1, s__Sutterella parvirubra, 95.0, 80.46, 0.41; GCF_000297775.1, s__Sutterella wadsworthensis_A, 95.0, 79.91, 0.39; GCF_006337085.1, s__Sutterella sp006337085, 95.0, 79.12, 0.36; GCF_003315195.1, s__Sutterella wadsworthensis, 95.0, 78.19, 0.18	89.11	11	N/A	N/A
A25_L4_393393_idba_bin.45	d__Bacteria;p__Bacteroidota;c__Bacteroidia;o__Bacteroidales;f__Bacteroidaceae;g__Phocaeicola;s__	N/A	N/A	N/A	N/A	N/A	GCA_900546095.1	d__Bacteria;p__Bacteroidota;c__Bacteroidia;o__Bacteroidales;f__Bacteroidaceae;g__Phocaeicola;s__Phocaeicola sp900546095	79.73	0.43	d__Bacteria;p__Bacteroidota;c__Bacteroidia;o__Bacteroidales;f__Bacteroidaceae;g__Phocaeicola;s__	Placement	taxonomic classification fully defined by topology	GCA_900066455.1, s__Phocaeicola sp900066455, 95.0, 78.37, 0.27; GCF_000190575.1, s__Phocaeicola salanitronis, 95.0, 78.34, 0.26; GCA_900546355.1, s__Phocaeicola sp900546355, 95.0, 78.23, 0.21; GCA_900544675.1, s__Phocaeicola sp900544675, 95.0, 78.15, 0.24; GCF_002161765.1, s__Phocaeicola sp002161765, 95.0, 78.07, 0.22; GCF_900128455.1, s__Phocaeicola mediterraneensis, 95.0, 78.06, 0.28; GCF_00216…	95.1	11	0.982313	N/A
A25_L4_393393_idba_bin.55	d__Bacteria;p__Bacteroidota;c__Bacteroidia;o__Bacteroidales;f__UBA932;g__RC9;s__	N/A	N/A	N/A	N/A	N/A	GCA_900546395.1	d__Bacteria;p__Bacteroidota;c__Bacteroidia;o__Bacteroidales;f__UBA932;g__RC9;s__RC9 sp900546395	77.93	0.15	d__Bacteria;p__Bacteroidota;c__Bacteroidia;o__Bacteroidales;f__UBA932;g__RC9;s__	Placement	taxonomic classification fully defined by topology	GCA_002298075.1, s__RC9 sp002298075, 95.0, 76.92, 0.11; GCA_004552115.1, s__RC9 sp004552115, 95.0, 76.79, 0.11; GCA_002438805.1, s__RC9 sp002438805, 95.0, 76.75, 0.08; GCA_002439805.1, s__RC9 sp002439805, 95.0, 76.72, 0.09; GCA_004552615.1, s__RC9 sp004552615, 95.0, 76.61, 0.09; GCA_000432515.1, s__RC9 sp000432515, 95.0, 76.59, 0.09; GCA_004554455.1, s__RC9 sp004554455, 95.0, 76.49, 0.08; GCA_900…	80.97	11	0.95958	N/A
A25_L4_393393_idba_bin.73	d__Bacteria;p__Spirochaetota;c__Spirochaetia;o__Treponematales;f__Treponemataceae;g__Treponema_F;s__	N/A	N/A	N/A	N/A	N/A	N/A	N/A	N/A	N/A	d__Bacteria;p__Spirochaetota;c__Spirochaetia;o__Treponematales;f__Treponemataceae;g__;s__	Placement	taxonomic novelty determined using RED	N/A	90.36	11	0.882553	N/A
A25_L4_393393_idba_bin.75	d__Bacteria;p__Firmicutes;c__Bacilli;o__Acholeplasmatales;f__Anaeroplasmataceae;g__;s__	N/A	N/A	N/A	N/A	N/A	N/A	N/A	N/A	N/A	d__Bacteria;p__Firmicutes;c__Bacilli;o__Acholeplasmatales;f__Anaeroplasmataceae;g__;s__	Placement	taxonomic classification fully defined by topology	N/A	85.24	11	0.867914	N/A
A25_L4_393393_idba_bin.78	d__Bacteria;p__Firmicutes_A;c__Clostridia;o__Oscillospirales;f__Ruminococcaceae;g__Faecalibacterium;s__	N/A	N/A	N/A	N/A	N/A	GCF_002160915.1	d__Bacteria;p__Firmicutes_A;c__Clostridia;o__Oscillospirales;f__Ruminococcaceae;g__Faecalibacterium;s__Faecalibacterium sp002160915	87.36	0.82	d__Bacteria;p__Firmicutes_A;c__Clostridia;o__Oscillospirales;f__Ruminococcaceae;g__Faecalibacterium;s__	Placement	taxonomic classification fully defined by topology	GCF_002160895.1, s__Faecalibacterium sp002160895, 95.0, 86.97, 0.82; GCA_900539945.1, s__Faecalibacterium sp900539945, 95.0, 82.36, 0.63; GCF_002550035.1, s__Faecalibacterium prausnitzii_E, 95.0, 82.19, 0.62; GCF_002549775.1, s__Faecalibacterium prausnitzii_F, 95.0, 81.86, 0.66; GCA_003293635.1, s__Faecalibacterium prausnitzii_G, 95.0, 81.79, 0.6; GCF_002549975.1, s__Faecalibacterium prausnitzii_…	81.31	11	0.989705	N/A
A25_L4_393393_idba_bin.87	d__Bacteria;p__Firmicutes_A;c__Clostridia_A;o__Christensenellales;f__UBA3700;g__;s__	N/A	N/A	N/A	N/A	N/A	N/A	N/A	N/A	N/A	d__Bacteria;p__Firmicutes_A;c__Clostridia_A;o__Christensenellales;f__;g__;s__	Placement	taxonomic novelty determined using RED	N/A	95.28	11	0.840619	N/A
A25_L4_393393_idba_bin.89	d__Bacteria;p__Proteobacteria;c__Gammaproteobacteria;o__Burkholderiales;f__Burkholderiaceae;g__CAG-521;s__CAG-521 sp000437635	GCA_000437635.1	95	d__Bacteria;p__Proteobacteria;c__Gammaproteobacteria;o__Burkholderiales;f__Burkholderiaceae;g__CAG-521;s__CAG-521 sp000437635	97.3	0.89	GCA_000437635.1	d__Bacteria;p__Proteobacteria;c__Gammaproteobacteria;o__Burkholderiales;f__Burkholderiaceae;g__CAG-521;s__CAG-521 sp000437635	97.3	0.89	d__Bacteria;p__Proteobacteria;c__Gammaproteobacteria;o__Burkholderiales;f__Burkholderiaceae;g__CAG-521;s__	ANI/Placement	topological placement and ANI have congruent species assignments	GCA_900545335.1, s__CAG-521 sp900545335, 95.0, 80.5, 0.54; GCA_900544345.1, s__CAG-521 sp900544345, 95.0, 80.25, 0.5; GCA_900553105.1, s__CAG-521 sp900553105, 95.0, 79.8, 0.29; GCA_900554675.1, s__CAG-521 sp900554675, 95.0, 79.01, 0.23; GCA_002329575.1, s__CAG-521 sp002329575, 95.0, 78.9, 0.24; GCA_900546995.1, s__CAG-521 sp900546995, 95.0, 78.73, 0.24	94.66	11	N/A	N/A
A25_L4_393393_idba_bin.92	d__Bacteria;p__Proteobacteria;c__Gammaproteobacteria;o__Enterobacterales;f__Succinivibrionaceae;g__Anaerobiospirillum;s__	N/A	N/A	N/A	N/A	N/A	N/A	N/A	N/A	N/A	d__Bacteria;p__Proteobacteria;c__Gammaproteobacteria;o__Enterobacterales;f__Succinivibrionaceae;g__;s__	Placement	taxonomic novelty determined using RED	N/A	93.85	11	0.944461	N/A
A25_L4_393393_idba_bin.93	d__Bacteria;p__Bacteroidota;c__Bacteroidia;o__Bacteroidales;f__Bacteroidaceae;g__Bacteroides;s__Bacteroides ndongoniae	GCF_900108345.1	95	d__Bacteria;p__Bacteroidota;c__Bacteroidia;o__Bacteroidales;f__Bacteroidaceae;g__Bacteroides;s__Bacteroides ndongoniae	98.09	0.9	GCF_900108345.1	d__Bacteria;p__Bacteroidota;c__Bacteroidia;o__Bacteroidales;f__Bacteroidaceae;g__Bacteroides;s__Bacteroides ndongoniae	98.09	0.9	d__Bacteria;p__Bacteroidota;c__Bacteroidia;o__Bacteroidales;f__Bacteroidaceae;g__Bacteroides;s__	ANI/Placement	topological placement and ANI have congruent species assignments	GCF_900130135.1, s__Bacteroides togonis, 95.0, 80.85, 0.4; GCF_900128475.1, s__Bacteroides massiliensis, 95.0, 80.85, 0.43; GCA_900553815.1, s__Bacteroides sp900553815, 95.0, 79.67, 0.32; GCF_000154205.1, s__Bacteroides uniformis, 95.0, 79.26, 0.31; GCF_000154525.1, s__Bacteroides stercoris, 95.0, 79.21, 0.28; GCF_004793475.1, s__Bacteroides sp002491635, 95.0, 79.09, 0.3; GCF_003438615.1, s__Bact…	90.85	11	N/A	N/A
A25_L4_393393_idba_bin.94	d__Bacteria;p__Spirochaetota;c__Spirochaetia;o__Treponematales;f__Treponemataceae;g__;s__	N/A	N/A	N/A	N/A	N/A	N/A	N/A	N/A	N/A	d__Bacteria;p__Spirochaetota;c__Spirochaetia;o__Treponematales;f__Treponemataceae;g__;s__	Placement	taxonomic classification fully defined by topology	N/A	91.65	11	0.759795	N/A
A26_L1_394394_idba_bin.14	d__Bacteria;p__Bacteroidota;c__Bacteroidia;o__Bacteroidales;f__Bacteroidaceae;g__Phocaeicola;s__Phocaeicola sp002161765	GCF_002161765.1	95	d__Bacteria;p__Bacteroidota;c__Bacteroidia;o__Bacteroidales;f__Bacteroidaceae;g__Phocaeicola;s__Phocaeicola sp002161765	97.96	0.79	GCF_002161765.1	d__Bacteria;p__Bacteroidota;c__Bacteroidia;o__Bacteroidales;f__Bacteroidaceae;g__Phocaeicola;s__Phocaeicola sp002161765	97.96	0.79	d__Bacteria;p__Bacteroidota;c__Bacteroidia;o__Bacteroidales;f__Bacteroidaceae;g__Phocaeicola;s__	ANI/Placement	topological placement and ANI have congruent species assignments	GCF_000190575.1, s__Phocaeicola salanitronis, 95.0, 83.73, 0.61; GCA_900546355.1, s__Phocaeicola sp900546355, 95.0, 83.43, 0.58; GCF_002161565.1, s__Phocaeicola sp002161565, 95.0, 82.16, 0.55; GCA_900544675.1, s__Phocaeicola sp900544675, 95.0, 80.58, 0.5; GCF_000374585.1, s__Phocaeicola barnesiae, 95.0, 79.29, 0.21; GCF_900128495.1, s__Phocaeicola ilei, 95.0, 79.06, 0.2; GCA_900066445.1, s__Phoca…	97.96	11	N/A	N/A
A26_L1_394394_idba_bin.15	d__Bacteria;p__Firmicutes_A;c__Clostridia_A;o__Christensenellales;f__UBA3700;g__;s__	N/A	N/A	N/A	N/A	N/A	N/A	N/A	N/A	N/A	d__Bacteria;p__Firmicutes_A;c__Clostridia_A;o__Christensenellales;f__;g__;s__	Placement	taxonomic novelty determined using RED	N/A	93.69	11	0.840353	N/A
A26_L2_394394_idba_bin.11	d__Bacteria;p__Firmicutes_A;c__Clostridia;o__Oscillospirales;f__Ruminococcaceae;g__Faecalibacterium;s__	N/A	N/A	N/A	N/A	N/A	GCF_002160915.1	d__Bacteria;p__Firmicutes_A;c__Clostridia;o__Oscillospirales;f__Ruminococcaceae;g__Faecalibacterium;s__Faecalibacterium sp002160915	86.96	0.79	d__Bacteria;p__Firmicutes_A;c__Clostridia;o__Oscillospirales;f__Ruminococcaceae;g__Faecalibacterium;s__	Placement	taxonomic classification fully defined by topology	GCF_002160895.1, s__Faecalibacterium sp002160895, 95.0, 86.49, 0.78; GCA_900539945.1, s__Faecalibacterium sp900539945, 95.0, 82.06, 0.54; GCF_002550035.1, s__Faecalibacterium prausnitzii_E, 95.0, 81.75, 0.55; GCF_002549775.1, s__Faecalibacterium prausnitzii_F, 95.0, 81.55, 0.59; GCF_003287495.1, s__Faecalibacterium prausnitzii_I, 95.0, 81.52, 0.53; GCF_002549975.1, s__Faecalibacterium prausnitzii…	95.06	11	0.989987	N/A
A26_L2_394394_idba_bin.113	d__Bacteria;p__Campylobacterota;c__Campylobacteria;o__Campylobacterales;f__Helicobacteraceae;g__Helicobacter_F;s__	N/A	N/A	N/A	N/A	N/A	N/A	N/A	N/A	N/A	d__Bacteria;p__Campylobacterota;c__Campylobacteria;o__Campylobacterales;f__Helicobacteraceae;g__Helicobacter_F;s__	Placement	taxonomic classification fully defined by topology	GCF_002287135.1, s__Helicobacter_F sp002287135, 95.0, 79.07, 0.55; GCF_900198655.1, s__Helicobacter_F equorum_A, 95.0, 78.53, 0.55; GCF_003364115.1, s__Helicobacter_F sp003364115, 95.0, 77.24, 0.24; GCF_001602095.1, s__Helicobacter_F himalayensis, 95.0, 76.81, 0.23; GCF_003288805.1, s__Helicobacter_F sp003288805, 95.0, 76.41, 0.14	92.9	11	0.959308	N/A
A26_L2_394394_idba_bin.116	d__Bacteria;p__Bacteroidota;c__Bacteroidia;o__Bacteroidales;f__P3;g__;s__	N/A	N/A	N/A	N/A	N/A	N/A	N/A	N/A	N/A	d__Bacteria;p__Bacteroidota;c__Bacteroidia;o__Bacteroidales;f__;g__;s__	Placement	taxonomic novelty determined using RED	N/A	96.77	11	0.761679	N/A
A26_L2_394394_idba_bin.119	d__Bacteria;p__Bacteroidota;c__Bacteroidia;o__Bacteroidales;f__UBA932;g__RC9;s__	N/A	N/A	N/A	N/A	N/A	GCA_900546395.1	d__Bacteria;p__Bacteroidota;c__Bacteroidia;o__Bacteroidales;f__UBA932;g__RC9;s__RC9 sp900546395	77.44	0.1	d__Bacteria;p__Bacteroidota;c__Bacteroidia;o__Bacteroidales;f__UBA932;g__RC9;s__	Placement	taxonomic classification fully defined by topology	GCA_002298075.1, s__RC9 sp002298075, 95.0, 77.17, 0.11; GCA_002439805.1, s__RC9 sp002439805, 95.0, 77.08, 0.08; GCA_002440085.1, s__RC9 sp002440085, 95.0, 77.02, 0.07; GCA_004554455.1, s__RC9 sp004554455, 95.0, 77.0, 0.08; GCA_004552115.1, s__RC9 sp004552115, 95.0, 76.99, 0.11; GCA_900545245.1, s__RC9 sp900545245, 95.0, 76.98, 0.05; GCA_000434935.1, s__RC9 sp000434935, 95.0, 76.6, 0.09; GCA_00231…	86.73	11	0.942676	N/A
A26_L2_394394_idba_bin.124	d__Bacteria;p__Firmicutes_C;c__Negativicutes;o__Veillonellales;f__Megasphaeraceae;g__Megasphaera;s__Megasphaera stantonii	GCF_003367905.1	95	d__Bacteria;p__Firmicutes_C;c__Negativicutes;o__Veillonellales;f__Megasphaeraceae;g__Megasphaera;s__Megasphaera stantonii	97.9	0.98	GCF_003367905.1	d__Bacteria;p__Firmicutes_C;c__Negativicutes;o__Veillonellales;f__Megasphaeraceae;g__Megasphaera;s__Megasphaera stantonii	97.9	0.98	d__Bacteria;p__Firmicutes_C;c__Negativicutes;o__Veillonellales;f__Megasphaeraceae;g__Megasphaera;s__	ANI/Placement	topological placement and ANI have congruent species assignments	GCA_900554215.1, s__Megasphaera sp900554215, 95.0, 94.88, 0.78; GCF_000417505.1, s__Megasphaera sp000417505, 95.0, 79.84, 0.55; GCF_003010495.1, s__Megasphaera elsdenii, 95.0, 79.72, 0.53; GCA_900548635.1, s__Megasphaera sp900548635, 95.0, 79.68, 0.43; GCF_001546855.1, s__Megasphaera sp001546855, 95.0, 79.23, 0.42; GCA_900539295.1, s__Megasphaera sp900539295, 95.0, 79.11, 0.45; GCA_002319965.1, s…	86.39	11	N/A	N/A
A26_L2_394394_idba_bin.128	d__Bacteria;p__Bacteroidota;c__Bacteroidia;o__Bacteroidales;f__Barnesiellaceae;g__Barnesiella;s__Barnesiella viscericola	GCF_000512915.1	95	d__Bacteria;p__Bacteroidota;c__Bacteroidia;o__Bacteroidales;f__Barnesiellaceae;g__Barnesiella;s__Barnesiella viscericola	97.75	0.95	GCF_000512915.1	d__Bacteria;p__Bacteroidota;c__Bacteroidia;o__Bacteroidales;f__Barnesiellaceae;g__Barnesiella;s__Barnesiella viscericola	97.75	0.95	d__Bacteria;p__Bacteroidota;c__Bacteroidia;o__Bacteroidales;f__Barnesiellaceae;g__Barnesiella;s__	ANI/Placement	topological placement and ANI have congruent species assignments	GCF_002159975.1, s__Barnesiella sp002159975, 95.0, 86.39, 0.83; GCF_002161555.1, s__Barnesiella sp002161555, 95.0, 85.59, 0.84; GCF_000296465.1, s__Barnesiella intestinihominis, 95.0, 79.03, 0.37; GCA_900538555.1, s__Barnesiella sp900538555, 95.0, 77.7, 0.19; GCA_003150885.1, s__Barnesiella sp003150885, 95.0, 77.07, 0.08; GCA_900542255.1, s__Barnesiella sp900542255, 95.0, 76.94, 0.15; GCA_9005387…	84.01	11	N/A	N/A
A26_L2_394394_idba_bin.17	d__Bacteria;p__Firmicutes_A;c__Clostridia;o__Lachnospirales;f__Lachnospiraceae;g__Mediterraneibacter;s__	N/A	N/A	N/A	N/A	N/A	GCF_002161355.1	d__Bacteria;p__Firmicutes_A;c__Clostridia;o__Lachnospirales;f__Lachnospiraceae;g__Mediterraneibacter;s__Mediterraneibacter sp002161355	94.12	0.74	d__Bacteria;p__Firmicutes_A;c__Clostridia;o__Lachnospirales;f__Lachnospiraceae;g__Mediterraneibacter;s__	Placement	taxonomic classification fully defined by topology	GCA_900555215.1, s__Mediterraneibacter sp900555215, 95.0, 87.05, 0.82; GCF_002159505.1, s__Mediterraneibacter sp002159505, 95.0, 79.83, 0.35; GCF_002160525.1, s__Mediterraneibacter sp002160525, 95.0, 79.21, 0.36; GCA_002314255.1, s__Mediterraneibacter sp002314255, 95.0, 79.12, 0.45; GCF_900120155.1, s__Mediterraneibacter sp900120155, 95.0, 79.04, 0.33; GCA_900553885.1, s__Mediterraneibacter sp900…	88.31	11	0.997937	N/A
A26_L2_394394_idba_bin.26	d__Bacteria;p__Firmicutes;c__Bacilli;o__RF39;f__CAG-822;g__CAG-822;s__	N/A	N/A	N/A	N/A	N/A	GCA_000432855.1	d__Bacteria;p__Firmicutes;c__Bacilli;o__RF39;f__CAG-822;g__CAG-822;s__CAG-822 sp000432855	80.88	0.61	d__Bacteria;p__Firmicutes;c__Bacilli;o__RF39;f__CAG-822;g__CAG-822;s__	Placement	taxonomic classification fully defined by topology	GCA_900318075.1, s__CAG-822 sp900318075, 95.0, 78.22, 0.31; GCA_900546055.1, s__CAG-822 sp900546055, 95.0, 76.93, 0.22	86.29	11	0.98015	N/A
A26_L2_394394_idba_bin.28	d__Bacteria;p__Proteobacteria;c__Gammaproteobacteria;o__Burkholderiales;f__Burkholderiaceae;g__CAG-521;s__CAG-521 sp000437635	GCA_000437635.1	95	d__Bacteria;p__Proteobacteria;c__Gammaproteobacteria;o__Burkholderiales;f__Burkholderiaceae;g__CAG-521;s__CAG-521 sp000437635	96.92	0.85	GCA_000437635.1	d__Bacteria;p__Proteobacteria;c__Gammaproteobacteria;o__Burkholderiales;f__Burkholderiaceae;g__CAG-521;s__CAG-521 sp000437635	96.92	0.85	d__Bacteria;p__Proteobacteria;c__Gammaproteobacteria;o__Burkholderiales;f__Burkholderiaceae;g__CAG-521;s__	ANI/Placement	topological placement and ANI have congruent species assignments	GCA_900545335.1, s__CAG-521 sp900545335, 95.0, 80.3, 0.48; GCA_900544345.1, s__CAG-521 sp900544345, 95.0, 80.05, 0.43; GCA_900546995.1, s__CAG-521 sp900546995, 95.0, 79.07, 0.22; GCA_900553105.1, s__CAG-521 sp900553105, 95.0, 79.03, 0.28; GCA_002329575.1, s__CAG-521 sp002329575, 95.0, 78.93, 0.27; GCA_900554675.1, s__CAG-521 sp900554675, 95.0, 78.71, 0.23	90.65	11	N/A	N/A
A26_L2_394394_idba_bin.30	d__Bacteria;p__Bacteroidota;c__Bacteroidia;o__Bacteroidales;f__UBA932;g__UBA3382;s__UBA3382 sp002159555	GCF_002159555.1	95	d__Bacteria;p__Bacteroidota;c__Bacteroidia;o__Bacteroidales;f__UBA932;g__UBA3382;s__UBA3382 sp002159555	97.54	0.92	GCF_002159555.1	d__Bacteria;p__Bacteroidota;c__Bacteroidia;o__Bacteroidales;f__UBA932;g__UBA3382;s__UBA3382 sp002159555	97.54	0.92	d__Bacteria;p__Bacteroidota;c__Bacteroidia;o__Bacteroidales;f__UBA932;g__UBA3382;s__	ANI/Placement	topological placement and ANI have congruent species assignments	GCA_002358965.1, s__UBA3382 sp002358965, 95.0, 79.84, 0.54	95.73	11	N/A	N/A
A26_L2_394394_idba_bin.38	d__Bacteria;p__Firmicutes_A;c__Clostridia_A;o__Christensenellales;f__CAG-917;g__UMGS1688;s__	N/A	N/A	N/A	N/A	N/A	GCA_900544575.1	d__Bacteria;p__Firmicutes_A;c__Clostridia_A;o__Christensenellales;f__CAG-917;g__UMGS1688;s__UMGS1688 sp900544575	80.55	0.63	d__Bacteria;p__Firmicutes_A;c__Clostridia_A;o__Christensenellales;f__CAG-917;g__UMGS1688;s__	Placement	taxonomic classification fully defined by topology	GCA_900553825.1, s__UMGS1688 sp900553825, 95.0, 80.92, 0.65; GCA_900545885.1, s__UMGS1688 sp900545885, 95.0, 78.2, 0.27; GCA_900554085.1, s__UMGS1688 sp900554085, 95.0, 77.72, 0.34	91.25	11	0.976572	N/A
A26_L2_394394_idba_bin.39	d__Bacteria;p__Bacteroidota;c__Bacteroidia;o__Bacteroidales;f__Marinifilaceae;g__Odoribacter;s__	N/A	N/A	N/A	N/A	N/A	GCA_900548135.1	d__Bacteria;p__Bacteroidota;c__Bacteroidia;o__Bacteroidales;f__Marinifilaceae;g__Odoribacter;s__Odoribacter sp900548135	76.48	0.1	d__Bacteria;p__Bacteroidota;c__Bacteroidia;o__Bacteroidales;f__Marinifilaceae;g__Odoribacter;s__	Placement	taxonomic classification fully defined by topology	GCF_000190535.1, s__Odoribacter splanchnicus, 95.0, 77.06, 0.13; GCF_000243215.1, s__Odoribacter laneus, 95.0, 77.03, 0.07; GCA_900541415.1, s__Odoribacter sp900541415, 95.0, 76.61, 0.1; GCF_900091655.1, s__Odoribacter massiliensis, 95.0, 76.56, 0.1; GCA_900544025.1, s__Odoribacter sp900544025, 95.0, 76.35, 0.1	93.69	11	0.977536	N/A
A26_L2_394394_idba_bin.40	d__Archaea;p__Thermoplasmatota;c__Thermoplasmata;o__Methanomassiliicoccales;f__Methanomethylophilaceae;g__UBA71;s__UBA71 sp006954425	GCA_006954425.1	95	d__Archaea;p__Thermoplasmatota;c__Thermoplasmata;o__Methanomassiliicoccales;f__Methanomethylophilaceae;g__UBA71;s__UBA71 sp006954425	97.65	0.93	GCA_006954425.1	d__Archaea;p__Thermoplasmatota;c__Thermoplasmata;o__Methanomassiliicoccales;f__Methanomethylophilaceae;g__UBA71;s__UBA71 sp006954425	97.65	0.93	d__Archaea;p__Thermoplasmatota;c__Thermoplasmata;o__Methanomassiliicoccales;f__Methanomethylophilaceae;g__UBA71;s__	ANI/Placement	topological placement and ANI have congruent species assignments	GCA_002504405.1, s__UBA71 sp002504405, 95.0, 82.4, 0.59; GCA_006954465.1, s__UBA71 sp006954465, 95.0, 81.01, 0.49; GCA_002506425.1, s__UBA71 sp002506425, 95.0, 80.46, 0.49; GCA_002504495.1, s__UBA71 sp002504495, 95.0, 79.65, 0.38	94.46	11	N/A	N/A
A26_L2_394394_idba_bin.5	d__Bacteria;p__Spirochaetota;c__Spirochaetia;o__Sphaerochaetales;f__Sphaerochaetaceae;g__Spiro-01;s__	N/A	N/A	N/A	N/A	N/A	N/A	N/A	N/A	N/A	d__Bacteria;p__Spirochaetota;c__Spirochaetia;o__Sphaerochaetales;f__Sphaerochaetaceae;g__;s__	Placement	taxonomic novelty determined using RED	N/A	81.81	11	0.871348	N/A
A26_L2_394394_idba_bin.52	d__Bacteria;p__Spirochaetota;c__Spirochaetia;o__Sphaerochaetales;f__Sphaerochaetaceae;g__Spiro-01;s__	N/A	N/A	N/A	N/A	N/A	N/A	N/A	N/A	N/A	d__Bacteria;p__Spirochaetota;c__Spirochaetia;o__Sphaerochaetales;f__Sphaerochaetaceae;g__;s__	Placement	taxonomic novelty determined using RED	N/A	90.44	11	0.872361	N/A
A26_L2_394394_idba_bin.53	d__Bacteria;p__Bacteroidota;c__Bacteroidia;o__Bacteroidales;f__Muribaculaceae;g__CAG-279;s__CAG-279 sp900550025	GCA_900550025.1	95	d__Bacteria;p__Bacteroidota;c__Bacteroidia;o__Bacteroidales;f__Muribaculaceae;g__CAG-279;s__CAG-279 sp900550025	98.02	0.8	GCA_900550025.1	d__Bacteria;p__Bacteroidota;c__Bacteroidia;o__Bacteroidales;f__Muribaculaceae;g__CAG-279;s__CAG-279 sp900550025	98.02	0.8	d__Bacteria;p__Bacteroidota;c__Bacteroidia;o__Bacteroidales;f__Muribaculaceae;g__CAG-279;s__	ANI/Placement	topological placement and ANI have congruent species assignments	GCA_000437795.1, s__CAG-279 sp000437795, 95.0, 77.56, 0.17; GCA_004561555.1, s__CAG-279 sp004561555, 95.0, 77.5, 0.12; GCA_900541555.1, s__CAG-279 sp900541555, 95.0, 77.21, 0.16; GCA_900544305.1, s__CAG-279 sp900544305, 95.0, 77.18, 0.19; GCA_004555955.1, s__CAG-279 sp004555955, 95.0, 77.16, 0.13; GCA_900556245.1, s__CAG-279 sp900556245, 95.0, 77.12, 0.16; GCA_900548875.1, s__CAG-279 sp900548875,…	88.83	11	N/A	N/A
A26_L2_394394_idba_bin.82	d__Bacteria;p__Bacteroidota;c__Bacteroidia;o__Bacteroidales;f__Bacteroidaceae;g__Prevotella;s__Prevotella sp000435635	GCA_000435635.1	95	d__Bacteria;p__Bacteroidota;c__Bacteroidia;o__Bacteroidales;f__Bacteroidaceae;g__Prevotella;s__Prevotella sp000435635	97.49	0.92	GCA_000435635.1	d__Bacteria;p__Bacteroidota;c__Bacteroidia;o__Bacteroidales;f__Bacteroidaceae;g__Prevotella;s__Prevotella sp000435635	97.49	0.92	d__Bacteria;p__Bacteroidota;c__Bacteroidia;o__Bacteroidales;f__Bacteroidaceae;g__Prevotella;s__	ANI/Placement	topological placement and ANI have congruent species assignments	GCF_002224675.1, s__Prevotella copri_A, 95.0, 77.47, 0.13; GCA_002439605.1, s__Prevotella sp002439605, 95.0, 77.44, 0.14; GCF_900113305.1, s__Prevotella sp900113305, 95.0, 77.32, 0.12; GCF_900199655.1, s__Prevotella sp900199655, 95.0, 77.26, 0.14; GCA_900544825.1, s__Prevotella sp900544825, 95.0, 77.16, 0.11; GCF_004535825.1, s__Prevotella sp000434515, 95.0, 77.14, 0.13; GCF_003043945.1, s__Prevo…	86.69	11	N/A	N/A
A26_L2_394394_idba_bin.89	d__Bacteria;p__Spirochaetota;c__Spirochaetia;o__Spirochaetales;f__UBA9216;g__;s__	N/A	N/A	N/A	N/A	N/A	N/A	N/A	N/A	N/A	d__Bacteria;p__Spirochaetota;c__Spirochaetia;o__Spirochaetales;f__;g__;s__	Placement	taxonomic novelty determined using RED	N/A	88.06	11	0.720731	N/A
A26_L2_394394_idba_bin.93	d__Bacteria;p__Bacteroidota;c__Bacteroidia;o__Bacteroidales;f__Bacteroidaceae;g__Phocaeicola;s__Phocaeicola plebeius_A	GCF_003437535.1	95	d__Bacteria;p__Bacteroidota;c__Bacteroidia;o__Bacteroidales;f__Bacteroidaceae;g__Phocaeicola;s__Phocaeicola plebeius_A	96.02	0.76	GCF_003437535.1	d__Bacteria;p__Bacteroidota;c__Bacteroidia;o__Bacteroidales;f__Bacteroidaceae;g__Phocaeicola;s__Phocaeicola plebeius_A	96.02	0.76	d__Bacteria;p__Bacteroidota;c__Bacteroidia;o__Bacteroidales;f__Bacteroidaceae;g__Phocaeicola;s__	ANI/Placement	topological placement and ANI have congruent species assignments	GCF_000187895.1, s__Phocaeicola plebeius, 95.0, 93.75, 0.76; GCA_900557085.1, s__Phocaeicola sp900557085, 95.0, 93.52, 0.46; GCA_900066455.1, s__Phocaeicola sp900066455, 95.0, 83.58, 0.62; GCF_900128455.1, s__Phocaeicola mediterraneensis, 95.0, 83.35, 0.63; GCA_900552075.1, s__Phocaeicola sp900552075, 95.0, 83.07, 0.67; GCA_900551445.1, s__Phocaeicola sp900551445, 95.0, 83.05, 0.6; GCA_900551065.…	80.63	11	N/A	N/A
A27_L4_395395_idba_bin.1	d__Bacteria;p__Bacteroidota;c__Bacteroidia;o__Bacteroidales;f__UBA932;g__CAG-831;s__	N/A	N/A	N/A	N/A	N/A	N/A	N/A	N/A	N/A	d__Bacteria;p__Bacteroidota;c__Bacteroidia;o__Bacteroidales;f__UBA932;g__CAG-831;s__	Placement	taxonomic classification fully defined by topology	GCA_900544175.1, s__CAG-831 sp900544175, 95.0, 84.53, 0.56; GCA_000432775.1, s__CAG-831 sp000432775, 95.0, 82.81, 0.52; GCA_900550465.1, s__CAG-831 sp900550465, 95.0, 82.17, 0.55	66.07	11	0.953032	N/A
A27_L4_395395_idba_bin.11	d__Bacteria;p__Firmicutes;c__Bacilli;o__RFN20;f__CAG-826;g__UBA4951;s__	N/A	N/A	N/A	N/A	N/A	N/A	N/A	N/A	N/A	d__Bacteria;p__Firmicutes;c__Bacilli;o__RFN20;f__CAG-826;g__UBA4951;s__	Placement	taxonomic classification fully defined by topology	N/A	82.42	11	0.944855	N/A
A27_L4_395395_idba_bin.110	d__Bacteria;p__Bacteroidota;c__Bacteroidia;o__Bacteroidales;f__P3;g__;s__	N/A	N/A	N/A	N/A	N/A	N/A	N/A	N/A	N/A	d__Bacteria;p__Bacteroidota;c__Bacteroidia;o__Bacteroidales;f__;g__;s__	Placement	taxonomic novelty determined using RED	N/A	96.55	11	0.761728	N/A
A27_L4_395395_idba_bin.115	d__Bacteria;p__Bacteroidota;c__Bacteroidia;o__Bacteroidales;f__Marinifilaceae;g__Odoribacter;s__	N/A	N/A	N/A	N/A	N/A	N/A	N/A	N/A	N/A	d__Bacteria;p__Bacteroidota;c__Bacteroidia;o__Bacteroidales;f__Marinifilaceae;g__Odoribacter;s__	Placement	taxonomic classification fully defined by topology	GCF_000190535.1, s__Odoribacter splanchnicus, 95.0, 77.09, 0.12; GCF_000243215.1, s__Odoribacter laneus, 95.0, 76.88, 0.07; GCA_900548135.1, s__Odoribacter sp900548135, 95.0, 76.86, 0.11; GCF_900091655.1, s__Odoribacter massiliensis, 95.0, 76.72, 0.1; GCA_900541415.1, s__Odoribacter sp900541415, 95.0, 76.64, 0.1; GCA_900544025.1, s__Odoribacter sp900544025, 95.0, 76.46, 0.08	88.04	11	0.963007	N/A
A27_L4_395395_idba_bin.124	d__Bacteria;p__Bacteroidota;c__Bacteroidia;o__Bacteroidales;f__Bacteroidaceae;g__Bacteroides;s__Bacteroides togonis	GCF_900130135.1	95	d__Bacteria;p__Bacteroidota;c__Bacteroidia;o__Bacteroidales;f__Bacteroidaceae;g__Bacteroides;s__Bacteroides togonis	97.52	0.86	GCF_900130135.1	d__Bacteria;p__Bacteroidota;c__Bacteroidia;o__Bacteroidales;f__Bacteroidaceae;g__Bacteroides;s__Bacteroides togonis	97.52	0.86	d__Bacteria;p__Bacteroidota;c__Bacteroidia;o__Bacteroidales;f__Bacteroidaceae;g__Bacteroides;s__	ANI/Placement	topological placement and ANI have congruent species assignments	GCF_900128475.1, s__Bacteroides massiliensis, 95.0, 85.0, 0.66; GCF_900108345.1, s__Bacteroides ndongoniae, 95.0, 80.08, 0.41; GCA_900553815.1, s__Bacteroides sp900553815, 95.0, 79.7, 0.29; GCF_000614125.1, s__Bacteroides rodentium, 95.0, 78.22, 0.31; GCF_900129655.1, s__Bacteroides clarus, 95.0, 78.15, 0.24; GCF_000154525.1, s__Bacteroides stercoris, 95.0, 78.13, 0.26; GCF_000154205.1, s__Bacter…	71.83	11	N/A	N/A
A27_L4_395395_idba_bin.130	d__Bacteria;p__Firmicutes_C;c__Negativicutes;o__Selenomonadales;f__Selenomonadaceae;g__Megamonas;s__Megamonas funiformis	GCF_000245775.1	95	d__Bacteria;p__Firmicutes_C;c__Negativicutes;o__Selenomonadales;f__Selenomonadaceae;g__Megamonas;s__Megamonas funiformis	97.65	0.93	GCF_000245775.1	d__Bacteria;p__Firmicutes_C;c__Negativicutes;o__Selenomonadales;f__Selenomonadaceae;g__Megamonas;s__Megamonas funiformis	97.65	0.93	d__Bacteria;p__Firmicutes_C;c__Negativicutes;o__Selenomonadales;f__Selenomonadaceae;g__Megamonas;s__	ANI/Placement	topological placement and ANI have congruent species assignments	GCA_900556715.1, s__Megamonas sp900556715, 95.0, 92.84, 0.8; GCF_900187035.1, s__Megamonas hypermegale, 95.0, 81.77, 0.68; GCA_002314325.1, s__Megamonas hypermegale_A, 95.0, 78.96, 0.28; GCA_900554895.1, s__Megamonas sp900554895, 95.0, 77.84, 0.27	84.88	11	N/A	N/A
A27_L4_395395_idba_bin.136	d__Bacteria;p__Spirochaetota;c__Spirochaetia;o__Sphaerochaetales;f__Sphaerochaetaceae;g__Spiro-01;s__	N/A	N/A	N/A	N/A	N/A	N/A	N/A	N/A	N/A	d__Bacteria;p__Spirochaetota;c__Spirochaetia;o__Sphaerochaetales;f__Sphaerochaetaceae;g__;s__	Placement	taxonomic novelty determined using RED	N/A	79.17	11	0.869724	N/A
[truncated: 9,355 more rows]

## Sheet: Species-level MAGs
MAG	classification	fastani_reference	fastani_reference_radius	fastani_taxonomy	fastani_ani	fastani_af	closest_placement_reference	closest_placement_taxonomy	closest_placement_ani	closest_placement_af	pplacer_taxonomy	classification_method	note	other_related_references(genome_id,species_name,radius,ANI,AF)	aa_percent	translation_table	red_value	warnings
[truncated: 1,790 more rows]
