# Supplementary material for: Altitude-dependent agro-ecologies impact the microbiome diversity of scavenging indigenous chicken in Ethiopia
Source: Microbiome. 2024 Jul 23;12:138. doi: 10.1186/s40168-024-01847-4 (PMC11267795; doi:10.1186/s40168-024-01847-4)
Supplement: Supplementary file 5 — Additional file 4: Table S1. MAG statistics and metadata. Table S2. Taxonomic assignment of strain and special level MAGs. Table S3. Differentially abundant MAGs between enterotypes. Table S4. Comparison of MAGs and genera to the NSC dataset. Table S5. MAG metabolic potential. Table S6. Sampling site characteristics. Table S7. Sample metadata. Table S8. Mapping rates for strain and species level MAGs. Table S9. Components of the NSC dataset. Table S10. Environmental variables included in our analysis. [file 40168_2024_1847_MOESM4_ESM.zip › Supplementary table 3.xlsx]

## Sheet: Enterotype.kruskal
MAG	Taxonomy	Enterotype 1	SD1	Enterotype 2	SD2	Enterotype 3	SD3	p_value	q_value
A1_L3_371371_idba_bin.124	d__Bacteria;p__Proteobacteria;c__Alphaproteobacteria;o__RF32;f__CAG-239;g__CAG-267;s__	5.02205	15.7996	5.3831	13.0532	1.93358	6.55387	0.0600957	0.0742383
A1_L3_371371_idba_bin.142	d__Bacteria;p__Bacteroidota;c__Bacteroidia;o__Bacteroidales;f__Rikenellaceae;g__Alistipes;s__	3.80939	6.23927	22.826	153.924	5.30924	7.39565	0.13491	0.157733
A1_L3_371371_idba_bin.16	d__Bacteria;p__Proteobacteria;c__Alphaproteobacteria;o__RF32;f__CAG-239;g__CAG-495;s__	3.33926	12.5892	4.27871	22.5824	0.00462655	0.0112923	2.12e-07	7.26e-07
A1_L3_371371_idba_bin.35	d__Bacteria;p__Bacteroidota;c__Bacteroidia;o__Bacteroidales;f__Bacteroidaceae;g__43-108;s__43-108 sp001915545	3.76524	6.4579	7.23451	10.9846	5.17801	7.32993	0.0668085	0.0820778
A1_L3_371371_idba_bin.51	d__Bacteria;p__Firmicutes_A;c__Clostridia;o__Lachnospirales;f__Lachnospiraceae;g__992a;s__	5.55604	10.8727	3.19522	9.01908	0.491409	1.81953	8.64e-09	4.07e-08
A1_L3_371371_idba_bin.54	d__Bacteria;p__Firmicutes_A;c__Clostridia;o__Oscillospirales;f__Acutalibacteraceae;g__UBA1081;s__	1.72395	4.76551	3.09947	13.6278	0.000908774	0.00505984	2.96e-05	6.62e-05
A1_L3_371371_idba_bin.90	d__Bacteria;p__Bacteroidota;c__Bacteroidia;o__Bacteroidales;f__Barnesiellaceae;g__Barnesiella;s__	0.382458	1.31133	0.910657	3.53408	0.254217	0.50135	0.0112768	0.0157085
A10_L4_379379_idba_bin.97	d__Bacteria;p__Firmicutes;c__Bacilli;o__Erysipelotrichales;f__Erysipelatoclostridiaceae;g__Massiliomicrobiota;s__Massiliomicrobiota sp002160865	6.18742	9.94115	8.02534	8.39317	4.71677	7.02819	0.00404442	0.00607851
A100_L1_326326_idba_bin.101	d__Bacteria;p__Bacteroidota;c__Bacteroidia;o__Bacteroidales;f__Bacteroidaceae;g__Phocaeicola;s__Phocaeicola sp900540105	70.6889	88.6615	149.119	202.213	76.3296	111.913	0.0152173	0.0206513
A100_L1_326326_idba_bin.143	d__Bacteria;p__Bacteroidota;c__Bacteroidia;o__Bacteroidales;f__Bacteroidaceae;g__Bacteroides;s__	5.46951	16.1093	3.3328	11.4973	4.07315	22.1241	0.0033819	0.00516518
A100_L1_326326_idba_bin.153	d__Bacteria;p__Actinobacteriota;c__Actinomycetia;o__Actinomycetales;f__Bifidobacteriaceae;g__Aeriscardovia;s__Aeriscardovia aeriphila	0.353116	0.817796	0.604402	1.04164	2.27725	7.25852	0.0542806	0.0674739
A101_L3_327327_idba_bin.115	d__Bacteria;p__Firmicutes_A;c__Clostridia_A;o__Christensenellales;f__Borkfalkiaceae;g__Borkfalkia;s__	9.24074	15.2983	4.39634	11.8203	0.68572	1.61111	1e-11	1.07e-10
A101_L3_327327_idba_bin.123	d__Bacteria;p__Firmicutes_A;c__Clostridia_A;o__Christensenellales;f__DTU072;g__;s__	7.90328	27.3709	2.97461	14.3029	0.00749113	0.0294281	1.8e-15	1.7e-13
A101_L3_327327_idba_bin.148	d__Bacteria;p__Proteobacteria;c__Alphaproteobacteria;o__Rs-D84;f__Rs-D84;g__Rs-D84;s__	8.28651	22.0219	2.57064	10.7791	1.01596	3.72251	3.47e-06	9.26e-06
A102_L1_328328_idba_bin.12	d__Bacteria;p__Firmicutes;c__Bacilli;o__RF39;f__CAG-611;g__CAG-988;s__CAG-988 sp003149915	9.20108	16.1966	9.76456	26.1604	21.8045	37.0894	0.00865083	0.0122799
A102_L1_328328_idba_bin.138	d__Bacteria;p__Verrucomicrobiota;c__Kiritimatiellae;o__RFP12;f__W1P29-020;g__W1P29-020;s__	4.3466	20.5558	1.9497	14.5533	0	0	0.000266211	0.000496372
A102_L1_328328_idba_bin.151	d__Bacteria;p__Cyanobacteria;c__Vampirovibrionia;o__Gastranaerophilales;f__;g__;s__	1.99938	7.5048	0.741151	3.29288	0.000175839	0.000979029	1.91e-07	6.64e-07
A102_L1_328328_idba_bin.45	d__Bacteria;p__Cyanobacteria;c__Vampirovibrionia;o__Gastranaerophilales;f__Gastranaerophilaceae;g__UMGS1585;s__	1.12944	6.51346	1.00694	3.66706	0.000768742	0.00428017	0.000234029	0.00043865
A102_L1_328328_idba_bin.47	d__Bacteria;p__Firmicutes_A;c__Clostridia;o__Oscillospirales;f__Ruminococcaceae;g__Negativibacillus;s__	2.1796	4.14061	2.81994	6.34022	0.0135785	0.0208027	1.86e-10	1.34e-09
A102_L1_328328_idba_bin.55	d__Bacteria;p__Spirochaetota;c__Spirochaetia;o__Sphaerochaetales;f__Sphaerochaetaceae;g__;s__	9.21041	13.2296	11.1659	13.6213	8.92631	11.151	0.213784	0.242045
A102_L1_328328_idba_bin.73	d__Bacteria;p__Proteobacteria;c__Alphaproteobacteria;o__RF32;f__UBA3637;g__;s__	5.74553	57.4027	0.0495165	0.249065	7.44e-05	0.000414349	6.62e-09	3.2e-08
A102_L1_328328_idba_bin.77	d__Bacteria;p__Cyanobacteria;c__Vampirovibrionia;o__Gastranaerophilales;f__;g__;s__	4.83105	14.0171	4.55962	11.7844	0.000438548	0.00244173	1.05e-06	3.18e-06
A102_L1_328328_idba_bin.89	d__Bacteria;p__Cyanobacteria;c__Vampirovibrionia;o__Gastranaerophilales;f__Gastranaerophilaceae;g__CAG-306;s__	1.71184	5.70662	0.580187	1.23346	0.0300172	0.120092	3.65e-08	1.5e-07
A103_L1_329329_idba_bin.43	d__Bacteria;p__Firmicutes_A;c__Clostridia_A;o__Christensenellales;f__UBA4651;g__RUG666;s__	0.45279	2.0014	0.539075	3.81516	0.00728726	0.0405737	0.100781	0.120185
A103_L1_329329_idba_bin.5	d__Bacteria;p__Spirochaetota;c__Spirochaetia;o__Treponematales;f__Treponemataceae;g__;s__	22.2439	26.9081	20.7068	30.2088	18.7457	44.1037	0.00118841	0.0019715
A104_L1_330330_idba_bin.130	d__Bacteria;p__Actinobacteriota;c__Actinomycetia;o__Actinomycetales;f__Bifidobacteriaceae;g__Bifidobacterium;s__Bifidobacterium pullorum	3.21135	13.8563	2.27414	6.45038	23.4333	29.6802	1.37e-12	1.91e-11
A104_L1_330330_idba_bin.137	d__Bacteria;p__Firmicutes_A;c__Clostridia;o__Lachnospirales;f__Lachnospiraceae;g__Mediterraneibacter;s__	12.9543	14.7058	12.1966	14.825	8.31927	7.37772	0.333611	0.363459
A104_L1_330330_idba_bin.141	d__Bacteria;p__Firmicutes;c__Bacilli;o__Erysipelotrichales;f__Erysipelotrichaceae;g__;s__	2.43896	3.54738	1.82964	3.33755	1.2588	1.13549	0.0396466	0.0505106
A104_L1_330330_idba_bin.161	d__Bacteria;p__Firmicutes;c__Bacilli;o__RF39;f__CAG-611;g__CAG-451;s__	3.74089	7.78855	1.12971	1.54566	2.99333	6.11793	1.15e-06	3.43e-06
A104_L1_330330_idba_bin.37	d__Archaea;p__Thermoplasmatota;c__Thermoplasmata;o__Methanomassiliicoccales;f__Methanomethylophilaceae;g__UBA71;s__	17.7274	16.4194	10.2692	9.01358	4.82689	4.46175	3.43e-09	1.8e-08
A104_L1_330330_idba_bin.51	d__Bacteria;p__Firmicutes;c__Bacilli;o__Erysipelotrichales;f__Erysipelotrichaceae;g__Faecalicoccus;s__	4.07278	13.8774	1.39927	2.37	0.234379	0.600837	1.4e-09	8.13e-09
A104_L1_330330_idba_bin.79	d__Bacteria;p__Firmicutes_A;c__Clostridia;o__TANB77;f__CAG-508;g__CAG-269;s__	1.15779	3.4578	0.352979	0.509358	0.389336	0.640252	0.00341914	0.0052043
A105_L3_331331_idba_bin.39	d__Bacteria;p__Bacteroidota;c__Bacteroidia;o__Bacteroidales;f__Bacteroidaceae;g__Prevotella;s__	8.594	16.3752	18.0521	38.1032	56.8779	80.547	1.74e-06	5e-06
A105_L3_331331_idba_bin.51	d__Bacteria;p__Firmicutes_A;c__Clostridia;o__TANB77;f__CAG-508;g__CAG-354;s__CAG-354 sp001915925	3.16539	10.4054	4.18553	9.5379	12.1406	26.7273	6.14e-05	0.000128292
A106_L4_349349_idba_bin.104	d__Bacteria;p__Firmicutes_A;c__Clostridia;o__Oscillospirales;f__Acutalibacteraceae;g__UBA737;s__	4.27795	4.70229	4.90031	9.83166	2.35746	3.82892	0.00255447	0.00397954
A106_L4_349349_idba_bin.108	d__Bacteria;p__Firmicutes_A;c__Clostridia;o__Lachnospirales;f__Lachnospiraceae;g__Blautia;s__	0.601965	1.29601	0.610021	0.76812	1.15982	1.48201	0.00042836	0.000768301
A106_L4_349349_idba_bin.162	d__Bacteria;p__Cyanobacteria;c__Vampirovibrionia;o__Gastranaerophilales;f__Gastranaerophilaceae;g__Zag1;s__	3.43218	23.5678	1.5789	8.5499	10.2978	45.4936	0.00228794	0.00359878
A106_L4_349349_idba_bin.46	d__Bacteria;p__Proteobacteria;c__Alphaproteobacteria;o__RF32;f__CAG-239;g__CAG-495;s__	0.00270733	0.012173	0.00125647	0.00787927	4.29283	23.6255	0.52305	0.549449
A106_L4_349349_idba_bin.50	d__Bacteria;p__Bacteroidota;c__Bacteroidia;o__Bacteroidales;f__Bacteroidaceae;g__Phocaeicola;s__Phocaeicola salanitronis	11.0348	18.157	18.1854	26.0528	35.1884	35.8118	1.58e-07	5.65e-07
A106_L4_349349_idba_bin.70	d__Bacteria;p__Bacteroidota;c__Bacteroidia;o__Bacteroidales;f__UBA932;g__UBA3382;s__UBA3382 sp002358965	19.0707	69.9105	3.29126	14.0568	7.52689	28.8717	0.0420123	0.0533727
A107_L4_350350_idba_bin.140	d__Bacteria;p__Firmicutes;c__Bacilli;o__Lactobacillales;f__Lactobacillaceae;g__Ligilactobacillus;s__Ligilactobacillus agilis	1.00649	2.19689	3.0191	9.56085	10.3612	25.0926	7.86e-05	0.000160295
A107_L4_350350_idba_bin.142	d__Bacteria;p__Firmicutes_C;c__Negativicutes;o__Veillonellales;f__Megasphaeraceae;g__Megasphaera;s__Megasphaera sp900554215	8.1251	12.4039	10.313	13.9825	60.1094	48.9447	3.69e-15	2.42e-13
A107_L4_350350_idba_bin.26	d__Bacteria;p__Firmicutes_A;c__Clostridia;o__TANB77;f__CAG-508;g__CAG-269;s__	2.56248	3.89196	1.41045	2.32385	6.41671	15.135	2.25e-06	6.28e-06
A107_L4_350350_idba_bin.50	d__Bacteria;p__Firmicutes_A;c__Clostridia;o__Lachnospirales;f__Lachnospiraceae;g__Mediterraneibacter;s__Mediterraneibacter sp002161355	6.43552	9.76943	7.37172	14.5537	10.0539	17.8347	0.804949	0.815426
A11_L4_380380_idba_bin.23	d__Bacteria;p__Firmicutes_A;c__Clostridia;o__Lachnospirales;f__Lachnospiraceae;g__Mediterraneibacter;s__	1.93851	13.5079	1.47638	8.63457	1.05307	3.64898	0.540115	0.566046
A11_L4_380380_idba_bin.27	d__Bacteria;p__Bacteroidota;c__Bacteroidia;o__Bacteroidales;f__UBA932;g__RC9;s__	3.28321	5.14803	3.69923	5.1948	6.2819	6.30992	0.000268947	0.000500952
A11_L4_380380_idba_bin.42	d__Bacteria;p__Firmicutes_A;c__Clostridia_A;o__Christensenellales;f__UBA1242;g__UBA6345;s__	2.01294	23.5596	1.24821	6.652	0.000374161	0.00208324	1.14e-10	8.87e-10
A11_L4_380380_idba_bin.84	d__Bacteria;p__Fusobacteriota;c__Fusobacteriia;o__Fusobacteriales;f__Fusobacteriaceae;g__Fusobacterium_A;s__Fusobacterium_A sp900549465	2.30399	7.44	1.57624	7.01393	0.0704003	0.364159	0.0888035	0.106971
A12_L4_381381_idba_bin.146	d__Bacteria;p__Spirochaetota;c__Spirochaetia;o__Treponematales;f__Treponemataceae;g__Treponema_F;s__	60.4481	82.299	145.182	247.424	15.2347	25.0422	0.000617173	0.00108202
A12_L4_381381_idba_bin.156	d__Bacteria;p__Elusimicrobiota;c__Elusimicrobia;o__Elusimicrobiales;f__Elusimicrobiaceae;g__;s__	12.1054	23.4498	10.164	32.2801	6.5486	11.4224	0.00295323	0.00455714
A12_L4_381381_idba_bin.95	d__Bacteria;p__Bacteroidota;c__Bacteroidia;o__Bacteroidales;f__Bacteroidaceae;g__Bacteroides;s__	18.0728	31.7507	13.6396	35.577	0.91202	1.22608	0.00273339	0.00423983
A13_L1_382382_idba_bin.147	d__Bacteria;p__Firmicutes_A;c__Clostridia;o__Oscillospirales;f__Oscillospiraceae;g__CAG-110;s__	12.36	17.2382	6.27015	9.43987	1.12495	4.16283	3.58e-14	1.12e-12
A13_L1_382382_idba_bin.155	d__Bacteria;p__Synergistota;c__Synergistia;o__Synergistales;f__Synergistaceae;g__An23;s__An23 sp900544635	39.2814	32.2639	18.2252	20.5137	18.4551	16.0729	3.76e-10	2.52e-09
A13_L1_382382_idba_bin.172	d__Bacteria;p__Cyanobacteria;c__Vampirovibrionia;o__Gastranaerophilales;f__Gastranaerophilaceae;g__CAG-484;s__	1.3383	6.13576	0.219888	0.686359	0.209508	0.850135	0.246087	0.275138
A13_L1_382382_idba_bin.173	d__Bacteria;p__Bacteroidota;c__Bacteroidia;o__Bacteroidales;f__Bacteroidaceae;g__Bacteroides;s__	3.26516	6.12705	3.22678	5.20368	3.0707	2.29732	0.180515	0.206732
A13_L1_382382_idba_bin.34	d__Bacteria;p__Bacteroidota;c__Bacteroidia;o__Bacteroidales;f__Bacteroidaceae;g__Bacteroides;s__	5.44253	6.63836	5.79524	10.0866	3.32484	3.9439	0.105142	0.125303
A14_L2_383383_idba_bin.142	d__Bacteria;p__Spirochaetota;c__Spirochaetia;o__Sphaerochaetales;f__Sphaerochaetaceae;g__Spiro-01;s__	23.8852	39.0546	15.8421	17.4657	11.2302	11.6921	0.0842236	0.101796
A14_L2_383383_idba_bin.156	d__Bacteria;p__Proteobacteria;c__Alphaproteobacteria;o__RF32;f__CAG-239;g__CAG-495;s__	5.209	16.9253	1.79645	7.64331	1.49598	3.98125	0.000589695	0.00103689
A14_L2_383383_idba_bin.167	d__Bacteria;p__Bacteroidota;c__Bacteroidia;o__Bacteroidales;f__P3;g__;s__	7.44424	13.0855	7.49005	14.5776	3.65273	4.05123	0.668878	0.690878
A14_L2_383383_idba_bin.17	d__Bacteria;p__Firmicutes_A;c__Clostridia;o__Oscillospirales;f__Ruminococcaceae;g__Faecalibacterium;s__	31.4812	54.3162	15.5244	19.8838	7.97432	23.4574	5.75e-10	3.61e-09
A14_L2_383383_idba_bin.64	d__Bacteria;p__Bacteroidota;c__Bacteroidia;o__Bacteroidales;f__Barnesiellaceae;g__Barnesiella;s__Barnesiella viscericola	2.79656	8.48149	2.81609	9.34293	5.49061	11.8644	7.04e-06	1.77e-05
A14_L2_383383_idba_bin.73	d__Bacteria;p__Firmicutes_A;c__Clostridia_A;o__Christensenellales;f__Borkfalkiaceae;g__UBA11940;s__	1.44698	3.97711	1.57348	4.00494	0.813825	2.8947	0.719893	0.73888
A14_L2_383383_idba_bin.99	d__Bacteria;p__Spirochaetota;c__Spirochaetia;o__Sphaerochaetales;f__Sphaerochaetaceae;g__;s__	16.2944	28.5163	10.0792	11.6781	3.74438	6.53922	2.12e-05	4.89e-05
A15_L4_384384_idba_bin.143	d__Bacteria;p__Firmicutes_A;c__Clostridia_A;o__Christensenellales;f__CAG-917;g__UMGS1688;s__	0.878396	3.44209	1.0327	4.78631	0.123435	0.276655	0.000117099	0.000231355
A15_L4_384384_idba_bin.151	d__Bacteria;p__Verrucomicrobiota;c__Kiritimatiellae;o__RFP12;f__UBA1067;g__RUG572;s__RUG572 sp900547945	1.37787	8.03264	0.167026	1.33614	0	0	0.0512693	0.0640418
A15_L4_384384_idba_bin.158	d__Bacteria;p__Firmicutes_A;c__Clostridia;o__Oscillospirales;f__CAG-272;g__UMGS731;s__	1.76016	7.04148	1.4888	8.3528	0.0198458	0.0655713	2.18e-13	4.34e-12
A15_L4_384384_idba_bin.177	d__Bacteria;p__Firmicutes_A;c__Clostridia_A;o__Christensenellales;f__CAG-314;g__UMGS929;s__UMGS929 sp900546875	1.33475	4.70611	0.0904357	0.248798	0.00112055	0.00623895	4.96e-10	3.18e-09
A15_L4_384384_idba_bin.180	d__Bacteria;p__Firmicutes_A;c__Clostridia_A;o__Christensenellales;f__Borkfalkiaceae;g__Borkfalkia;s__	0.977307	3.9822	0.833073	2.91364	0.027645	0.0313543	4.15e-08	1.68e-07
A15_L4_384384_idba_bin.2	d__Bacteria;p__Firmicutes_A;c__Clostridia_A;o__Christensenellales;f__UBA3700;g__;s__	2.00957	8.89511	0.42811	1.5068	0.085056	0.350806	2.99e-09	1.59e-08
A15_L4_384384_idba_bin.61	d__Bacteria;p__Firmicutes_A;c__Clostridia_A;o__Christensenellales;f__DTU072;g__CAG-1782;s__	0.993115	3.69836	1.7431	10.1121	0	0	0.000356601	0.000650016
A15_L4_384384_idba_bin.90	d__Bacteria;p__Firmicutes_A;c__Clostridia;o__Lachnospirales;f__Lachnospiraceae;g__UBA2942;s__	0.234989	2.40436	0	0	0	0	0.50603	0.533447
A16_L4_385385_idba_bin.83	d__Bacteria;p__Bacteroidota;c__Bacteroidia;o__Bacteroidales;f__Rikenellaceae;g__Alistipes;s__	8.18758	16.6487	2.38579	5.69623	0.0683726	0.197643	1.36e-12	1.91e-11
A17_L4_386386_idba_bin.24	d__Bacteria;p__Firmicutes_A;c__Clostridia_A;o__Christensenellales;f__Borkfalkiaceae;g__Borkfalkia;s__	1.49807	4.7484	0.509714	1.24297	0.281307	0.624762	0.000838054	0.00143414
A17_L4_386386_idba_bin.44	d__Bacteria;p__Firmicutes_A;c__Clostridia_A;o__Christensenellales;f__UBA3700;g__;s__	2.30062	14.1301	0.00144638	0.00591269	0.00392139	0.015925	0.00365464	0.00553922
A18_L2_319319_idba_bin.24	d__Bacteria;p__Firmicutes_A;c__Clostridia;o__Lachnospirales;f__Lachnospiraceae;g__UMGS680;s__	2.34754	12.2205	0.366736	1.72712	2.56898	8.21677	0.47241	0.500659
A18_L2_319319_idba_bin.28	d__Bacteria;p__Bacteroidota;c__Bacteroidia;o__Bacteroidales;f__Marinifilaceae;g__Butyricimonas;s__	7.59508	24.9493	14.2409	56.0466	1.36787	3.73675	2.09e-06	5.9e-06
A18_L2_319319_idba_bin.32	d__Bacteria;p__Firmicutes_A;c__Clostridia;o__Oscillospirales;f__Oscillospiraceae;g__Lawsonibacter;s__Lawsonibacter sp900545895	14.0122	19.6144	13.5711	11.7756	21.6223	14.6071	0.00210803	0.00333631
A18_L2_319319_idba_bin.44	d__Bacteria;p__Firmicutes_A;c__Clostridia;o__Lachnospirales;f__Lachnospiraceae;g__Clostridium_Q;s__Clostridium_Q saccharolyticum_A	1.30473	13.6109	0.346656	1.35717	0.326106	1.53531	0.200262	0.2276
A19_L1_387387_idba_bin.50	d__Bacteria;p__Firmicutes_A;c__Clostridia_A;o__Christensenellales;f__Borkfalkiaceae;g__UMGS1004;s__UMGS1004 sp900548845	13.1092	22.7789	5.19713	14.3775	0.132569	0.269259	1.36e-13	2.96e-12
A2_L3_372372_idba_bin.21	d__Bacteria;p__Proteobacteria;c__Gammaproteobacteria;o__Enterobacterales;f__Succinivibrionaceae;g__Anaerobiospirillum;s__	1.59131	11.3727	31.4171	215.46	47.9519	99.2724	1.13e-11	1.19e-10
A2_L3_372372_idba_bin.4	d__Bacteria;p__Firmicutes_A;c__Clostridia;o__Oscillospirales;f__Ruminococcaceae;g__Ruthenibacterium;s__Ruthenibacterium sp002315015	0.606103	2.19715	2.55839	6.26457	2.19688	4.70412	0.00452984	0.00676051
A2_L3_372372_idba_bin.42	d__Bacteria;p__Firmicutes;c__Bacilli;o__RF39;f__CAG-611;g__CAG-877;s__	2.21823	9.08045	2.1217	11.7365	8.09732	13.918	0.019366	0.0257734
A2_L3_372372_idba_bin.48	d__Bacteria;p__Firmicutes_A;c__Clostridia;o__Oscillospirales;f__Butyricicoccaceae;g__Butyricicoccus;s__	0.121464	0.588589	1.18869	5.09846	1.58171	4.56717	0.0116093	0.0161341
A2_L3_372372_idba_bin.56	d__Bacteria;p__Spirochaetota;c__Brachyspirae;o__Brachyspirales;f__Brachyspiraceae;g__Brachyspira;s__	0.582689	2.78054	5.49372	26.549	0.792247	4.22721	0.092561	0.111272
A2_L3_372372_idba_bin.60	d__Bacteria;p__Firmicutes_A;c__Clostridia;o__Oscillospirales;f__Oscillospiraceae;g__Lawsonibacter;s__	0.180495	0.899368	4.60725	20.6807	2.36061	4.41285	0.180322	0.206732
A2_L3_372372_idba_bin.66	d__Bacteria;p__Firmicutes_A;c__Clostridia;o__Oscillospirales;f__Ruminococcaceae;g__Anaerofilum;s__	0.503611	1.712	4.4743	11.6941	2.56519	4.93836	0.0238669	0.0314131
A20_L1_388388_idba_bin.45	d__Bacteria;p__Firmicutes;c__Bacilli;o__RF39;f__CAG-611;g__CAG-451;s__	1.91428	2.57736	1.02721	1.69009	1.12462	1.72869	2.96e-05	6.63e-05
A20_L1_388388_idba_bin.52	d__Bacteria;p__Cyanobacteria;c__Vampirovibrionia;o__Gastranaerophilales;f__Gastranaerophilaceae;g__UMGS1477;s__	1.12468	5.52654	0.0838627	0.327356	0	0	0.0238201	0.0313746
A20_L1_388388_idba_bin.66	d__Bacteria;p__Verrucomicrobiota;c__Lentisphaeria;o__Victivallales;f__UBA1829;g__UBA11452;s__	3.54369	12.4065	0.741938	3.15946	0.00976261	0.0150554	8.8e-15	4.38e-13
A21_L1_389389_idba_bin.24	d__Bacteria;p__Spirochaetota;c__Spirochaetia;o__Treponematales;f__Treponemataceae;g__Treponema_F;s__	13.8342	68.6265	70.7887	343.368	6.06449	15.6182	0.00139565	0.00227111
A21_L4_389389_idba_bin.29	d__Bacteria;p__Firmicutes_A;c__Clostridia_A;o__Christensenellales;f__CAG-917;g__UMGS1688;s__	10.7988	31.2439	4.30034	15.9185	0.358302	1.97931	1.24e-14	5.54e-13
A21_L4_389389_idba_bin.52	d__Bacteria;p__Firmicutes_A;c__Clostridia;o__Oscillospirales;f__Oscillospiraceae;g__CAG-110;s__	7.9393	15.9084	10.6264	19.941	2.14551	9.71031	8.53e-11	7.04e-10
A22_L1_390390_idba_bin.59	d__Bacteria;p__Proteobacteria;c__Alphaproteobacteria;o__Rs-D84;f__Rs-D84;g__Rs-D84;s__	15.0723	59.7328	8.3802	30.7686	16.4055	43.095	0.00462255	0.00688384
A23_L1_391391_idba_bin.26	d__Bacteria;p__Proteobacteria;c__Gammaproteobacteria;o__Enterobacterales;f__Succinivibrionaceae;g__Anaerobiospirillum;s__	0.6856	3.26269	0.709065	1.75314	11.5082	36.8138	9.05e-10	5.49e-09
A23_L1_391391_idba_bin.82	d__Bacteria;p__Firmicutes_A;c__Clostridia;o__Peptostreptococcales;f__Anaerovoracaceae;g__;s__	0.853937	4.97241	0.491725	1.06251	6.02661	10.1893	8.18e-10	5.01e-09
A23_L4_391391_idba_bin.106	d__Archaea;p__Thermoplasmatota;c__Thermoplasmata;o__Methanomassiliicoccales;f__Methanomethylophilaceae;g__UBA71;s__UBA71 sp006954425	10.8898	10.314	10.3373	7.03469	18.6267	9.37249	3.64e-05	8.02e-05
A23_L4_391391_idba_bin.4	d__Bacteria;p__Firmicutes_C;c__Negativicutes;o__Selenomonadales;f__Selenomonadaceae;g__Megamonas;s__Megamonas hypermegale	1.25929	5.52311	3.19303	21.4769	93.1069	122.942	3.84e-16	5.28e-14
A23_L4_391391_idba_bin.75	d__Bacteria;p__Bacteroidota;c__Bacteroidia;o__Bacteroidales;f__Bacteroidaceae;g__Prevotella;s__Prevotella sp000431975	7.62628	52.3678	5.27571	33.6853	413.08	577.543	9.61e-11	7.65e-10
A24_L4_392392_idba_bin.52	d__Bacteria;p__Verrucomicrobiota;c__Verrucomicrobiae;o__Opitutales;f__CAG-312;g__CAG-312;s__	4.32873	12.4085	3.64648	15.1459	3.52932	4.85538	0.00132079	0.00215517
A24_L4_392392_idba_bin.86	d__Bacteria;p__Actinobacteriota;c__Coriobacteriia;o__Coriobacteriales;f__Coriobacteriaceae;g__An7;s__An7 sp002159765	2.26179	6.02448	4.49832	13.3707	11.2493	11.8558	1.28e-10	9.57e-10
A25_L4_393393_idba_bin.151	d__Bacteria;p__Bacteroidota;c__Bacteroidia;o__Bacteroidales;f__Bacteroidaceae;g__Phocaeicola;s__	15.8637	18.3649	31.6537	41.0976	5.14747	11.7943	6.85e-10	4.27e-09
A26_L2_394394_idba_bin.11	d__Bacteria;p__Firmicutes_A;c__Clostridia;o__Oscillospirales;f__Ruminococcaceae;g__Faecalibacterium;s__	9.26628	20.5327	15.4873	28.9603	48.0028	44.3424	4.75e-09	2.41e-08
A26_L2_394394_idba_bin.113	d__Bacteria;p__Campylobacterota;c__Campylobacteria;o__Campylobacterales;f__Helicobacteraceae;g__Helicobacter_F;s__	2.11151	12.5555	3.05514	11.9993	11.2102	36.1584	0.20502	0.232711
A26_L2_394394_idba_bin.116	d__Bacteria;p__Bacteroidota;c__Bacteroidia;o__Bacteroidales;f__P3;g__;s__	6.4188	15.4471	5.41713	11.8229	1.13736	1.20545	0.242493	0.271629
A26_L2_394394_idba_bin.38	d__Bacteria;p__Firmicutes_A;c__Clostridia_A;o__Christensenellales;f__CAG-917;g__UMGS1688;s__	6.11276	9.64711	4.65239	7.23598	4.65047	10.3843	0.00254312	0.00396531
A27_L4_395395_idba_bin.139	d__Bacteria;p__Firmicutes_A;c__Clostridia;o__Lachnospirales;f__Lachnospiraceae;g__Mediterraneibacter;s__	2.00707	4.9081	2.61843	4.94362	10.457	18.1506	3.07e-08	1.28e-07
A27_L4_395395_idba_bin.30	d__Bacteria;p__Desulfobacterota;c__Desulfovibrionia;o__Desulfovibrionales;f__Desulfovibrionaceae;g__Desulfovibrio;s__	6.08741	14.3514	13.0446	12.2067	12.8176	9.84125	2.49e-09	1.38e-08
A27_L4_395395_idba_bin.71	d__Bacteria;p__Actinobacteriota;c__Coriobacteriia;o__Coriobacteriales;f__Coriobacteriaceae;g__Enorma;s__Enorma massiliensis	1.95722	5.12953	4.53937	7.7653	7.13202	8.63259	3.8e-09	1.97e-08
A27_L4_395395_idba_bin.78	d__Bacteria;p__Proteobacteria;c__Gammaproteobacteria;o__Burkholderiales;f__Burkholderiaceae;g__Sutterella;s__	1.07614	3.88839	5.42341	13.4646	8.00237	10.0012	3.99e-13	7.03e-12
A28_L2_321321_idba_bin.31	d__Bacteria;p__Bacteroidota;c__Bacteroidia;o__Bacteroidales;f__Bacteroidaceae;g__;s__	34.346	52.4949	56.3929	86.0256	153.381	154.699	1.58e-07	5.64e-07
A28_L2_321321_idba_bin.86	d__Bacteria;p__Firmicutes_A;c__Clostridia;o__Oscillospirales;f__Oscillospiraceae;g__;s__	1.05517	2.56216	6.51705	14.3044	4.22622	5.90849	9.4e-07	2.85e-06
A3_L3_373373_idba_bin.15	d__Bacteria;p__Firmicutes;c__Bacilli;o__RFN20;f__CAG-826;g__UBA733;s__	4.14724	26.7418	5.96812	24.7685	2.20662	9.02425	0.0756298	0.0920308
A30_L1_343343_idba_bin.20	d__Bacteria;p__Firmicutes_A;c__Clostridia_A;o__Christensenellales;f__UBA3700;g__;s__	4.38411	30.2572	0.854883	3.63832	0.506223	1.97521	0.00309234	0.00474317
A30_L1_343343_idba_bin.30	d__Bacteria;p__Firmicutes;c__Bacilli;o__RF39;f__CAG-822;g__CAG-878;s__	4.19791	10.7853	1.51952	3.54742	0.0206955	0.0525159	8.03e-11	6.65e-10
A30_L1_343343_idba_bin.7	d__Bacteria;p__Spirochaetota;c__Spirochaetia;o__Spirochaetales;f__UBA9216;g__;s__	26.0559	35.3006	52.4322	80.8338	14.1816	32.1769	0.000686679	0.00119104
A30_L1_343343_idba_bin.73	d__Bacteria;p__Firmicutes_A;c__Clostridia_A;o__Christensenellales;f__UBA1242;g__UBA4626;s__	0.77826	6.38222	0.0150027	0.0274751	0.00273265	0.0110408	1.12e-12	1.69e-11
A31_L1_344344_idba_bin.127	d__Bacteria;p__Firmicutes_A;c__Clostridia_A;o__Christensenellales;f__UBA1242;g__UBA11517;s__	1.99885	5.79835	0.108717	0.489925	0.000741774	0.00413002	2.54e-06	7.01e-06
A31_L1_344344_idba_bin.176	d__Bacteria;p__Elusimicrobiota;c__Elusimicrobia;o__Elusimicrobiales;f__Elusimicrobiaceae;g__;s__	0.905466	4.71866	0.286302	2.05224	0.738282	4.04954	0.0103245	0.0144607
A31_L1_344344_idba_bin.52	d__Bacteria;p__Firmicutes_A;c__Clostridia_A;o__Christensenellales;f__CAG-917;g__UMGS1688;s__	10.657	31.7977	2.96836	14.2645	0.0545905	0.209668	8.51e-06	2.11e-05
A32_L3_345345_idba_bin.137	d__Bacteria;p__Bacteroidota;c__Bacteroidia;o__Bacteroidales;f__Bacteroidaceae;g__Prevotella;s__	4.16381	7.63378	5.92776	10.6288	5.31291	6.16997	0.356498	0.386278
A32_L3_345345_idba_bin.50	d__Bacteria;p__Proteobacteria;c__Gammaproteobacteria;o__Burkholderiales;f__Burkholderiaceae;g__CAG-521;s__	5.67765	10.3373	10.9823	26.8214	0.621462	1.82213	1.21e-06	3.58e-06
A32_L3_345345_idba_bin.59	d__Bacteria;p__Firmicutes;c__Bacilli;o__RFN20;f__CAG-826;g__;s__	27.7077	96.4642	23.6585	46.6791	26.9008	62.9607	0.943358	0.947061
A32_L3_345345_idba_bin.60	d__Bacteria;p__Bacteroidota;c__Bacteroidia;o__Bacteroidales;f__UBA932;g__RC9;s__	16.0963	16.9238	19.8178	19.7257	15.553	13.4611	0.38337	0.413144
A32_L3_345345_idba_bin.82	d__Bacteria;p__Bacteroidota;c__Bacteroidia;o__Bacteroidales;f__UBA932;g__RC9;s__	4.00625	10.9815	4.2546	8.25894	2.63599	3.14785	0.428143	0.456992
A32_L3_345345_idba_bin.83	d__Bacteria;p__Firmicutes_A;c__Clostridia_A;o__Christensenellales;f__Borkfalkiaceae;g__;s__	1.71012	11.8092	0.931703	6.66792	0.00701497	0.0139051	4.84e-11	4.36e-10
A33_L3_346346_idba_bin.131	d__Bacteria;p__Cyanobacteria;c__Vampirovibrionia;o__Gastranaerophilales;f__Gastranaerophilaceae;g__QAMI01;s__	0.413367	1.68651	0.02681	0.0856555	0.000233839	0.0013014	1.24e-05	2.98e-05
A33_L3_346346_idba_bin.162	d__Bacteria;p__Firmicutes_A;c__Clostridia_A;o__Christensenellales;f__CAG-917;g__CAG-917;s__CAG-917 sp000437555	5.82802	15.5557	3.7293	12.5802	0.0113988	0.0275379	1.41e-16	3.16e-14
A33_L3_346346_idba_bin.75	d__Bacteria;p__Bacteroidota;c__Bacteroidia;o__Bacteroidales;f__Rikenellaceae;g__Alistipes;s__Alistipes sp900290115	4.56959	15.712	18.258	64.911	20.3463	29.2871	0.000364747	0.000663514
A35_L3_347347_idba_bin.2	d__Bacteria;p__Firmicutes_A;c__Clostridia;o__Oscillospirales;f__Oscillospiraceae;g__Flavonifractor;s__	4.25638	4.45668	6.22445	8.35198	2.64836	4.32854	7.15e-05	0.000146553
A36_L1_348348_idba_bin.80	d__Bacteria;p__Proteobacteria;c__Alphaproteobacteria;o__Rs-D84;f__Rs-D84;g__Rs-D84;s__	4.13864	18.3517	0.296174	1.02986	0.571659	2.55789	4.6e-06	1.21e-05
A37_L4_323323_idba_bin.7	d__Bacteria;p__Firmicutes_A;c__Clostridia;o__Oscillospirales;f__Acutalibacteraceae;g__Eubacterium_R;s__Eubacterium_R sp000431535	5.04104	38.4129	3.26448	16.1647	26.5707	54.9616	2.77e-09	1.51e-08
A38_L1_349349_idba_bin.136	d__Bacteria;p__Firmicutes_A;c__Clostridia;o__Oscillospirales;f__Oscillospiraceae;g__UBA9475;s__	9.40938	24.651	14.5922	30.9296	0.819636	1.65054	9.36e-11	7.55e-10
A38_L1_349349_idba_bin.23	d__Bacteria;p__Campylobacterota;c__Campylobacteria;o__Campylobacterales;f__Helicobacteraceae;g__Helicobacter_A;s__	4.52908	11.3834	14.7153	27.902	12.2702	17.2495	0.00621852	0.00906446
A38_L1_349349_idba_bin.44	d__Archaea;p__Thermoplasmatota;c__Thermoplasmata;o__Methanomassiliicoccales;f__Methanomethylophilaceae;g__UBA71;s__	12.8112	11.5748	8.0492	9.68492	0.876793	3.10991	2.18e-13	4.34e-12
A39_L1_350350_idba_bin.111	d__Bacteria;p__Firmicutes_A;c__Clostridia;o__Oscillospirales;f__Ruminococcaceae;g__UBA866;s__	0.470719	0.946283	1.50942	5.41979	0.0516345	0.0767091	3.21e-07	1.07e-06
A39_L1_350350_idba_bin.118	d__Bacteria;p__Proteobacteria;c__Alphaproteobacteria;o__RF32;f__CAG-239;g__51-20;s__	1.28528	3.78728	4.25465	15.7418	0.283859	0.88041	0.0101015	0.0141929
A39_L1_350350_idba_bin.134	d__Bacteria;p__Cyanobacteria;c__Vampirovibrionia;o__Gastranaerophilales;f__Gastranaerophilaceae;g__QAMI01;s__	1.10412	4.48112	2.6387	13.3913	0.00453506	0.0131427	4.6e-07	1.47e-06
A4_L3_374374_idba_bin.93	d__Bacteria;p__Cyanobacteria;c__Vampirovibrionia;o__Gastranaerophilales;f__;g__;s__	1.50613	8.16137	0.932906	4.51836	0.00908506	0.0505835	0.00104729	0.00174875
A40_L2_322322_idba_bin.102	d__Bacteria;p__Cyanobacteria;c__Vampirovibrionia;o__Gastranaerophilales;f__Gastranaerophilaceae;g__CAG-306;s__	4.33875	30.3738	3.64269	11.0905	0.0277549	0.0557099	5.24e-09	2.63e-08
A40_L2_322322_idba_bin.21	d__Bacteria;p__Firmicutes_A;c__Clostridia_A;o__Christensenellales;f__UBA1242;g__;s__	3.02113	22.7404	0.394367	2.83207	0.000170968	0.000951908	0.000889383	0.0015133
A40_L2_322322_idba_bin.5	d__Bacteria;p__Firmicutes_A;c__Clostridia;o__Oscillospirales;f__Ruminococcaceae;g__Fournierella;s__	4.61631	11.5228	3.00069	4.05981	0.649468	1.1384	3.47e-08	1.44e-07
A40_L2_322322_idba_bin.68	d__Bacteria;p__Firmicutes_A;c__Clostridia_A;o__Christensenellales;f__Borkfalkiaceae;g__UBA11940;s__	1.79634	12.9603	0.917888	5.94105	0.00118665	0.00238682	5.47e-09	2.73e-08
A41_L4_351351_idba_bin.129	d__Bacteria;p__Proteobacteria;c__Alphaproteobacteria;o__Rs-D84;f__Rs-D84;g__Rs-D84;s__	8.11089	21.3418	2.77677	7.76514	6.66971	13.978	7.59e-05	0.000154897
A41_L4_351351_idba_bin.13	d__Bacteria;p__Firmicutes_A;c__Clostridia;o__Oscillospirales;f__Oscillospiraceae;g__UBA1777;s__	2.55866	6.25478	0.63501	1.29832	0.0199117	0.0864206	2.31e-13	4.55e-12
A41_L4_351351_idba_bin.55	d__Bacteria;p__Bacteroidota;c__Bacteroidia;o__Bacteroidales;f__P3;g__;s__	1.76361	9.04668	1.51264	4.86757	0.00818329	0.0182278	0.00395894	0.00595505
A42_L3_352352_idba_bin.101	d__Bacteria;p__Cyanobacteria;c__Vampirovibrionia;o__Gastranaerophilales;f__Gastranaerophilaceae;g__Zag111;s__	5.44802	18.8689	9.30557	46.2619	2.34481	6.7797	0.633658	0.656394
A42_L3_352352_idba_bin.14	d__Bacteria;p__Firmicutes;c__Bacilli;o__RF39;f__CAG-1000;g__CAG-605;s__	4.91943	9.03935	7.90984	33.3226	5.26143	11.8546	0.000857911	0.00146532
A42_L3_352352_idba_bin.141	d__Bacteria;p__Firmicutes_A;c__Clostridia_A;o__Christensenellales;f__Borkfalkiaceae;g__Borkfalkia;s__	2.29859	3.82657	3.00375	5.8347	2.95687	4.4893	0.505257	0.532947
A43_L1_353353_idba_bin.174	d__Bacteria;p__Firmicutes_A;c__Clostridia_A;o__Christensenellales;f__UBA1242;g__UBA11517;s__	1.35438	3.84629	0.340911	1.21371	0.0037591	0.0142786	2.06e-07	7.09e-07
A43_L1_353353_idba_bin.40	d__Bacteria;p__Firmicutes_A;c__Clostridia_A;o__Christensenellales;f__Borkfalkiaceae;g__UMGS1004;s__	6.1149	14.5992	2.72683	6.24215	0.240877	1.08529	4.07e-13	7.03e-12
A43_L1_353353_idba_bin.59	d__Bacteria;p__Firmicutes_A;c__Clostridia_A;o__Christensenellales;f__Borkfalkiaceae;g__UBA1259;s__	2.3538	5.97937	0.565784	1.19942	0.0233854	0.0737396	2.33e-14	8.03e-13
A43_L1_353353_idba_bin.69	d__Bacteria;p__Proteobacteria;c__Alphaproteobacteria;o__RF32;f__UBA3637;g__;s__	7.64006	44.7496	0.218305	1.26467	0.0543244	0.299546	8.84e-05	0.000178423
A44_L1_354354_idba_bin.167	d__Bacteria;p__Firmicutes;c__Bacilli;o__RF39;f__CAG-822;g__UMGS1648;s__UMGS1648 sp900553765	1.91204	6.11495	2.23742	6.49421	0.247072	0.899555	1.75e-07	6.19e-07
A44_L1_354354_idba_bin.96	d__Bacteria;p__Bacteroidota;c__Bacteroidia;o__Bacteroidales;f__Bacteroidaceae;g__CAG-462;s__CAG-462 sp003489705	6.32739	10.861	11.8145	17.9254	25.5442	19.1389	9.23e-10	5.54e-09
A45_L1_355355_idba_bin.127	d__Bacteria;p__Cyanobacteria;c__Vampirovibrionia;o__Gastranaerophilales;f__Gastranaerophilaceae;g__;s__	2.1857	10.397	0.159133	0.994506	0.00140423	0.00392534	0.000188115	0.000360135
A45_L1_355355_idba_bin.68	d__Bacteria;p__Cyanobacteria;c__Vampirovibrionia;o__Gastranaerophilales;f__;g__;s__	8.1129	21.2035	5.06043	26.1319	0.00912519	0.0235087	5.39e-10	3.41e-09
A46_L1_356356_idba_bin.29	d__Bacteria;p__Firmicutes_A;c__Clostridia_A;o__Christensenellales;f__Borkfalkiaceae;g__UMGS1004;s__	3.68106	5.77805	1.81123	5.8314	0.0296587	0.0561148	7.47e-15	3.82e-13
A46_L1_356356_idba_bin.57	d__Bacteria;p__Bacteroidota;c__Bacteroidia;o__Bacteroidales;f__Tannerellaceae;g__Parabacteroides;s__Parabacteroides sp000436495	37.4086	42.1947	47.8471	63.4583	14.7347	25.8169	3.9e-05	8.45e-05
A46_L1_356356_idba_bin.69	d__Bacteria;p__Firmicutes;c__Bacilli;o__RFN20;f__CAG-826;g__;s__	13.479	96.1653	6.72582	37.845	0.0135654	0.0282782	1.5e-05	3.56e-05
A47_L1_357357_idba_bin.141	d__Bacteria;p__Firmicutes_A;c__Clostridia;o__Oscillospirales;f__Acutalibacteraceae;g__;s__	4.32718	8.59623	1.68276	3.35359	0.249213	0.870847	1.37e-12	1.91e-11
A47_L1_357357_idba_bin.167	d__Bacteria;p__Firmicutes_A;c__Clostridia_A;o__Christensenellales;f__UBA1242;g__UMGS687;s__	4.96777	12.3784	1.09356	4.45015	0.0138977	0.0271765	7.78e-14	1.93e-12
A47_L1_357357_idba_bin.98	d__Bacteria;p__Firmicutes;c__Bacilli;o__RF39;f__CAG-611;g__CAG-877;s__	6.4401	16.3447	3.19796	9.54444	4.75745	11.7356	0.00108769	0.00181282
A49_L3_351351_idba_bin.107	d__Bacteria;p__Firmicutes_A;c__Clostridia_A;o__Christensenellales;f__CAG-74;g__Firm-11;s__Firm-11 sp900553905	2.5341	4.03558	2.11184	6.20886	0.878011	1.53443	4.82e-08	1.93e-07
A49_L3_351351_idba_bin.138	d__Bacteria;p__Proteobacteria;c__Gammaproteobacteria;o__Enterobacterales;f__Enterobacteriaceae;g__Escherichia;s__Escherichia flexneri	9.74909	22.4514	17.113	45.642	8.62205	19.2801	0.331926	0.361844
A49_L3_351351_idba_bin.58	d__Bacteria;p__Proteobacteria;c__Alphaproteobacteria;o__Rs-D84;f__Rs-D84;g__Rs-D84;s__	18.1701	45.7268	3.63474	13.9607	42.6618	164.017	8.45e-07	2.59e-06
A5_L3_375375_idba_bin.65	d__Bacteria;p__Cyanobacteria;c__Vampirovibrionia;o__Gastranaerophilales;f__Gastranaerophilaceae;g__;s__	3.94828	13.9592	1.72726	7.43415	0.0211254	0.112702	5.65e-07	1.78e-06
A5_L3_375375_idba_bin.73	d__Bacteria;p__Proteobacteria;c__Alphaproteobacteria;o__Rs-D84;f__Rs-D84;g__Rs-D84;s__	13.3275	32.4567	2.80998	10.6036	2.52452	11.3231	1.29e-07	4.67e-07
A5_L3_375375_idba_bin.86	d__Bacteria;p__Proteobacteria;c__Alphaproteobacteria;o__Rs-D84;f__Rs-D84;g__Rs-D84;s__	6.20509	16.2155	2.70373	9.6802	2.18658	4.14716	0.000139058	0.000270265
A50_L2_350350_idba_bin.103	d__Bacteria;p__Firmicutes_A;c__Clostridia;o__Oscillospirales;f__Acutalibacteraceae;g__An200;s__	0.692285	1.77537	0.499294	2.92304	0.0343239	0.0416889	8.71e-09	4.09e-08
A50_L2_350350_idba_bin.125	d__Bacteria;p__Bacteroidota;c__Bacteroidia;o__Bacteroidales;f__Paludibacteraceae;g__;s__	7.37774	11.6728	9.63189	13.5441	4.58056	3.01685	0.0459478	0.0580018
A50_L2_350350_idba_bin.164	d__Bacteria;p__Firmicutes_A;c__Clostridia_A;o__Christensenellales;f__UBA1242;g__UBA4626;s__	0.815656	2.66591	1.17939	7.77189	0.00021029	0.000890076	3.56e-13	6.43e-12
A50_L2_350350_idba_bin.171	d__Bacteria;p__Spirochaetota;c__Spirochaetia;o__Spirochaetales;f__UBA9216;g__;s__	11.8669	46.0077	13.8607	30.6868	0.338462	0.732299	4.03e-07	1.3e-06
A50_L2_350350_idba_bin.67	d__Bacteria;p__Cyanobacteria;c__Vampirovibrionia;o__Gastranaerophilales;f__Gastranaerophilaceae;g__;s__	4.04711	11.4588	1.86252	5.26428	0.00102723	0.0033075	9.01e-12	9.84e-11
A50_L2_350350_idba_bin.82	d__Bacteria;p__Bacteroidota;c__Bacteroidia;o__Bacteroidales;f__UBA932;g__UBA1232;s__	14.7973	14.6966	7.49897	10.5569	4.33818	7.85292	5.27e-09	2.64e-08
A51_L4_302302_idba_bin.17	d__Bacteria;p__Firmicutes_A;c__Clostridia_A;o__Christensenellales;f__UBA3700;g__;s__	17.8698	76.3611	23.757	85.032	1.5843	8.59871	1.35e-12	1.91e-11
A52_L2_H538_idba_bin.104	d__Bacteria;p__Firmicutes_A;c__Clostridia;o__Lachnospirales;f__Lachnospiraceae;g__Dorea;s__Dorea faecis	4.21117	6.00279	6.50347	10.5466	3.70142	5.06693	0.146641	0.170226
A52_L2_H538_idba_bin.35	d__Bacteria;p__Firmicutes_A;c__Clostridia_A;o__Christensenellales;f__DTU072;g__;s__	9.866	31.9984	1.08586	3.99706	0.00265471	0.00349616	2.04e-19	3.65e-16
A52_L2_H538_idba_bin.53	d__Bacteria;p__Firmicutes_C;c__Negativicutes;o__Acidaminococcales;f__Acidaminococcaceae;g__Phascolarctobacterium_A;s__Phascolarctobacterium_A sp900541915	0.497371	5.52774	0.279788	1.53678	0.000117387	0.000653584	0.325021	0.354966
A52_L2_H538_idba_bin.83	d__Bacteria;p__Spirochaetota;c__Brachyspirae;o__Brachyspirales;f__Brachyspiraceae;g__Brachyspira;s__Brachyspira innocens	4.09226	12.8171	9.10335	30.2146	4.85281	6.9811	0.000319482	0.000587139
A53_L4_303303_idba_bin.105	d__Bacteria;p__Firmicutes_C;c__Negativicutes;o__Selenomonadales;f__Selenomonadaceae;g__Megamonas;s__Megamonas hypermegale_A	2.88973	5.64574	5.82456	10.749	24.295	23.8295	9.18e-14	2.22e-12
A53_L4_303303_idba_bin.113	d__Bacteria;p__Firmicutes_A;c__Clostridia;o__Oscillospirales;f__Acutalibacteraceae;g__;s__	2.14824	9.43893	0.328583	0.693352	0.637427	1.84737	9e-11	7.39e-10
A53_L4_303303_idba_bin.121	d__Bacteria;p__Firmicutes_A;c__Clostridia;o__Oscillospirales;f__Ruminococcaceae;g__Gemmiger;s__	6.50926	11.0579	3.22671	7.73556	2.79573	4.17996	9.21e-05	0.000185243
A53_L4_303303_idba_bin.130	d__Bacteria;p__Firmicutes;c__Bacilli;o__Erysipelotrichales;f__Erysipelotrichaceae;g__Bulleidia;s__	0.625825	6.01131	0.0991709	0.200363	0.159971	0.166294	0.00119445	0.00197969
A53_L4_303303_idba_bin.68	d__Bacteria;p__Bacteroidota;c__Bacteroidia;o__Bacteroidales;f__Bacteroidaceae;g__Bacteroides;s__	71.3813	75.2837	52.0055	50.1672	79.0626	83.9898	0.232096	0.261109
A54_L1_304304_idba_bin.121	d__Bacteria;p__Proteobacteria;c__Alphaproteobacteria;o__RF32;f__;g__;s__	2.35858	6.7453	0.366326	1.16534	0.0772145	0.426005	6.26e-07	1.96e-06
A54_L1_304304_idba_bin.139	d__Bacteria;p__Firmicutes_A;c__Clostridia_A;o__Christensenellales;f__CAG-74;g__Firm-11;s__	2.32485	4.6944	0.858034	3.03201	0.171202	0.356546	3.51e-13	6.42e-12
A54_L1_304304_idba_bin.143	d__Bacteria;p__Verrucomicrobiota;c__Verrucomicrobiae;o__Opitutales;f__UBA953;g__W0P29-029;s__	130.05	428.753	36.3077	113.284	14.4735	67.6226	1.76e-10	1.28e-09
A54_L1_304304_idba_bin.94	d__Bacteria;p__Firmicutes_A;c__Clostridia;o__Oscillospirales;f__Acutalibacteraceae;g__Eubacterium_R;s__	2.34863	11.2278	2.17893	6.4383	0.346797	1.28431	0.114861	0.13607
A55_L2_305305_idba_bin.13	d__Bacteria;p__Firmicutes_A;c__Clostridia;o__Oscillospirales;f__Ruminococcaceae;g__Faecalibacterium;s__	1.60738	5.08304	4.15337	13.8745	0.155843	0.101356	0.0986599	0.117891
A55_L2_305305_idba_bin.35	d__Bacteria;p__Firmicutes_A;c__Clostridia;o__Oscillospirales;f__Ruminococcaceae;g__Fournierella;s__	2.14513	5.51929	4.23638	10.2672	0.823281	1.36745	0.00338964	0.0051726
A55_L2_305305_idba_bin.58	d__Bacteria;p__Firmicutes_A;c__Clostridia;o__Peptostreptococcales;f__Anaerovoracaceae;g__;s__	3.25909	4.90896	3.11204	7.16537	1.889	3.12487	0.00972178	0.0137023
A55_L2_305305_idba_bin.99	d__Bacteria;p__Firmicutes_A;c__Clostridia_A;o__Christensenellales;f__DTU072;g__CAG-1782;s__	5.60987	22.8051	6.95703	19.0948	0.00327536	0.00603426	2.12e-15	1.76e-13
A56_L2_H539_idba_bin.113	d__Bacteria;p__Firmicutes;c__Bacilli;o__Lactobacillales;f__Enterococcaceae;g__Enterococcus_E;s__Enterococcus_E cecorum	1.28001	6.13018	1.37327	3.57253	1.50173	3.87145	0.0303447	0.0393887
A56_L2_H539_idba_bin.124	d__Bacteria;p__Bacteroidota;c__Bacteroidia;o__Bacteroidales;f__UBA932;g__CAG-831;s__	93.6626	138.004	106.199	141.461	135.716	130.048	0.00554085	0.00816306
A56_L2_H539_idba_bin.39	d__Bacteria;p__Firmicutes_A;c__Clostridia;o__Oscillospirales;f__Oscillospiraceae;g__UBA1777;s__	0.81547	1.61413	1.121	4.3583	0.30819	0.860209	2.12e-06	5.96e-06
A57_L4_306306_idba_bin.10	d__Bacteria;p__Bacteroidota;c__Bacteroidia;o__Bacteroidales;f__UBA11471;g__UBA11471;s__	26.7512	64.2933	13.5207	62.7241	0.0299258	0.136405	1.05e-12	1.61e-11
A57_L4_306306_idba_bin.3	d__Bacteria;p__Bacteroidota;c__Bacteroidia;o__Bacteroidales;f__Bacteroidaceae;g__Phocaeicola;s__	6.46285	15.8056	5.77106	14.1063	2.99394	8.22427	0.7931	0.805703
A58_L2_H540_idba_bin.59	d__Bacteria;p__Bacteroidota;c__Bacteroidia;o__Bacteroidales;f__Muribaculaceae;g__CAG-279;s__CAG-279 sp900550025	9.45045	17.9686	12.932	22.6048	69.4727	60.1688	2.98e-12	3.67e-11
A58_L2_H540_idba_bin.8	d__Bacteria;p__Actinobacteriota;c__Actinomycetia;o__Actinomycetales;f__Bifidobacteriaceae;g__Bifidobacterium;s__Bifidobacterium ruminantium	0.109461	0.498611	0.0897569	0.271457	12.1954	54.7233	0.000748385	0.00129057
A58_L2_H540_idba_bin.82	d__Bacteria;p__Firmicutes;c__Bacilli;o__RF39;f__CAG-822;g__CAG-822;s__	0.556223	2.96159	0.208659	1.40069	7.63866	16.4501	4.45e-10	2.9e-09
A6_L3_376376_idba_bin.110	d__Bacteria;p__Spirochaetota;c__Brachyspirae;o__Brachyspirales;f__Brachyspiraceae;g__Brachyspira;s__	10.4901	37.5984	29.8397	53.4225	4.47817	5.91025	6.15e-06	1.57e-05
A6_L3_376376_idba_bin.115	d__Bacteria;p__Cyanobacteria;c__Vampirovibrionia;o__Gastranaerophilales;f__;g__;s__	2.77353	8.25849	0.718786	1.88664	0.0206584	0.100536	4.66e-08	1.87e-07
A6_L3_376376_idba_bin.29	d__Bacteria;p__Cyanobacteria;c__Vampirovibrionia;o__Gastranaerophilales;f__Gastranaerophilaceae;g__CAG-196;s__	3.32822	13.423	1.31347	5.69681	0.00499161	0.0182169	1.26e-10	9.52e-10
A6_L3_376376_idba_bin.85	d__Bacteria;p__Proteobacteria;c__Alphaproteobacteria;o__RF32;f__;g__;s__	0.943578	5.18667	0.177295	1.38035	0.000369323	0.0020563	5.88e-05	0.000123335
A61_L1_325325_idba_bin.70	d__Bacteria;p__Cyanobacteria;c__Vampirovibrionia;o__Gastranaerophilales;f__Gastranaerophilaceae;g__Zag1;s__Zag1 sp900555175	0.0366115	0.0861003	0.056409	0.205071	21.7108	78.9687	0.00479069	0.00712828
A62_L1_378378_idba_bin.112	d__Bacteria;p__Firmicutes_A;c__Clostridia_A;o__Christensenellales;f__UBA4651;g__UBA7867;s__	0.514507	1.71697	1.0975	6.5569	0.0380828	0.212036	0.00605721	0.00885216
A62_L1_378378_idba_bin.44	d__Bacteria;p__Firmicutes_A;c__Clostridia_A;o__Christensenellales;f__UBA3700;g__;s__	23.68	64.1649	52.9812	212.195	0.21912	0.98047	3.62e-12	4.38e-11
A62_L1_378378_idba_bin.70	d__Bacteria;p__Firmicutes;c__Bacilli;o__RFN20;f__CAG-826;g__UBA4951;s__	4.974	10.9553	9.04318	29.0711	9.55816	41.2792	0.737632	0.754492
A65_L4_326326_idba_bin.141	d__Bacteria;p__Firmicutes_A;c__Clostridia;o__Oscillospirales;f__Oscillospiraceae;g__UBA5446;s__UBA5446 sp900543085	1.90277	2.35748	1.84563	2.21502	3.84501	4.43635	6.77e-05	0.000139846
A65_L4_326326_idba_bin.159	d__Bacteria;p__Bacteroidota;c__Bacteroidia;o__Bacteroidales;f__Muribaculaceae;g__;s__	11.213	25.9717	19.989	27.7144	46.2111	39.7922	5.58e-09	2.76e-08
A65_L4_326326_idba_bin.3	d__Bacteria;p__Bacteroidota;c__Bacteroidia;o__Bacteroidales;f__Bacteroidaceae;g__Prevotella;s__	4.84837	16.6065	10.6981	23.6164	37.1182	43.3648	5.02e-11	4.47e-10
A65_L4_326326_idba_bin.4	d__Bacteria;p__Bacteroidota;c__Bacteroidia;o__Bacteroidales;f__Bacteroidaceae;g__Prevotella;s__	1.3876	1.41997	1.60383	2.14	7.40609	17.522	0.0130407	0.0178599
A67_L2_327327_idba_bin.107	d__Bacteria;p__Firmicutes;c__Bacilli;o__RFN20;f__CAG-826;g__UBA4855;s__	2.04598	20.0354	2.24414	11.585	1.12793	3.29271	0.126021	0.148114
A67_L2_327327_idba_bin.120	d__Bacteria;p__Actinobacteriota;c__Coriobacteriia;o__Coriobacteriales;f__Atopobiaceae;g__Olsenella_E;s__	3.45128	6.17668	2.33233	3.03414	9.6881	14.0968	3.58e-05	7.91e-05
A67_L2_327327_idba_bin.195	d__Bacteria;p__Firmicutes_A;c__Clostridia_A;o__Christensenellales;f__UBA1242;g__UBA11517;s__	1.33715	10.3755	0.743898	5.37698	0.00218206	0.00724916	1.43e-06	4.18e-06
A67_L2_327327_idba_bin.208	d__Bacteria;p__Firmicutes_A;c__Clostridia;o__Oscillospirales;f__Acutalibacteraceae;g__An200;s__	0.925444	2.38616	3.48089	6.17421	2.07447	3.39577	1.54e-06	4.45e-06
A67_L2_327327_idba_bin.214	d__Bacteria;p__Verrucomicrobiota;c__Lentisphaeria;o__Victivallales;f__UBA1829;g__UBA11452;s__	3.82953	6.28982	1.52453	4.34216	0.202244	0.406445	2.67e-12	3.34e-11
A67_L2_327327_idba_bin.240	d__Bacteria;p__Firmicutes;c__Bacilli;o__Acholeplasmatales;f__Anaeroplasmataceae;g__;s__	1.34457	6.56834	20.4611	77.7371	8.60522	17.953	0.00122639	0.0020214
A67_L2_327327_idba_bin.241	d__Bacteria;p__Cyanobacteria;c__Vampirovibrionia;o__Gastranaerophilales;f__Gastranaerophilaceae;g__CAG-484;s__	1.96304	20.9145	1.18038	5.97076	1.01371	1.98791	0.746354	0.762542
A67_L2_327327_idba_bin.244	d__Bacteria;p__Verrucomicrobiota;c__Kiritimatiellae;o__RFP12;f__W1P29-020;g__W1P29-020;s__	3.67073	14.7948	4.72083	22.7314	3.90347	16.8226	0.00140597	0.00228197
A67_L2_327327_idba_bin.79	d__Bacteria;p__Cyanobacteria;c__Vampirovibrionia;o__Gastranaerophilales;f__Gastranaerophilaceae;g__Zag1;s__	0.498935	4.53757	0.604915	2.88162	7.26162	14.1161	0.005722	0.00840918
A68_L4_309309_idba_bin.36	d__Bacteria;p__Cyanobacteria;c__Vampirovibrionia;o__Gastranaerophilales;f__Gastranaerophilaceae;g__CAG-484;s__	4.90726	33.8035	10.8428	45.0395	5.42492	17.7026	0.477327	0.505572
A68_L4_309309_idba_bin.70	d__Bacteria;p__Bacteroidota;c__Bacteroidia;o__Bacteroidales;f__Barnesiellaceae;g__Barnesiella;s__Barnesiella sp900538705	4.05378	32.6172	3.19503	8.61976	8.03691	14.5132	0.000568307	0.00100224
A68_L4_309309_idba_bin.71	d__Bacteria;p__Bacteroidota;c__Bacteroidia;o__Bacteroidales;f__Bacteroidaceae;g__Prevotella;s__Prevotella copri	2.81237	16.9222	2.30674	13.1988	79.671	291.44	0.000193904	0.000370821
A70_L1_311311_idba_bin.145	d__Bacteria;p__Bacteroidota;c__Bacteroidia;o__Bacteroidales;f__UBA932;g__RC9;s__	4.53322	8.83226	9.0368	22.3431	11.0526	12.5297	0.00122082	0.00201406
A70_L1_311311_idba_bin.63	d__Bacteria;p__Bacteroidota;c__Bacteroidia;o__Bacteroidales;f__Muribaculaceae;g__;s__	13.1661	32.3227	11.0507	15.3651	14.3565	27.4278	0.616245	0.639095
A70_L1_311311_idba_bin.81	d__Bacteria;p__Campylobacterota;c__Campylobacteria;o__Campylobacterales;f__Helicobacteraceae;g__NHYM01;s__	4.24759	14.3368	6.81516	21.9994	10.4596	47.6216	0.18824	0.214755
A71_L2_312312_idba_bin.65	d__Bacteria;p__Firmicutes_A;c__Clostridia;o__Lachnospirales;f__Lachnospiraceae;g__Blautia;s__	14.303	17.9767	14.0569	20.5637	9.61104	13.2519	0.0581943	0.0720386
A72_L1_313313_idba_bin.57	d__Bacteria;p__Desulfobacterota;c__Desulfovibrionia;o__Desulfovibrionales;f__Desulfovibrionaceae;g__Desulfovibrio;s__	0.708668	2.12485	0.927765	1.93962	5.26477	8.16892	4.16e-11	3.82e-10
A73_L2_314314_idba_bin.126	d__Bacteria;p__Firmicutes;c__Bacilli;o__RFN20;f__CAG-826;g__;s__	0.198605	0.878285	0.0532618	0.0809855	3.28135	17.1811	1.15e-05	2.78e-05
A73_L2_314314_idba_bin.63	d__Bacteria;p__Bacteroidota;c__Bacteroidia;o__Bacteroidales;f__Bacteroidaceae;g__Bacteroides;s__	0.926136	3.33642	2.04565	4.15707	4.98915	8.18702	6.98e-08	2.67e-07
A74_L1_315315_idba_bin.118	d__Bacteria;p__Campylobacterota;c__Campylobacteria;o__Campylobacterales;f__Campylobacteraceae;g__Campylobacter_D;s__Campylobacter_D avium	2.82474	12.3793	8.41262	46.1809	19.6121	55.3551	8.79e-05	0.000177915
A75_L1_316316_idba_bin.14	d__Bacteria;p__Firmicutes;c__Bacilli;o__Erysipelotrichales;f__Erysipelotrichaceae;g__Bulleidia;s__	2.8325	4.44076	3.9302	6.15543	11.9556	9.70807	4.06e-10	2.7e-09
A75_L1_316316_idba_bin.150	d__Bacteria;p__Bacteroidota;c__Bacteroidia;o__Bacteroidales;f__Bacteroidaceae;g__Bacteroides;s__	1.86704	1.93562	2.14223	2.43862	11.5692	16.183	0.0014869	0.00239995
A75_L1_316316_idba_bin.163	d__Bacteria;p__Bacteroidota;c__Bacteroidia;o__Bacteroidales;f__Bacteroidaceae;g__Prevotellamassilia;s__	4.31829	16.0944	3.56487	12.0277	36.7174	57.7502	1.47e-06	4.28e-06
A76_L1_317317_idba_bin.142	d__Bacteria;p__Spirochaetota;c__Spirochaetia;o__Sphaerochaetales;f__Sphaerochaetaceae;g__Spiro-01;s__	29.7492	44.8293	37.2627	80.0288	11.5098	18.174	0.100637	0.120094
A76_L1_317317_idba_bin.162	d__Bacteria;p__Cyanobacteria;c__Vampirovibrionia;o__Gastranaerophilales;f__Gastranaerophilaceae;g__CAG-306;s__	1.05566	3.8565	1.01727	6.73777	0.00214413	0.01021	6.32e-08	2.46e-07
A76_L1_317317_idba_bin.55	d__Bacteria;p__Firmicutes;c__Bacilli;o__RFN20;f__CAG-826;g__UBA4855;s__UBA4855 sp900540365	26.259	73.1403	13.9002	23.9248	7.62801	11.7292	0.0108256	0.0151154
A77_L2_318318_idba_bin.113	d__Bacteria;p__Firmicutes;c__Bacilli;o__RFN20;f__CAG-449;g__;s__	8.84948	22.8513	8.50466	15.124	13.5651	17.2486	3.32e-05	7.39e-05
A77_L2_318318_idba_bin.6	d__Bacteria;p__Bacteroidota;c__Bacteroidia;o__Bacteroidales;f__Tannerellaceae;g__Parabacteroides;s__	3.22837	11.9323	5.21089	10.6512	37.3602	53.7163	8.4e-09	3.98e-08
A78_L4_353353_idba_bin.152	d__Bacteria;p__Cyanobacteria;c__Vampirovibrionia;o__Gastranaerophilales;f__Gastranaerophilaceae;g__CAG-306;s__	0.335756	1.70682	1.75326	13.5633	0.140227	0.369415	0.000893471	0.00151881
A79_L4_354354_idba_bin.126	d__Bacteria;p__Firmicutes;c__Bacilli;o__RFN20;f__CAG-288;g__UBA7642;s__	0.383152	2.20267	3.72436	16.0271	4.86565	15.8097	8.34e-10	5.09e-09
A79_L4_354354_idba_bin.22	d__Bacteria;p__Firmicutes;c__Bacilli;o__RFN20;f__CAG-826;g__UBA4951;s__	4.05693	27.4103	1.11856	5.60626	6.08986	8.70358	1.1e-09	6.43e-09
A79_L4_354354_idba_bin.26	d__Bacteria;p__Bacteroidota;c__Bacteroidia;o__Bacteroidales;f__Bacteroidaceae;g__CAG-617;s__CAG-617 sp000431275	3.70209	13.602	6.07985	17.1955	44.4352	78.0494	2.83e-06	7.78e-06
A80_L4_355355_idba_bin.138	d__Bacteria;p__Firmicutes;c__Bacilli;o__Erysipelotrichales;f__Erysipelotrichaceae;g__Merdibacter;s__	1.09235	2.73589	1.9458	3.86303	5.65089	15.2208	0.00140615	0.00228197
A80_L4_355355_idba_bin.15	d__Bacteria;p__Deferribacterota;c__Deferribacteres;o__Deferribacterales;f__Mucispirillaceae;g__Mucispirillum;s__	3.36159	11.2544	2.19837	6.82094	3.25924	14.7926	0.782342	0.795678
A80_L4_355355_idba_bin.51	d__Bacteria;p__Firmicutes_A;c__Clostridia;o__Oscillospirales;f__Oscillospiraceae;g__Lawsonibacter;s__Lawsonibacter sp002160305	13.6692	13.1529	10.8499	8.00238	23.6361	17.715	0.000144217	0.000279683
A80_L4_355355_idba_bin.65	d__Bacteria;p__Firmicutes_A;c__Clostridia;o__Peptostreptococcales;f__Anaerovoracaceae;g__;s__	5.22542	10.7813	4.90178	5.9345	19.621	39.9946	0.0805685	0.0976422
A80_L4_355355_idba_bin.91	d__Bacteria;p__Proteobacteria;c__Alphaproteobacteria;o__Rs-D84;f__Rs-D84;g__Rs-D84;s__	19.2034	39.3354	23.0418	69.9811	7.36812	24.3359	0.00129335	0.00211424
A81_L1_356356_idba_bin.37	d__Bacteria;p__Firmicutes;c__Bacilli;o__RFN20;f__CAG-288;g__UBA7642;s__	9.79268	114.229	0.122367	0.386458	25.4313	57.675	3.4e-12	4.14e-11
A81_L4_356356_idba_bin.38	d__Bacteria;p__Proteobacteria;c__Gammaproteobacteria;o__Enterobacterales;f__Succinivibrionaceae;g__;s__	1.05453	5.25648	0.657881	1.89466	9.90178	16.5164	1.19e-13	2.69e-12
A81_L4_356356_idba_bin.47	d__Bacteria;p__Actinobacteriota;c__Actinomycetia;o__Actinomycetales;f__Bifidobacteriaceae;g__Bifidobacterium;s__Bifidobacterium anseris	0.00413385	0.0202595	0.126229	0.787379	1.99641	11.0923	0.148602	0.172389
A81_L4_356356_idba_bin.7	d__Bacteria;p__Firmicutes_A;c__Clostridia;o__Oscillospirales;f__Acutalibacteraceae;g__UMGS1839;s__UMGS1839 sp900555545	0.000605035	0.00183129	0.000300318	0.00112397	2.52425	13.8031	0.0164949	0.0221999
A81_L4_356356_idba_bin.72	d__Bacteria;p__Firmicutes_A;c__Clostridia_A;o__Christensenellales;f__CAG-917;g__UMGS1688;s__UMGS1688 sp900544575	5.06693	43.9861	1.75997	6.12388	6.665	19.8658	0.000549357	0.000972649
A82_L3_357357_idba_bin.18	d__Bacteria;p__Cyanobacteria;c__Vampirovibrionia;o__Gastranaerophilales;f__Gastranaerophilaceae;g__Zag1;s__	9.00656	56.5827	1.53131	4.01659	6.26228	14.1868	0.414307	0.443282
A82_L4_357357_idba_bin.94	d__Bacteria;p__Proteobacteria;c__Gammaproteobacteria;o__Burkholderiales;f__Burkholderiaceae;g__CAG-521;s__	19.9139	20.9246	11.9663	12.0096	23.2603	16.2704	0.00427741	0.00641253
A83_L3_358358_idba_bin.102	d__Bacteria;p__Bacteroidota;c__Bacteroidia;o__Bacteroidales;f__Bacteroidaceae;g__Bacteroides;s__	18.423	22.9655	15.1801	17.5808	5.8102	6.33629	0.0158872	0.0214789
A83_L3_358358_idba_bin.71	d__Bacteria;p__Firmicutes_A;c__Clostridia;o__Lachnospirales;f__Lachnospiraceae;g__14-2;s__	1.54261	17.9413	0.00497608	0.0237717	0.00176871	0.00347617	0.787381	0.800348
A83_L3_358358_idba_bin.88	d__Bacteria;p__Cyanobacteria;c__Vampirovibrionia;o__Gastranaerophilales;f__;g__;s__	2.44437	10.2758	1.05857	3.80248	0	0	2.85e-06	7.8e-06
A83_L4_358358_idba_bin.44	d__Bacteria;p__Elusimicrobiota;c__Elusimicrobia;o__Elusimicrobiales;f__Elusimicrobiaceae;g__UBA1174;s__	0.324304	1.60685	0.0304921	0.152493	0.00262523	0.0131171	0.00107387	0.00179145
A83_L4_358358_idba_bin.79	d__Bacteria;p__Bacteroidota;c__Bacteroidia;o__Bacteroidales;f__Barnesiellaceae;g__Barnesiella;s__Barnesiella sp900542255	13.1082	34.1767	7.10913	11.8282	0.592389	1.81292	1.45e-07	5.2e-07
A84_L4_359359_idba_bin.49	d__Bacteria;p__Cyanobacteria;c__Vampirovibrionia;o__Gastranaerophilales;f__Gastranaerophilaceae;g__;s__	2.61891	6.75224	3.68238	14.5001	0.0259489	0.0821163	3.66e-05	8.05e-05
A85_L1_320320_idba_bin.103	d__Bacteria;p__Firmicutes_A;c__Clostridia_A;o__Christensenellales;f__UBA3700;g__;s__	0.0833411	0.205384	2.75287	21.2785	0.0152826	0.072289	2.75e-09	1.5e-08
A85_L1_320320_idba_bin.117	d__Bacteria;p__Spirochaetota;c__Spirochaetia;o__Treponematales;f__Treponemataceae;g__Treponema_F;s__	16.3571	35.2141	65.8124	193.113	1.22679	2.90568	6.85e-07	2.12e-06
A85_L1_320320_idba_bin.75	d__Bacteria;p__Bacteroidota;c__Bacteroidia;o__Bacteroidales;f__Bacteroidaceae;g__Phocaeicola;s__	16.8149	27.8128	17.1022	33.1859	1.52916	2.92454	0.000110736	0.000219509
A85_L1_320320_idba_bin.96	d__Bacteria;p__Bacteroidota;c__Bacteroidia;o__Bacteroidales;f__Tannerellaceae;g__Parabacteroides;s__Parabacteroides sp900552415	30.7556	20.502	36.4556	23.6847	21.9932	18.3596	0.00166348	0.00266336
A86_L4_360360_idba_bin.131	d__Bacteria;p__Firmicutes_A;c__Clostridia_A;o__Christensenellales;f__Borkfalkiaceae;g__Borkfalkia;s__	2.18508	9.39518	0.698118	2.30522	0.0781471	0.116847	2.89e-08	1.22e-07
A86_L4_360360_idba_bin.2	d__Bacteria;p__Proteobacteria;c__Alphaproteobacteria;o__RF32;f__CAG-239;g__CAG-495;s__	0.666518	5.31808	0.161224	0.772984	0	0	0.000280796	0.000521395
A86_L4_360360_idba_bin.27	d__Bacteria;p__Cyanobacteria;c__Vampirovibrionia;o__Gastranaerophilales;f__Gastranaerophilaceae;g__;s__	1.85557	7.25122	1.90733	6.10157	0.506586	2.01051	0.000493063	0.000875579
A86_L4_360360_idba_bin.28	d__Bacteria;p__Proteobacteria;c__Alphaproteobacteria;o__Rs-D84;f__Rs-D84;g__Rs-D84;s__	4.37135	18.7923	1.00492	5.07096	0.0153428	0.0294461	6.77e-11	5.72e-10
A86_L4_360360_idba_bin.72	d__Bacteria;p__Bacteroidota;c__Bacteroidia;o__Bacteroidales;f__Paludibacteraceae;g__RUG163;s__	47.8056	66.3705	26.4646	38.373	28.0391	80.7967	2.01e-06	5.71e-06
A87_L4_361361_idba_bin.29	d__Bacteria;p__Proteobacteria;c__Alphaproteobacteria;o__RF32;f__CAG-239;g__CAG-495;s__	1.47723	10.9822	9.00987	40.5524	0.599854	2.87538	1.8e-05	4.21e-05
A88_L2_362362_idba_bin.103	d__Bacteria;p__Bacteroidota;c__Bacteroidia;o__Bacteroidales;f__UBA932;g__RC9;s__	44.885	92.5863	52.7985	81.0546	21.4505	47.4936	0.107654	0.128041
A88_L2_362362_idba_bin.150	d__Bacteria;p__Proteobacteria;c__Alphaproteobacteria;o__RF32;f__CAG-239;g__CAG-495;s__	1.49763	7.02504	0.0638847	0.278556	0.11193	0.43953	0.00662078	0.00957285
A88_L2_362362_idba_bin.163	d__Bacteria;p__Firmicutes;c__Bacilli;o__RFN20;f__CAG-288;g__UBA6879;s__	5.20141	31.2134	4.02058	12.2852	19.4253	27.147	5.17e-08	2.06e-07
A89_L4_363363_idba_bin.1	d__Bacteria;p__Proteobacteria;c__Alphaproteobacteria;o__RF32;f__CAG-239;g__CAG-495;s__	4.98534	13.0451	2.75383	6.58824	0.432043	1.25252	2.7e-06	7.43e-06
A89_L4_363363_idba_bin.150	d__Bacteria;p__Bacteroidota;c__Bacteroidia;o__Bacteroidales;f__UBA932;g__RC9;s__	4.51693	6.46611	4.49424	10.4238	5.13102	9.61927	0.363063	0.392678
A89_L4_363363_idba_bin.166	d__Bacteria;p__Firmicutes;c__Bacilli;o__RFN20;f__CAG-826;g__UBA4951;s__	0.676666	6.07462	0.133955	0.670707	0.183974	0.235929	2.32e-06	6.48e-06
A89_L4_363363_idba_bin.203	d__Bacteria;p__Bacteroidota;c__Bacteroidia;o__Bacteroidales;f__Tannerellaceae;g__Parabacteroides;s__Parabacteroides sp002159645	2.122	8.27967	2.09601	5.63335	17.6694	27.0267	1.42e-06	4.17e-06
A89_L4_363363_idba_bin.52	d__Bacteria;p__Bacteroidota;c__Bacteroidia;o__Bacteroidales;f__UBA932;g__RC9;s__	12.2269	14.2944	5.87337	5.60679	2.40426	2.94442	4.93e-08	1.97e-07
A89_L4_363363_idba_bin.7	d__Bacteria;p__Cyanobacteria;c__Vampirovibrionia;o__Gastranaerophilales;f__Gastranaerophilaceae;g__Zag1;s__	1.36646	7.76613	1.72212	12.7633	0.307206	0.830283	0.000637966	0.00111302
A89_L4_363363_idba_bin.75	d__Bacteria;p__Cyanobacteria;c__Vampirovibrionia;o__Gastranaerophilales;f__Gastranaerophilaceae;g__CAG-306;s__	6.18441	18.7144	5.27212	13.7243	0.380537	1.82075	1.2e-06	3.57e-06
A89_L4_363363_idba_bin.79	d__Bacteria;p__Cyanobacteria;c__Vampirovibrionia;o__Gastranaerophilales;f__;g__;s__	7.02058	17.8133	2.08136	6.54387	0.0122008	0.0359259	1.16e-10	8.95e-10
A9_L1_378378_idba_bin.2	d__Bacteria;p__Firmicutes_C;c__Negativicutes;o__Acidaminococcales;f__Acidaminococcaceae;g__Phascolarctobacterium;s__	16.1163	17.5416	11.7082	12.0266	1.62639	2.4313	6.73e-11	5.71e-10
A9_L1_378378_idba_bin.43	d__Bacteria;p__Cyanobacteria;c__Vampirovibrionia;o__Gastranaerophilales;f__;g__;s__	9.2506	65.8199	0.322797	2.14184	0.00587713	0.0213006	9.26e-07	2.81e-06
A9_L1_378378_idba_bin.54	d__Bacteria;p__Firmicutes_A;c__Clostridia_A;o__Christensenellales;f__Borkfalkiaceae;g__Borkfalkia;s__	7.65646	11.7289	3.16551	4.85101	0.761402	1.89714	3.56e-08	1.47e-07
A9_L1_378378_idba_bin.72	d__Bacteria;p__Firmicutes_A;c__Clostridia_A;o__Christensenellales;f__Borkfalkiaceae;g__;s__	2.24254	5.56279	0.663143	1.9699	0	0	5.25e-06	1.36e-05
A90_L2_364364_idba_bin.30	d__Bacteria;p__Desulfobacterota;c__Desulfovibrionia;o__Desulfovibrionales;f__Desulfovibrionaceae;g__Desulfovibrio;s__Desulfovibrio sp900556755	12.1785	14.7595	10.5946	18.7646	0.601833	1.46808	3.24e-13	6.03e-12
A90_L2_364364_idba_bin.31	d__Bacteria;p__Bacteroidota;c__Bacteroidia;o__Bacteroidales;f__Bacteroidaceae;g__Bacteroides;s__Bacteroides intestinalis	0.00683357	0.0396583	8.47616	68.7336	0	0	0.00309679	0.00474594
A90_L2_364364_idba_bin.40	d__Bacteria;p__Firmicutes_A;c__Clostridia;o__Lachnospirales;f__Anaerotignaceae;g__Anaerotignum;s__Anaerotignum lactatifermentans	2.57334	8.5537	5.17104	22.9395	0.00386874	0.0137219	7.33e-09	3.51e-08
A90_L2_364364_idba_bin.55	d__Bacteria;p__Firmicutes_A;c__Clostridia;o__Oscillospirales;f__Ruminococcaceae;g__Negativibacillus;s__Negativibacillus massiliensis	0.460883	0.963382	1.48873	5.6752	0	0	3.97e-05	8.56e-05
A90_L2_364364_idba_bin.59	d__Bacteria;p__Proteobacteria;c__Alphaproteobacteria;o__UBA3830;f__;g__;s__	0.642785	4.23769	5.36091	33.0553	0.309727	0.760873	0.00687111	0.00989485
A90_L2_364364_idba_bin.6	d__Bacteria;p__Desulfobacterota;c__Desulfovibrionia;o__Desulfovibrionales;f__Desulfovibrionaceae;g__Bilophila;s__Bilophila wadsworthia	0.00320763	0.0209909	0.870964	6.98974	0	0	0.0524786	0.0654611
A90_L2_364364_idba_bin.74	d__Bacteria;p__Bacteroidota;c__Bacteroidia;o__Bacteroidales;f__Tannerellaceae;g__Parabacteroides;s__Parabacteroides distasonis	0.0110196	0.062101	2.23562	17.3394	0.00136226	0.00314023	0.117488	0.138722
A91_L4_365365_idba_bin.110	d__Bacteria;p__Proteobacteria;c__Alphaproteobacteria;o__RF32;f__CAG-239;g__;s__	0.903896	6.14332	1.56378	8.14852	0.0544073	0.21801	0.0261344	0.0341713
A92_L4_366366_idba_bin.137	d__Bacteria;p__Bacteroidota;c__Bacteroidia;o__Bacteroidales;f__UBA932;g__RC9;s__	3.53591	10.46	1.24707	3.07803	0.172559	0.238345	2.17e-06	6.09e-06
A92_L4_366366_idba_bin.149	d__Bacteria;p__Proteobacteria;c__Alphaproteobacteria;o__Rs-D84;f__Rs-D84;g__Rs-D84;s__	16.6206	65.0196	4.47976	14.8443	0.43836	1.129	5.17e-06	1.34e-05
A92_L4_366366_idba_bin.22	d__Bacteria;p__Firmicutes;c__Bacilli;o__RF39;f__CAG-611;g__CAG-451;s__	3.59252	4.52032	2.12693	3.52595	2.69564	3.39054	0.000237562	0.000444807
A93_L3_368368_idba_bin.145	d__Bacteria;p__Firmicutes_A;c__Clostridia;o__Oscillospirales;f__Acutalibacteraceae;g__UMGS905;s__UMGS905 sp900546735	1.61307	6.41404	12.9255	30.4525	15.3738	29.7229	3.17e-09	1.69e-08
A93_L3_368368_idba_bin.72	d__Bacteria;p__Desulfobacterota;c__Desulfovibrionia;o__Desulfovibrionales;f__Desulfovibrionaceae;g__Desulfovibrio;s__	0.478484	1.75195	2.05284	5.4565	5.35803	8.58356	3.45e-13	6.37e-12
A94_L1_369369_idba_bin.108	d__Bacteria;p__Firmicutes_A;c__Clostridia_A;o__Christensenellales;f__Borkfalkiaceae;g__UMGS1004;s__	14.8126	26.0493	4.87584	8.38742	1.07794	5.58919	5.2e-12	6.05e-11
A94_L1_369369_idba_bin.119	d__Bacteria;p__Firmicutes_C;c__Negativicutes;o__Acidaminococcales;f__Acidaminococcaceae;g__Phascolarctobacterium;s__	2.23464	12.4532	18.9986	48.3614	19.9475	64.2894	0.000829541	0.0014223
A94_L1_369369_idba_bin.140	d__Bacteria;p__Bacteroidota;c__Bacteroidia;o__Bacteroidales;f__UBA932;g__RC9;s__	21.8932	38.5367	16.8329	18.7499	5.74428	13.5561	1.21e-07	4.41e-07
A94_L1_369369_idba_bin.43	d__Bacteria;p__Cyanobacteria;c__Vampirovibrionia;o__Gastranaerophilales;f__Gastranaerophilaceae;g__Zag111;s__	0.117872	0.600916	0.518714	3.73975	1.61872	8.42807	0.250475	0.27952
A94_L1_369369_idba_bin.55	d__Bacteria;p__Firmicutes;c__Bacilli;o__RF39;f__CAG-611;g__CAG-877;s__	2.25724	6.50611	2.13872	6.50483	3.53345	10.488	1.41e-06	4.13e-06
A95_L4_370370_idba_bin.13	d__Bacteria;p__Bacteroidota;c__Bacteroidia;o__Bacteroidales;f__Rikenellaceae;g__Alistipes;s__Alistipes sp002161445	13.5417	32.2794	7.86518	22.8502	0.784534	0.588965	2.24e-12	2.89e-11
A95_L4_370370_idba_bin.159	d__Bacteria;p__Firmicutes_A;c__Clostridia_A;o__Christensenellales;f__CAG-552;g__UBA10677;s__UBA10677 sp900543755	1.58848	2.81414	2.06388	6.90206	0.147945	0.389046	8.12e-13	1.29e-11
A95_L4_370370_idba_bin.169	d__Bacteria;p__Firmicutes_A;c__Clostridia;o__Oscillospirales;f__Acutalibacteraceae;g__;s__	1.371	5.58536	2.90302	14.4885	2.48256	4.21361	0.00816191	0.011632
A95_L4_370370_idba_bin.88	d__Bacteria;p__Spirochaetota;c__Spirochaetia;o__Treponematales;f__Treponemataceae;g__;s__	15.1183	46.6475	24.0523	69.7213	8.69847	20.309	0.765251	0.780068
A97_L4_352352_idba_bin.49	d__Bacteria;p__Firmicutes_A;c__Clostridia;o__Oscillospirales;f__Oscillospiraceae;g__UBA5446;s__UBA5446 sp900544295	4.491	7.43071	4.03771	11.8914	0.287651	1.19829	1.07e-13	2.49e-12
A97_L4_352352_idba_bin.67	d__Bacteria;p__Firmicutes_A;c__Clostridia_A;o__Christensenellales;f__CAG-917;g__UMGS1688;s__UMGS1688 sp900554085	60.1997	352.996	36.8708	139.517	0.0575253	0.160141	2.21e-15	1.76e-13
A98_L1_324324_idba_bin.62	d__Bacteria;p__Firmicutes;c__Bacilli;o__RFN20;f__CAG-288;g__UBA7642;s__	5.28088	30.7708	14.85	48.8988	36.4169	63.5453	1.6e-09	9.15e-09
A99_L3_325325_idba_bin.112	d__Bacteria;p__Firmicutes_A;c__Clostridia;o__Lachnospirales;f__Lachnospiraceae;g__GCA-900066575;s__	11.021	8.33757	8.76928	8.27827	6.04871	4.71644	0.000333595	0.000612447
A99_L3_325325_idba_bin.27	d__Bacteria;p__Bacteroidota;c__Bacteroidia;o__Bacteroidales;f__Bacteroidaceae;g__Phocaeicola;s__Phocaeicola barnesiae	106.919	98.7236	137.892	127.045	49.6737	59.594	0.000204293	0.000388613
A99_L3_325325_idba_bin.32	d__Bacteria;p__Firmicutes_A;c__Clostridia_A;o__Christensenellales;f__Borkfalkiaceae;g__Borkfalkia;s__	6.22906	11.8307	2.44614	6.04401	0.239483	0.318714	0.000375423	0.000679481
B1_L1_359359_idba_bin.109	d__Bacteria;p__Actinobacteriota;c__Coriobacteriia;o__Coriobacteriales;f__Coriobacteriaceae;g__Collinsella;s__	0.856822	2.46854	2.93227	10.1551	1.45201	1.79127	8.2e-06	2.04e-05
B1_L1_359359_idba_bin.19	d__Bacteria;p__Spirochaetota;c__Spirochaetia;o__Sphaerochaetales;f__Sphaerochaetaceae;g__;s__	0.307426	1.84301	1.50828	9.17318	0	0	0.0712612	0.0871294
B1_L1_359359_idba_bin.49	d__Bacteria;p__Bacteroidota;c__Bacteroidia;o__Bacteroidales;f__Rikenellaceae;g__Alistipes;s__Alistipes finegoldii	0.0344745	0.0672003	1.17312	9.00421	0.017091	0.0136426	0.369389	0.399038
B1_L1_359359_idba_bin.58	d__Bacteria;p__Firmicutes_A;c__Clostridia;o__Lachnospirales;f__Anaerotignaceae;g__Anaerotignum;s__	0.377146	1.30672	2.08233	4.94535	0.0831559	0.315533	6.56e-06	1.66e-05
B1_L1_359359_idba_bin.67	d__Bacteria;p__Bacteroidota;c__Bacteroidia;o__Bacteroidales;f__Rikenellaceae;g__Alistipes;s__Alistipes sp900542505	7.05144	23.0736	45.0509	155.009	1.15149	2.05987	0.847646	0.855774
B1_L1_359359_idba_bin.97	d__Bacteria;p__Bacteroidota;c__Bacteroidia;o__Bacteroidales;f__UBA932;g__;s__	0.765349	5.86764	4.92991	33.4718	0	0	0.0892327	0.107415
B1_L1_359359_idba_bin.99	d__Bacteria;p__Proteobacteria;c__Alphaproteobacteria;o__RF32;f__CAG-239;g__CAG-495;s__CAG-495 sp001917125	2.24524	10.8971	14.0863	86.373	0.0367587	0.136997	0.0013186	0.00215355
B10_L3_335335_idba_bin.107	d__Bacteria;p__Bacteroidota;c__Bacteroidia;o__Bacteroidales;f__Muribaculaceae;g__;s__	0.8555	6.06504	0.0952823	0.453948	0.0405407	0.0332898	0.0189067	0.0251821
B10_L3_335335_idba_bin.124	d__Bacteria;p__Spirochaetota;c__Spirochaetia;o__Sphaerochaetales;f__Sphaerochaetaceae;g__;s__	3.31073	5.39092	3.04138	3.1594	1.35193	1.90732	0.0160807	0.0216913
B10_L3_335335_idba_bin.3	d__Bacteria;p__Firmicutes_A;c__Clostridia_A;o__Christensenellales;f__CAG-917;g__UMGS1688;s__	18.7245	49.3607	11.9658	26.8343	5.637	13.4147	0.000478229	0.00085177
B10_L3_335335_idba_bin.73	d__Bacteria;p__Firmicutes;c__Bacilli;o__RFN20;f__CAG-826;g__UBA4855;s__UBA4855 sp900540395	35.0483	65.7229	41.0292	44.3403	79.7335	77.0315	3.53e-06	9.4e-06
B10_L3_335335_idba_bin.75	d__Bacteria;p__Firmicutes;c__Bacilli;o__RF39;f__CAG-611;g__CAG-451;s__	3.50443	9.15344	2.09913	4.29862	2.28505	3.62996	6.97e-05	0.000143377
B12_L1_324324_idba_bin.132	d__Bacteria;p__Firmicutes;c__Bacilli;o__RFN20;f__CAG-826;g__;s__	7.08047	18.5953	4.59106	16.8709	36.9418	112.67	0.000313936	0.000577539
B12_L1_324324_idba_bin.34	d__Bacteria;p__Proteobacteria;c__Alphaproteobacteria;o__RF32;f__CAG-239;g__CAG-495;s__	0.734418	6.09013	0.766692	5.05269	0.00241361	0.00829808	3.58e-05	7.91e-05
B12_L1_324324_idba_bin.64	d__Bacteria;p__Firmicutes_A;c__Clostridia_A;o__Christensenellales;f__UBA3700;g__;s__	6.36581	64.4286	8.30569	35.5754	0.0535402	0.21307	0.000292277	0.000542151
B14_L3_337337_idba_bin.89	d__Bacteria;p__Bacteroidota;c__Bacteroidia;o__Bacteroidales;f__Bacteroidaceae;g__Bacteroides;s__	9.67635	37.9581	5.00622	16.409	0.207507	0.23055	1.59e-05	3.77e-05
B15_L3_338338_idba_bin.114	d__Bacteria;p__Bacteroidota;c__Bacteroidia;o__Bacteroidales;f__Bacteroidaceae;g__CAG-462;s__	5.69645	11.3369	9.11907	19.4769	1.61649	5.01769	9.22e-06	2.27e-05
B15_L3_338338_idba_bin.21	d__Bacteria;p__Firmicutes_A;c__Clostridia_A;o__Christensenellales;f__Borkfalkiaceae;g__UMGS1004;s__	1.45856	2.67688	2.71357	6.11133	2.44657	4.37738	0.0422774	0.0535953
B15_L3_338338_idba_bin.30	d__Bacteria;p__Proteobacteria;c__Alphaproteobacteria;o__RF32;f__CAG-239;g__CAG-495;s__	0.208273	1.82548	1.27369	9.96922	0	0	0.00012825	0.000251719
B16_L3_339339_idba_bin.181	d__Bacteria;p__Desulfobacterota;c__Desulfovibrionia;o__Desulfovibrionales;f__Desulfovibrionaceae;g__Desulfovibrio;s__	0.703297	4.12923	0.13466	0.53353	0.0151141	0.0321591	1.52e-09	8.75e-09
B16_L3_339339_idba_bin.37	d__Bacteria;p__Spirochaetota;c__Spirochaetia;o__Sphaerochaetales;f__Sphaerochaetaceae;g__Spiro-01;s__	16.6766	35.5965	6.98474	11.9521	1.26003	1.346	2.25e-06	6.28e-06
B16_L3_339339_idba_bin.73	d__Bacteria;p__Cyanobacteria;c__Vampirovibrionia;o__Gastranaerophilales;f__Gastranaerophilaceae;g__QAMI01;s__	1.83909	9.65872	0.154186	0.573624	0.0720776	0.170069	3.25e-07	1.08e-06
B16_L3_339339_idba_bin.78	d__Bacteria;p__Proteobacteria;c__Alphaproteobacteria;o__RF32;f__CAG-239;g__CAG-495;s__	2.07417	9.96473	1.83057	6.3203	0.000187806	0.00104566	0.000202395	0.000385412
B16_L3_339339_idba_bin.95	d__Bacteria;p__Spirochaetota;c__Spirochaetia;o__Sphaerochaetales;f__Sphaerochaetaceae;g__;s__	6.20797	6.48704	3.73076	3.13584	1.34895	1.27756	3.39e-07	1.12e-06
B17_L3_340340_idba_bin.24	d__Bacteria;p__Bacteroidota;c__Bacteroidia;o__Bacteroidales;f__Bacteroidaceae;g__;s__	31.1206	36.7172	34.6208	40.9606	43.9356	32.7567	0.00666225	0.00961728
B17_L3_340340_idba_bin.44	d__Bacteria;p__Spirochaetota;c__Spirochaetia;o__Sphaerochaetales;f__Sphaerochaetaceae;g__;s__	0.531292	1.34786	1.54525	5.19805	2.89203	2.94371	1.27e-10	9.56e-10
B17_L3_340340_idba_bin.76	d__Bacteria;p__Firmicutes_A;c__Clostridia_A;o__Christensenellales;f__Borkfalkiaceae;g__Borkfalkia;s__	0.768685	3.29325	1.11812	4.09299	0.0445875	0.165433	0.00157184	0.00253022
B18_L1_327327_idba_bin.44	d__Bacteria;p__Bacteroidota;c__Bacteroidia;o__Bacteroidales;f__UBA932;g__RC9;s__	4.14616	13.9337	2.44533	7.33308	0.363897	0.648317	4.05e-06	1.07e-05
B18_L1_327327_idba_bin.65	d__Bacteria;p__Bacteroidota;c__Bacteroidia;o__Bacteroidales;f__UBA932;g__RC9;s__	8.5227	13.8195	5.82418	8.56053	1.61678	2.07596	3.05e-08	1.28e-07
B19_L3_341341_idba_bin.28	d__Bacteria;p__Elusimicrobiota;c__Elusimicrobia;o__Elusimicrobiales;f__Elusimicrobiaceae;g__UBA1436;s__	1.40724	10.4113	0.253351	1.12921	0	0	0.0457854	0.0579194
B19_L3_341341_idba_bin.38	d__Bacteria;p__Elusimicrobiota;c__Elusimicrobia;o__Elusimicrobiales;f__Elusimicrobiaceae;g__UBA1436;s__	7.09108	23.2883	3.23287	9.89675	4.9419	19.5294	0.0055568	0.00817311
B19_L3_341341_idba_bin.7	d__Bacteria;p__Verrucomicrobiota;c__Lentisphaeria;o__Victivallales;f__Victivallaceae;g__Victivallis;s__Victivallis sp900550905	7.75077	11.6708	4.41994	6.63443	3.42918	6.9802	2.62e-07	8.9e-07
B19_L3_341341_idba_bin.88	d__Bacteria;p__Proteobacteria;c__Alphaproteobacteria;o__RF32;f__CAG-239;g__CAG-495;s__	3.86195	7.31025	2.06157	6.48856	0.196515	0.629893	1.04e-07	3.83e-07
B2_L1_360360_idba_bin.107	d__Bacteria;p__Campylobacterota;c__Campylobacteria;o__Campylobacterales;f__Helicobacteraceae;g__Helicobacter_F;s__	3.02871	6.04584	6.8009	20.3443	2.70724	5.72774	0.653033	0.675681
B2_L1_360360_idba_bin.108	d__Bacteria;p__Elusimicrobiota;c__Elusimicrobia;o__Elusimicrobiales;f__Elusimicrobiaceae;g__;s__	1.00312	2.56815	2.37132	9.88806	0.587778	0.938029	0.0355983	0.0456127
B2_L1_360360_idba_bin.123	d__Bacteria;p__Bacteroidota;c__Bacteroidia;o__Bacteroidales;f__Rikenellaceae;g__;s__	0.263986	1.24421	1.52401	8.6014	0	0	0.15614	0.18055
B2_L1_360360_idba_bin.135	d__Bacteria;p__Firmicutes_A;c__Clostridia;o__Oscillospirales;f__Oscillospiraceae;g__Lawsonibacter;s__	0.045817	0.224831	3.19618	13.792	0.0738766	0.13103	0.519825	0.546702
B20_L1_396396_idba_bin.68	d__Bacteria;p__Bacteroidota;c__Bacteroidia;o__Bacteroidales;f__Bacteroidaceae;g__Prevotella;s__Prevotella sp900540415	2.72895	8.78339	7.70298	14.8973	16.8484	18.3071	1.25e-10	9.46e-10
B21_L4_325325_idba_bin.11	d__Bacteria;p__Bacteroidota;c__Bacteroidia;o__Bacteroidales;f__Bacteroidaceae;g__Phocaeicola;s__Phocaeicola sp900544075	11.8034	18.5312	18.7365	29.9272	0.552627	0.994017	2.47e-13	4.75e-12
B21_L4_325325_idba_bin.39	d__Bacteria;p__Firmicutes_A;c__Clostridia_A;o__Christensenellales;f__CAG-917;g__UMGS1688;s__	13.8665	55.3421	6.52737	32.5095	0.0391949	0.124605	9.11e-14	2.22e-12
B21_L4_325325_idba_bin.7	d__Bacteria;p__Firmicutes_A;c__Clostridia;o__Peptostreptococcales;f__Anaerovoracaceae;g__S5-A14a;s__	0.00480901	0.0213318	0.00707836	0.0203314	0.00852139	0.0125472	0.000208806	0.000395516
B23_L1_385385_idba_bin.109	d__Bacteria;p__Firmicutes;c__Bacilli;o__RFN20;f__CAG-449;g__;s__	6.02564	19.0034	10.1146	20.2575	1.58199	6.60975	0.0121706	0.0168356
B23_L1_385385_idba_bin.110	d__Bacteria;p__Bacteroidota;c__Bacteroidia;o__Bacteroidales;f__Bacteroidaceae;g__Paraprevotella;s__Paraprevotella sp900546665	9.47616	24.116	10.8787	25.0365	0.692064	3.79268	9.73e-08	3.6e-07
B23_L1_385385_idba_bin.111	d__Bacteria;p__Firmicutes_A;c__Clostridia;o__Lachnospirales;f__Lachnospiraceae;g__SZUA-448;s__	0.273727	2.72145	0.00153253	0.00994465	0	0	3.13e-06	8.42e-06
B23_L1_385385_idba_bin.6	d__Bacteria;p__Verrucomicrobiota;c__Lentisphaeria;o__Victivallales;f__UBA1829;g__;s__	6.97633	21.1616	3.21484	19.2414	0.0165694	0.0777218	5.17e-05	0.000109604
B23_L1_385385_idba_bin.99	d__Bacteria;p__Firmicutes_A;c__Clostridia_A;o__Christensenellales;f__DTU072;g__;s__	17.35	78.6003	1.68704	11.4808	0.00255026	0.0104276	6.99e-13	1.14e-11
B24_L1_386386_idba_bin.142	d__Bacteria;p__Cyanobacteria;c__Vampirovibrionia;o__Gastranaerophilales;f__Gastranaerophilaceae;g__;s__	1.53187	4.29527	0.30156	1.10885	0.00211861	0.00657202	7.52e-08	2.84e-07
B24_L1_386386_idba_bin.167	d__Bacteria;p__Bacteroidota;c__Bacteroidia;o__Bacteroidales;f__Bacteroidaceae;g__Paraprevotella;s__	2.08205	5.89699	1.6326	3.50133	0.247586	0.599324	0.285436	0.315194
B24_L1_386386_idba_bin.35	d__Bacteria;p__Firmicutes_A;c__Clostridia;o__Oscillospirales;f__Oscillospiraceae;g__CAG-110;s__	1.68941	9.12796	0.541196	1.38116	0.0905136	0.396321	3.68e-11	3.43e-10
B26_L3_387387_idba_bin.103	d__Bacteria;p__Cyanobacteria;c__Vampirovibrionia;o__Gastranaerophilales;f__Gastranaerophilaceae;g__;s__	0.484988	4.02507	0.0484511	0.181902	0	0	0.000353079	0.000644252
B26_L3_387387_idba_bin.41	d__Bacteria;p__Firmicutes_A;c__Clostridia_A;o__Christensenellales;f__Borkfalkiaceae;g__Borkfalkia;s__	2.92993	32.2266	0.0837839	0.0703698	0.0368877	0.0433482	6.85e-09	3.31e-08
B26_L3_387387_idba_bin.85	d__Bacteria;p__Firmicutes;c__Bacilli;o__Lactobacillales;f__Lactobacillaceae;g__Ligilactobacillus;s__Ligilactobacillus aviarius	1.48659	5.98573	0.753686	2.9542	1.58966	5.09481	0.143957	0.167545
B27_L1_388388_idba_bin.111	d__Bacteria;p__Firmicutes_A;c__Clostridia;o__Oscillospirales;f__Oscillospiraceae;g__Lawsonibacter;s__	7.5144	8.05375	4.95105	3.72785	5.53091	3.95776	0.116901	0.138173
B27_L1_388388_idba_bin.151	d__Bacteria;p__Firmicutes_A;c__Clostridia_A;o__Christensenellales;f__CAG-917;g__UMGS1688;s__	8.95326	28.5334	4.12568	13.525	1.6763	5.37648	1.06e-06	3.19e-06
B27_L1_388388_idba_bin.68	d__Bacteria;p__Bacteroidota;c__Bacteroidia;o__Bacteroidales;f__Bacteroidaceae;g__Prevotella;s__	3.28882	7.52661	1.64813	2.84575	1.50463	1.75528	0.55212	0.577275
B27_L1_388388_idba_bin.83	d__Bacteria;p__Bacteroidota;c__Bacteroidia;o__Bacteroidales;f__Bacteroidaceae;g__Bacteroides;s__	3.72163	7.26686	3.6046	6.27249	1.80897	4.16669	0.245278	0.274405
B27_L1_388388_idba_bin.9	d__Bacteria;p__Bacteroidota;c__Bacteroidia;o__Bacteroidales;f__Bacteroidaceae;g__CAG-462;s__	4.9354	7.29203	4.55935	6.73669	3.0111	5.01878	0.663613	0.686232
B28_L2_389389_idba_bin.198	d__Bacteria;p__Firmicutes_A;c__Clostridia;o__Oscillospirales;f__Ruminococcaceae;g__UBA1375;s__	0.213982	1.87367	0.123496	0.780553	0.0483476	0.171722	0.383093	0.413094
B28_L2_389389_idba_bin.44	d__Bacteria;p__Bacteroidota;c__Bacteroidia;o__Bacteroidales;f__UBA932;g__CAG-831;s__	17.6377	87.7198	37.0938	136.488	0.0508922	0.0493897	1.52e-06	4.41e-06
B28_L2_389389_idba_bin.62	d__Bacteria;p__Campylobacterota;c__Campylobacteria;o__Campylobacterales;f__Campylobacteraceae;g__Campylobacter_D;s__	1.3036	9.41326	0.111809	0.614542	2.74692	12.2733	0.00354297	0.00537907
B29_L1_390390_idba_bin.101	d__Bacteria;p__Verrucomicrobiota;c__Verrucomicrobiae;o__Opitutales;f__CAG-312;g__CAG-312;s__	4.88212	12.9102	2.40559	4.54724	0.270235	1.09425	5.65e-08	2.23e-07
B29_L1_390390_idba_bin.155	d__Bacteria;p__Cyanobacteria;c__Vampirovibrionia;o__Gastranaerophilales;f__Gastranaerophilaceae;g__;s__	5.75696	24.5468	6.51307	44.1104	1.07596	5.15049	6.11e-05	0.000127772
B29_L1_390390_idba_bin.158	d__Bacteria;p__Firmicutes_A;c__Clostridia_A;o__Christensenellales;f__CAG-917;g__UMGS1688;s__	16.9802	53.0514	1.88463	4.7384	0.0563415	0.184743	5.32e-13	8.99e-12
B29_L1_390390_idba_bin.42	d__Bacteria;p__Spirochaetota;c__Spirochaetia;o__Sphaerochaetales;f__Sphaerochaetaceae;g__Spiro-01;s__	23.5956	84.2159	2.01893	3.43283	0.597347	0.622407	1.51e-05	3.59e-05
B29_L1_390390_idba_bin.53	d__Bacteria;p__Cyanobacteria;c__Vampirovibrionia;o__Gastranaerophilales;f__;g__;s__	0.588237	2.62657	0.0635432	0.183423	0	0	6.35e-08	2.46e-07
B29_L1_390390_idba_bin.61	d__Bacteria;p__Firmicutes_A;c__Clostridia;o__Oscillospirales;f__Oscillospiraceae;g__Lawsonibacter;s__	12.0462	9.32708	9.55538	9.63187	5.57632	5.78747	4.71e-05	0.000100634
B30_L2_391391_idba_bin.14	d__Bacteria;p__Firmicutes_A;c__Clostridia_A;o__Christensenellales;f__Borkfalkiaceae;g__UMGS1004;s__	5.5925	31.4231	0.383229	1.1267	0.0353982	0.12113	5.57e-13	9.32e-12
B30_L2_391391_idba_bin.181	d__Bacteria;p__Firmicutes;c__Bacilli;o__RFN20;f__CAG-826;g__;s__	10.2425	65.0586	0.217113	0.984315	0	0	2.67e-07	9.02e-07
B30_L2_391391_idba_bin.24	d__Bacteria;p__Cyanobacteria;c__Vampirovibrionia;o__Gastranaerophilales;f__Gastranaerophilaceae;g__;s__	1.03657	4.0632	0.637661	2.86792	0	0	9.97e-05	0.000199122
B30_L2_391391_idba_bin.60	d__Bacteria;p__Actinobacteriota;c__Coriobacteriia;o__Coriobacteriales;f__Coriobacteriaceae;g__An7;s__	1.68499	3.23645	2.127	3.64757	2.38833	2.70265	0.0129658	0.0177844
B30_L2_391391_idba_bin.78	d__Bacteria;p__Firmicutes;c__Bacilli;o__RFN20;f__CAG-288;g__UBA7642;s__	5.04682	11.1242	4.48996	5.72122	6.01373	8.5668	0.0366962	0.0469523
B31_L2_392392_idba_bin.110	d__Bacteria;p__Firmicutes_A;c__Clostridia_A;o__Christensenellales;f__UBA1242;g__UBA11517;s__	1.1858	7.30945	0.215717	0.912935	0	0	1.78e-06	5.1e-06
B31_L2_392392_idba_bin.53	d__Bacteria;p__Firmicutes_A;c__Clostridia_A;o__Christensenellales;f__UBA3700;g__;s__	2.78998	22.0812	0.519424	1.58681	0.00152677	0.00779706	8.13e-13	1.29e-11
B31_L2_392392_idba_bin.81	d__Bacteria;p__Firmicutes;c__Bacilli;o__RFN20;f__CAG-826;g__UBA4951;s__	0.343585	1.82309	0.135206	0.249578	0.701258	0.993054	5.08e-06	1.32e-05
B31_L2_392392_idba_bin.84	d__Bacteria;p__Firmicutes;c__Bacilli;o__RFN20;f__CAG-826;g__UBA733;s__	3.63316	9.79651	2.07516	7.14989	1.99564	5.53327	0.00902345	0.0127785
B31_L2_392392_idba_bin.94	d__Bacteria;p__Proteobacteria;c__Gammaproteobacteria;o__Burkholderiales;f__Burkholderiaceae;g__Duodenibacillus;s__Duodenibacillus sp900552915	6.23159	13.6846	3.28433	7.21904	0.00423042	0.00508137	1.15e-10	8.89e-10
B32_L2_393393_idba_bin.124	d__Bacteria;p__Bacteroidota;c__Bacteroidia;o__Bacteroidales;f__UBA932;g__UBA3382;s__	86.982	201.565	36.4174	74.8818	18.8726	54.0562	0.0185758	0.0248325
B32_L2_393393_idba_bin.39	d__Bacteria;p__Elusimicrobiota;c__Elusimicrobia;o__Elusimicrobiales;f__Elusimicrobiaceae;g__UBA1436;s__	6.171	21.4858	5.52658	26.8001	0.382221	2.02955	0.00104583	0.00174793
B33_L2_394394_idba_bin.1	d__Bacteria;p__Firmicutes_A;c__Clostridia_A;o__Christensenellales;f__Borkfalkiaceae;g__UMGS1004;s__	0.515076	4.89969	0.0522599	0.368219	0.00127977	0.00363572	3.99e-07	1.3e-06
B33_L2_394394_idba_bin.10	d__Bacteria;p__Bacteroidota;c__Bacteroidia;o__Bacteroidales;f__UBA932;g__RC9;s__	8.00879	10.339	7.24511	7.82228	10.7102	10.6087	0.0421504	0.0534722
B33_L2_394394_idba_bin.133	d__Bacteria;p__Verrucomicrobiota;c__Lentisphaeria;o__Victivallales;f__UBA1829;g__;s__	2.20507	9.62293	0.669358	1.45149	3.56024	6.68509	0.000877508	0.00149594
B33_L2_394394_idba_bin.147	d__Bacteria;p__Firmicutes_A;c__Clostridia;o__Lachnospirales;f__Lachnospiraceae;g__Agathobacter;s__Agathobacter rectalis	0.834604	3.59281	0.713071	4.70965	0.0101515	0.0265106	0.0959786	0.115226
B33_L2_394394_idba_bin.150	d__Bacteria;p__Firmicutes_A;c__Clostridia_A;o__Christensenellales;f__Borkfalkiaceae;g__UMGS1004;s__	2.69881	19.3566	0.0973253	0.453042	0	0	5.37e-05	0.000113412
B33_L2_394394_idba_bin.181	d__Bacteria;p__Firmicutes_A;c__Clostridia;o__Oscillospirales;f__Ruminococcaceae;g__UMGS363;s__	0.1945	1.67297	0	0	0	0	0.178276	0.20456
B33_L2_394394_idba_bin.28	d__Bacteria;p__Actinobacteriota;c__Actinomycetia;o__Actinomycetales;f__Bifidobacteriaceae;g__Bifidobacterium;s__Bifidobacterium sp002742445	0.346073	2.61305	0.28513	1.82314	0.0813067	0.227524	0.00930593	0.0131577
B34_L2_395395_idba_bin.136	d__Bacteria;p__Proteobacteria;c__Gammaproteobacteria;o__Burkholderiales;f__Burkholderiaceae;g__Duodenibacillus;s__Duodenibacillus sp003472385	10.1193	10.7725	20.3921	39.1291	7.70353	9.27101	0.000923242	0.00155906
B34_L2_395395_idba_bin.25	d__Bacteria;p__Firmicutes_A;c__Clostridia_A;o__Christensenellales;f__UBA1242;g__UBA11517;s__	0.471653	2.64063	1.15783	7.89356	0.00172042	0.00406154	3.43e-15	2.36e-13
B34_L2_395395_idba_bin.28	d__Bacteria;p__Spirochaetota;c__Spirochaetia;o__Sphaerochaetales;f__Sphaerochaetaceae;g__Spiro-01;s__	1.70043	9.64542	9.57455	68.5472	0.0749142	0.258241	0.000458253	0.000817819
B35_L4_330330_idba_bin.115	d__Bacteria;p__Bacteroidota;c__Bacteroidia;o__Bacteroidales;f__UBA932;g__CAG-831;s__	57.6633	67.033	32.7719	34.3827	5.44442	10.9169	5.57e-12	6.43e-11
B35_L4_330330_idba_bin.27	d__Bacteria;p__Proteobacteria;c__Alphaproteobacteria;o__RF32;f__CAG-239;g__CAG-495;s__	1.60871	8.11714	0.109532	0.652636	0.0267955	0.139667	2.53e-08	1.08e-07
B36_L2_396396_idba_bin.10	d__Bacteria;p__Firmicutes_A;c__Clostridia_A;o__Christensenellales;f__Borkfalkiaceae;g__UBA11940;s__	8.1207	54.0867	1.17233	6.7489	0.00124326	0.00370438	8.43e-08	3.16e-07
B36_L2_396396_idba_bin.152	d__Bacteria;p__Firmicutes;c__Bacilli;o__RFN20;f__CAG-826;g__;s__	0.877546	5.32319	0.0163938	0.0547684	0.0020351	0.00841373	1.93e-07	6.69e-07
B36_L2_396396_idba_bin.49	d__Bacteria;p__Bacteroidota;c__Bacteroidia;o__Bacteroidales;f__Bacteroidaceae;g__UBA1794;s__	5.75892	7.53082	3.53929	4.27325	2.00012	1.90355	0.0014091	0.00228468
B36_L2_396396_idba_bin.56	d__Bacteria;p__Firmicutes_A;c__Clostridia_A;o__Christensenellales;f__Borkfalkiaceae;g__UBA11940;s__	1.30932	6.07579	0.0350266	0.124449	0.00345639	0.00767915	0.00281995	0.00437032
B37_L1_301301_idba_bin.104	d__Bacteria;p__Cyanobacteria;c__Vampirovibrionia;o__Gastranaerophilales;f__Gastranaerophilaceae;g__Gastranaerophilus;s__	9.08271	25.9174	5.52868	15.2575	0.0290922	0.148264	2.3e-11	2.22e-10
B37_L1_301301_idba_bin.121	d__Bacteria;p__Firmicutes_A;c__Clostridia_A;o__Christensenellales;f__Borkfalkiaceae;g__;s__	6.24615	17.9819	1.58453	5.93647	0.00780152	0.022004	6.12e-14	1.66e-12
B37_L1_301301_idba_bin.129	d__Bacteria;p__Verrucomicrobiota;c__Verrucomicrobiae;o__Verrucomicrobiales;f__Akkermansiaceae;g__Akkermansia;s__	4.1168	25.7347	1.11556	7.49421	0.00216561	0.00705461	0.00170408	0.00272348
B37_L1_301301_idba_bin.137	d__Bacteria;p__Cyanobacteria;c__Vampirovibrionia;o__Gastranaerophilales;f__Gastranaerophilaceae;g__;s__	0.587952	5.23896	0.163351	1.2905	0	0	2.1e-05	4.84e-05
B37_L1_301301_idba_bin.147	d__Bacteria;p__Firmicutes_A;c__Clostridia_A;o__Christensenellales;f__UMGS1908;g__;s__	4.18793	19.9485	1.81456	13.177	0.0263732	0.0237594	1.21e-15	1.27e-13
B37_L1_301301_idba_bin.160	d__Bacteria;p__Firmicutes_A;c__Clostridia_A;o__Christensenellales;f__UBA3700;g__;s__	13.4661	60.9056	4.76655	33.8127	0.00278984	0.0110894	2.84e-13	5.42e-12
B37_L1_301301_idba_bin.18	d__Bacteria;p__Cyanobacteria;c__Vampirovibrionia;o__Gastranaerophilales;f__Gastranaerophilaceae;g__QAMI01;s__	1.09716	5.63194	2.28062	15.6384	0.000568226	0.00225834	5.24e-09	2.63e-08
B37_L1_301301_idba_bin.27	d__Bacteria;p__Firmicutes_A;c__Clostridia_A;o__Christensenellales;f__UBA3700;g__;s__	2.94003	11.7248	2.49212	17.2722	0.000728194	0.00305563	5.48e-08	2.17e-07
B37_L1_301301_idba_bin.38	d__Bacteria;p__Firmicutes_A;c__Clostridia_A;o__Christensenellales;f__DTU072;g__;s__	2.37344	7.37272	0.225328	0.682738	0.00112019	0.00420758	1.16e-10	8.95e-10
B37_L1_301301_idba_bin.8	d__Bacteria;p__Proteobacteria;c__Alphaproteobacteria;o__Rs-D84;f__Rs-D84;g__Rs-D84;s__	9.17972	26.4047	1.67588	5.36975	3.01273	6.95034	0.000769455	0.00132435
B38_L1_377377_idba_bin.144	d__Bacteria;p__Bacteroidota;c__Bacteroidia;o__Bacteroidales;f__UBA932;g__RC9;s__	60.436	51.963	59.6998	78.8579	40.7886	32.4506	0.137736	0.160722
B38_L1_377377_idba_bin.39	d__Bacteria;p__Firmicutes;c__Bacilli;o__Erysipelotrichales;f__Erysipelotrichaceae;g__;s__	0.17924	1.78868	0.0291721	0.0993197	0	0	0.0124252	0.0171481
B40_L1_302302_idba_bin.124	d__Bacteria;p__Verrucomicrobiota;c__Lentisphaeria;o__Victivallales;f__UBA1829;g__UBA1829;s__	1.41174	5.35874	0.404319	1.31492	0.0359665	0.0450759	2.52e-11	2.41e-10
B40_L1_302302_idba_bin.160	d__Bacteria;p__Bacteroidota;c__Bacteroidia;o__Bacteroidales;f__Marinifilaceae;g__Odoribacter;s__	24.6471	22.7809	24.4997	19.0818	38.616	26.6429	0.00262538	0.00408291
B40_L1_302302_idba_bin.32	d__Bacteria;p__Bacteroidota;c__Bacteroidia;o__Bacteroidales;f__UBA932;g__RC9;s__	14.8609	16.6501	12.8608	12.6136	14.5628	8.5165	0.291679	0.32189
B41_L4_329329_idba_bin.13	d__Bacteria;p__Firmicutes_A;c__Clostridia_A;o__Christensenellales;f__CAG-74;g__Firm-11;s__	2.86756	5.39102	1.05369	1.65384	0.531562	0.90609	7.82e-10	4.83e-09
B42_L1_303303_idba_bin.73	d__Bacteria;p__Bacteroidota;c__Bacteroidia;o__Bacteroidales;f__Bacteroidaceae;g__Phocaeicola;s__Phocaeicola sp900546355	21.0915	44.1644	35.8771	114.198	111.029	142.896	3.69e-08	1.51e-07
B43_L4_328328_idba_bin.102	d__Bacteria;p__Bacteroidota;c__Bacteroidia;o__Bacteroidales;f__UBA932;g__CAG-831;s__	36.0656	71.5234	39.4876	100.08	16.1063	16.9835	0.225663	0.254528
B43_L4_328328_idba_bin.111	d__Bacteria;p__Verrucomicrobiota;c__Verrucomicrobiae;o__Opitutales;f__CAG-312;g__CAG-312;s__CAG-312 sp900545705	3.24192	6.15688	2.34643	3.82089	10.3788	27.3179	0.319116	0.348942
B43_L4_328328_idba_bin.126	d__Bacteria;p__Bacteroidota;c__Bacteroidia;o__Bacteroidales;f__Bacteroidaceae;g__Phocaeicola;s__Phocaeicola sp002161565	24.5989	47.6385	60.9289	103.654	129.966	115.025	9.09e-10	5.5e-09
B43_L4_328328_idba_bin.151	d__Bacteria;p__Proteobacteria;c__Alphaproteobacteria;o__Rs-D84;f__Rs-D84;g__Rs-D84;s__	11.8077	63.3669	4.56562	19.0934	39.4586	146.727	0.00168368	0.00269329
B43_L4_328328_idba_bin.167	d__Bacteria;p__Firmicutes_A;c__Clostridia;o__Oscillospirales;f__Ruminococcaceae;g__Fournierella;s__Fournierella sp004558145	6.54996	14.1438	7.57051	10.248	4.74132	5.30003	0.0872031	0.105326
B45_L1_304304_idba_bin.50	d__Bacteria;p__Firmicutes;c__Bacilli;o__RFN20;f__CAG-826;g__;s__	2.67785	11.6513	0.112852	0.603539	0.0442296	0.176841	0.0160275	0.0216523
B47_L2_305305_idba_bin.131	d__Bacteria;p__Verrucomicrobiota;c__Lentisphaeria;o__Victivallales;f__Victivallaceae;g__Victivallis;s__	0.48886	0.596397	0.480437	0.694398	0.493246	0.726469	0.169768	0.195425
B47_L2_305305_idba_bin.172	d__Bacteria;p__Cyanobacteria;c__Vampirovibrionia;o__Gastranaerophilales;f__;g__;s__	3.70866	19.5505	1.06548	5.63128	0.000340548	0.00149905	1.87e-08	8.22e-08
B47_L2_305305_idba_bin.61	d__Bacteria;p__Spirochaetota;c__Spirochaetia;o__Treponematales;f__Treponemataceae;g__Treponema_F;s__	20.0957	40.4882	24.1538	60.1771	0.922861	3.82078	3.96e-07	1.29e-06
B47_L2_305305_idba_bin.62	d__Bacteria;p__Proteobacteria;c__Alphaproteobacteria;o__RF32;f__CAG-239;g__CAG-495;s__	3.79023	18.4076	1.49386	7.65733	0.0135246	0.0449571	3.38e-09	1.77e-08
B47_L2_305305_idba_bin.86	d__Bacteria;p__Bacteroidota;c__Bacteroidia;o__Bacteroidales;f__Bacteroidaceae;g__Phocaeicola;s__	19.0458	23.9474	21.3072	21.9732	10.6416	18.2795	0.00646849	0.00938322
B48_L4_334334_idba_bin.1	d__Bacteria;p__Proteobacteria;c__Alphaproteobacteria;o__Rickettsiales;f__UBA1997;g__;s__	0.170919	0.71056	1.22872	9.42909	0	0	0.00791544	0.0113078
B48_L4_334334_idba_bin.20	d__Bacteria;p__Elusimicrobiota;c__Elusimicrobia;o__Elusimicrobiales;f__Elusimicrobiaceae;g__UBA1436;s__	0.544441	2.60696	10.0386	69.1088	0.095433	0.442949	0.0205031	0.0271655
B48_L4_334334_idba_bin.32	d__Bacteria;p__Firmicutes_A;c__Clostridia_A;o__Christensenellales;f__Borkfalkiaceae;g__UBA11940;s__	3.42558	5.74071	3.77774	8.9121	0.0758917	0.386158	1.27e-11	1.31e-10
B49_L2_306306_idba_bin.104	d__Bacteria;p__Firmicutes;c__Bacilli;o__RF39;f__CAG-611;g__CAG-877;s__	1.83766	4.22119	1.11703	5.52716	0.176	0.269229	4.94e-10	3.18e-09
B49_L2_306306_idba_bin.113	d__Bacteria;p__Firmicutes;c__Bacilli;o__RFN20;f__CAG-826;g__UBA733;s__	8.42694	20.2028	4.87224	12.4908	2.69891	5.89629	0.270232	0.299329
B49_L2_306306_idba_bin.168	d__Bacteria;p__Bacteroidota;c__Bacteroidia;o__Bacteroidales;f__Bacteroidaceae;g__Phocaeicola;s__Phocaeicola sp900546095	15.9459	31.4521	47.0538	75.5438	81.7233	71.7145	1.23e-10	9.4e-10
B49_L2_306306_idba_bin.49	d__Bacteria;p__Firmicutes_A;c__Clostridia;o__Lachnospirales;f__Lachnospiraceae;g__Fusicatenibacter;s__Fusicatenibacter sp900543115	2.06128	3.55582	5.23579	7.81382	2.85434	4.08601	0.000921014	0.00155824
B49_L2_306306_idba_bin.86	d__Bacteria;p__Cyanobacteria;c__Vampirovibrionia;o__Gastranaerophilales;f__Gastranaerophilaceae;g__QAMI01;s__	1.98125	8.0463	3.0492	23.2565	0.105599	0.292852	1.36e-05	3.24e-05
B5_L1_362362_idba_bin.105	d__Bacteria;p__Proteobacteria;c__Alphaproteobacteria;o__RF32;f__UBA3637;g__;s__	0.627386	6.79125	0.0011637	0.00470461	0	0	1.79e-07	6.31e-07
B5_L1_362362_idba_bin.123	d__Bacteria;p__Bacteroidota;c__Bacteroidia;o__Bacteroidales;f__UBA932;g__UBA3382;s__	28.2159	98.0663	10.0178	17.3642	30.5735	36.7161	3.72e-05	8.11e-05
B5_L1_362362_idba_bin.58	d__Bacteria;p__Proteobacteria;c__Alphaproteobacteria;o__RF32;f__CAG-977;g__UBA11549;s__	1.70043	5.194	0.381808	1.52348	0	0	1.29e-07	4.68e-07
B50_L2_307307_idba_bin.53	d__Bacteria;p__Bacteroidota;c__Bacteroidia;o__Bacteroidales;f__P3;g__;s__	5.87643	7.67164	11.4113	38.1865	3.1703	3.34203	0.524992	0.551165
B50_L2_307307_idba_bin.70	d__Bacteria;p__Firmicutes_A;c__Clostridia;o__Oscillospirales;f__Oscillospiraceae;g__UBA9475;s__	6.07435	9.05887	11.3413	27.1505	1.59832	4.9415	1.62e-09	9.23e-09
B51_L2_308308_idba_bin.104	d__Bacteria;p__Firmicutes;c__Bacilli;o__RF39;f__CAG-611;g__CAG-710;s__	1.98851	5.4645	0.12543	0.481213	0.0544889	0.245925	1.47e-12	2.04e-11
B51_L2_308308_idba_bin.111	d__Bacteria;p__Firmicutes_A;c__Clostridia;o__Oscillospirales;f__Acutalibacteraceae;g__CAG-180;s__	3.61033	30.8371	0.608263	2.23406	0	0	0.00305878	0.00470783
B51_L2_308308_idba_bin.136	d__Bacteria;p__Proteobacteria;c__Alphaproteobacteria;o__Rs-D84;f__Rs-D84;g__Rs-D84;s__	13.2699	48.9051	5.33972	26.2311	7.24565	29.7524	1.04e-05	2.54e-05
B51_L2_308308_idba_bin.163	d__Bacteria;p__Firmicutes_A;c__Clostridia;o__Lachnospirales;f__Lachnospiraceae;g__Eisenbergiella;s__	7.56582	9.70284	5.09859	6.76721	1.09237	2.30151	1.25e-10	9.46e-10
B51_L2_308308_idba_bin.167	d__Bacteria;p__Firmicutes_A;c__Clostridia_A;o__Christensenellales;f__UBA1242;g__UBA11517;s__	2.66575	11.7096	1.08898	4.86192	0.00333007	0.0143	5.68e-07	1.79e-06
B51_L2_308308_idba_bin.44	d__Bacteria;p__Firmicutes;c__Bacilli;o__RFN20;f__CAG-826;g__UBA4951;s__	0.180975	1.48827	0.0424115	0.315313	0.0492114	0.130002	0.00100957	0.00169365
B51_L2_308308_idba_bin.62	d__Bacteria;p__Firmicutes_A;c__Clostridia;o__Oscillospirales;f__Acutalibacteraceae;g__CAG-180;s__	0.586243	2.47512	0.534198	0.932006	1.07649	1.81133	0.42892	0.457548
B53_L1_309309_idba_bin.108	d__Bacteria;p__Bacteroidota;c__Bacteroidia;o__Bacteroidales;f__P3;g__;s__	5.36969	10.5273	4.11031	8.88031	0.797732	0.897373	0.0961049	0.1153
B53_L1_309309_idba_bin.112	d__Bacteria;p__Cyanobacteria;c__Vampirovibrionia;o__Gastranaerophilales;f__Gastranaerophilaceae;g__;s__	2.83251	7.99911	2.27866	7.08323	0	0	4.12e-07	1.33e-06
B53_L1_309309_idba_bin.126	d__Bacteria;p__Bacteroidota;c__Bacteroidia;o__Bacteroidales;f__Bacteroidaceae;g__;s__	6.13037	18.0224	7.65128	30.1863	4.13256	4.36578	0.0348754	0.0448148
B53_L1_309309_idba_bin.149	d__Bacteria;p__Spirochaetota;c__Brachyspirae;o__Brachyspirales;f__Brachyspiraceae;g__Brachyspira;s__	0.494756	0.898189	4.80533	17.5805	1.21341	1.59483	3.07e-08	1.28e-07
B53_L1_309309_idba_bin.15	d__Bacteria;p__Bacteroidota;c__Bacteroidia;o__Bacteroidales;f__Bacteroidaceae;g__Phocaeicola;s__	15.7581	39.5246	33.5606	70.297	25.3548	38.7581	0.0185742	0.0248325
B53_L1_309309_idba_bin.159	d__Bacteria;p__Bacteroidota;c__Bacteroidia;o__Bacteroidales;f__Bacteroidaceae;g__Phocaeicola;s__Phocaeicola coprophilus	21.7835	50.3303	42.292	65.1021	17.406	70.6525	0.00201604	0.00319921
B54_L2_310310_idba_bin.100	d__Bacteria;p__Firmicutes;c__Bacilli;o__RFN20;f__CAG-826;g__UBA4855;s__	15.5418	37.2343	20.9657	39.7455	58.51	111.718	2.87e-09	1.54e-08
B54_L2_310310_idba_bin.29	d__Bacteria;p__Firmicutes_A;c__Clostridia;o__Oscillospirales;f__Ruminococcaceae;g__Gemmiger;s__	3.68374	6.98955	2.90357	4.52343	1.67755	1.68609	0.779463	0.7932
B55_L2_311311_idba_bin.70	d__Bacteria;p__Fusobacteriota;c__Fusobacteriia;o__Fusobacteriales;f__Fusobacteriaceae;g__Fusobacterium_A;s__Fusobacterium_A necrogenes	6.06644	42.9477	22.8805	96.9885	0.187227	0.956518	0.125433	0.14752
B56_L4_326326_idba_bin.146	d__Bacteria;p__Cyanobacteria;c__Vampirovibrionia;o__Gastranaerophilales;f__Gastranaerophilaceae;g__CAG-306;s__	1.58557	5.5044	5.38673	22.1957	0.0244676	0.134417	3.2e-07	1.07e-06
B56_L4_326326_idba_bin.34	d__Bacteria;p__Proteobacteria;c__Alphaproteobacteria;o__RF32;f__CAG-239;g__;s__	0.323851	1.23552	0.390027	1.33101	0.153014	0.429629	0.722685	0.740897
B56_L4_326326_idba_bin.72	d__Bacteria;p__Firmicutes_A;c__Clostridia;o__Oscillospirales;f__Acutalibacteraceae;g__Eubacterium_R;s__	1.01351	6.13883	3.53921	15.8512	0.00308139	0.00542715	0.107926	0.128278
B57_L4_331331_idba_bin.30	d__Bacteria;p__Actinobacteriota;c__Coriobacteriia;o__Coriobacteriales;f__Coriobacteriaceae;g__Enorma;s__	1.83488	2.41076	2.44163	7.90793	2.14983	1.91505	0.0186034	0.0248508
B57_L4_331331_idba_bin.88	d__Bacteria;p__Firmicutes_A;c__Clostridia;o__Lachnospirales;f__Lachnospiraceae;g__Dorea;s__Dorea phocaeensis	2.75299	4.83165	5.69587	8.3157	1.95879	3.58578	2.25e-05	5.14e-05
B58_L4_335335_idba_bin.15	d__Bacteria;p__Proteobacteria;c__Alphaproteobacteria;o__Rickettsiales;f__UBA1997;g__;s__	6.77006	26.6951	6.82428	13.2519	0.589322	1.5566	7.25e-05	0.000148374
B58_L4_335335_idba_bin.93	d__Bacteria;p__Firmicutes_A;c__Clostridia_A;o__Christensenellales;f__UBA1242;g__UBA11517;s__	1.88288	17.3007	0.0454749	0.146271	0.0065059	0.0350635	1.09e-09	6.42e-09
B59_L3_312312_idba_bin.127	d__Bacteria;p__Proteobacteria;c__Alphaproteobacteria;o__Rs-D84;f__;g__;s__	1.00076	6.99051	0.181184	1.23004	0.00032129	0.00178887	0.000901634	0.00152979
B59_L3_312312_idba_bin.161	d__Bacteria;p__Bacteroidota;c__Bacteroidia;o__Bacteroidales;f__Bacteroidaceae;g__Paraprevotella;s__	5.72768	10.2383	4.90668	5.49213	4.21714	4.61289	0.923644	0.928833
B59_L3_312312_idba_bin.19	d__Bacteria;p__Proteobacteria;c__Gammaproteobacteria;o__Burkholderiales;f__Burkholderiaceae;g__CAG-521;s__CAG-521 sp002329575	4.32156	13.3133	0.862403	4.21922	0	0	6.15e-08	2.4e-07
B59_L3_312312_idba_bin.46	d__Bacteria;p__Proteobacteria;c__Alphaproteobacteria;o__RF32;f__CAG-239;g__CAG-495;s__	3.04686	11.2158	1.18527	5.02307	0.00068771	0.00170321	1.5e-10	1.1e-09
B59_L3_312312_idba_bin.54	d__Bacteria;p__Bacteroidota;c__Bacteroidia;o__Bacteroidales;f__P3;g__UBA3388;s__	41.5638	89.3848	19.9721	50.2156	3.79177	11.7498	0.000123947	0.000243807
B59_L3_312312_idba_bin.95	d__Bacteria;p__Cyanobacteria;c__Vampirovibrionia;o__Gastranaerophilales;f__Gastranaerophilaceae;g__;s__	0.53262	3.977	0.00196309	0.00896673	0.000269839	0.0015024	0.00183315	0.00291934
B59_L3_312312_idba_bin.99	d__Bacteria;p__Bacteroidota;c__Bacteroidia;o__Bacteroidales;f__Rikenellaceae;g__Alistipes;s__	8.14239	15.8096	4.88184	13.5235	0.125841	0.0922603	8.13e-09	3.86e-08
B6_L1_363363_idba_bin.124	d__Bacteria;p__Firmicutes;c__Bacilli;o__RF39;f__CAG-433;g__CAG-594;s__	0.852578	9.4138	0.0918827	0.524136	0.000578548	0.00226113	1.27e-08	5.75e-08
B6_L1_363363_idba_bin.18	d__Bacteria;p__Proteobacteria;c__Alphaproteobacteria;o__Rs-D84;f__Rs-D84;g__Rs-D84;s__	2.6936	8.37246	1.14986	3.45627	0.230117	0.574616	5e-05	0.000106249
B6_L1_363363_idba_bin.57	d__Bacteria;p__Bacteroidota;c__Bacteroidia;o__Bacteroidales;f__Rikenellaceae;g__Rikenella;s__Rikenella massiliensis	6.87508	11.8943	4.9179	9.21618	2.76653	5.71065	0.00952426	0.0134451
B6_L1_363363_idba_bin.71	d__Bacteria;p__Campylobacterota;c__Campylobacteria;o__Campylobacterales;f__Helicobacteraceae;g__Helicobacter_H;s__	5.72028	17.1304	2.80186	6.62729	2.63226	7.82368	0.425583	0.454531
B60_L4_333333_idba_bin.103	d__Bacteria;p__Firmicutes_A;c__Clostridia_A;o__Christensenellales;f__CAG-917;g__CAG-1138;s__	17.0087	52.1055	7.24569	28.3449	0.0360114	0.107566	2.7e-12	3.36e-11
B60_L4_333333_idba_bin.34	d__Bacteria;p__Proteobacteria;c__Gammaproteobacteria;o__Enterobacterales;f__Succinivibrionaceae;g__Anaerobiospirillum;s__	0.966825	4.82126	8.9364	38.3131	0.39983	1.1688	7.25e-06	1.81e-05
B7_L3_332332_idba_bin.120	d__Bacteria;p__Firmicutes_A;c__Clostridia_A;o__Christensenellales;f__UBA3700;g__;s__	17.8376	48.4644	17.805	78.793	12.8668	55.0973	0.00897761	0.0127236
B7_L3_332332_idba_bin.166	d__Bacteria;p__Bacteroidota;c__Bacteroidia;o__Bacteroidales;f__Bacteroidaceae;g__Bacteroides;s__	0.678806	3.91925	0.247582	0.85131	0.0441113	0.095088	0.68694	0.707493
B8_L1_333333_idba_bin.111	d__Bacteria;p__Firmicutes_A;c__Clostridia_A;o__Christensenellales;f__CAG-552;g__UMGS1795;s__	4.3516	8.3517	1.14392	2.09112	0.219351	1.05701	7.18e-11	6.04e-10
B8_L1_333333_idba_bin.120	d__Bacteria;p__Bacteroidota;c__Bacteroidia;o__Bacteroidales;f__Bacteroidaceae;g__Bacteroides;s__Bacteroides ndongoniae	14.4482	23.8167	19.147	39.1465	2.88902	5.9459	3.64e-05	8.02e-05
B9_L1_334334_idba_bin.10	d__Bacteria;p__Bacteroidota;c__Bacteroidia;o__Bacteroidales;f__Paludibacteraceae;g__;s__	24.3338	86.5417	2.43488	11.2537	0.0404174	0.0371992	1.51e-13	3.18e-12
B9_L1_334334_idba_bin.136	d__Bacteria;p__Campylobacterota;c__Campylobacteria;o__Campylobacterales;f__Helicobacteraceae;g__Helicobacter_F;s__	0.956916	8.46261	2.1623	15.68	0.0386867	0.104227	0.98125	0.982897
B9_L1_334334_idba_bin.150	d__Bacteria;p__Firmicutes_A;c__Clostridia_A;o__Christensenellales;f__DTU072;g__;s__	7.84977	27.6828	0.831147	3.53303	0	0	9.29e-08	3.45e-07
Batch1_idba_bin.1115	d__Bacteria;p__Firmicutes;c__Bacilli;o__RF39;f__CAG-302;g__;s__	1.08484	6.25039	0.0379165	0.177614	0	0	0.00124966	0.00205596
Batch1_idba_bin.1138	d__Bacteria;p__Firmicutes;c__Bacilli;o__RF39;f__CAG-611;g__CAG-451;s__	0.76025	1.75628	0.379115	1.10434	0.00966327	0.0472525	4.27e-05	9.2e-05
Batch1_idba_bin.1171	d__Bacteria;p__Firmicutes_A;c__Clostridia_A;o__Christensenellales;f__Borkfalkiaceae;g__Borkfalkia;s__	0.239243	0.736264	0.625293	3.20994	0.0708369	0.199574	0.0329759	0.0425265
Batch1_idba_bin.1300	d__Bacteria;p__Firmicutes;c__Bacilli;o__ML615J-28;f__CAG-313;g__CAG-313;s__	0.981774	3.07167	0.233478	0.910781	0	0	2.86e-05	6.41e-05
Batch1_idba_bin.1314	d__Bacteria;p__Firmicutes_A;c__Clostridia;o__Peptostreptococcales;f__Anaerovoracaceae;g__UBA1191;s__	1.02394	1.8212	0.490012	1.03114	0.354506	0.399155	1.33e-07	4.8e-07
Batch1_idba_bin.1429	d__Bacteria;p__Firmicutes_A;c__Clostridia;o__Clostridiales;f__Clostridiaceae;g__Clostridium;s__Clostridium cuniculi	0.34285	1.22054	5.60215	40.971	0.10107	0.183798	0.180428	0.206732
Batch1_idba_bin.1515	d__Bacteria;p__Firmicutes_A;c__Clostridia;o__Oscillospirales;f__Ruminococcaceae;g__UBA1409;s__	0.949965	3.6654	0.0729219	0.275765	0	0	0.000912604	0.00154693
Batch1_idba_bin.1637	d__Bacteria;p__Firmicutes;c__Bacilli;o__RFN20;f__CAG-288;g__UBA7642;s__	0.436781	4.55347	0.781502	4.18823	4.73184	17.6317	4.01e-07	1.3e-06
Batch1_idba_bin.1686	d__Bacteria;p__Firmicutes_A;c__Clostridia_A;o__Christensenellales;f__UBA1242;g__UBA5893;s__	0.178721	0.858165	0.0729074	0.458185	0	0	0.0413244	0.0525359
Batch1_idba_bin.1776	d__Bacteria;p__Cyanobacteria;c__Vampirovibrionia;o__Gastranaerophilales;f__Gastranaerophilaceae;g__;s__	1.11661	6.43455	0.358264	2.06116	0	0	9.38e-05	0.00018847
Batch1_idba_bin.247	d__Bacteria;p__Firmicutes;c__Bacilli;o__Mycoplasmatales;f__Metamycoplasmataceae;g__UBA710;s__	0.154822	1.8514	0.236791	1.81136	0	0	0.301659	0.331677
Batch1_idba_bin.308	d__Bacteria;p__Firmicutes_A;c__Clostridia_A;o__Christensenellales;f__UBA4651;g__UBA7584;s__	0.802139	3.05942	0.101199	0.465165	0	0	0.00980387	0.0138072
Batch1_idba_bin.333	d__Bacteria;p__Firmicutes_A;c__Clostridia_A;o__Christensenellales;f__UBA1242;g__UBA11517;s__	0.311143	1.42208	1.58166	6.78344	0	0	0.000974489	0.0016425
Batch1_idba_bin.66	d__Bacteria;p__Cyanobacteria;c__Vampirovibrionia;o__Gastranaerophilales;f__Gastranaerophilaceae;g__;s__	0.273439	1.08724	1.43025	8.2317	0.114467	0.438039	0.68372	0.704582
Batch1_idba_bin.915	d__Bacteria;p__Firmicutes_A;c__Clostridia;o__Oscillospirales;f__Acutalibacteraceae;g__UMGS1839;s__	0	0	0	0	0.297041	1.19005	0.00114753	0.00190722
Batch1_idba_bin.956	d__Bacteria;p__Cyanobacteria;c__Vampirovibrionia;o__Gastranaerophilales;f__Gastranaerophilaceae;g__;s__	0.454079	2.5407	0.322909	2.61567	0.161967	0.901794	0.0410539	0.0522292
Batch2_idba_bin.1187	d__Bacteria;p__Firmicutes;c__Bacilli;o__RF39;f__CAG-302;g__;s__	1.01352	3.65972	0.607465	3.57402	0.0464046	0.25837	1.04e-05	2.55e-05
Batch2_idba_bin.1341	d__Bacteria;p__Firmicutes_A;c__Clostridia_A;o__Christensenellales;f__Borkfalkiaceae;g__Borkfalkia;s__	1.90267	4.07831	1.00446	2.18284	0.00321464	0.0178984	1.84e-07	6.44e-07
Batch2_idba_bin.1416	d__Bacteria;p__Firmicutes_A;c__Clostridia;o__Lachnospirales;f__Lachnospiraceae;g__Eubacterium_H;s__	0.324028	0.923188	0.396933	0.782269	0.206832	0.23475	0.19668	0.224097
Batch2_idba_bin.1566	d__Bacteria;p__Bacteroidota;c__Bacteroidia;o__Bacteroidales;f__;g__;s__	0.760334	4.26747	0.315453	1.05978	0.173451	0.422028	0.964945	0.967648
Batch2_idba_bin.450	d__Bacteria;p__Firmicutes_A;c__Clostridia;o__Oscillospirales;f__CAG-272;g__UBA1740;s__	1.34709	2.17431	0.911663	1.31212	0.595501	0.958452	0.0187792	0.0250483
Batch2_idba_bin.594	d__Bacteria;p__Proteobacteria;c__Alphaproteobacteria;o__RF32;f__CAG-239;g__CAG-267;s__	2.76872	12.3561	2.41494	15.2995	0.297964	1.65085	0.050241	0.0629331
Batch2_idba_bin.722	d__Bacteria;p__Firmicutes_A;c__Clostridia_A;o__Christensenellales;f__UBA1242;g__UBA11517;s__UBA11517 sp900551855	2.28837	10.472	1.09264	4.63055	0.265348	1.15591	0.294526	0.324631
Batch2_idba_bin.786	d__Bacteria;p__Firmicutes_A;c__Clostridia;o__Oscillospirales;f__Ruminococcaceae;g__;s__	0.962893	2.16452	0.595163	1.91001	0.0379247	0.211156	1.11e-05	2.7e-05
Batch2_idba_bin.822	d__Bacteria;p__Cyanobacteria;c__Vampirovibrionia;o__Gastranaerophilales;f__;g__;s__	0.737952	1.90713	0.244252	1.1203	0	0	6.93e-08	2.66e-07
Batch2_idba_bin.903	d__Bacteria;p__Firmicutes_A;c__Clostridia;o__Oscillospirales;f__Ruminococcaceae;g__;s__	0.233407	0.468917	0.674629	1.13707	0.524838	0.811713	6.93e-06	1.75e-05
Batch2_idba_bin.918	d__Bacteria;p__Cyanobacteria;c__Vampirovibrionia;o__Gastranaerophilales;f__Gastranaerophilaceae;g__Zag1;s__	0.845219	6.04676	1.08745	3.82202	0	0	0.0768078	0.0932936
Batch2_idba_bin.994	d__Bacteria;p__Firmicutes;c__Bacilli;o__ML615J-28;f__CAG-313;g__CAG-313;s__CAG-313 sp000433035	0.287402	1.91673	0.0102698	0.0834326	0	0	0.0155469	0.0210507
Batch3_idba_bin.1021	d__Bacteria;p__Firmicutes_A;c__Clostridia;o__Lachnospirales;f__Lachnospiraceae;g__OF09-33XD;s__	0.64107	0.885682	0.873801	1.196	1.8345	2.15036	1.09e-06	3.27e-06
Batch3_idba_bin.1061	d__Bacteria;p__Firmicutes;c__Bacilli;o__Erysipelotrichales;f__Erysipelotrichaceae;g__;s__	0.459236	2.11613	0.27288	1.57838	0	0	0.0172359	0.0231277
Batch3_idba_bin.1235	d__Bacteria;p__Firmicutes;c__Bacilli;o__RF39;f__CAG-433;g__CAG-594;s__	0.626549	4.4789	0.289057	1.23327	0.0150322	0.0553095	0.00626356	0.00910786
Batch3_idba_bin.1254	d__Bacteria;p__Firmicutes_A;c__Clostridia;o__Lachnospirales;f__Lachnospiraceae;g__OF09-33XD;s__	0.323288	1.00293	0.0427516	0.164445	0	0	4.54e-05	9.74e-05
Batch3_idba_bin.1294	d__Bacteria;p__Firmicutes_A;c__Clostridia_A;o__Christensenellales;f__UBA1242;g__UBA11517;s__	1.05974	7.90844	0.302454	2.29048	0.00163381	0.00909665	0.00307713	0.00473201
Batch3_idba_bin.1321	d__Bacteria;p__Bacteroidota;c__Bacteroidia;o__Bacteroidales;f__Rikenellaceae;g__Tidjanibacter;s__	0.494866	0.707887	0.167557	0.250631	0.00131645	0.00732969	2.19e-10	1.56e-09
Batch3_idba_bin.1339	d__Bacteria;p__Cyanobacteria;c__Vampirovibrionia;o__Gastranaerophilales;f__;g__;s__	0.604422	1.73853	0.257837	1.00378	0	0	0.00594732	0.00871884
Batch3_idba_bin.1395	d__Bacteria;p__Firmicutes_A;c__Clostridia;o__Peptostreptococcales;f__Peptostreptococcaceae;g__Romboutsia;s__Romboutsia timonensis	0.341986	0.836557	0.416109	1.10998	0.386361	0.629459	0.211153	0.239369
Batch3_idba_bin.1397	d__Bacteria;p__Firmicutes_A;c__Clostridia_A;o__Christensenellales;f__UBA1242;g__UBA7862;s__	1.03192	4.45989	0.127638	0.615323	0	0	9.66e-05	0.000193467
Batch3_idba_bin.1484	d__Bacteria;p__Firmicutes;c__Bacilli;o__RF39;f__CAG-1000;g__CAG-1000;s__	0.940089	4.00728	0.423238	1.93904	0.00112268	0.0062508	0.0710329	0.0869096
Batch3_idba_bin.1624	d__Bacteria;p__Firmicutes;c__Bacilli;o__Mycoplasmatales;f__Metamycoplasmataceae;g__UBA710;s__	0.237166	1.26838	0.602841	1.70532	0.497134	1.89212	0.00390667	0.00589127
Batch3_idba_bin.1679	d__Bacteria;p__Firmicutes_A;c__Clostridia;o__Peptostreptococcales;f__Anaerovoracaceae;g__CAG-145;s__	0.259456	1.44693	1.64812	11.9131	0	0	0.163648	0.188622
Batch3_idba_bin.1727	d__Bacteria;p__Firmicutes;c__Bacilli;o__RF39;f__CAG-822;g__CAG-822;s__	0.519165	2.79505	0.129101	0.711814	0.00388729	0.0216435	0.00837559	0.0119081
Batch3_idba_bin.1768	d__Bacteria;p__Firmicutes;c__Bacilli;o__Erysipelotrichales;f__Erysipelotrichaceae;g__Longicatena;s__Longicatena sp900552125	0.423281	2.80265	0.865234	5.75233	0	0	0.127844	0.150158
Batch3_idba_bin.193	d__Bacteria;p__Proteobacteria;c__Alphaproteobacteria;o__Rs-D84;f__Rs-D84;g__Rs-D84;s__	0.433862	2.50698	0.00829406	0.0450459	0	0	0.000370816	0.000673185
Batch3_idba_bin.331	d__Bacteria;p__Firmicutes;c__Bacilli;o__Mycoplasmatales;f__Mycoplasmoidaceae;g__;s__	0.0955155	0.439387	0.540919	3.31165	0.120254	0.515082	0.553689	0.57824
Batch3_idba_bin.34	d__Bacteria;p__Firmicutes_A;c__Clostridia;o__Lachnospirales;f__Lachnospiraceae;g__;s__	0.565102	0.794076	0.643588	0.738763	0.99168	0.959647	0.00406695	0.00610724
Batch3_idba_bin.384	d__Bacteria;p__Firmicutes;c__Bacilli;o__RF39;f__CAG-611;g__CAG-877;s__	0.411207	3.4843	0.0421834	0.3427	0	0	0.569232	0.593779
Batch3_idba_bin.619	d__Bacteria;p__Cyanobacteria;c__Vampirovibrionia;o__Gastranaerophilales;f__Gastranaerophilaceae;g__QAMI01;s__	0.725613	2.73315	0.482951	1.81498	0.0338608	0.162576	0.0117273	0.0162728
Batch3_idba_bin.620	d__Bacteria;p__Bacteroidota;c__Bacteroidia;o__Bacteroidales;f__Tannerellaceae;g__Parabacteroides;s__Parabacteroides merdae	0.0331514	0.208391	0.801535	4.5406	0	0	0.351213	0.38153
Batch3_idba_bin.65	d__Bacteria;p__Proteobacteria;c__Gammaproteobacteria;o__Diplorickettsiales;f__Diplorickettsiaceae;g__Rickettsiella;s__	0.0199935	0.0886035	0.427944	3.1259	0.00504532	0.0214932	0.801299	0.812649
Batch3_idba_bin.656	d__Bacteria;p__Firmicutes;c__Bacilli;o__RF39;f__CAG-822;g__CAG-822;s__	0.560634	1.67145	0.0237864	0.127511	0	0	0.000278678	0.000518
Batch3_idba_bin.68	d__Bacteria;p__Firmicutes;c__Bacilli;o__Mycoplasmatales;f__Mycoplasmoidaceae;g__Ureaplasma;s__	0.140987	1.05224	0.091667	0.652016	0.0423962	0.236052	0.906953	0.914102
Batch3_idba_bin.902	d__Bacteria;p__Fusobacteriota;c__Fusobacteriia;o__Fusobacteriales;f__Fusobacteriaceae;g__Fusobacterium_A;s__Fusobacterium_A varium	0.174728	0.782529	0.141915	0.667115	0.00543923	0.0302843	0.0909116	0.109363
Batch3_idba_bin.937	d__Bacteria;p__Firmicutes;c__Bacilli;o__Mycoplasmatales;f__Mycoplasmoidaceae;g__;s__	0.157862	0.879133	0.330479	1.73375	0.233563	1.00993	0.116945	0.138173
Batch3_idba_bin.961	d__Bacteria;p__Firmicutes;c__Bacilli;o__Mycoplasmatales;f__Mycoplasmoidaceae;g__;s__	0.0361621	0.30434	0.427462	2.18603	0.0326756	0.18193	0.0350265	0.0449767
Batch3_idba_bin.974	d__Bacteria;p__Bacteroidota;c__Bacteroidia;o__Bacteroidales;f__Bacteroidaceae;g__Bacteroides;s__	1.23175	3.65162	2.73392	7.53985	0	0	0.00060994	0.00107039
Batch3_idba_bin.995	d__Bacteria;p__Firmicutes;c__Bacilli;o__RF39;f__CAG-1000;g__UMGS1217;s__	0.467402	1.48203	0.359645	1.34497	0	0	0.0576816	0.0715028
Batch4_idba_bin.1138	d__Bacteria;p__Bacteroidota;c__Bacteroidia;o__Bacteroidales;f__Rikenellaceae;g__;s__	0.596709	1.12353	0.65758	0.727414	0.465364	1.02674	0.0313298	0.0404912
Batch4_idba_bin.1162	d__Bacteria;p__Firmicutes_A;c__Clostridia_A;o__Christensenellales;f__UBA1242;g__UBA4626;s__	0.379564	3.83196	0	0	0	0	0.0611699	0.0754092
Batch4_idba_bin.1287	d__Bacteria;p__Cyanobacteria;c__Vampirovibrionia;o__Gastranaerophilales;f__Gastranaerophilaceae;g__UMGS951;s__	0.721571	4.6663	0.265547	2.13848	0.00152419	0.00848635	0.237898	0.266816
Batch4_idba_bin.1455	d__Bacteria;p__Firmicutes_A;c__Clostridia_A;o__Christensenellales;f__Borkfalkiaceae;g__UMGS775;s__	0.615429	1.40357	0.785337	1.5236	0.0747447	0.377647	4.84e-08	1.94e-07
Batch4_idba_bin.1595	d__Bacteria;p__Firmicutes;c__Bacilli;o__RF39;f__CAG-1000;g__UMGS1611;s__UMGS1611 sp900553435	0.956696	3.66108	0.17421	0.751449	0.00374964	0.0208771	3.6e-08	1.48e-07
Batch4_idba_bin.1663	d__Bacteria;p__Firmicutes_A;c__Clostridia_A;o__Christensenellales;f__CAG-552;g__UMGS1795;s__UMGS1795 sp900553555	1.487	2.83013	0.85162	1.87078	1.65606	3.34004	0.186503	0.213316
Batch4_idba_bin.1684	d__Bacteria;p__Firmicutes_A;c__Clostridia;o__Oscillospirales;f__CAG-382;g__UMGS1052;s__	0.529189	0.730227	0.252531	0.620129	0.287801	0.80533	6.1e-08	2.38e-07
Batch4_idba_bin.1689	d__Bacteria;p__Cyanobacteria;c__Vampirovibrionia;o__Gastranaerophilales;f__;g__;s__	1.07658	2.39214	0.0600954	0.19339	0	0	1.29e-06	3.82e-06
Batch4_idba_bin.1741	d__Bacteria;p__Firmicutes;c__Bacilli;o__RFN20;f__CAG-826;g__UBA4855;s__	0.172149	1.04097	0	0	0	0	0.125178	0.147317
Batch4_idba_bin.1871	d__Bacteria;p__Firmicutes;c__Bacilli;o__RF39;f__CAG-822;g__;s__	0.271451	1.4533	0.00373323	0.0217059	0	0	0.00378363	0.00572019
Batch4_idba_bin.325	d__Bacteria;p__Firmicutes;c__Bacilli;o__RF39;f__CAG-611;g__;s__	0.350686	3.1734	0.0899299	0.730594	0	0	0.705767	0.725215
Batch4_idba_bin.718	d__Bacteria;p__Firmicutes_A;c__Clostridia;o__Oscillospirales;f__Ruminococcaceae;g__UBA3818;s__	0.767108	0.795701	0.465619	0.665086	0.364607	0.296807	0.000405204	0.000729693
Batch4_idba_bin.798	d__Bacteria;p__Firmicutes_A;c__Clostridia;o__Clostridiales;f__Clostridiaceae;g__Clostridium;s__Clostridium saudiense	0.0868527	0.39519	1.02582	7.59046	0.0877904	0.324055	0.385053	0.414708
Batch4_idba_bin.855	d__Bacteria;p__Verrucomicrobiota;c__Lentisphaeria;o__Victivallales;f__Victivallaceae;g__Victivallis;s__	1.19339	1.53789	0.657687	0.965648	0.0362795	0.122097	5.46e-11	4.75e-10
Batch4_idba_bin.856	d__Bacteria;p__Firmicutes_A;c__Clostridia_A;o__Christensenellales;f__UBA1242;g__UBA11517;s__	0.88833	8.45538	0	0	0	0	0.178276	0.20456
Batch4_idba_bin.882	d__Bacteria;p__Bacteroidota;c__Bacteroidia;o__Bacteroidales;f__Rikenellaceae;g__;s__	0.523187	1.0819	0.237614	0.418126	0.0623816	0.205052	2.86e-06	7.81e-06
Batch4_idba_bin.962	d__Bacteria;p__Cyanobacteria;c__Vampirovibrionia;o__Gastranaerophilales;f__Gastranaerophilaceae;g__;s__	0.464149	1.71475	0.0301865	0.1721	0	0	0.00621848	0.00906446
Batch5_idba_bin.1004	d__Bacteria;p__Firmicutes_A;c__Clostridia_A;o__Christensenellales;f__;g__;s__	0.480651	0.632359	0.333562	0.531209	0.0437886	0.157583	2.31e-09	1.29e-08
Batch5_idba_bin.1037	d__Bacteria;p__Firmicutes;c__Bacilli;o__RF39;f__CAG-822;g__;s__	1.6581	4.46218	0.128862	0.643273	0	0	2.35e-05	5.33e-05
Batch5_idba_bin.1382	d__Bacteria;p__Firmicutes;c__Bacilli;o__Lactobacillales;f__Lactobacillaceae;g__Limosilactobacillus;s__Limosilactobacillus reuteri	0.478889	0.976192	0.449318	0.982686	1.17297	1.74995	0.0111451	0.0155371
Batch5_idba_bin.145	d__Bacteria;p__Firmicutes_A;c__Clostridia;o__Oscillospirales;f__Ruminococcaceae;g__D5;s__	0.543577	0.75099	0.260216	0.380999	0.0070399	0.0199304	9.24e-12	1e-10
Batch5_idba_bin.1470	d__Bacteria;p__Verrucomicrobiota;c__Verrucomicrobiae;o__Opitutales;f__CAG-312;g__CAG-312;s__	0.63857	1.12309	0.40188	0.770351	0.0609877	0.170422	4.45e-10	2.9e-09
Batch5_idba_bin.153	d__Bacteria;p__Bacteroidota;c__Bacteroidia;o__Bacteroidales;f__Rikenellaceae;g__;s__	0.531417	1.45562	0.434164	0.995121	0.0231891	0.0765096	0.0348008	0.044751
Batch5_idba_bin.1672	d__Bacteria;p__Firmicutes_A;c__Clostridia;o__Lachnospirales;f__Lachnospiraceae;g__Ruminococcus_B;s__	0.168466	1.57733	0.0807402	0.463518	0.180126	0.986105	0.922927	0.928634
Batch5_idba_bin.243	d__Bacteria;p__Firmicutes_A;c__Clostridia;o__Lachnospirales;f__Lachnospiraceae;g__GCA-900066135;s__	0.689852	1.32558	0.26333	0.583163	0.321016	0.427376	0.00029666	0.000549142
Batch5_idba_bin.326	d__Bacteria;p__Firmicutes_A;c__Clostridia;o__Lachnospirales;f__Lachnospiraceae;g__;s__	0.577427	0.792263	0.370673	0.623004	0.346329	0.414172	0.00554937	0.00816889
Batch5_idba_bin.436	d__Bacteria;p__Firmicutes_A;c__Clostridia;o__Clostridiales;f__Clostridiaceae;g__Clostridium;s__	0.462223	1.96978	0.645425	4.1046	0.636146	2.62604	0.842544	0.851103
Batch5_idba_bin.451	d__Bacteria;p__Firmicutes;c__Bacilli;o__RF39;f__CAG-302;g__;s__	0.569705	1.72918	0.247684	1.81863	0.0161289	0.0898019	0.000922728	0.00155906
Batch5_idba_bin.461	d__Bacteria;p__Firmicutes_A;c__Clostridia_A;o__Christensenellales;f__UBA1242;g__UBA4626;s__	0.0918791	1.09871	0.0034673	0.0281685	0	0	0.721824	0.740439
Batch5_idba_bin.643	d__Bacteria;p__Cyanobacteria;c__Vampirovibrionia;o__Gastranaerophilales;f__Gastranaerophilaceae;g__;s__	0.482597	2.42611	0.733023	5.12453	0.264252	1.47129	0.00657812	0.00952657
Batch5_idba_bin.935	d__Bacteria;p__Verrucomicrobiota;c__Lentisphaeria;o__Victivallales;f__Victivallaceae;g__;s__	0.209205	1.03817	0.0393038	0.108805	0	0	0.000626244	0.00109577
Batch6_idba_bin.1281	d__Bacteria;p__Firmicutes_A;c__Clostridia;o__Oscillospirales;f__Ruminococcaceae;g__UMGS1826;s__	0.619964	0.899332	0.569063	0.499436	1.60491	1.35505	1.31e-07	4.73e-07
Batch6_idba_bin.1441	d__Bacteria;p__Firmicutes_A;c__Clostridia;o__Oscillospirales;f__QAKW01;g__;s__	0.391517	1.51124	0.0728826	0.224877	0.075003	0.20315	0.00788464	0.0112728
Batch6_idba_bin.201	d__Bacteria;p__Proteobacteria;c__Alphaproteobacteria;o__Rs-D84;f__Rs-D84;g__Rs-D84;s__	2.63836	24.0725	0.0228898	0.185957	0	0	0.016112	0.021701
Batch6_idba_bin.362	d__Bacteria;p__Cyanobacteria;c__Vampirovibrionia;o__Gastranaerophilales;f__Gastranaerophilaceae;g__UMGS951;s__	0.752173	2.7313	0.131135	0.44876	0	0	4.32e-05	9.29e-05
Batch6_idba_bin.501	d__Bacteria;p__Firmicutes_A;c__Clostridia;o__Monoglobales_A;f__UBA1381;g__UBA4716;s__	0.452204	2.2376	0.16177	0.720029	0	0	0.000167095	0.000321612
Batch6_idba_bin.52	d__Bacteria;p__Proteobacteria;c__Alphaproteobacteria;o__Rickettsiales;f__UBA1997;g__;s__	0.970553	5.1182	1.49849	8.31995	0.637258	1.71369	0.395695	0.425147
Batch6_idba_bin.581	d__Bacteria;p__Firmicutes;c__Bacilli;o__RFN20;f__CAG-826;g__UBA4951;s__	0.231411	2.76506	0	0	0.000344032	0.00191549	0.40468	0.434278
Batch6_idba_bin.795	d__Bacteria;p__Firmicutes;c__Bacilli;o__Mycoplasmatales;f__Mycoplasmoidaceae;g__;s__	0.535625	1.19241	0.941043	2.94084	0.0675856	0.244682	0.0138055	0.0188209
Batch6_idba_bin.838	d__Bacteria;p__Firmicutes;c__Bacilli;o__RF39;f__CAG-822;g__;s__	1.10277	2.70976	0.730741	2.72467	0	0	0.000423627	0.000761338
Batch6_idba_bin.906	d__Bacteria;p__Firmicutes;c__Bacilli;o__RF39;f__CAG-1000;g__CAG-776;s__	0.524182	3.11868	0.0491891	0.160944	0.0475689	0.0806341	1.66e-12	2.25e-11
CO.A1.metabat.bins.426	d__Bacteria;p__Firmicutes_A;c__Clostridia_A;o__Christensenellales;f__CAG-314;g__UMGS1707;s__UMGS1707 sp900554285	1.83098	8.21531	1.98971	12.4762	0.0207245	0.0582858	8.49e-05	0.000172206
CO.A10.metabat.bins.294	d__Bacteria;p__Bacteroidota;c__Bacteroidia;o__Bacteroidales;f__Rikenellaceae;g__Rikenella;s__	0.782947	2.09634	1.86461	5.56959	2.00449	6.20917	0.185681	0.212512
CO.A100.metabat.bins.27	d__Bacteria;p__Proteobacteria;c__Alphaproteobacteria;o__Rs-D84;f__Rs-D84;g__Rs-D84;s__	1.91353	8.80686	6.94553	54.5086	0.153782	0.851404	2.92e-06	7.95e-06
CO.A100.metabat.bins.310	d__Bacteria;p__Firmicutes_A;c__Clostridia_A;o__Christensenellales;f__Borkfalkiaceae;g__Borkfalkia;s__	1.04622	1.32114	0.840455	1.17294	0.765807	2.33821	5e-05	0.000106249
CO.A100.metabat.bins.38	d__Bacteria;p__Bacteroidota;c__Bacteroidia;o__Bacteroidales;f__Rikenellaceae;g__Alistipes;s__	3.44418	2.93492	4.35234	4.36688	1.49804	1.2369	0.000129291	0.000253207
CO.A102.metabat.bins.168	d__Bacteria;p__Firmicutes;c__Bacilli;o__Erysipelotrichales;f__Erysipelotrichaceae;g__;s__	0.347251	0.95224	0.151084	0.375153	0.00483652	0.0269286	0.00241129	0.0037729
CO.A102.metabat.bins.191	d__Bacteria;p__Firmicutes_A;c__Clostridia;o__Oscillospirales;f__Acutalibacteraceae;g__UMGS1279;s__	0.435751	1.81298	0.175802	0.469862	0.106493	0.241862	0.0104587	0.0146372
CO.A102.metabat.bins.354	d__Bacteria;p__Firmicutes_A;c__Clostridia;o__Lachnospirales;f__Lachnospiraceae;g__;s__	1.43261	3.02357	0.428832	1.25975	0.00235539	0.0131142	2.23e-08	9.69e-08
CO.A102.metabat.bins.398	d__Bacteria;p__Firmicutes_A;c__Clostridia;o__Oscillospirales;f__Ruminococcaceae;g__UBA1409;s__UBA1409 sp002305045	0.714151	2.13371	0.0578757	0.309186	0.000218355	0.00121575	8.76e-05	0.000177677
CO.A102.metabat.bins.61	d__Bacteria;p__Verrucomicrobiota;c__Lentisphaeria;o__Victivallales;f__Victivallaceae;g__UBA1776;s__	0.28916	1.44313	0.0262306	0.109648	0	0	0.0730721	0.0892217
CO.A104.metabat.bins.145	d__Bacteria;p__Firmicutes_A;c__Clostridia;o__Oscillospirales;f__CAG-272;g__UMGS1865;s__	2.89383	3.09143	1.60443	2.30346	0.332435	0.669349	7.44e-14	1.9e-12
CO.A104.metabat.bins.159	d__Bacteria;p__Verrucomicrobiota;c__Kiritimatiellae;o__RFP12;f__UBA3636;g__;s__	0.551392	2.87091	0.0952427	0.418679	0	0	0.0481565	0.0605338
CO.A106.metabat.bins.146	d__Bacteria;p__Firmicutes;c__Bacilli;o__Lactobacillales;f__Lactobacillaceae;g__Limosilactobacillus;s__Limosilactobacillus oris	0.302198	1.11835	0.40248	1.08585	1.3556	3.20081	0.0105482	0.014751
CO.A107.metabat.bins.260	d__Bacteria;p__Firmicutes;c__Bacilli;o__Lactobacillales;f__Lactobacillaceae;g__Ligilactobacillus;s__	0.528328	1.81578	0.577403	3.22051	16.0487	87.5888	0.456156	0.484007
CO.A13.metabat.bins.170	d__Bacteria;p__Firmicutes_A;c__Clostridia;o__Oscillospirales;f__Acutalibacteraceae;g__Anaeromassilibacillus;s__Anaeromassilibacillus sp002159845	0.687839	1.68513	0.464331	0.956652	1.28344	2.294	0.000665768	0.00115814
CO.A13.metabat.bins.278	d__Bacteria;p__Firmicutes_A;c__Clostridia_A;o__Christensenellales;f__CAG-552;g__;s__	0.799857	1.7311	0.518385	1.87618	0.00537329	0.0299172	4.17e-10	2.74e-09
CO.A13.metabat.bins.386	d__Bacteria;p__Firmicutes_A;c__Clostridia;o__Oscillospirales;f__Acutalibacteraceae;g__UMGS1623;s__	0.328191	0.944558	0.0915434	0.274771	0.0366128	0.190389	3.06e-06	8.24e-06
CO.A14.metabat.bins.189	d__Bacteria;p__Firmicutes_A;c__Clostridia_A;o__Christensenellales;f__Borkfalkiaceae;g__;s__	2.06842	3.84316	2.34908	4.89464	0.437189	1.02328	0.000253518	0.000473692
CO.A15.metabat.bins.263	d__Bacteria;p__Firmicutes_A;c__Clostridia;o__Lachnospirales;f__Lachnospiraceae;g__ISDg;s__	0.343899	2.63145	0.0580116	0.356711	0.000120065	0.000668491	0.681896	0.703107
CO.A16.metabat.bins.280	d__Bacteria;p__Firmicutes_A;c__Clostridia_A;o__Christensenellales;f__CAG-138;g__UMGS1241;s__UMGS1241 sp900540495	0.481483	2.95668	0.274716	1.41611	0.00197661	0.0110053	0.0160956	0.0216952
CO.A16.metabat.bins.68	d__Bacteria;p__Firmicutes_A;c__Clostridia_A;o__Christensenellales;f__CAG-74;g__Firm-11;s__	0.695256	2.69662	0.341695	1.96123	0.01548	0.0723005	3.76e-12	4.48e-11
CO.A17.metabat.bins.417	d__Bacteria;p__Firmicutes_A;c__Clostridia;o__Oscillospirales;f__Butyricicoccaceae;g__;s__	1.22908	1.18371	0.722428	0.87012	0.464067	0.58131	2.16e-07	7.36e-07
CO.A20.metabat.bins.181	d__Bacteria;p__Firmicutes;c__Bacilli;o__Erysipelotrichales;f__Erysipelotrichaceae;g__Traorella;s__Traorella massiliensis	2.10573	2.61623	1.91556	2.76626	0.440006	1.0213	5.85e-07	1.84e-06
CO.A21.metabat.bins.112	d__Bacteria;p__Verrucomicrobiota;c__Verrucomicrobiae;o__Opitutales;f__CAG-312;g__CAG-312;s__CAG-312 sp001917305	1.72922	3.62369	0.603907	1.54625	1.23541	3.77245	0.00455669	0.00679141
CO.A22.metabat.bins.169	d__Bacteria;p__Firmicutes_A;c__Clostridia;o__Oscillospirales;f__Ruminococcaceae;g__UMGS966;s__UMGS966 sp900547185	2.25243	2.43712	2.40575	2.72455	0.640446	1.43519	7.98e-06	1.98e-05
CO.A24.metabat.bins.28	d__Bacteria;p__Firmicutes;c__Bacilli;o__Lactobacillales;f__Streptococcaceae;g__Lactococcus;s__Lactococcus lactis	0.146774	0.69043	0.304543	1.08061	0.0887437	0.234428	0.517979	0.545402
CO.A24.metabat.bins.337	d__Bacteria;p__Firmicutes_A;c__Clostridia;o__Lachnospirales;f__Lachnospiraceae;g__CHKCI001;s__	0.817544	1.5615	0.831142	1.50334	0.163048	0.425835	0.000333984	0.000612533
CO.A26.metabat.bins.279	d__Bacteria;p__Firmicutes_A;c__Clostridia_A;o__Christensenellales;f__UBA1242;g__UBA11517;s__	2.03658	8.34521	2.26147	12.0068	0.389643	2.16944	0.00147252	0.00237889
CO.A26.metabat.bins.58	d__Bacteria;p__Firmicutes;c__Bacilli;o__RFN20;f__CAG-826;g__UBA4855;s__	0.822793	2.5785	1.92242	6.73581	0.739706	2.69164	0.822958	0.83248
CO.A27.metabat.bins.265	d__Bacteria;p__Desulfobacterota;c__Desulfovibrionia;o__Desulfovibrionales;f__Desulfovibrionaceae;g__Mailhella;s__	0.494416	0.841429	1.0041	1.01341	1.26744	1.61829	2.2e-07	7.49e-07
CO.A29.metabat.bins.44	d__Bacteria;p__Firmicutes_A;c__Clostridia_A;o__Christensenellales;f__Borkfalkiaceae;g__Borkfalkia;s__	1.01089	2.00654	0.926804	2.6521	0.071765	0.161585	7.4e-08	2.81e-07
CO.A3.metabat.bins.68	d__Bacteria;p__Spirochaetota;c__Spirochaetia;o__Sphaerochaetales;f__Sphaerochaetaceae;g__;s__	0.74956	3.41685	0.911521	2.0052	5.08278	4.98725	2.15e-15	1.76e-13
CO.A30.metabat.bins.367	d__Bacteria;p__Firmicutes;c__Bacilli;o__Lactobacillales;f__Streptococcaceae;g__Streptococcus;s__Streptococcus lutetiensis	0.510934	1.59121	0.665721	3.09015	0.200929	0.456486	0.670293	0.69194
CO.A30.metabat.bins.387	d__Bacteria;p__Firmicutes_A;c__Clostridia;o__Oscillospirales;f__;g__;s__	0.907969	1.72456	0.507218	1.63266	0.0465776	0.164385	8.99e-08	3.36e-07
CO.A31.metabat.bins.163	d__Bacteria;p__Firmicutes_A;c__Clostridia_A;o__Christensenellales;f__Borkfalkiaceae;g__;s__	0.708789	3.12931	0.497542	1.13411	0.0535698	0.215444	0.0752781	0.0917275
CO.A31.metabat.bins.426	d__Bacteria;p__Firmicutes_A;c__Clostridia_A;o__Christensenellales;f__UBA4651;g__;s__	0.648914	3.3661	0.0207376	0.0788611	0.00179539	0.00999629	0.00377238	0.005708
CO.A33.metabat.bins.126	d__Bacteria;p__Firmicutes_A;c__Clostridia;o__Oscillospirales;f__UBA644;g__;s__	0.338168	0.74118	0.0558694	0.165484	0	0	1.61e-09	9.22e-09
CO.A33.metabat.bins.79	d__Bacteria;p__Firmicutes;c__Bacilli;o__RFN20;f__CAG-288;g__UBA7642;s__	0.367067	2.62978	0.280279	1.89	0.651614	2.25288	1.25e-13	2.81e-12
CO.A35.metabat.bins.35	d__Bacteria;p__Firmicutes_A;c__Clostridia;o__Lachnospirales;f__Lachnospiraceae;g__Acetatifactor;s__	0.819503	2.55482	1.23196	2.95511	0.936623	2.31354	0.726126	0.743998
CO.A36.metabat.bins.185	d__Bacteria;p__Firmicutes_A;c__Clostridia;o__Oscillospirales;f__Ruminococcaceae;g__;s__	0.658579	1.20824	0.269192	0.654827	0.0187647	0.0684271	2.22e-05	5.08e-05
CO.A37.metabat.bins.206	d__Bacteria;p__Firmicutes;c__Bacilli;o__RF39;f__CAG-611;g__CAG-877;s__	2.83745	5.83994	1.25287	3.40612	0.680466	3.4047	4.9e-05	0.000104441
CO.A4.metabat.bins.401	d__Bacteria;p__Verrucomicrobiota;c__Verrucomicrobiae;o__Opitutales;f__CAG-312;g__QALA01;s__	1.18834	2.54315	0.510992	1.86132	0.00919719	0.0281646	4.05e-11	3.74e-10
CO.A40.metabat.bins.186	d__Bacteria;p__Firmicutes_A;c__Clostridia_A;o__Christensenellales;f__Borkfalkiaceae;g__QALS01;s__	1.06138	1.41711	0.63995	1.04373	0.264341	0.735657	2.93e-08	1.23e-07
CO.A40.metabat.bins.19	d__Bacteria;p__Proteobacteria;c__Alphaproteobacteria;o__RF32;f__CAG-977;g__UBA11549;s__UBA11549 sp900550445	1.13501	4.02809	0.737188	3.49317	0	0	1.27e-07	4.61e-07
CO.A43.metabat.bins.445	d__Bacteria;p__Firmicutes_A;c__Clostridia_A;o__Christensenellales;f__Borkfalkiaceae;g__Borkfalkia;s__	1.40945	1.81719	1.76524	2.64531	1.06868	1.02136	0.451967	0.479846
CO.A43.metabat.bins.452	d__Bacteria;p__Firmicutes_A;c__Clostridia;o__Lachnospirales;f__Lachnospiraceae;g__Eubacterium_I;s__	3.41183	3.96417	2.78915	2.90461	2.86032	4.90778	0.0995765	0.118907
CO.A44.metabat.bins.23	d__Bacteria;p__Verrucomicrobiota;c__Lentisphaeria;o__Victivallales;f__Victivallaceae;g__Victivallis;s__	3.85274	5.4876	1.84162	2.3048	2.90181	4.60646	0.000121755	0.00023976
CO.A44.metabat.bins.394	d__Bacteria;p__Firmicutes_A;c__Clostridia;o__Oscillospirales;f__CAG-272;g__UBA7573;s__	1.95595	4.18192	0.571913	1.50455	0.00309197	0.0172153	5.18e-07	1.64e-06
CO.A44.metabat.bins.75	d__Bacteria;p__Verrucomicrobiota;c__Verrucomicrobiae;o__Opitutales;f__CAG-312;g__;s__	1.1819	1.61032	0.864484	1.27845	0.117652	0.312085	2.67e-07	9.01e-07
CO.A47.metabat.bins.184	d__Bacteria;p__Firmicutes_A;c__Clostridia;o__Oscillospirales;f__Oscillospiraceae;g__UBA5446;s__	4.03714	4.16591	1.786	1.935	1.86711	2.10295	1.96e-07	6.76e-07
CO.A47.metabat.bins.369	d__Bacteria;p__Firmicutes_A;c__Clostridia;o__Lachnospirales;f__Lachnospiraceae;g__;s__	1.59732	1.6734	1.6863	2.08081	1.61133	1.10949	0.553296	0.578167
CO.A47.metabat.bins.378	d__Bacteria;p__Firmicutes_A;c__Clostridia;o__Oscillospirales;f__Acutalibacteraceae;g__;s__	0.689931	2.01643	0.378832	2.86699	0	0	1.67e-05	3.94e-05
CO.A48.metabat.bins.54	d__Bacteria;p__Firmicutes_A;c__Clostridia;o__Oscillospirales;f__Acutalibacteraceae;g__Ruminococcus_H;s__Ruminococcus_H sp900552925	1.65899	1.66015	1.45606	2.69272	1.20633	0.957714	0.123414	0.145528
CO.A5.metabat.bins.438	d__Bacteria;p__Firmicutes_A;c__Clostridia;o__Oscillospirales;f__Acutalibacteraceae;g__UMGS1623;s__UMGS1623 sp900553255	0.592438	1.21485	0.581367	1.40003	0.343722	0.436031	0.173735	0.199862
CO.A50.metabat.bins.245	d__Bacteria;p__Firmicutes;c__Bacilli;o__Erysipelotrichales;f__Erysipelotrichaceae;g__Holdemania;s__	0.300646	0.324817	0.597622	1.05415	0.29981	0.36571	0.0268422	0.0350457
CO.A50.metabat.bins.259	d__Bacteria;p__Verrucomicrobiota;c__Verrucomicrobiae;o__Opitutales;f__CAG-312;g__QALA01;s__	1.1539	3.53317	0.681864	2.92387	0.000528032	0.00216017	4.57e-09	2.33e-08
CO.A50.metabat.bins.327	d__Bacteria;p__Firmicutes_A;c__Clostridia;o__Lachnospirales;f__Lachnospiraceae;g__;s__	1.21031	1.72086	0.918076	1.25777	0.501516	1.0216	7.07e-05	0.000145237
CO.A50.metabat.bins.384	d__Bacteria;p__Firmicutes_A;c__Clostridia;o__Lachnospirales;f__Lachnospiraceae;g__;s__	1.66946	1.65146	1.52387	1.51821	1.99065	1.1664	0.0249204	0.0327275
CO.A52.metabat.bins.202	d__Bacteria;p__Firmicutes_A;c__Clostridia;o__Lachnospirales;f__Lachnospiraceae;g__;s__	1.05628	1.67353	1.30023	2.3683	1.44847	1.36112	0.0125155	0.0172595
CO.A53.metabat.bins.103	d__Bacteria;p__Firmicutes_A;c__Clostridia;o__Oscillospirales;f__Ruminococcaceae;g__QAMM01;s__QAMM01 sp900552945	0.447115	0.744299	0.776056	1.04139	0.768939	0.958804	0.000479581	0.00085333
CO.A53.metabat.bins.117	d__Bacteria;p__Firmicutes_A;c__Clostridia;o__Oscillospirales;f__CAG-382;g__UMGS882;s__UMGS882 sp003343885	2.05865	2.73674	1.32744	2.16757	0.866458	1.3432	6.28e-06	1.6e-05
CO.A53.metabat.bins.142	d__Bacteria;p__Firmicutes_A;c__Clostridia;o__Oscillospirales;f__Ruminococcaceae;g__Gemmiger;s__Gemmiger sp900548355	1.08367	2.00254	1.27175	1.87813	2.9879	4.36947	0.00160622	0.00257629
CO.A53.metabat.bins.145	d__Bacteria;p__Firmicutes;c__Bacilli;o__Erysipelotrichales;f__Erysipelotrichaceae;g__;s__	0.728554	0.895704	0.673827	1.09411	0.603279	0.672235	0.352655	0.38281
CO.A53.metabat.bins.254	d__Bacteria;p__Firmicutes_A;c__Clostridia;o__Oscillospirales;f__;g__;s__	1.49929	1.63432	0.728104	1.12752	0.312161	0.579829	2.88e-09	1.54e-08
CO.A54.metabat.bins.153	d__Bacteria;p__Verrucomicrobiota;c__Lentisphaeria;o__Victivallales;f__UBA1829;g__;s__	3.37317	6.15726	1.48179	3.90177	0.888023	4.47029	4.53e-09	2.32e-08
CO.A56.metabat.bins.315	d__Bacteria;p__Firmicutes_A;c__Clostridia;o__Oscillospirales;f__Oscillospiraceae;g__UBA5446;s__UBA5446 sp004553625	2.67266	8.17807	1.17616	3.85897	0.107777	0.551812	4.39e-14	1.29e-12
CO.A58.metabat.bins.215	d__Bacteria;p__Firmicutes_A;c__Clostridia;o__Lachnospirales;f__Lachnospiraceae;g__Dorea;s__Dorea sp900553355	0.251225	1.44816	0.0328869	0.0563964	4.75234	8.20902	1.92e-07	6.68e-07
CO.A58.metabat.bins.280	d__Bacteria;p__Firmicutes_A;c__Clostridia;o__Lachnospirales;f__Lachnospiraceae;g__;s__	3.80322	3.15187	3.28803	2.25877	4.18986	2.378	0.233578	0.2623
CO.A58.metabat.bins.379	d__Bacteria;p__Actinobacteriota;c__Coriobacteriia;o__Coriobacteriales;f__QAMH01;g__;s__	0.211621	0.513771	0.114508	0.254372	0.92984	1.21959	1.15e-09	6.71e-09
CO.A60.metabat.bins.211	d__Bacteria;p__Firmicutes;c__Bacilli;o__Erysipelotrichales;f__Erysipelotrichaceae;g__;s__	1.41245	2.41871	0.641248	0.76053	1.12808	1.05053	0.00596815	0.00874221
CO.A62.metabat.bins.166	d__Bacteria;p__Firmicutes_A;c__Clostridia;o__Lachnospirales;f__Lachnospiraceae;g__Lachnoclostridium_A;s__	1.82632	1.6394	1.61927	1.86671	1.61243	0.904935	0.378725	0.40863
CO.A64.metabat.bins.97	d__Bacteria;p__Proteobacteria;c__Alphaproteobacteria;o__RF32;f__CAG-239;g__51-20;s__	0.102588	0.712598	0.148426	0.922142	3.02977	13.7328	0.542524	0.568238
CO.A65.metabat.bins.275	d__Bacteria;p__Firmicutes_A;c__Clostridia_A;o__Christensenellales;f__Borkfalkiaceae;g__UMGS775;s__	2.15217	2.94237	2.41404	3.12421	2.41865	3.00608	0.918393	0.925112
CO.A65.metabat.bins.398	d__Bacteria;p__Firmicutes_A;c__Clostridia;o__Oscillospirales;f__Oscillospiraceae;g__;s__	0.271533	0.619552	0.0828955	0.2422	0.960912	1.67998	3.68e-05	8.07e-05
CO.A65.metabat.bins.8	d__Bacteria;p__Firmicutes_A;c__Clostridia_A;o__Christensenellales;f__Borkfalkiaceae;g__QALS01;s__	1.0322	1.0483	1.07181	1.278	2.00495	2.63922	0.00128936	0.00210965
CO.A67.metabat.bins.238	d__Bacteria;p__Firmicutes_A;c__Clostridia_A;o__Christensenellales;f__Borkfalkiaceae;g__Borkfalkia;s__	2.62945	3.4173	3.34272	3.74815	2.50618	3.28499	0.153922	0.17833
CO.A67.metabat.bins.456	d__Bacteria;p__Firmicutes_A;c__Clostridia_A;o__Christensenellales;f__Borkfalkiaceae;g__UMGS1004;s__	1.05533	2.30875	0.733922	1.23177	2.73353	3.46264	7.22e-06	1.81e-05
CO.A67.metabat.bins.491	d__Bacteria;p__Firmicutes_A;c__Clostridia;o__Lachnospirales;f__Lachnospiraceae;g__;s__	2.14149	2.20609	2.00759	2.08928	1.42192	0.834863	0.387983	0.417612
CO.A67.metabat.bins.5	d__Bacteria;p__Firmicutes;c__Bacilli;o__Erysipelotrichales;f__Erysipelotrichaceae;g__;s__	1.49152	1.73302	1.06813	1.39121	0.707633	0.713162	0.0471602	0.0594066
CO.A67.metabat.bins.551	d__Bacteria;p__Verrucomicrobiota;c__Verrucomicrobiae;o__Verrucomicrobiales;f__Akkermansiaceae;g__Akkermansia;s__Akkermansia sp900548895	13.9364	79.0041	5.12899	31.3456	0.163887	0.771004	4.98e-05	0.000106091
CO.A67.metabat.bins.569	d__Bacteria;p__Firmicutes_A;c__Clostridia_A;o__Christensenellales;f__CAG-138;g__UBA5394;s__	0.877009	0.963862	0.389243	0.748974	0.368009	0.657386	9.29e-10	5.55e-09
CO.A67.metabat.bins.598	d__Bacteria;p__Firmicutes_A;c__Clostridia;o__Oscillospirales;f__CAG-272;g__CAG-448;s__	0.3482	0.626392	0.552985	1.40572	0.197639	0.393345	0.0817353	0.0988555
CO.A69.metabat.bins.57	d__Bacteria;p__Firmicutes;c__Bacilli;o__Lactobacillales;f__Lactobacillaceae;g__Ligilactobacillus;s__Ligilactobacillus salivarius	1.17562	2.93886	3.63816	10.9999	8.52387	11.7983	3.85e-08	1.57e-07
CO.A70.metabat.bins.288	d__Bacteria;p__Desulfobacterota;c__Desulfovibrionia;o__Desulfovibrionales;f__Desulfovibrionaceae;g__Desulfovibrio;s__	0.500025	1.8686	0.285395	0.828958	0.799272	1.16493	6.3e-05	0.000130922
CO.A70.metabat.bins.374	d__Bacteria;p__Firmicutes;c__Bacilli;o__RF39;f__CAG-1000;g__CAG-582;s__	0.631127	2.76546	0.37776	1.68099	0.572844	3.14555	0.270229	0.299329
CO.A70.metabat.bins.408	d__Bacteria;p__Firmicutes_A;c__Clostridia_A;o__Christensenellales;f__UBA1750;g__UBA7102;s__	1.25418	1.25553	0.89401	0.997153	1.74638	1.54505	0.000583725	0.0010274
CO.A71.metabat.bins.247	d__Bacteria;p__Firmicutes_A;c__Clostridia_A;o__Christensenellales;f__Borkfalkiaceae;g__Borkfalkia;s__	0.701293	1.51973	0.383361	0.676662	0.945516	2.0567	0.0808453	0.0979114
CO.A71.metabat.bins.28	d__Bacteria;p__Firmicutes_A;c__Clostridia;o__Oscillospirales;f__CAG-272;g__;s__	2.34227	3.63386	1.95161	2.37804	0.45235	1.17184	1.79e-07	6.31e-07
CO.A71.metabat.bins.392	d__Bacteria;p__Firmicutes_A;c__Clostridia_A;o__Christensenellales;f__CAG-552;g__;s__	1.61567	1.92191	1.35987	1.91966	0.336475	0.614632	2.43e-08	1.04e-07
CO.A72.metabat.bins.121	d__Bacteria;p__Firmicutes_A;c__Clostridia;o__Lachnospirales;f__Lachnospiraceae;g__Anaerostipes;s__	0.314021	1.37669	1.23033	5.92042	3.06984	3.56807	1.54e-08	6.91e-08
CO.A72.metabat.bins.150	d__Bacteria;p__Firmicutes_A;c__Clostridia;o__Lachnospirales;f__Lachnospiraceae;g__Anaerobutyricum;s__Anaerobutyricum sp002161065	0.301794	0.440553	0.289317	0.614198	1.49891	1.72378	3e-06	8.13e-06
CO.A72.metabat.bins.263	d__Bacteria;p__Firmicutes_A;c__Clostridia_A;o__Christensenellales;f__CAG-74;g__UMGS1600;s__UMGS1600 sp900553295	0.570649	0.747231	0.497177	0.555323	1.08611	1.14858	0.00523431	0.00774973
CO.A72.metabat.bins.63	d__Bacteria;p__Firmicutes_A;c__Clostridia;o__Lachnospirales;f__Lachnospiraceae;g__;s__	2.21853	1.82502	2.17469	1.76081	2.15844	1.40605	0.945257	0.948436
CO.A72.metabat.bins.76	d__Bacteria;p__Firmicutes_A;c__Clostridia;o__Lachnospirales;f__Lachnospiraceae;g__;s__	2.29053	2.06334	2.41226	2.44113	2.89761	2.20984	0.124806	0.147073
CO.A73.metabat.bins.383	d__Bacteria;p__Firmicutes;c__Bacilli;o__Lactobacillales;f__Lactobacillaceae;g__Limosilactobacillus;s__Limosilactobacillus ingluviei	0.992137	1.88683	1.56258	4.48613	3.39242	7.74117	0.303238	0.333208
CO.A74.metabat.bins.174	d__Bacteria;p__Proteobacteria;c__Alphaproteobacteria;o__RF32;f__CAG-239;g__51-20;s__	0.209298	1.88608	0	0	0.412121	1.41035	0.0118979	0.016484
CO.A75.metabat.bins.88	d__Bacteria;p__Firmicutes_A;c__Clostridia;o__Oscillospirales;f__Ruminococcaceae;g__UBA1448;s__	0.592998	0.742377	0.595437	0.907426	2.36855	3.48563	3.91e-05	8.45e-05
CO.A76.metabat.bins.525	d__Bacteria;p__Firmicutes_C;c__Negativicutes;o__Selenomonadales;f__Selenomonadaceae;g__Anaerovibrio;s__Anaerovibrio sp900548165	0.733786	3.37449	0.601833	3.76916	0.0673066	0.197295	0.0676359	0.0829235
CO.A77.metabat.bins.136	d__Bacteria;p__Firmicutes;c__Bacilli;o__Lactobacillales;f__Lactobacillaceae;g__Lactobacillus;s__	0.0867465	0.24743	0.159709	0.641398	1.20714	2.64542	0.0496443	0.0623165
CO.A77.metabat.bins.194	d__Bacteria;p__Bacteroidota;c__Bacteroidia;o__Bacteroidales;f__Bacteroidaceae;g__OM05-12;s__	0.549644	1.93188	0.988804	3.23447	1.47657	2.18563	3.83e-05	8.32e-05
CO.A78.metabat.bins.194	d__Bacteria;p__Campylobacterota;c__Campylobacteria;o__Campylobacterales;f__Helicobacteraceae;g__Helicobacter_F;s__	1.04835	7.84936	0.722766	2.77248	5.80743	20.1203	0.112407	0.13325
CO.A78.metabat.bins.341	d__Bacteria;p__Firmicutes_A;c__Clostridia;o__Lachnospirales;f__Anaerotignaceae;g__UMGS1670;s__	2.434	2.50063	1.75719	1.3707	2.39759	2.09581	0.301025	0.331182
CO.A78.metabat.bins.384	d__Bacteria;p__Firmicutes_A;c__Clostridia;o__Oscillospirales;f__Ruminococcaceae;g__UMGS1826;s__	0.129949	0.341795	0.462844	1.00136	0.831814	2.12876	0.00381542	0.00576337
CO.A79.metabat.bins.246	d__Bacteria;p__Firmicutes;c__Bacilli;o__Mycoplasmatales;f__Mycoplasmoidaceae;g__Ureaplasma;s__	0.296283	1.0042	1.04306	4.27449	0.566486	1.77813	0.378514	0.40863
CO.A80.metabat.bins.303	d__Bacteria;p__Firmicutes;c__Bacilli;o__RFN20;f__CAG-288;g__;s__	3.5339	15.3749	10.7194	37.7249	3.6226	12.9478	0.353784	0.383802
CO.A81.metabat.bins.395	d__Bacteria;p__Firmicutes_A;c__Clostridia;o__Lachnospirales;f__Lachnospiraceae;g__UBA7096;s__	0.437057	0.496972	0.505125	0.667803	0.747148	1.02525	0.0653908	0.0805018
CO.A83.metabat.bins.128	d__Bacteria;p__Cyanobacteria;c__Vampirovibrionia;o__Gastranaerophilales;f__Gastranaerophilaceae;g__UMGS951;s__	1.01647	2.54411	0.616368	2.27626	0.00122113	0.00679896	0.000439089	0.00078597
CO.A85.metabat.bins.120	d__Bacteria;p__Verrucomicrobiota;c__Lentisphaeria;o__Victivallales;f__Victivallaceae;g__Victivallis;s__Victivallis vadensis	0.711566	1.61477	0.89539	2.23591	0.314272	0.967958	0.000850303	0.00145372
CO.A85.metabat.bins.180	d__Bacteria;p__Firmicutes_A;c__Clostridia;o__Oscillospirales;f__Ruminococcaceae;g__;s__	0.4548	0.490185	0.748641	1.32828	0.453882	0.578724	0.223187	0.251895
CO.A87.metabat.bins.4	d__Bacteria;p__Firmicutes_A;c__Clostridia;o__Lachnospirales;f__Lachnospiraceae;g__Ruminococcus_G;s__	0.176137	0.341176	0.825821	2.45276	0.222801	0.442894	0.000149874	0.000289713
CO.A89.metabat.bins.10	d__Bacteria;p__Firmicutes_A;c__Clostridia_A;o__Christensenellales;f__UBA4651;g__UBA7584;s__	0.704853	3.42074	0.273548	1.8412	0	0	0.0101635	0.0142576
CO.A89.metabat.bins.230	d__Bacteria;p__Firmicutes_A;c__Clostridia_A;o__Christensenellales;f__CAG-552;g__UMGS1880;s__	0.342752	1.24363	0.603016	1.9908	0.00614468	0.0269372	0.00186968	0.00297488
CO.A9.metabat.bins.15	d__Bacteria;p__Firmicutes;c__Bacilli;o__RF39;f__CAG-822;g__CAG-822;s__	0.904576	2.3733	0.367455	1.28716	0.61594	3.42941	2.11e-06	5.94e-06
CO.A9.metabat.bins.200	d__Bacteria;p__Firmicutes_A;c__Clostridia;o__Oscillospirales;f__Butyricicoccaceae;g__Butyricicoccus_A;s__	0.342853	1.15573	0.105967	0.442664	0	0	0.0198909	0.0264326
CO.A9.metabat.bins.400	d__Bacteria;p__Firmicutes_A;c__Clostridia;o__UBA1212;f__UBA1255;g__UMGS1537;s__UMGS1537 sp900543695	1.45602	1.5607	0.620481	1.03713	0.230512	0.412877	1.51e-14	6.02e-13
CO.A90.metabat.bins.27	d__Bacteria;p__Bacteroidota;c__Bacteroidia;o__Bacteroidales;f__Marinifilaceae;g__Butyricimonas;s__Butyricimonas virosa	0.0478869	0.192133	2.89846	22.2813	0.000118129	0.000657715	0.0499517	0.0626584
CO.A91.metabat.bins.256	d__Bacteria;p__Firmicutes_A;c__Clostridia_A;o__Christensenellales;f__Borkfalkiaceae;g__UBA11940;s__	0.274309	1.13569	0.598871	1.45878	0.804352	2.43743	9.67e-05	0.000193467
CO.A95.metabat.bins.428	d__Bacteria;p__Firmicutes;c__Bacilli;o__RF39;f__CAG-822;g__UBA5578;s__	1.37471	4.70855	0.69242	3.17708	0.00392868	0.0131392	0.00779847	0.0111585
CO.A95.metabat.bins.509	d__Bacteria;p__Bacteroidota;c__Bacteroidia;o__Bacteroidales;f__Tannerellaceae;g__Parabacteroides;s__	0.551923	1.94408	0.494967	1.02824	1.66637	3.47808	0.00144871	0.00234465
CO.B10.metabat.bins.285	d__Bacteria;p__Proteobacteria;c__Alphaproteobacteria;o__UBA3830;f__;g__;s__	1.31891	6.88528	0.167565	0.952219	0	0	0.0964339	0.115617
CO.B12.metabat.bins.394	d__Bacteria;p__Firmicutes_A;c__Clostridia;o__Oscillospirales;f__CAG-272;g__UBA1740;s__	1.54277	2.31842	1.00174	1.02997	0.167679	0.512062	1.73e-10	1.26e-09
CO.B15.metabat.bins.253	d__Bacteria;p__Firmicutes_A;c__Clostridia;o__Lachnospirales;f__Lachnospiraceae;g__;s__	0.834691	1.43836	1.3459	2.07448	3.30241	3.81402	0.000117776	0.00023218
CO.B15.metabat.bins.281	d__Bacteria;p__Firmicutes;c__Bacilli;o__Mycoplasmatales;f__Mycoplasmoidaceae;g__;s__	0.102817	0.462038	1.36425	5.30563	0.372398	1.40296	0.067176	0.0824725
CO.B2.metabat.bins.117	d__Bacteria;p__Bacteroidota;c__Bacteroidia;o__Bacteroidales;f__UBA932;g__RC9;s__	0.719945	3.10175	0.382886	2.45543	0	0	0.00413915	0.00621045
CO.B2.metabat.bins.275	d__Bacteria;p__Firmicutes;c__Bacilli;o__Mycoplasmatales;f__Metamycoplasmataceae;g__UBA710;s__	0.68107	3.35352	1.14896	5.35645	0.254795	1.415	0.423384	0.452452
CO.B20.metabat.bins.53	d__Bacteria;p__Firmicutes_A;c__Clostridia;o__Lachnospirales;f__Lachnospiraceae;g__;s__	0.102968	0.309802	0.392558	0.942626	0.489107	1.87022	0.000799447	0.00137333
CO.B22.metabat.bins.104	d__Bacteria;p__Firmicutes_A;c__Clostridia_A;o__Christensenellales;f__UBA1242;g__UBA7862;s__	0.751792	4.18908	0.0220869	0.179435	0	0	0.0153623	0.0208322
CO.B23.metabat.bins.112	d__Bacteria;p__Firmicutes_A;c__Clostridia;o__Oscillospirales;f__Acutalibacteraceae;g__SFWF01;s__	0.319413	1.63639	0.107837	0.813179	0.001181	0.00657553	0.0528431	0.0658241
CO.B23.metabat.bins.259	d__Bacteria;p__Firmicutes_A;c__Clostridia;o__Lachnospirales;f__Lachnospiraceae;g__Agathobacter;s__	0.206851	1.58954	0	0	0	0	0.0876358	0.105706
CO.B23.metabat.bins.267	d__Bacteria;p__Firmicutes_A;c__Clostridia;o__Oscillospirales;f__Ruminococcaceae;g__Ruminiclostridium_E;s__	0.3574	2.49292	0.00284386	0.0231037	0	0	0.0101635	0.0142576
CO.B26.metabat.bins.189	d__Bacteria;p__Firmicutes_A;c__Clostridia;o__Oscillospirales;f__Ruminococcaceae;g__Anaerofilum;s__Anaerofilum sp002160015	0.281321	1.1524	0.607758	2.15731	0	0	0.00296819	0.00457628
CO.B29.metabat.bins.236	d__Bacteria;p__Cyanobacteria;c__Vampirovibrionia;o__Gastranaerophilales;f__Gastranaerophilaceae;g__Zag1;s__	0.575057	3.07317	0.0310914	0.0877845	0.000820774	0.00393576	3.71e-05	8.11e-05
CO.B29.metabat.bins.333	d__Bacteria;p__Cyanobacteria;c__Vampirovibrionia;o__Gastranaerophilales;f__;g__;s__	0.262738	1.11937	0.00587229	0.0288343	0	0	0.000728546	0.00126
CO.B29.metabat.bins.415	d__Bacteria;p__Firmicutes_A;c__Clostridia;o__Oscillospirales;f__Oscillospiraceae;g__CAG-110;s__	0.68672	2.44401	0.306317	1.59514	0.00785861	0.011747	2.67e-15	1.91e-13
CO.B31.metabat.bins.241	d__Bacteria;p__Firmicutes;c__Bacilli;o__Erysipelotrichales;f__Erysipelotrichaceae;g__Merdibacter;s__	0.518766	2.1524	0.260488	0.981467	0	0	0.0269195	0.0351209
CO.B31.metabat.bins.324	d__Bacteria;p__Desulfobacterota;c__Desulfovibrionia;o__Desulfovibrionales;f__Desulfovibrionaceae;g__Desulfovibrio;s__	0.409096	2.59509	0.149044	1.09735	0	0	0.276823	0.306062
CO.B31.metabat.bins.33	d__Bacteria;p__Firmicutes;c__Bacilli;o__RFN20;f__CAG-826;g__;s__	3.36777	29.4568	0.0111216	0.0798024	0	0	0.0533538	0.0663678
CO.B34.metabat.bins.236	d__Bacteria;p__Firmicutes_A;c__Clostridia;o__Oscillospirales;f__CAG-272;g__;s__	1.44957	2.64689	0.743961	1.68469	0.0529799	0.201332	3.66e-12	4.4e-11
CO.B35.metabat.bins.193	d__Bacteria;p__Bacteroidota;c__Bacteroidia;o__Bacteroidales;f__Rikenellaceae;g__;s__	0.638922	1.0487	0.529054	0.58119	0.189389	0.232207	0.000635704	0.00111016
CO.B35.metabat.bins.238	d__Bacteria;p__Firmicutes;c__Bacilli;o__Acholeplasmatales;f__Anaeroplasmataceae;g__;s__	2.53774	6.77758	16.8939	55.2818	3.64609	13.0023	0.00744927	0.0106759
CO.B36.metabat.bins.133	d__Bacteria;p__Eremiobacterota;c__UBP9;o__;f__;g__;s__	0.391519	1.60908	0.0207023	0.137018	0	0	0.0189077	0.0251821
CO.B37.metabat.bins.116	d__Bacteria;p__Firmicutes_A;c__Clostridia;o__Oscillospirales;f__CAG-272;g__UBA1740;s__	1.0202	1.65865	0.380505	1.06025	0.00114526	0.00637653	9.83e-12	1.05e-10
CO.B37.metabat.bins.121	d__Bacteria;p__Firmicutes;c__Bacilli;o__RF39;f__CAG-611;g__CAG-710;s__	1.25132	4.46151	0.245527	1.13015	0	0	6.79e-07	2.11e-06
CO.B37.metabat.bins.9	d__Bacteria;p__Proteobacteria;c__Gammaproteobacteria;o__Enterobacterales;f__Succinivibrionaceae;g__;s__	4.34253	13.1104	17.9726	71.6527	8.68648	30.5416	0.000801451	0.00137545
CO.B38.metabat.bins.215	d__Bacteria;p__Firmicutes_A;c__Clostridia_A;o__Christensenellales;f__Borkfalkiaceae;g__;s__	0.17086	0.993962	0.0945709	0.726175	0	0	0.143068	0.166727
CO.B40.metabat.bins.178	d__Bacteria;p__Firmicutes;c__Bacilli;o__RFN20;f__CAG-826;g__;s__	0.2542	2.85909	0.00794464	0.0645425	0	0	0.572229	0.596558
CO.B41.metabat.bins.244	d__Bacteria;p__Firmicutes;c__Bacilli;o__Lactobacillales;f__Lactobacillaceae;g__Limosilactobacillus;s__	0.681924	2.13214	0.469513	1.16405	0.612977	1.3227	0.778155	0.79232
CO.B43.metabat.bins.265	d__Bacteria;p__Actinobacteriota;c__Actinomycetia;o__Actinomycetales;f__Bifidobacteriaceae;g__Bifidobacterium;s__Bifidobacterium thermophilum	1.56726	17.5691	0.0381866	0.207275	0.00368626	0.00700728	0.393679	0.423234
CO.B46.metabat.bins.205	d__Bacteria;p__Firmicutes_A;c__Clostridia;o__Lachnospirales;f__Lachnospiraceae;g__UMGS1370;s__	1.28651	2.14032	1.97318	2.74991	0.503802	1.34923	1.7e-08	7.55e-08
CO.B46.metabat.bins.84	d__Bacteria;p__Firmicutes;c__Bacilli;o__Erysipelotrichales;f__Erysipelotrichaceae;g__;s__	0.655334	2.64894	0.180126	0.806227	0	0	0.000880212	0.00149912
CO.B47.metabat.bins.211	d__Bacteria;p__Proteobacteria;c__Alphaproteobacteria;o__RF32;f__CAG-239;g__CAG-495;s__	1.17476	2.94671	0.59129	2.10044	0	0	3.59e-05	7.91e-05
CO.B48.metabat.bins.61	d__Bacteria;p__Firmicutes_A;c__Clostridia;o__Oscillospirales;f__Ruminococcaceae;g__UBA866;s__	0.583348	1.47699	0.890833	1.8364	0.136936	0.344269	0.0126249	0.0173701
CO.B51.metabat.bins.11	d__Bacteria;p__Bacteroidota;c__Bacteroidia;o__Bacteroidales;f__Rikenellaceae;g__;s__	0.945318	2.0483	0.476084	0.946545	0.393804	0.690535	0.238897	0.267768
CO.B54.metabat.bins.89	d__Bacteria;p__Firmicutes_A;c__Clostridia;o__Lachnospirales;f__Anaerotignaceae;g__ASF356;s__	0.464483	4.22113	0.354094	1.13177	0.447551	1.72158	0.0403487	0.0513685
CO.B56.metabat.bins.176	d__Bacteria;p__Proteobacteria;c__Gammaproteobacteria;o__Burkholderiales;f__Burkholderiaceae;g__Oxalobacter;s__	1.48693	2.26887	1.39696	1.85598	0.236948	0.598419	5.16e-05	0.000109351
CO.B59.metabat.bins.213	d__Bacteria;p__Firmicutes_A;c__Clostridia;o__Lachnospirales;f__Lachnospiraceae;g__Dorea;s__	1.63932	5.96947	0.765165	2.69683	0.00322119	0.00760758	1.03e-05	2.52e-05
CO.B59.metabat.bins.6	d__Bacteria;p__Firmicutes_A;c__Clostridia_A;o__Christensenellales;f__Borkfalkiaceae;g__UMGS775;s__	2.30665	2.66618	1.77594	2.87386	0.225273	0.385808	2.29e-11	2.22e-10
CO.B6.metabat.bins.73	d__Bacteria;p__Firmicutes_A;c__Clostridia_A;o__Christensenellales;f__Borkfalkiaceae;g__;s__	1.30418	3.48606	0.852598	1.09847	0.375266	0.923194	6.82e-06	1.73e-05
CO.B60.metabat.bins.176	d__Bacteria;p__Firmicutes_A;c__Clostridia;o__Lachnospirales;f__Lachnospiraceae;g__Sellimonas;s__Sellimonas sp002159995	1.24367	3.3991	1.82753	4.25596	0.0428223	0.0882741	0.00126515	0.00207382
CO.B60.metabat.bins.265	d__Bacteria;p__Firmicutes_A;c__Clostridia;o__Lachnospirales;f__Anaerotignaceae;g__UBA8514;s__	0.675783	0.918126	0.66346	1.24839	0	0	1.65e-09	9.32e-09
CO.B60.metabat.bins.68	d__Bacteria;p__Firmicutes_A;c__Clostridia_A;o__Christensenellales;f__CAG-314;g__UMGS1707;s__	0.200675	2.38074	0.248049	2.01516	0	0	0.446461	0.475128
CO.B9.metabat.bins.150	d__Bacteria;p__Proteobacteria;c__Alphaproteobacteria;o__RF32;f__CAG-239;g__CAG-495;s__	2.06946	11.2602	0.0239783	0.12326	0	0	3.83e-06	1.02e-05
CO.O1.metabat.bins.288	d__Bacteria;p__Firmicutes;c__Bacilli;o__RFN20;f__CAG-826;g__;s__	36.104	294.103	0.049262	0.142419	0.0467006	0.0880028	0.0158203	0.0214046
CO.O1.metabat.bins.95	d__Bacteria;p__Firmicutes;c__Bacilli;o__RFN20;f__CAG-631;g__CAG-631;s__	3.21383	8.22949	0.963758	3.08228	0.0222546	0.112098	2.55e-09	1.4e-08
CO.O100.metabat.bins.115	d__Bacteria;p__Firmicutes_A;c__Clostridia;o__Oscillospirales;f__Ruminococcaceae;g__UBA1375;s__UBA1375 sp002305795	0.550526	1.39983	0.584716	1.40948	0.587342	1.31126	0.550898	0.576334
CO.O100.metabat.bins.23	d__Bacteria;p__Firmicutes_A;c__Clostridia_A;o__Christensenellales;f__Borkfalkiaceae;g__UBA11940;s__	0.609438	2.06395	0.386959	1.07895	1.31074	2.13237	2.65e-07	8.97e-07
CO.O100.metabat.bins.266	d__Bacteria;p__Firmicutes_A;c__Clostridia;o__Peptostreptococcales;f__Anaerovoracaceae;g__;s__	0.635259	0.930352	0.456177	0.868986	0.124695	0.249409	2.28e-06	6.38e-06
CO.O101.metabat.bins.202	d__Bacteria;p__Firmicutes_A;c__Clostridia_A;o__Christensenellales;f__;g__;s__	2.26044	1.73209	1.41688	1.45066	1.13878	1.98051	3.15e-08	1.31e-07
CO.O101.metabat.bins.251	d__Bacteria;p__Firmicutes_A;c__Clostridia;o__Lachnospirales;f__Lachnospiraceae;g__UBA7096;s__	0.440946	1.00643	0.367568	0.668014	0.424869	0.640248	0.314747	0.344375
CO.O101.metabat.bins.7	d__Bacteria;p__Firmicutes_A;c__Clostridia;o__Oscillospirales;f__Ruminococcaceae;g__UMGS966;s__	0.545171	0.879145	0.231251	0.314622	0.08781	0.194175	6.6e-12	7.44e-11
CO.O102.metabat.bins.223	d__Bacteria;p__Proteobacteria;c__Gammaproteobacteria;o__Enterobacterales;f__Succinivibrionaceae;g__;s__	0.236253	1.78463	0.0353921	0.176219	0.221456	0.645688	0.606326	0.629903
CO.O102.metabat.bins.406	d__Bacteria;p__Desulfobacterota;c__Desulfovibrionia;o__Desulfovibrionales;f__Desulfovibrionaceae;g__Mailhella;s__	0.117063	0.690979	5.37205	27.2163	0	0	0.00318288	0.0048737
CO.O103.metabat.bins.200	d__Bacteria;p__Elusimicrobiota;c__Elusimicrobia;o__Elusimicrobiales;f__Elusimicrobiaceae;g__;s__	0.382622	1.75286	0.124904	0.586992	0	0	0.0707501	0.0866229
CO.O104.metabat.bins.268	d__Bacteria;p__Firmicutes_A;c__Clostridia;o__Lachnospirales;f__Lachnospiraceae;g__UBA7096;s__	0.229641	0.562328	0.146421	0.265443	0.420891	0.570096	0.000140136	0.000272065
CO.O104.metabat.bins.363	d__Bacteria;p__Firmicutes_A;c__Clostridia;o__Oscillospirales;f__Acutalibacteraceae;g__An200;s__	0.34783	0.624043	0.228734	0.321801	0.15514	0.178794	0.237258	0.266265
CO.O104.metabat.bins.72	d__Bacteria;p__Firmicutes_A;c__Clostridia;o__Oscillospirales;f__Ruminococcaceae;g__Ruminiclostridium_E;s__	1.00627	4.70703	0	0	0	0	0.00663517	0.00958592
CO.O105.metabat.bins.114	d__Bacteria;p__Firmicutes_A;c__Clostridia;o__Peptostreptococcales;f__Anaerovoracaceae;g__UBA1191;s__	0.784076	0.940151	0.277777	0.345006	0.169755	0.266668	2.55e-11	2.43e-10
CO.O105.metabat.bins.135	d__Bacteria;p__Firmicutes_A;c__Clostridia_A;o__Christensenellales;f__CAG-138;g__UMGS1241;s__UMGS1241 sp900550525	1.80353	2.95997	1.10946	2.27238	0.741501	1.53871	1.9e-05	4.42e-05
CO.O105.metabat.bins.383	d__Bacteria;p__Firmicutes_A;c__Clostridia;o__Lachnospirales;f__Lachnospiraceae;g__;s__	1.17792	0.791298	0.807487	0.662447	0.29206	0.262593	1.17e-11	1.23e-10
CO.O105.metabat.bins.472	d__Bacteria;p__Firmicutes_A;c__Clostridia;o__Oscillospirales;f__UBA644;g__;s__	0.371386	1.15263	0.567393	0.869474	0.260218	0.576426	0.00234947	0.00368908
CO.O106.metabat.bins.223	d__Bacteria;p__Campylobacterota;c__Campylobacteria;o__Campylobacterales;f__Helicobacteraceae;g__Helicobacter_F;s__	1.37202	9.58525	0.127966	1.02978	0	0	0.274512	0.303694
CO.O16.metabat.bins.314	d__Bacteria;p__Firmicutes;c__Bacilli;o__RF39;f__CAG-611;g__CAG-988;s__	0.729756	1.99075	0.55641	1.6062	0.312987	1.06782	0.0358372	0.045886
CO.O16.metabat.bins.346	d__Bacteria;p__Firmicutes_A;c__Clostridia_A;o__Christensenellales;f__UBA4651;g__UBA7584;s__	1.47072	6.91969	1.03551	4.99668	0	0	0.000156299	0.000301483
CO.O16.metabat.bins.86	d__Bacteria;p__Firmicutes;c__Bacilli;o__Erysipelotrichales;f__Erysipelotrichaceae;g__;s__	1.15416	2.19859	1.1099	3.16402	0	0	6.41e-09	3.12e-08
CO.O18.metabat.bins.138	d__Bacteria;p__Spirochaetota;c__Spirochaetia;o__Sphaerochaetales;f__Sphaerochaetaceae;g__;s__	2.41329	4.02157	1.28302	2.62017	0.428653	0.718321	0.000111245	0.000220275
CO.O18.metabat.bins.270	d__Bacteria;p__Spirochaetota;c__Spirochaetia;o__Sphaerochaetales;f__Sphaerochaetaceae;g__;s__	0.34835	2.30735	0.150731	0.922492	0	0	0.0959251	0.115226
CO.O21.metabat.bins.24	d__Bacteria;p__Firmicutes_A;c__Clostridia;o__Peptostreptococcales;f__Anaerovoracaceae;g__Emergencia;s__	0.669659	1.9165	3.03938	20.4097	0.000964645	0.00537092	0.000229995	0.000431994
CO.O21.metabat.bins.319	d__Bacteria;p__Firmicutes_A;c__Clostridia;o__Lachnospirales;f__UBA1390;g__;s__	0.586437	0.810601	0.357207	1.05772	0.571368	1.46582	0.000229746	0.000431981
CO.O24.metabat.bins.274	d__Bacteria;p__Actinobacteriota;c__Coriobacteriia;o__Coriobacteriales;f__Coriobacteriaceae;g__An7;s__	0.957793	3.35011	0.604037	1.83651	0.272577	0.170834	0.031035	0.0401392
CO.O25.metabat.bins.232	d__Bacteria;p__Firmicutes_A;c__Clostridia;o__Oscillospirales;f__Acutalibacteraceae;g__;s__	1.2585	1.90967	1.37636	1.94949	1.04384	1.00516	0.748063	0.763853
CO.O25.metabat.bins.313	d__Bacteria;p__Firmicutes_A;c__Clostridia;o__Oscillospirales;f__Ruminococcaceae;g__Angelakisella;s__	1.38502	2.16549	0.797331	1.28548	0.020589	0.0491012	1.1e-11	1.16e-10
CO.O28.metabat.bins.117	d__Bacteria;p__Firmicutes_A;c__Clostridia_A;o__Christensenellales;f__QALW01;g__QALW01;s__QALW01 sp900552055	0.536183	1.00282	0.556115	1.52758	0.26595	0.843431	0.000441966	0.000790328
CO.O28.metabat.bins.137	d__Bacteria;p__Verrucomicrobiota;c__Lentisphaeria;o__Victivallales;f__Victivallaceae;g__UBA1784;s__	1.10267	1.82284	0.27362	0.712138	0.00546352	0.0267572	2.32e-14	8.03e-13
CO.O28.metabat.bins.178	d__Bacteria;p__Bacteroidota;c__Bacteroidia;o__Bacteroidales;f__Bacteroidaceae;g__Phocaeicola;s__	3.05721	7.94196	1.69215	3.61869	0.829679	3.37661	0.201704	0.229092
CO.O28.metabat.bins.260	d__Bacteria;p__Firmicutes_A;c__Clostridia;o__Oscillospirales;f__Acutalibacteraceae;g__UMGS172;s__	0.0424468	0.3348	0.450753	3.66193	0	0	0.449426	0.477432
CO.O28.metabat.bins.33	d__Bacteria;p__Firmicutes_A;c__Clostridia;o__Oscillospirales;f__CAG-272;g__UBA1740;s__	0.2739	1.1792	0.499547	3.36709	0.00036771	0.00204732	0.132719	0.155273
CO.O29.metabat.bins.16	d__Bacteria;p__Firmicutes_A;c__Clostridia;o__Oscillospirales;f__Acutalibacteraceae;g__UMGS263;s__UMGS263 sp900540535	0.16113	0.675265	3.7892	19.9901	0	0	0.0131156	0.0179407
CO.O3.metabat.bins.25	d__Bacteria;p__Firmicutes;c__Bacilli;o__Erysipelotrichales;f__Erysipelatoclostridiaceae;g__CHKCI006;s__CHKCI006 sp900018345	0.755543	1.21674	0.689135	0.86213	0.903153	1.45757	0.693887	0.713417
CO.O3.metabat.bins.322	d__Bacteria;p__Verrucomicrobiota;c__Verrucomicrobiae;o__Opitutales;f__CAG-312;g__CAG-312;s__	0.769671	2.62482	0.124091	0.417966	0.000768129	0.00361465	1.85e-05	4.3e-05
CO.O35.metabat.bins.294	d__Bacteria;p__Campylobacterota;c__Campylobacteria;o__Campylobacterales;f__Helicobacteraceae;g__Helicobacter_G;s__	0.610944	1.86529	0.326216	1.00047	0.252162	0.593139	0.688586	0.708781
CO.O35.metabat.bins.337	d__Bacteria;p__Firmicutes_A;c__Clostridia;o__Oscillospirales;f__CAG-272;g__CAG-448;s__	0.927241	1.83672	0.652601	1.01627	0.00157961	0.00879491	3.96e-08	1.61e-07
CO.O36.metabat.bins.252	d__Bacteria;p__Verrucomicrobiota;c__Verrucomicrobiae;o__Opitutales;f__CAG-312;g__UMGS1490;s__UMGS1490 sp900552245	0.935707	1.84111	1.30615	1.95539	2.46707	2.53136	3.27e-05	7.27e-05
CO.O36.metabat.bins.311	d__Bacteria;p__Firmicutes_A;c__Clostridia;o__Oscillospirales;f__Acutalibacteraceae;g__An200;s__	0.944027	2.23795	0.426323	1.21952	0.0333956	0.168068	3.46e-09	1.8e-08
CO.O36.metabat.bins.329	d__Bacteria;p__Firmicutes_A;c__Clostridia_A;o__Christensenellales;f__UBA1750;g__;s__	1.42069	1.81815	0.439966	0.967613	0.0555629	0.200282	1.42e-14	5.92e-13
CO.O38.metabat.bins.116	d__Bacteria;p__Verrucomicrobiota;c__Lentisphaeria;o__Victivallales;f__Victivallaceae;g__UBA1776;s__	0.440761	1.47629	0.287878	1.02933	0.0681408	0.202716	0.00109275	0.00181956
CO.O38.metabat.bins.150	d__Bacteria;p__Firmicutes_A;c__Clostridia_A;o__Christensenellales;f__Borkfalkiaceae;g__UMGS1004;s__	0.637213	2.47415	0.00903096	0.0627273	0	0	4.41e-06	1.16e-05
CO.O38.metabat.bins.313	d__Bacteria;p__Firmicutes_A;c__Clostridia;o__TANB77;f__UBA1234;g__;s__	0.838248	5.3163	0.0101135	0.0182801	0.019604	0.0445269	0.000376904	0.000681473
CO.O38.metabat.bins.471	d__Bacteria;p__Cyanobacteria;c__Vampirovibrionia;o__Gastranaerophilales;f__;g__;s__	0.602119	3.14261	0.0557903	0.450103	0	0	0.00212576	0.00335844
CO.O38.metabat.bins.57	d__Bacteria;p__Firmicutes;c__Bacilli;o__RFN20;f__CAG-826;g__;s__	42.2862	295.587	0.63846	5.09173	0.000531742	0.00296061	0.00225448	0.00354926
CO.O39.metabat.bins.360	d__Bacteria;p__Firmicutes;c__Bacilli;o__Lactobacillales;f__Lactobacillaceae;g__Ligilactobacillus;s__Ligilactobacillus ruminis	0.389687	2.32885	0.396304	1.23727	0.119638	0.275043	0.987601	0.988705
CO.O39.metabat.bins.390	d__Bacteria;p__Firmicutes_A;c__Clostridia;o__Oscillospirales;f__Acutalibacteraceae;g__An172;s__An172 sp002160515	2.25542	5.95563	1.41181	2.90634	0.0587808	0.327277	6.61e-07	2.06e-06
CO.O39.metabat.bins.400	d__Bacteria;p__Firmicutes_A;c__Clostridia_A;o__Christensenellales;f__Borkfalkiaceae;g__UMGS775;s__	1.27144	3.01716	0.335118	1.19263	0.0401776	0.191799	1.06e-05	2.59e-05
CO.O39.metabat.bins.424	d__Bacteria;p__Verrucomicrobiota;c__Verrucomicrobiae;o__Opitutales;f__CAG-312;g__;s__	0.508854	1.08523	0.233083	0.597653	0.00536139	0.0186694	4.46e-07	1.43e-06
CO.O39.metabat.bins.468	d__Bacteria;p__Proteobacteria;c__Alphaproteobacteria;o__RF32;f__;g__;s__	0.752037	4.11836	0.0961463	0.73696	0.000211839	0.00117947	0.037523	0.0479416
CO.O39.metabat.bins.65	d__Bacteria;p__Cyanobacteria;c__Vampirovibrionia;o__Gastranaerophilales;f__Gastranaerophilaceae;g__;s__	0.431993	1.44494	0.194241	1.1269	0	0	6.01e-05	0.00012591
CO.O4.metabat.bins.139	d__Bacteria;p__Firmicutes_G;c__SHA-98;o__DTUO25;f__;g__;s__	0.854109	0.983119	0.379856	0.464685	0.0362401	0.0856479	9.78e-12	1.05e-10
CO.O41.metabat.bins.176	d__Bacteria;p__Proteobacteria;c__Alphaproteobacteria;o__RF32;f__CAG-239;g__51-20;s__	0.801929	3.78514	0.00575204	0.0255922	0	0	0.000567414	0.00100165
CO.O41.metabat.bins.286	d__Bacteria;p__Firmicutes_A;c__Clostridia;o__Oscillospirales;f__Acutalibacteraceae;g__UMGS1224;s__	0.386851	2.35503	0.162583	0.771562	0.000940258	0.00523514	0.44839	0.476614
CO.O41.metabat.bins.403	d__Bacteria;p__Firmicutes_A;c__Clostridia;o__Oscillospirales;f__CAG-272;g__;s__	0.67699	4.52071	0.111836	0.492579	0.00114071	0.0063512	0.00446817	0.00667615
CO.O41.metabat.bins.420	d__Bacteria;p__Firmicutes;c__Bacilli;o__Erysipelotrichales;f__Erysipelotrichaceae;g__Traorella;s__	1.01135	2.62042	0.653908	1.57233	0	0	7.36e-06	1.84e-05
CO.O41.metabat.bins.426	d__Bacteria;p__Proteobacteria;c__Gammaproteobacteria;o__Burkholderiales;f__Burkholderiaceae;g__Parasutterella;s__Parasutterella excrementihominis	0.328804	2.12114	0.243257	1.44883	0.0181811	0.094166	0.468449	0.496756
CO.O43.metabat.bins.8	d__Bacteria;p__Verrucomicrobiota;c__Lentisphaeria;o__Victivallales;f__UBA1829;g__;s__	0.662756	0.806181	0.431924	0.404571	0.62401	0.696872	0.0768239	0.0932936
CO.O43.metabat.bins.89	d__Bacteria;p__Firmicutes_A;c__Clostridia;o__Peptostreptococcales;f__Anaerovoracaceae;g__Emergencia;s__	1.55056	1.48808	0.788213	0.797098	1.29831	1.66111	0.00013546	0.00026442
CO.O44.metabat.bins.35	d__Bacteria;p__Firmicutes_A;c__Clostridia_A;o__Christensenellales;f__Borkfalkiaceae;g__UBA11940;s__	1.6023	3.18169	1.67284	2.12702	2.67538	3.11756	0.00245408	0.00383316
CO.O44.metabat.bins.350	d__Bacteria;p__Firmicutes_A;c__Clostridia;o__Lachnospirales;f__Lachnospiraceae;g__Clostridium_Q;s__	0.64597	0.840798	0.639176	0.979625	0.989828	0.913133	0.00606298	0.00885216
CO.O44.metabat.bins.365	d__Bacteria;p__Firmicutes_A;c__Clostridia;o__Lachnospirales;f__Lachnospiraceae;g__;s__	0.706367	1.70978	1.74294	3.03532	5.14833	4.40992	6.33e-11	5.45e-10
CO.O44.metabat.bins.45	d__Bacteria;p__Proteobacteria;c__Alphaproteobacteria;o__RF32;f__;g__;s__	0.670958	3.25624	0.107236	0.510843	0.0783679	0.392589	0.00140561	0.00228197
CO.O45.metabat.bins.317	d__Bacteria;p__Bacteroidota;c__Bacteroidia;o__Bacteroidales;f__Rikenellaceae;g__Alistipes_A;s__	0.129992	0.502244	0.215662	0.750956	0.444035	0.866153	0.0200396	0.0266105
CO.O46.metabat.bins.52	d__Bacteria;p__Firmicutes;c__Bacilli;o__Erysipelotrichales;f__Erysipelatoclostridiaceae;g__Erysipelatoclostridium;s__	0.520658	4.13102	0.245795	1.03895	2.0892	2.98001	2.3e-07	7.82e-07
CO.O49.metabat.bins.298	d__Bacteria;p__Bacteroidota;c__Bacteroidia;o__Bacteroidales;f__Bacteroidaceae;g__;s__	0.221182	1.23513	0.085484	0.374586	0.20958	1.05241	0.989282	0.989835
CO.O50.metabat.bins.105	d__Bacteria;p__Firmicutes_A;c__Clostridia;o__Lachnospirales;f__Lachnospiraceae;g__OF09-33XD;s__	0.900477	1.56348	1.16155	1.909	2.00971	2.85073	9.12e-05	0.000183543
CO.O51.metabat.bins.108	d__Bacteria;p__Verrucomicrobiota;c__Lentisphaeria;o__Victivallales;f__Victivallaceae;g__UBA1776;s__	2.44139	2.73028	1.91554	1.73425	1.33785	2.22672	0.000541803	0.000960225
CO.O51.metabat.bins.17	d__Bacteria;p__Firmicutes_A;c__Clostridia;o__Oscillospirales;f__Ruminococcaceae;g__Ruminococcus_C;s__	0.395097	1.01138	0.314952	1.00351	0.865777	1.95513	0.0329672	0.0425265
CO.O51.metabat.bins.393	d__Bacteria;p__Firmicutes_A;c__Clostridia;o__Lachnospirales;f__Lachnospiraceae;g__;s__	8.83554	4.81491	8.19266	4.85822	8.63399	3.4578	0.606095	0.629903
CO.O52.metabat.bins.139	d__Bacteria;p__Firmicutes_A;c__Clostridia;o__Lachnospirales;f__Lachnospiraceae;g__Hungatella_A;s__	2.68353	1.78879	2.52317	1.77031	2.1772	1.45262	0.213044	0.24136
CO.O52.metabat.bins.66	d__Bacteria;p__Proteobacteria;c__Gammaproteobacteria;o__Burkholderiales;f__Burkholderiaceae;g__Duodenibacillus;s__Duodenibacillus sp900552545	0.187286	1.01741	0.203317	0.716821	6.87406	7.96574	2.26e-07	7.68e-07
CO.O52.metabat.bins.86	d__Bacteria;p__Eremiobacterota;c__UBP9;o__UBA4705;f__UBA4705;g__;s__	2.30635	4.99358	0.787087	1.92195	1.54766	3.58861	0.00549827	0.00811369
CO.O53.metabat.bins.369	d__Bacteria;p__Firmicutes;c__Bacilli;o__RF39;f__CAG-611;g__UBA7057;s__	0.248375	0.767285	0.103286	0.243625	1.67089	4.01306	0.0105588	0.0147543
CO.O53.metabat.bins.59	d__Bacteria;p__Bacteroidota;c__Bacteroidia;o__Bacteroidales;f__Muribaculaceae;g__CAG-279;s__	0.0295076	0.228165	0.137982	0.966773	3.0772	7.38988	1.88e-14	7.02e-13
CO.O54.metabat.bins.104	d__Bacteria;p__Proteobacteria;c__Alphaproteobacteria;o__RF32;f__CAG-239;g__CAG-495;s__	0.370596	2.2114	0.0366502	0.118149	0.00124355	0.00692378	1.46e-06	4.26e-06
CO.O54.metabat.bins.192	d__Bacteria;p__Firmicutes_A;c__Clostridia;o__Lachnospirales;f__CAG-274;g__;s__	0.553886	1.72898	0.208402	0.618497	0.0784018	0.229926	0.0562469	0.0697726
CO.O54.metabat.bins.221	d__Bacteria;p__Firmicutes_A;c__Clostridia;o__Oscillospirales;f__Ruminococcaceae;g__Ruminiclostridium_E;s__Ruminiclostridium_E siraeum	0.648521	2.88259	0.0691258	0.451783	0.34529	1.58045	0.231038	0.260263
CO.O54.metabat.bins.50	d__Bacteria;p__Firmicutes_A;c__Clostridia;o__Oscillospirales;f__Oscillospiraceae;g__UBA5446;s__	2.63751	5.84786	0.578837	1.97549	0.0111925	0.0623175	4.53e-11	4.09e-10
CO.O54.metabat.bins.55	d__Bacteria;p__Cyanobacteria;c__Vampirovibrionia;o__Gastranaerophilales;f__Gastranaerophilaceae;g__Zag111;s__	0.351862	2.9102	0.00390403	0.0118578	0.0181115	0.0563369	0.296109	0.326176
CO.O55.metabat.bins.109	d__Bacteria;p__Proteobacteria;c__Gammaproteobacteria;o__Burkholderiales;f__Burkholderiaceae;g__Oxalobacter;s__	1.97884	3.04188	1.60446	2.4591	3.32506	2.18089	2.22e-05	5.08e-05
CO.O55.metabat.bins.172	d__Bacteria;p__Spirochaetota;c__Spirochaetia;o__Sphaerochaetales;f__Sphaerochaetaceae;g__;s__	0.0554423	0.338473	0.143335	0.508811	2.1069	3.33784	3.11e-08	1.3e-07
CO.O56.metabat.bins.24	d__Bacteria;p__Firmicutes_A;c__Clostridia;o__Oscillospirales;f__Ruminococcaceae;g__Ruminococcus;s__Ruminococcus sp002438605	0.174101	2.08195	0	0	0.165283	0.920257	0.259736	0.288775
CO.O56.metabat.bins.257	d__Bacteria;p__Firmicutes;c__Bacilli;o__Lactobacillales;f__Lactobacillaceae;g__Limosilactobacillus;s__Limosilactobacillus vaginalis	0.945234	1.62277	1.27423	2.04654	3.28533	5.10339	0.0204904	0.0271655
CO.O58.metabat.bins.287	d__Bacteria;p__Firmicutes_A;c__Clostridia_A;o__Christensenellales;f__UBA4651;g__UBA7867;s__	1.17811	3.64056	0.496083	1.6892	0.0267156	0.146024	0.000638793	0.00111338
CO.O58.metabat.bins.387	d__Bacteria;p__Proteobacteria;c__Gammaproteobacteria;o__Burkholderiales;f__Burkholderiaceae;g__CAG-521;s__	2.94597	4.59924	4.86095	6.8116	6.25542	5.10286	1.71e-05	4.02e-05
CO.O6.metabat.bins.174	d__Bacteria;p__Firmicutes_A;c__Clostridia_A;o__Christensenellales;f__CAG-552;g__UMGS1880;s__	1.99655	3.70296	1.85201	4.655	0.323355	1.17504	4.67e-06	1.22e-05
CO.O61.metabat.bins.125	d__Bacteria;p__Firmicutes_A;c__Clostridia_A;o__Christensenellales;f__Borkfalkiaceae;g__UMGS775;s__	0.587368	1.64844	0.466472	1.07638	0.854329	1.98478	0.153742	0.178237
CO.O61.metabat.bins.206	d__Bacteria;p__Firmicutes_A;c__Clostridia;o__Peptostreptococcales;f__Anaerovoracaceae;g__QAKD01;s__QAKD01 sp003343965	0.268303	0.319822	0.172795	0.212386	0.502393	1.18829	0.0658438	0.0810037
CO.O61.metabat.bins.299	d__Bacteria;p__Firmicutes_A;c__Clostridia;o__Oscillospirales;f__Ruminococcaceae;g__SFJ001;s__	0.525686	0.7124	0.683535	0.971509	1.64136	2.63937	0.121509	0.143376
CO.O61.metabat.bins.349	d__Bacteria;p__Proteobacteria;c__Gammaproteobacteria;o__Burkholderiales;f__Burkholderiaceae;g__Duodenibacillus;s__	6.27762	5.23984	5.95593	7.0135	2.40837	2.4126	1.75e-05	4.1e-05
CO.O62.metabat.bins.314	d__Bacteria;p__Verrucomicrobiota;c__Lentisphaeria;o__Victivallales;f__Victivallaceae;g__;s__	1.02418	2.25142	0.485391	0.927177	0.219582	0.637667	1.91e-07	6.64e-07
CO.O62.metabat.bins.370	d__Bacteria;p__Firmicutes_A;c__Clostridia;o__Peptostreptococcales;f__Anaerovoracaceae;g__Mogibacterium;s__	0.298692	0.754512	0.390982	1.2405	2.10336	2.64101	2.81e-09	1.52e-08
CO.O62.metabat.bins.399	d__Bacteria;p__Firmicutes;c__Bacilli;o__Erysipelotrichales;f__Erysipelotrichaceae;g__;s__	0.612755	1.56985	0.271988	0.790443	0.00118881	0.00661899	0.00606075	0.00885216
CO.O63.metabat.bins.202	d__Bacteria;p__Firmicutes_A;c__Clostridia;o__Oscillospirales;f__Acutalibacteraceae;g__;s__	0.332009	1.68588	0.126352	0.183882	0.0573423	0.118793	0.00453218	0.00676051
CO.O63.metabat.bins.295	d__Bacteria;p__Firmicutes_A;c__Clostridia_A;o__Christensenellales;f__CAG-552;g__UMGS1880;s__	0.351905	1.65152	0.0255412	0.0890063	0	0	0.0421359	0.0534722
CO.O65.metabat.bins.110	d__Bacteria;p__Firmicutes_A;c__Clostridia;o__Oscillospirales;f__CAG-382;g__UCG-010;s__	3.94366	5.39357	0.758529	1.39924	0.205476	0.720914	1.93e-13	4.01e-12
CO.O65.metabat.bins.163	d__Bacteria;p__Proteobacteria;c__Alphaproteobacteria;o__RF32;f__CAG-239;g__CAG-495;s__	1.41814	3.63663	0.488028	2.37017	0	0	4.02e-07	1.3e-06
CO.O65.metabat.bins.242	d__Bacteria;p__Proteobacteria;c__Alphaproteobacteria;o__RF32;f__UBA3637;g__;s__	0.318215	3.55011	0	0	0	0	0.0876358	0.105706
CO.O65.metabat.bins.306	d__Bacteria;p__Firmicutes_A;c__Clostridia;o__Oscillospirales;f__Oscillospiraceae;g__CAG-110;s__	0.893572	2.70196	0.223727	0.775691	0.0400283	0.214753	7.52e-08	2.84e-07
CO.O67.metabat.bins.115	d__Bacteria;p__Bacteroidota;c__Bacteroidia;o__Bacteroidales;f__Rikenellaceae;g__Alistipes_A;s__	1.989	2.31313	1.30279	1.63079	0.59855	0.935859	2.52e-05	5.68e-05
CO.O68.metabat.bins.326	d__Bacteria;p__Firmicutes_A;c__Clostridia;o__Oscillospirales;f__Acutalibacteraceae;g__Acutalibacter;s__	0.212578	1.49517	0.814738	2.96451	1.15133	2.30953	1.83e-06	5.23e-06
CO.O69.metabat.bins.352	d__Bacteria;p__Firmicutes_A;c__Clostridia;o__Lachnospirales;f__Lachnospiraceae;g__Lachnoclostridium_A;s__	3.04615	3.35944	3.81703	4.1197	2.4664	2.33413	0.129433	0.151726
CO.O7.metabat.bins.145	d__Bacteria;p__Bacteroidota;c__Bacteroidia;o__Bacteroidales;f__Rikenellaceae;g__;s__	0.883866	1.00045	0.953381	0.823441	0.767849	0.828173	0.260985	0.289803
CO.O7.metabat.bins.360	d__Bacteria;p__Firmicutes_A;c__Clostridia_A;o__Christensenellales;f__Borkfalkiaceae;g__Borkfalkia;s__	0.54139	1.42114	1.10785	4.76297	0.116288	0.373346	6.53e-07	2.04e-06
CO.O73.metabat.bins.60	d__Bacteria;p__Firmicutes_A;c__Clostridia;o__Oscillospirales;f__QAKW01;g__QAKW01;s__	0.63354	1.41804	0.0847986	0.258368	0	0	3.2e-09	1.7e-08
CO.O74.metabat.bins.268	d__Bacteria;p__Firmicutes_A;c__Clostridia;o__Oscillospirales;f__CAG-272;g__QALR01;s__	0.607176	1.69547	0.78065	1.78289	0.993714	1.58886	0.00128523	0.00210481
CO.O74.metabat.bins.67	d__Bacteria;p__Spirochaetota;c__Spirochaetia;o__Sphaerochaetales;f__Sphaerochaetaceae;g__;s__	1.26809	2.67371	1.66959	2.45343	2.78276	4.2326	6.48e-05	0.000134392
CO.O75.metabat.bins.209	d__Bacteria;p__Firmicutes_A;c__Clostridia;o__Oscillospirales;f__CAG-382;g__UMGS1307;s__UMGS1307 sp900550505	3.56561	5.52338	1.14841	2.76649	0.0340122	0.134461	2.14e-14	7.82e-13
CO.O76.metabat.bins.45	d__Bacteria;p__Verrucomicrobiota;c__Verrucomicrobiae;o__Opitutales;f__CAG-312;g__CAG-312;s__	1.11631	2.6847	0.377787	0.825204	0.0659335	0.265276	2.76e-05	6.2e-05
CO.O77.metabat.bins.102	d__Bacteria;p__Spirochaetota;c__Spirochaetia;o__Sphaerochaetales;f__Sphaerochaetaceae;g__;s__	0.214633	1.44342	0.243078	1.50601	0	0	0.408971	0.438096
CO.O82.metabat.bins.306	d__Bacteria;p__Firmicutes_A;c__Clostridia_A;o__Christensenellales;f__;g__;s__	1.58049	1.78616	0.725802	0.844484	0.744203	0.591549	1.65e-07	5.87e-07
CO.O82.metabat.bins.378	d__Bacteria;p__Firmicutes_A;c__Clostridia;o__Oscillospirales;f__Acutalibacteraceae;g__UMGS1071;s__	0.377525	0.564549	0.429006	0.55812	0.389477	0.725966	0.814916	0.825056
CO.O82.metabat.bins.445	d__Bacteria;p__Fusobacteriota;c__Fusobacteriia;o__Fusobacteriales;f__Fusobacteriaceae;g__Cetobacterium_A;s__	0.978955	4.08296	1.21621	6.68943	0.0014311	0.00598214	0.0505567	0.0632842
CO.O82.metabat.bins.96	d__Bacteria;p__Firmicutes_A;c__Clostridia;o__Oscillospirales;f__Ruminococcaceae;g__;s__	1.19705	1.27828	0.660765	0.758813	1.15961	1.5405	0.00242616	0.00379286
CO.O83.metabat.bins.260	d__Bacteria;p__Firmicutes_A;c__Clostridia;o__Oscillospirales;f__UBA644;g__QAKR01;s__	1.14064	1.79733	0.500742	1.80374	0.0046869	0.0249336	9.52e-11	7.64e-10
CO.O84.metabat.bins.3	d__Bacteria;p__Firmicutes_A;c__Clostridia;o__Oscillospirales;f__Butyricicoccaceae;g__;s__	1.05595	1.29007	0.524597	1.0354	0.0456841	0.116968	1.36e-16	3.16e-14
CO.O84.metabat.bins.510	d__Bacteria;p__Firmicutes_A;c__Clostridia;o__Oscillospirales;f__Ruminococcaceae;g__;s__	0.637571	0.478499	0.331605	0.435352	0.24699	0.160831	4.16e-10	2.74e-09
CO.O85.metabat.bins.101	d__Bacteria;p__Campylobacterota;c__Campylobacteria;o__Campylobacterales;f__Campylobacteraceae;g__Campylobacter_D;s__	0.326174	1.73787	0.0999366	0.664229	0	0	0.247103	0.276102
CO.O89.metabat.bins.119	d__Bacteria;p__Firmicutes_A;c__Clostridia;o__Oscillospirales;f__Oscillospiraceae;g__Lawsonibacter;s__	1.38488	1.62706	0.882717	0.971929	0.562216	0.303301	2.19e-14	7.84e-13
CO.O89.metabat.bins.124	d__Bacteria;p__Firmicutes;c__Bacilli;o__Erysipelotrichales;f__Erysipelotrichaceae;g__Faecalicoccus;s__	1.27126	4.33425	0.971011	3.48886	0.110712	0.455855	0.000350923	0.000640972
CO.O89.metabat.bins.95	d__Bacteria;p__Firmicutes_B;c__Dehalobacteriia;o__UBA4068;f__UBA4068;g__;s__	0.451152	1.09897	0.0586889	0.154671	0.0225503	0.0702997	1.71e-11	1.7e-10
CO.O9.metabat.bins.406	d__Bacteria;p__Bacteroidota;c__Bacteroidia;o__Bacteroidales;f__Rikenellaceae;g__;s__	1.21132	2.15862	0.564412	0.73841	0.232093	0.497449	3.46e-06	9.25e-06
CO.O90.metabat.bins.179	d__Bacteria;p__Firmicutes_A;c__Clostridia;o__Oscillospirales;f__Oscillospiraceae;g__UBA5446;s__	0.895753	0.830623	0.470005	0.529782	0.388132	0.322451	4.08e-07	1.32e-06
CO.O90.metabat.bins.244	d__Bacteria;p__Firmicutes_A;c__Clostridia_A;o__Christensenellales;f__Borkfalkiaceae;g__UBA11940;s__	0.687322	2.12242	1.27429	4.48492	0.124026	0.444724	0.939588	0.943806
CO.O90.metabat.bins.256	d__Bacteria;p__Firmicutes;c__Bacilli;o__Erysipelotrichales;f__Erysipelotrichaceae;g__;s__	1.8673	2.03719	1.38653	1.65499	0.833004	1.24379	0.00292933	0.00452417
CO.O90.metabat.bins.325	d__Bacteria;p__Firmicutes_A;c__Clostridia;o__Oscillospirales;f__Oscillospiraceae;g__;s__	0.956883	1.01716	0.828585	0.977266	1.26356	0.623933	0.000631154	0.00110329
CO.O91.metabat.bins.316	d__Bacteria;p__Firmicutes_A;c__Clostridia;o__Oscillospirales;f__Ruminococcaceae;g__Ruthenibacterium;s__	0.722863	1.18388	0.472686	0.621341	0.553775	0.484978	0.108011	0.128295
CO.O92.metabat.bins.237	d__Bacteria;p__Proteobacteria;c__Alphaproteobacteria;o__RF32;f__CAG-239;g__CAG-495;s__	2.3546	6.5758	1.48707	4.14987	0	0	5.12e-06	1.33e-05
CO.O92.metabat.bins.317	d__Bacteria;p__Firmicutes_A;c__Clostridia;o__Lachnospirales;f__Lachnospiraceae;g__;s__	0.905019	2.4786	0.304542	0.543873	0.379233	0.421398	0.00103678	0.00173734
CO.O94.metabat.bins.102	d__Bacteria;p__Firmicutes_A;c__Clostridia;o__Peptostreptococcales;f__Anaerovoracaceae;g__;s__	0.852384	1.08879	0.399115	0.712436	0.458787	0.862608	1.14e-07	4.2e-07
CO.O94.metabat.bins.172	d__Bacteria;p__Bacteroidota;c__Bacteroidia;o__Bacteroidales;f__Coprobacteraceae;g__Coprobacter;s__	1.44975	2.49254	1.31714	2.53266	0.522242	1.09403	5.28e-05	0.000111738
CO.O94.metabat.bins.5	d__Bacteria;p__Firmicutes_A;c__Clostridia;o__Oscillospirales;f__Ruminococcaceae;g__Ruminococcus_C;s__	0.205744	1.37958	0.0908932	0.63145	0.00581793	0.0323929	0.2979	0.327946
CO.O95.metabat.bins.107	d__Bacteria;p__Proteobacteria;c__Alphaproteobacteria;o__Rs-D84;f__;g__;s__	1.01164	2.83055	0.217917	0.975963	0	0	6.61e-05	0.000136606
CO.O96.metabat.bins.268	d__Bacteria;p__Firmicutes_A;c__Clostridia;o__Monoglobales_A;f__UBA1381;g__;s__	0.301652	0.942067	0.156862	0.776916	0.0167854	0.0934573	1.11e-06	3.33e-06
CO.O96.metabat.bins.368	d__Bacteria;p__Proteobacteria;c__Alphaproteobacteria;o__RF32;f__CAG-239;g__CAG-495;s__	1.24654	3.23561	0.581646	1.69187	0.749511	4.16756	0.000446646	0.0007979
CO.O97.metabat.bins.115	d__Bacteria;p__Firmicutes_A;c__Clostridia;o__Oscillospirales;f__Ruminococcaceae;g__Angelakisella;s__	0.644068	1.48547	0.274456	0.459053	0.0143145	0.0211816	4.05e-14	1.23e-12
CO.O97.metabat.bins.158	d__Bacteria;p__Firmicutes_A;c__Clostridia_A;o__Christensenellales;f__CAG-74;g__;s__	0.994774	1.48103	0.356624	0.474598	0.308536	0.547937	1.18e-11	1.23e-10
CO.O97.metabat.bins.20	d__Bacteria;p__Campylobacterota;c__Campylobacteria;o__Campylobacterales;f__Helicobacteraceae;g__Helicobacter_A;s__	2.82981	19.774	0.726699	2.92026	0.162229	0.573119	0.0596615	0.0738038
CO.O97.metabat.bins.266	d__Bacteria;p__Firmicutes_A;c__Clostridia;o__Lachnospirales;f__Lachnospiraceae;g__Blautia_A;s__	0.68657	1.9164	0.241579	0.290207	0.147047	0.233342	0.00034477	0.000631021
CO.O98.metabat.bins.403	d__Bacteria;p__Firmicutes_A;c__Clostridia;o__Oscillospirales;f__Ruminococcaceae;g__Ruthenibacterium;s__Ruthenibacterium sp900546885	0.44294	0.668452	0.382808	0.520837	0.261044	0.219936	0.416556	0.445422
CO.O99.metabat.bins.380	d__Bacteria;p__Firmicutes_A;c__Clostridia;o__Lachnospirales;f__Lachnospiraceae;g__;s__	1.06985	2.42769	0.302575	0.772606	0.0531647	0.100087	2.31e-12	2.96e-11
CO.T10.metabat.bins.132	d__Bacteria;p__Firmicutes_A;c__Clostridia;o__Peptostreptococcales;f__Anaerovoracaceae;g__CAG-145;s__CAG-145 sp900542565	2.67932	2.10152	2.21531	1.79025	3.02416	3.24944	0.196537	0.224077
CO.T11.metabat.bins.308	d__Bacteria;p__Firmicutes;c__Bacilli;o__RFN20;f__CAG-631;g__CAG-631;s__CAG-631 sp000433015	1.28752	3.46429	0.727144	1.97752	0.00513332	0.0285811	0.000129927	0.000254174
CO.T11.metabat.bins.322	d__Bacteria;p__Firmicutes_A;c__Clostridia;o__UBA1212;f__;g__;s__	0.447152	0.591731	0.306861	0.824947	0.0176699	0.0608936	8.05e-10	4.95e-09
CO.T14.metabat.bins.112	d__Bacteria;p__Firmicutes_A;c__Clostridia_A;o__Christensenellales;f__CAG-74;g__SFFH01;s__	0.829489	1.1338	0.80819	1.54558	0.0268723	0.149618	1.36e-12	1.91e-11
CO.T19.metabat.bins.98	d__Bacteria;p__Firmicutes;c__Bacilli;o__RF39;f__CAG-433;g__CAG-594;s__	0.38136	2.60147	0.0498657	0.306478	0	0	0.00444612	0.00665431
CO.T20.metabat.bins.102	d__Bacteria;p__Firmicutes_A;c__Clostridia;o__Oscillospirales;f__Ruminococcaceae;g__UBA1375;s__	0.944048	7.08526	0.176949	1.16279	0.00506797	0.0159908	0.075542	0.0919865
CO.T6.metabat.bins.355	d__Bacteria;p__Firmicutes_A;c__Clostridia;o__Lachnospirales;f__Lachnospiraceae;g__Bariatricus;s__	0.409009	1.61864	0.188667	0.457265	0.171198	0.391165	0.715485	0.734778
CO.T7.metabat.bins.119	d__Bacteria;p__Firmicutes;c__Bacilli;o__Erysipelotrichales;f__Erysipelotrichaceae;g__;s__	0.721114	1.7924	0.911615	3.2383	0.0297855	0.153627	0.00751544	0.0107621
CO.T8.metabat.bins.314	d__Bacteria;p__Verrucomicrobiota;c__Lentisphaeria;o__Victivallales;f__UBA1829;g__UBA11452;s__UBA11452 sp003526375	3.63781	4.57744	2.53063	3.78381	1.62708	3.74344	1.12e-06	3.35e-06
O1_L3_309309_idba_bin.145	d__Bacteria;p__Firmicutes_A;c__Clostridia_A;o__Christensenellales;f__UBA1242;g__UMGS687;s__	2.0443	10.8597	0.614717	4.47155	0.00226545	0.00688015	1.46e-13	3.12e-12
O1_L3_309309_idba_bin.41	d__Bacteria;p__Firmicutes_A;c__Clostridia_A;o__Christensenellales;f__UBA4651;g__UBA7867;s__	0.512763	3.0054	0.0642826	0.372877	0	0	0.000100345	0.000200243
O100_L3_H548_idba_bin.19	d__Bacteria;p__Spirochaetota;c__Spirochaetia;o__Treponematales;f__Treponemataceae;g__;s__	3.51204	15.9182	0.605293	0.823527	0.13564	0.238619	1.45e-06	4.23e-06
O100_L3_H548_idba_bin.51	d__Bacteria;p__Firmicutes_A;c__Clostridia_A;o__Christensenellales;f__Borkfalkiaceae;g__UBA11940;s__	1.86746	7.48903	1.54701	4.07222	0.842252	3.73888	0.829664	0.838565
O100_L3_H548_idba_bin.74	d__Bacteria;p__Proteobacteria;c__Gammaproteobacteria;o__Enterobacterales;f__Succinivibrionaceae;g__Succinatimonas;s__Succinatimonas hippei	3.98807	5.93532	5.60743	5.83809	4.93881	5.18061	0.0123816	0.0171011
O101_L3_H549_idba_bin.49	d__Bacteria;p__Firmicutes;c__Bacilli;o__Mycoplasmatales;f__Mycoplasmoidaceae;g__;s__	2.64536	8.23519	2.89598	10.7861	0.303443	1.16665	0.000556356	0.000983097
O101_L3_H549_idba_bin.75	d__Bacteria;p__Actinobacteriota;c__Coriobacteriia;o__Coriobacteriales;f__Coriobacteriaceae;g__An2-A;s__	1.18542	3.12802	0.61475	1.1493	5.33439	5.46326	1.43e-11	1.45e-10
O102_L4_315315_idba_bin.70	d__Bacteria;p__Firmicutes_A;c__Clostridia_A;o__Christensenellales;f__DTU072;g__;s__	1.508	7.21217	0.0761624	0.250172	0.0181341	0.0992634	1.13e-09	6.62e-09
O103_L3_316316_idba_bin.11	d__Bacteria;p__Proteobacteria;c__Alphaproteobacteria;o__RF32;f__;g__;s__	2.00352	7.75498	0.0313163	0.147729	0	0	0.000990508	0.00166324
O103_L3_316316_idba_bin.146	d__Bacteria;p__Bacteroidota;c__Bacteroidia;o__Bacteroidales;f__F082;g__F082;s__F082 sp002633315	70.809	145.073	22.4109	80.7991	2.90904	10.8321	3.42e-11	3.2e-10
O103_L3_316316_idba_bin.85	d__Bacteria;p__Firmicutes;c__Bacilli;o__RFN20;f__CAG-826;g__UBA4855;s__	4.42438	19.3015	1.09046	6.5023	0.00150358	0.00467918	0.128533	0.15077
O104_L1_H550_idba_bin.121	d__Bacteria;p__Firmicutes;c__Bacilli;o__RF39;f__CAG-611;g__CAG-451;s__	3.85984	7.13021	2.36199	4.2107	2.84803	3.30331	0.000958625	0.00161728
O104_L1_H550_idba_bin.52	d__Bacteria;p__Firmicutes;c__Bacilli;o__RFN20;f__CAG-826;g__UBA4855;s__	3.7846	14.0479	3.39329	15.4299	0.0417592	0.049124	0.196831	0.224127
O104_L1_H550_idba_bin.70	d__Bacteria;p__Firmicutes_A;c__Clostridia;o__Oscillospirales;f__CAG-272;g__QALR01;s__QALR01 sp003150035	3.0084	5.27451	1.87279	5.11058	0.267373	1.04118	3.69e-05	8.07e-05
O104_L1_H550_idba_bin.75	d__Bacteria;p__Firmicutes_A;c__Clostridia_A;o__Christensenellales;f__DTU072;g__;s__	5.90416	24.4449	0.271388	1.92241	0.000303645	0.00169063	2.9e-10	2.01e-09
O105_L4_396396_idba_bin.130	d__Bacteria;p__Cyanobacteria;c__Vampirovibrionia;o__Gastranaerophilales;f__Gastranaerophilaceae;g__Zag111;s__	10.7651	37.4251	13.5753	34.7544	2.30734	7.24894	7.69e-06	1.92e-05
O105_L4_396396_idba_bin.52	d__Bacteria;p__Actinobacteriota;c__Coriobacteriia;o__Coriobacteriales;f__Coriobacteriaceae;g__;s__	5.26693	20.5854	0.948687	3.09505	2.52773	5.15266	0.00192919	0.0030641
O105_L4_396396_idba_bin.81	d__Bacteria;p__Firmicutes_A;c__Clostridia;o__Oscillospirales;f__Oscillospiraceae;g__CAG-110;s__	5.20142	17.8269	1.47409	5.83508	3.77221	20.7952	6.72e-11	5.71e-10
O105_L4_396396_idba_bin.82	d__Bacteria;p__Firmicutes_A;c__Clostridia;o__Oscillospirales;f__Oscillospiraceae;g__Flavonifractor;s__Flavonifractor sp002161215	9.61729	8.42196	6.21275	4.75942	16.0574	24.9684	0.00103755	0.00173734
O105_L4_396396_idba_bin.95	d__Bacteria;p__Firmicutes_A;c__Clostridia;o__Lachnospirales;f__Lachnospiraceae;g__Blautia_A;s__	2.57952	6.45335	1.71449	2.84066	1.19748	1.43662	0.114976	0.136116
O106_L1_388388_idba_bin.88	d__Bacteria;p__Firmicutes;c__Bacilli;o__RFN20;f__CAG-826;g__UBA4855;s__	4.2055	15.738	1.9886	7.99141	0.106967	0.291633	0.548013	0.573651
O14_L3_312312_idba_bin.34	d__Bacteria;p__Campylobacterota;c__Campylobacteria;o__Campylobacterales;f__Helicobacteraceae;g__Helicobacter_D;s__Helicobacter_D pullorum	36.4306	154.796	22.2779	128.935	4.61199	10.0459	0.00097611	0.00164368
O14_L3_312312_idba_bin.46	d__Bacteria;p__Firmicutes_A;c__Clostridia;o__Lachnospirales;f__Lachnospiraceae;g__GCA-900066575;s__	4.52241	8.95729	2.95456	2.62877	1.90327	1.3532	0.000467476	0.000833448
O14_L4_312312_idba_bin.26	d__Bacteria;p__Bacteroidota;c__Bacteroidia;o__Bacteroidales;f__UBA932;g__RC9;s__	17.5315	23.0254	13.0631	16.385	5.52599	10.0367	6.93e-06	1.75e-05
O14_L4_312312_idba_bin.62	d__Bacteria;p__Spirochaetota;c__Spirochaetia;o__Sphaerochaetales;f__Sphaerochaetaceae;g__;s__	19.8405	35.9398	12.8541	18.0372	1.83482	6.41972	1.7e-08	7.55e-08
O14_L4_312312_idba_bin.67	d__Bacteria;p__Firmicutes;c__Bacilli;o__RF39;f__CAG-822;g__CAG-822;s__	2.80076	6.60386	1.75598	6.58121	0.63669	1.3852	7.78e-08	2.93e-07
O14_L4_312312_idba_bin.68	d__Bacteria;p__Bacteroidota;c__Bacteroidia;o__Bacteroidales;f__UBA932;g__RC9;s__	29.3069	36.9272	32.4323	36.2073	35.8019	36.4727	0.158348	0.182631
O15_L1_384384_idba_bin.134	d__Bacteria;p__Firmicutes_A;c__Clostridia;o__Oscillospirales;f__Acutalibacteraceae;g__CAG-180;s__CAG-180 sp002314305	3.35852	12.2465	2.13772	6.51043	1.13296	4.5858	0.000136431	0.000265795
O15_L1_384384_idba_bin.177	d__Bacteria;p__Proteobacteria;c__Alphaproteobacteria;o__RF32;f__CAG-239;g__CAG-495;s__	9.53876	33.5737	3.16551	8.05167	0.810881	3.15576	1.9e-05	4.41e-05
O15_L1_384384_idba_bin.74	d__Bacteria;p__Proteobacteria;c__Alphaproteobacteria;o__RF32;f__CAG-239;g__CAG-495;s__	2.14894	6.02529	1.21207	5.89451	0.00677255	0.026627	1.66e-09	9.36e-09
O16_L3_313313_idba_bin.1	d__Bacteria;p__Firmicutes_A;c__Clostridia_A;o__Christensenellales;f__UBA1242;g__UBA4626;s__	0.643097	6.58143	0.00649467	0.021485	0	0	4.01e-08	1.62e-07
O16_L3_313313_idba_bin.100	d__Bacteria;p__Bacteroidota;c__Bacteroidia;o__Bacteroidales;f__Rikenellaceae;g__Alistipes;s__	0.576521	2.34954	0.217081	0.632551	0	0	8.91e-06	2.2e-05
O16_L3_313313_idba_bin.16	d__Bacteria;p__Firmicutes_A;c__Clostridia_A;o__Christensenellales;f__CAG-314;g__CAG-1435;s__CAG-1435 sp000433775	2.16082	15.0407	0.56902	3.23565	0.000852516	0.00474661	2.91e-06	7.93e-06
O16_L3_313313_idba_bin.38	d__Bacteria;p__Firmicutes_A;c__Clostridia;o__Oscillospirales;f__Ruminococcaceae;g__UBA1409;s__	0.886789	4.02304	0.0138074	0.044752	0.000878129	0.00217973	6.23e-10	3.9e-09
O16_L3_313313_idba_bin.46	d__Bacteria;p__Firmicutes_A;c__Clostridia_A;o__Christensenellales;f__Borkfalkiaceae;g__;s__	19.4034	36.9151	5.29652	11.5934	0.0564657	0.221467	9.66e-13	1.5e-11
O16_L3_313313_idba_bin.70	d__Bacteria;p__Firmicutes_A;c__Clostridia_A;o__Christensenellales;f__Borkfalkiaceae;g__UBA11940;s__	2.43822	6.49611	2.99772	7.9454	0.0121835	0.0457893	4.89e-05	0.000104342
O16_L3_313313_idba_bin.73	d__Bacteria;p__Firmicutes_A;c__Clostridia_A;o__Christensenellales;f__DTU072;g__;s__	4.47203	13.3614	0.428252	1.48017	0.000572968	0.00186816	2.29e-10	1.62e-09
O17_L3_314314_idba_bin.126	d__Bacteria;p__Cyanobacteria;c__Vampirovibrionia;o__Gastranaerophilales;f__Gastranaerophilaceae;g__CAG-306;s__	0.877135	2.72101	2.94792	15.9581	0	0	8.68e-07	2.65e-06
O17_L3_314314_idba_bin.172	d__Bacteria;p__Firmicutes_A;c__Clostridia_A;o__Christensenellales;f__Borkfalkiaceae;g__UBA11940;s__	0.893853	2.72564	1.44274	6.79033	0.0216786	0.0234846	0.00230745	0.00362628
O17_L3_314314_idba_bin.21	d__Bacteria;p__Bacteroidota;c__Bacteroidia;o__Bacteroidales;f__Bacteroidaceae;g__Phocaeicola;s__	2.44108	4.47703	2.69942	6.35434	2.13e-06	9.23e-06	5.35e-11	4.68e-10
O17_L3_314314_idba_bin.36	d__Bacteria;p__Firmicutes_A;c__Clostridia_A;o__Christensenellales;f__Borkfalkiaceae;g__UBA11940;s__	2.25362	4.53833	1.09464	3.65351	0.0666452	0.328325	4.84e-06	1.26e-05
O17_L3_314314_idba_bin.76	d__Bacteria;p__Firmicutes_A;c__Clostridia_A;o__Christensenellales;f__Borkfalkiaceae;g__UMGS1004;s__	9.59522	21.1806	3.34995	15.0873	0.0657766	0.124009	9.64e-14	2.3e-12
O18_L1_385385_idba_bin.20	d__Bacteria;p__Firmicutes_A;c__Clostridia_A;o__Christensenellales;f__CAG-917;g__UMGS1688;s__UMGS1688 sp900553825	34.1849	104.258	16.1968	47.3422	0.15341	0.381269	1.76e-11	1.74e-10
O18_L1_385385_idba_bin.34	d__Bacteria;p__Proteobacteria;c__Gammaproteobacteria;o__Enterobacterales;f__Succinivibrionaceae;g__Anaerobiospirillum;s__	29.527	59.5196	91.4977	107.381	65.9801	125.303	1.4e-05	3.34e-05
O18_L1_385385_idba_bin.44	d__Bacteria;p__Firmicutes_C;c__Negativicutes;o__Acidaminococcales;f__Acidaminococcaceae;g__Phascolarctobacterium;s__	18.2256	16.9623	16.3479	14.2581	3.41735	4.09165	5.79e-09	2.83e-08
O18_L1_385385_idba_bin.5	d__Bacteria;p__Proteobacteria;c__Alphaproteobacteria;o__RF32;f__CAG-239;g__CAG-495;s__	2.59068	10.3026	0.359401	1.10436	0.00558513	0.0310967	1.15e-07	4.22e-07
O19_L4_315315_idba_bin.132	d__Bacteria;p__Firmicutes;c__Bacilli;o__RFN20;f__CAG-826;g__UBA4855;s__	12.0511	78.1848	9.27701	27.9129	38.0852	120.109	1.29e-06	3.82e-06
O19_L4_315315_idba_bin.9	d__Bacteria;p__Proteobacteria;c__Gammaproteobacteria;o__Enterobacterales;f__Succinivibrionaceae;g__Succinatimonas;s__	8.47894	10.2851	5.84263	6.52253	7.34571	4.70175	0.0885901	0.106785
O19_L4_315315_idba_bin.95	d__Bacteria;p__Bacteroidota;c__Bacteroidia;o__Bacteroidales;f__P3;g__;s__	6.46751	15.8657	3.66791	10.788	2.58649	5.08481	0.0148853	0.020216
O20_L4_316316_idba_bin.58	d__Bacteria;p__Bacteroidota;c__Bacteroidia;o__Bacteroidales;f__Rikenellaceae;g__Tidjanibacter;s__	1.62559	5.66451	0.575008	1.9484	0.0311884	0.0510627	0.0176471	0.023644
O20_L4_316316_idba_bin.74	d__Bacteria;p__Bacteroidota;c__Bacteroidia;o__Bacteroidales;f__Bacteroidaceae;g__CAG-462;s__CAG-462 sp900291465	8.15391	11.3111	12.1899	15.9167	9.97723	11.8173	0.034235	0.0440806
O20_L4_316316_idba_bin.77	d__Bacteria;p__Bacteroidota;c__Bacteroidia;o__Bacteroidales;f__Muribaculaceae;g__;s__	3.70649	9.65538	2.92039	8.87472	2.29879	4.27421	0.306817	0.336934
O21_L1_389389_idba_bin.28	d__Bacteria;p__Spirochaetota;c__Brachyspirae;o__Brachyspirales;f__Brachyspiraceae;g__Brachyspira;s__	1.62648	2.88184	6.05219	11.9059	3.57125	3.37321	1.2e-07	4.39e-07
O21_L1_389389_idba_bin.69	d__Bacteria;p__Firmicutes;c__Bacilli;o__Mycoplasmatales;f__Mycoplasmoidaceae;g__Malacoplasma;s__	7.05384	18.0801	17.2258	60.7661	6.37392	21.5039	0.535683	0.562059
O24_L1_390390_idba_bin.117	d__Bacteria;p__Firmicutes_A;c__Clostridia_A;o__Christensenellales;f__CAG-917;g__UMGS1688;s__	9.84143	28.0608	2.0268	6.7677	0.257714	1.4241	1.15e-14	5.27e-13
O25_L1_391391_idba_bin.166	d__Bacteria;p__Verrucomicrobiota;c__Kiritimatiellae;o__RFP12;f__W1P29-020;g__W1P29-020;s__	14.9628	64.5843	8.02521	31.3436	0.000548194	0.00305221	2.48e-06	6.86e-06
O25_L1_391391_idba_bin.172	d__Bacteria;p__Proteobacteria;c__Alphaproteobacteria;o__RF32;f__CAG-239;g__CAG-495;s__	1.80586	5.26792	0.712552	2.31746	0.0585147	0.177763	1.82e-08	8.03e-08
O25_L1_391391_idba_bin.18	d__Bacteria;p__Firmicutes_A;c__Clostridia_A;o__Christensenellales;f__CAG-917;g__CAG-917;s__	7.46772	18.6157	2.08893	7.05547	0.00242926	0.00524709	5.92e-15	3.49e-13
O27_L1_392392_idba_bin.56	d__Bacteria;p__Proteobacteria;c__Alphaproteobacteria;o__RF32;f__CAG-239;g__CAG-495;s__	1.88633	5.67866	0.827725	2.22622	0.0173063	0.0937198	1.04e-06	3.13e-06
O27_L1_392392_idba_bin.69	d__Bacteria;p__Bacteroidota;c__Bacteroidia;o__Bacteroidales;f__UBA932;g__RC9;s__	19.6194	34.5545	17.8882	25.8356	4.22338	8.43487	7e-06	1.76e-05
O27_L1_392392_idba_bin.82	d__Bacteria;p__Firmicutes;c__Bacilli;o__Acholeplasmatales;f__Anaeroplasmataceae;g__;s__	3.02047	14.1314	2.72607	16.8649	0.0434135	0.142223	0.00819236	0.0116661
O28_L1_393393_idba_bin.132	d__Bacteria;p__Firmicutes_A;c__Clostridia;o__Oscillospirales;f__Acutalibacteraceae;g__CAG-177;s__	1.52538	7.41136	3.85168	25.9716	0.00486939	0.0250757	0.105336	0.125451
O3_L1_379379_idba_bin.136	d__Bacteria;p__Firmicutes_A;c__Clostridia;o__Lachnospirales;f__Lachnospiraceae;g__Blautia;s__	7.20554	8.4877	8.12231	14.0639	4.09131	5.41215	0.0125707	0.0173089
O31_L3_395395_idba_bin.38	d__Bacteria;p__Firmicutes;c__Bacilli;o__RFN20;f__CAG-826;g__UBA733;s__	7.17011	28.1768	10.7394	24.8224	26.4528	41.2384	1.02e-06	3.08e-06
O31_L3_395395_idba_bin.42	d__Bacteria;p__Firmicutes;c__Bacilli;o__Lactobacillales;f__Lactobacillaceae;g__Lactobacillus;s__	0.17285	0.503688	1.33399	9.15697	0.370761	1.17933	0.863152	0.870937
O33_L1_396396_idba_bin.134	d__Bacteria;p__Firmicutes_A;c__Clostridia_A;o__Christensenellales;f__UBA1242;g__UBA7862;s__	4.71691	29.2697	0.0533597	0.27767	0.000100419	0.000559111	1.55e-08	6.92e-08
O33_L1_396396_idba_bin.150	d__Bacteria;p__Cyanobacteria;c__Vampirovibrionia;o__Gastranaerophilales;f__Gastranaerophilaceae;g__CAG-306;s__	0.744227	4.9324	0.496136	3.10941	0.00425136	0.0190433	5.13e-07	1.62e-06
O35_L1_319319_idba_bin.110	d__Bacteria;p__Cyanobacteria;c__Vampirovibrionia;o__Gastranaerophilales;f__;g__;s__	7.76327	23.8002	1.31	4.60729	0.000681742	0.00241872	3.2e-10	2.18e-09
O35_L1_319319_idba_bin.174	d__Bacteria;p__Bacteroidota;c__Bacteroidia;o__Bacteroidales;f__Barnesiellaceae;g__;s__	1.12715	3.16725	0.420562	1.47286	0.0130905	0.0338988	0.00623516	0.00907394
O35_L1_319319_idba_bin.186	d__Bacteria;p__Verrucomicrobiota;c__Kiritimatiellae;o__RFP12;f__W1P29-020;g__W1P29-020;s__	23.6457	69.8417	4.37371	8.40169	1.5336	5.69593	1.2e-05	2.88e-05
O35_L1_319319_idba_bin.187	d__Bacteria;p__Proteobacteria;c__Alphaproteobacteria;o__RF32;f__CAG-239;g__CAG-495;s__	2.77331	12.1641	0.821666	3.98645	0.00152587	0.00488346	3.5e-07	1.15e-06
O35_L1_319319_idba_bin.54	d__Bacteria;p__Proteobacteria;c__Alphaproteobacteria;o__RF32;f__CAG-239;g__CAG-495;s__	1.35532	8.2637	0.223352	0.759213	0.00028729	0.00159957	1.71e-07	6.04e-07
O35_L1_319319_idba_bin.82	d__Bacteria;p__Campylobacterota;c__Campylobacteria;o__Campylobacterales;f__Helicobacteraceae;g__Helicobacter_B;s__	3.634	11.0791	1.05528	4.01967	0.814461	3.37681	0.308017	0.337838
O36_L1_320320_idba_bin.158	d__Bacteria;p__Firmicutes_A;c__Clostridia_A;o__Christensenellales;f__Borkfalkiaceae;g__UMGS1004;s__	4.0378	14.5886	1.10733	6.51437	0.0527498	0.0553752	3.79e-15	2.42e-13
O36_L1_320320_idba_bin.167	d__Bacteria;p__Firmicutes_A;c__Clostridia_A;o__Christensenellales;f__UBA1242;g__UBA4626;s__	1.13695	4.30049	0.292073	2.1693	0.00685123	0.025695	3.01e-06	8.13e-06
O36_L1_320320_idba_bin.66	d__Bacteria;p__Firmicutes_A;c__Clostridia;o__Oscillospirales;f__Oscillospiraceae;g__CAG-110;s__	2.18071	5.36752	0.72586	2.48413	0.0347571	0.0835646	8.54e-16	9.55e-14
O36_L1_320320_idba_bin.70	d__Bacteria;p__Cyanobacteria;c__Vampirovibrionia;o__Gastranaerophilales;f__Gastranaerophilaceae;g__Zag1;s__	1.67516	8.05546	0.651499	3.37283	0.0111613	0.03408	0.0258994	0.0339137
O36_L1_320320_idba_bin.75	d__Bacteria;p__Cyanobacteria;c__Vampirovibrionia;o__Gastranaerophilales;f__Gastranaerophilaceae;g__QAMI01;s__	1.61375	5.10359	1.66215	9.13166	0.00938826	0.023205	3.35e-07	1.11e-06
O38_L1_321321_idba_bin.144	d__Bacteria;p__Bacteroidota;c__Bacteroidia;o__Bacteroidales;f__UBA932;g__RC9;s__	14.7344	24.9221	12.0192	19.3401	10.4659	18.9996	0.801079	0.812649
O38_L1_321321_idba_bin.151	d__Bacteria;p__Verrucomicrobiota;c__Verrucomicrobiae;o__Pedosphaerales;f__UBA1412;g__UBA1412;s__	11.1146	13.4036	3.97751	6.71408	0.32506	0.68505	1.72e-15	1.7e-13
O38_L1_321321_idba_bin.168	d__Bacteria;p__Desulfobacterota;c__Desulfovibrionia;o__Desulfovibrionales;f__Desulfovibrionaceae;g__Mailhella;s__	3.61837	3.39322	2.84566	3.22639	0.753439	0.507528	1.9e-11	1.87e-10
O38_L1_321321_idba_bin.175	d__Bacteria;p__Firmicutes_A;c__Clostridia;o__Oscillospirales;f__Oscillospiraceae;g__UBA9475;s__	4.48355	9.95845	1.55991	3.28487	0.535344	0.305885	3.33e-16	4.97e-14
O38_L1_321321_idba_bin.177	d__Bacteria;p__Desulfobacterota;c__Desulfovibrionia;o__Desulfovibrionales;f__Desulfovibrionaceae;g__Desulfovibrio;s__	1.32307	5.41875	0.401838	1.81699	0.0115347	0.0220528	3.92e-05	8.48e-05
O38_L1_321321_idba_bin.26	d__Bacteria;p__Firmicutes_A;c__Clostridia_A;o__Christensenellales;f__UBA1242;g__UBA4626;s__	0.63334	5.5927	0.0212598	0.121975	0	0	0.000202053	0.00038517
O38_L1_321321_idba_bin.76	d__Bacteria;p__Firmicutes_A;c__Clostridia;o__Lachnospirales;f__Lachnospiraceae;g__Frisingicoccus;s__	0.797726	5.14996	0.0901517	0.381142	0.0334375	0.0259562	0.000672489	0.00116869
O39_L1_322322_idba_bin.15	d__Bacteria;p__Firmicutes_A;c__Clostridia;o__Oscillospirales;f__Acutalibacteraceae;g__Eubacterium_R;s__Eubacterium_R sp900546785	1.52051	7.1063	0.515026	2.23538	0.0305746	0.0389138	0.0207396	0.0274585
O39_L1_322322_idba_bin.160	d__Bacteria;p__Bacteroidota;c__Bacteroidia;o__Bacteroidales;f__Bacteroidaceae;g__Prevotella;s__	7.52612	11.3601	10.531	13.6385	10.842	10.6518	0.0109518	0.0152796
O39_L1_322322_idba_bin.171	d__Bacteria;p__Firmicutes_A;c__Clostridia_A;o__Christensenellales;f__Borkfalkiaceae;g__UBA11940;s__	0.299868	3.3967	0.00316109	0.00853074	0.00538158	0.0100223	0.0966081	0.115749
O4_L1_380380_idba_bin.129	d__Bacteria;p__Firmicutes_A;c__Clostridia_A;o__Christensenellales;f__Borkfalkiaceae;g__UBA11940;s__	3.95231	24.9621	0.891425	4.77453	0.00803394	0.0207316	1.38e-05	3.29e-05
O4_L1_380380_idba_bin.26	d__Bacteria;p__Bacteroidota;c__Bacteroidia;o__Bacteroidales;f__Bacteroidaceae;g__Phocaeicola;s__Phocaeicola sp002161765	127.157	114.083	156.599	171.954	77.5554	81.4728	0.043043	0.0545272
O4_L1_380380_idba_bin.40	d__Bacteria;p__Bacteroidota;c__Bacteroidia;o__Bacteroidales;f__Paludibacteraceae;g__;s__	1.80599	3.71401	1.2766	1.71604	0.518723	1.20027	0.0169826	0.0228391
O4_L1_380380_idba_bin.47	d__Bacteria;p__Firmicutes_A;c__Clostridia;o__Oscillospirales;f__Acutalibacteraceae;g__CAG-180;s__	2.44338	16.1463	0.0779474	0.203464	0.0507763	0.0649934	7.71e-06	1.92e-05
O4_L1_380380_idba_bin.72	d__Bacteria;p__Cyanobacteria;c__Vampirovibrionia;o__Gastranaerophilales;f__Gastranaerophilaceae;g__QAMI01;s__	5.62038	14.2875	2.96815	10.6891	0.00840703	0.0298361	7.3e-09	3.5e-08
O41_L1_323323_idba_bin.38	d__Bacteria;p__Firmicutes_A;c__Clostridia_A;o__Christensenellales;f__Borkfalkiaceae;g__UBA4636;s__	5.3702	29.172	0.456315	2.74786	0.0336241	0.0647291	5.74e-15	3.49e-13
O43_L1_312312_idba_bin.133	d__Bacteria;p__Elusimicrobiota;c__Elusimicrobia;o__Elusimicrobiales;f__Elusimicrobiaceae;g__;s__	0.923303	8.13936	0.479564	3.01218	1.68754	5.56815	0.00550363	0.0081149
O43_L1_312312_idba_bin.48	d__Bacteria;p__Firmicutes_A;c__Clostridia;o__Peptostreptococcales;f__Anaerovoracaceae;g__;s__	5.66987	8.09712	3.80605	3.70306	3.53791	6.64333	0.0245264	0.0322337
O44_L4_301301_idba_bin.181	d__Bacteria;p__Cyanobacteria;c__Vampirovibrionia;o__Gastranaerophilales;f__Gastranaerophilaceae;g__CAG-484;s__	3.05633	12.952	9.43186	45.1779	0.552415	1.62206	0.253316	0.282339
O44_L4_301301_idba_bin.78	d__Bacteria;p__Firmicutes_A;c__Clostridia_A;o__Christensenellales;f__Borkfalkiaceae;g__Borkfalkia;s__	2.95137	5.73894	2.85907	5.05188	1.12452	3.33597	4.05e-09	2.09e-08
O46_L4_303303_idba_bin.14	d__Bacteria;p__Actinobacteriota;c__Coriobacteriia;o__Coriobacteriales;f__Coriobacteriaceae;g__Enorma;s__	0.0866625	0.160584	0.0708642	0.0586518	6.49304	22.7643	4.55e-10	2.95e-09
O46_L4_303303_idba_bin.55	d__Bacteria;p__Cyanobacteria;c__Vampirovibrionia;o__Gastranaerophilales;f__Gastranaerophilaceae;g__;s__	0.123399	1.34514	1.15086	9.3104	26.3815	86.6418	0.0771112	0.0935791
O46_L4_303303_idba_bin.64	d__Bacteria;p__Bacteroidota;c__Bacteroidia;o__Bacteroidales;f__UBA932;g__CAG-831;s__CAG-831 sp000432775	7.67663	9.92385	4.00304	6.32836	3.89202	6.53126	1.79e-06	5.12e-06
O46_L4_303303_idba_bin.95	d__Bacteria;p__Firmicutes_A;c__Clostridia;o__Lachnospirales;f__Lachnospiraceae;g__UMGS680;s__	3.7658	12.0304	1.35495	4.42975	9.88452	28.3668	0.307382	0.337347
O49_L4_304304_idba_bin.128	d__Bacteria;p__Bacteroidota;c__Bacteroidia;o__Bacteroidales;f__Rikenellaceae;g__Alistipes;s__Alistipes sp900550925	6.99424	12.2365	3.61732	10.5339	1.21863	2.73765	4.17e-05	8.99e-05
O49_L4_304304_idba_bin.13	d__Bacteria;p__Bacteroidota;c__Bacteroidia;o__Bacteroidales;f__Bacteroidaceae;g__Prevotella;s__Prevotella sp000435635	46.0419	91.4072	42.2004	68.1254	233.459	333.931	2.94e-06	7.98e-06
O49_L4_304304_idba_bin.189	d__Bacteria;p__Proteobacteria;c__Alphaproteobacteria;o__RF32;f__UBA3637;g__UBA7488;s__	5.58815	23.5304	0.000365848	0.00297217	0	0	3.54e-07	1.17e-06
O5_L1_381381_idba_bin.101	d__Bacteria;p__Bacteroidota;c__Bacteroidia;o__Bacteroidales;f__Bacteroidaceae;g__Phocaeicola;s__Phocaeicola plebeius_A	60.5127	85.7326	138.886	160.574	131.897	203.761	0.000184993	0.000354536
O5_L1_381381_idba_bin.102	d__Bacteria;p__Proteobacteria;c__Alphaproteobacteria;o__RF32;f__CAG-239;g__CAG-495;s__	2.66544	9.18655	1.7692	5.1114	0.0254692	0.10723	5.96e-05	0.000124996
O5_L1_381381_idba_bin.108	d__Bacteria;p__Firmicutes_A;c__Clostridia_A;o__Christensenellales;f__Borkfalkiaceae;g__UMGS1004;s__	3.169	7.27451	0.39397	1.00876	0.0119656	0.0351504	5.19e-14	1.45e-12
O5_L1_381381_idba_bin.135	d__Bacteria;p__Firmicutes_A;c__Clostridia_A;o__Christensenellales;f__UBA1242;g__UBA5489;s__	3.16758	16.7723	0.680773	4.08998	0	0	0.000745793	0.00128734
O5_L1_381381_idba_bin.155	d__Bacteria;p__Bacteroidota;c__Bacteroidia;o__Bacteroidales;f__Bacteroidaceae;g__Prevotella;s__Prevotella sp900554045	9.18402	21.627	14.1878	31.6447	11.434	14.5424	0.0170512	0.022897
O5_L1_381381_idba_bin.68	d__Bacteria;p__Cyanobacteria;c__Vampirovibrionia;o__Gastranaerophilales;f__Gastranaerophilaceae;g__CAG-306;s__	2.03594	6.65154	1.28446	3.90098	0.332422	1.72129	8.87e-07	2.7e-06
O5_L1_381381_idba_bin.71	d__Bacteria;p__Bacteroidota;c__Bacteroidia;o__Bacteroidales;f__UBA11471;g__UBA11471;s__	1.5439	5.73203	0.870388	2.23814	0.0395645	0.0504081	9.14e-11	7.41e-10
O5_L1_381381_idba_bin.85	d__Bacteria;p__Bacteroidota;c__Bacteroidia;o__Bacteroidales;f__Tannerellaceae;g__Parabacteroides;s__	16.6642	16.7138	15.8645	16.7795	28.9473	15.735	2e-05	4.62e-05
O5_L1_381381_idba_bin.93	d__Bacteria;p__Firmicutes_A;c__Clostridia_A;o__Christensenellales;f__DTU072;g__;s__	30.3376	107.549	3.92927	16.6419	0.00500761	0.0189545	1.09e-17	6.48e-15
O50_L1_313313_idba_bin.130	d__Bacteria;p__Firmicutes_A;c__Clostridia;o__Oscillospirales;f__Oscillospiraceae;g__UBA5446;s__UBA5446 sp900545405	1.72707	6.23624	1.1613	3.50256	2.84146	4.62846	0.00696189	0.0100062
O50_L1_313313_idba_bin.98	d__Bacteria;p__Bacteroidota;c__Bacteroidia;o__Bacteroidales;f__Bacteroidaceae;g__Paraprevotella;s__	5.30373	7.42401	4.78104	7.25631	7.991	6.19535	0.000582796	0.00102678
O51_L1_314314_idba_bin.3	d__Bacteria;p__Proteobacteria;c__Gammaproteobacteria;o__Burkholderiales;f__Burkholderiaceae;g__Sutterella;s__	6.1059	7.12886	9.38712	8.69628	9.40441	13.0398	0.00340839	0.00519236
O51_L1_314314_idba_bin.53	d__Bacteria;p__Deferribacterota;c__Deferribacteres;o__Deferribacterales;f__Mucispirillaceae;g__Mucispirillum;s__	12.3053	19.412	22.2258	40.8923	16.8127	26.3978	0.233208	0.262047
O52_L3_315315_idba_bin.97	d__Bacteria;p__Firmicutes;c__Bacilli;o__RFN20;f__CAG-288;g__UBA7642;s__	0.199476	1.49205	0.0831976	0.346171	11.8992	24.5866	2.66e-12	3.34e-11
O53_L3_316316_idba_bin.126	d__Bacteria;p__Firmicutes_A;c__Clostridia;o__Lachnospirales;f__Lachnospiraceae;g__Dorea;s__Dorea sp000765215	0.373253	1.27362	0.224682	0.470004	4.43661	6.4945	5.36e-09	2.68e-08
O53_L3_316316_idba_bin.167	d__Bacteria;p__Bacteroidota;c__Bacteroidia;o__Bacteroidales;f__P3;g__UBA3388;s__	9.46058	20.3287	3.29332	7.46363	5.43963	23.3741	0.00531987	0.0078634
O53_L3_316316_idba_bin.61	d__Bacteria;p__Firmicutes;c__Bacilli;o__RFN20;f__CAG-826;g__UBA4855;s__	0.260628	2.388	0.0280613	0.177831	33.6191	84.3373	8.03e-12	8.88e-11
O54_L4_305305_idba_bin.125	d__Bacteria;p__Cyanobacteria;c__Vampirovibrionia;o__Gastranaerophilales;f__Gastranaerophilaceae;g__QAMI01;s__	3.84004	19.3605	0.425161	1.42011	0.0120119	0.0563083	2.07e-06	5.86e-06
O54_L4_305305_idba_bin.164	d__Bacteria;p__Cyanobacteria;c__Vampirovibrionia;o__Gastranaerophilales;f__Gastranaerophilaceae;g__CAG-306;s__	3.19236	8.40549	2.52757	5.91116	0.702552	2.09376	0.000107684	0.000213935
O55_L1_317317_idba_bin.102	d__Bacteria;p__Proteobacteria;c__Gammaproteobacteria;o__Burkholderiales;f__Burkholderiaceae;g__Sutterella;s__	0.247801	1.47554	0.156452	0.843711	6.49145	10.5875	7.09e-16	8.47e-14
O55_L1_317317_idba_bin.81	d__Bacteria;p__Bacteroidota;c__Bacteroidia;o__Bacteroidales;f__Marinifilaceae;g__Butyricimonas;s__	5.1865	5.67455	6.41972	6.53126	11.6406	8.67182	2.42e-05	5.49e-05
O56_L1_318318_idba_bin.55	d__Bacteria;p__Spirochaetota;c__Spirochaetia;o__Treponematales;f__Treponemataceae;g__;s__	0.520244	1.33147	0.437137	0.754562	2.02219	7.77275	0.00646865	0.00938322
O58_L4_306306_idba_bin.29	d__Bacteria;p__Firmicutes_A;c__Clostridia;o__Oscillospirales;f__Ruminococcaceae;g__Faecalibacterium;s__	5.6124	20.4936	5.03397	15.223	18.0953	31.9084	1.15e-05	2.78e-05
O58_L4_306306_idba_bin.5	d__Bacteria;p__Bacteroidota;c__Bacteroidia;o__Bacteroidales;f__UBA932;g__RC9;s__	11.8891	57.61	9.26162	35.6353	129.391	176.394	1.15e-08	5.23e-08
O6_L1_382382_idba_bin.112	d__Bacteria;p__Firmicutes_A;c__Clostridia;o__Oscillospirales;f__Oscillospiraceae;g__UBA1777;s__	1.49954	3.18579	0.830514	3.47036	0.149034	0.520266	7.4e-11	6.19e-10
O6_L1_382382_idba_bin.16	d__Bacteria;p__Cyanobacteria;c__Vampirovibrionia;o__Gastranaerophilales;f__Gastranaerophilaceae;g__CAG-196;s__	0.557807	1.74016	2.10437	10.907	0.025957	0.137842	2.56e-08	1.09e-07
O6_L1_382382_idba_bin.2	d__Bacteria;p__Bacteroidota;c__Bacteroidia;o__Bacteroidales;f__Bacteroidaceae;g__Bacteroides;s__	3.05173	6.22553	4.57822	9.41865	2.69068	5.54624	0.0548145	0.068043
O6_L1_382382_idba_bin.3	d__Bacteria;p__Bacteroidota;c__Bacteroidia;o__Bacteroidales;f__Rikenellaceae;g__Tidjanibacter;s__	5.36837	9.5122	11.9025	22.3176	2.36416	4.14941	0.0716424	0.0875357
O6_L1_382382_idba_bin.5	d__Bacteria;p__Firmicutes_A;c__Clostridia;o__Oscillospirales;f__Ruminococcaceae;g__;s__	0.947741	2.56447	1.0093	3.59056	0.000793194	0.00441631	0.000200148	0.000382316
O6_L1_382382_idba_bin.55	d__Bacteria;p__Firmicutes_A;c__Clostridia;o__Oscillospirales;f__Oscillospiraceae;g__Lawsonibacter;s__	1.10466	1.47541	1.60431	5.11581	0.290284	0.142594	1.1e-13	2.52e-12
O6_L1_382382_idba_bin.73	d__Bacteria;p__Bacteroidota;c__Bacteroidia;o__Bacteroidales;f__Rikenellaceae;g__Tidjanibacter;s__	3.83348	11.0705	2.19669	6.00973	0.0166045	0.0756564	1.13e-05	2.73e-05
O61_L4_308308_idba_bin.120	d__Bacteria;p__Bacteroidota;c__Bacteroidia;o__Bacteroidales;f__Barnesiellaceae;g__Barnesiella;s__Barnesiella sp002159975	12.2798	30.7341	13.9624	23.7003	19.244	18.2323	0.015483	0.0209799
O61_L4_308308_idba_bin.14	d__Bacteria;p__Fusobacteriota;c__Fusobacteriia;o__Fusobacteriales;f__Fusobacteriaceae;g__Fusobacterium_A;s__Fusobacterium_A mortiferum	3.37146	21.7366	14.9335	61.4874	17.5002	77.9946	0.167299	0.192706
O62_L3_317317_idba_bin.20	d__Bacteria;p__Firmicutes;c__Bacilli;o__Lactobacillales;f__Lactobacillaceae;g__Lactobacillus;s__Lactobacillus kitasatonis	2.47015	7.35366	3.79472	10.7824	9.99137	26.1045	0.157932	0.182386
O62_L3_317317_idba_bin.33	d__Bacteria;p__Proteobacteria;c__Gammaproteobacteria;o__Burkholderiales;f__Burkholderiaceae;g__Duodenibacillus;s__Duodenibacillus sp900538905	12.9303	12.5942	14.3338	11.2505	7.75415	6.94585	0.00826614	0.0117618
O62_L3_317317_idba_bin.65	d__Bacteria;p__Verrucomicrobiota;c__Kiritimatiellae;o__RFP12;f__W1P29-020;g__W1P29-020;s__	65.4385	175.946	20.6891	73.9586	0.318198	1.61072	5.74e-12	6.59e-11
O62_L3_317317_idba_bin.96	d__Bacteria;p__Spirochaetota;c__Spirochaetia;o__Sphaerochaetales;f__Sphaerochaetaceae;g__;s__	6.18576	7.29278	9.172	8.12974	7.91502	7.82773	0.00288104	0.00445727
O63_L3_318318_idba_bin.145	d__Bacteria;p__Firmicutes_A;c__Clostridia;o__Oscillospirales;f__Oscillospiraceae;g__CAG-110;s__	4.09419	21.1609	0.670843	2.48341	0.0293211	0.0533821	3.33e-16	4.97e-14
O65_L3_319319_idba_bin.113	d__Bacteria;p__Bacteroidota;c__Bacteroidia;o__Bacteroidales;f__Bacteroidaceae;g__Phocaeicola;s__Phocaeicola sp900553715	9.69213	31.6071	30.8502	71.038	11.5416	47.543	0.00705174	0.0101224
O65_L3_319319_idba_bin.3	d__Archaea;p__Thermoplasmatota;c__Thermoplasmata;o__Methanomassiliicoccales;f__Methanomethylophilaceae;g__MX-02;s__	1.47112	8.95622	0.0214735	0.0481361	0.00105384	0.0031979	3.75e-13	6.71e-12
O65_L3_319319_idba_bin.56	d__Bacteria;p__Firmicutes_A;c__Clostridia;o__Oscillospirales;f__Oscillospiraceae;g__Lawsonibacter;s__	2.55613	6.59667	1.55462	2.47178	0.323367	0.166832	4.51e-14	1.3e-12
O65_L3_319319_idba_bin.57	d__Bacteria;p__Firmicutes_C;c__Negativicutes;o__Acidaminococcales;f__Acidaminococcaceae;g__Phascolarctobacterium;s__	14.5178	15.1641	10.7778	12.3262	0.56237	2.17069	4.15e-12	4.92e-11
O65_L3_319319_idba_bin.74	d__Bacteria;p__Firmicutes_A;c__Clostridia;o__Peptostreptococcales;f__Anaerovoracaceae;g__;s__	1.50137	3.76711	1.03938	1.08706	2.7897	6.26513	0.969848	0.97202
O67_L3_321321_idba_bin.117	d__Bacteria;p__Firmicutes_A;c__Clostridia_A;o__Christensenellales;f__UBA1242;g__UBA11517;s__	2.93818	13.9239	0.14712	0.659527	0.0179766	0.10009	3.64e-07	1.19e-06
O67_L3_321321_idba_bin.156	d__Bacteria;p__Verrucomicrobiota;c__Verrucomicrobiae;o__Verrucomicrobiales;f__Akkermansiaceae;g__Akkermansia;s__	0.792402	5.16988	0.628378	4.41574	0	0	0.310213	0.339621
O67_L3_321321_idba_bin.86	d__Bacteria;p__Verrucomicrobiota;c__Lentisphaeria;o__Victivallales;f__UBA1829;g__;s__	1.49081	9.73068	0.748983	1.39497	0.489141	1.36543	9e-05	0.000181323
O68_L3_322322_idba_bin.103	d__Bacteria;p__Bacteroidota;c__Bacteroidia;o__Bacteroidales;f__P3;g__;s__	3.05612	12.6099	3.17798	14.5086	7.65292	9.68786	5.26e-06	1.36e-05
O68_L3_322322_idba_bin.114	d__Bacteria;p__Bacteroidota;c__Bacteroidia;o__Bacteroidales;f__UBA932;g__UBA1232;s__	6.06006	13.6588	4.73904	10.0912	0.535308	1.63321	3.15e-10	2.16e-09
O68_L3_322322_idba_bin.29	d__Bacteria;p__Bacteroidota;c__Bacteroidia;o__Bacteroidales;f__Rikenellaceae;g__Alistipes_A;s__Alistipes_A sp900546005	4.33278	5.13368	4.87952	5.22991	6.94236	4.60549	0.00132426	0.00215885
O68_L3_322322_idba_bin.62	d__Bacteria;p__Firmicutes_A;c__Clostridia;o__Oscillospirales;f__Oscillospiraceae;g__UBA9475;s__UBA9475 sp002161675	8.84146	16.5633	18.3435	30.8092	3.73578	8.78517	1.36e-07	4.89e-07
O68_L3_322322_idba_bin.7	d__Bacteria;p__Firmicutes_A;c__Clostridia;o__Peptostreptococcales;f__Anaerovoracaceae;g__CAG-145;s__	3.16777	5.50373	1.77423	1.41436	1.4679	1.51957	3.96e-05	8.55e-05
O69_L3_307307_idba_bin.5	d__Bacteria;p__Proteobacteria;c__Gammaproteobacteria;o__Enterobacterales;f__Succinivibrionaceae;g__;s__	4.97874	36.6966	4.97198	17.5368	1.49753	8.33789	0.135029	0.157769
O69_L3_323323_idba_bin.12	d__Bacteria;p__Bacteroidota;c__Bacteroidia;o__Bacteroidales;f__Bacteroidaceae;g__Paraprevotella;s__	6.34432	8.1734	5.35552	8.24505	3.27166	3.1163	0.0970385	0.116109
O69_L3_323323_idba_bin.128	d__Bacteria;p__Bacteroidota;c__Bacteroidia;o__Bacteroidales;f__Bacteroidaceae;g__Prevotella;s__Prevotella sp000436595	4.61351	16.4908	10.0396	23.2573	41.5474	50.0936	1.61e-10	1.18e-09
O7_L3_310310_idba_bin.1	d__Bacteria;p__Firmicutes;c__Bacilli;o__RFN20;f__CAG-826;g__UBA4855;s__	13.6737	88.0219	25.6534	108.967	0.448587	2.25142	0.128474	0.15077
O7_L3_310310_idba_bin.114	d__Bacteria;p__Proteobacteria;c__Alphaproteobacteria;o__Rickettsiales;f__UBA1997;g__;s__	4.973	10.6094	4.94649	15.6495	0.627836	2.26535	2.46e-05	5.56e-05
O7_L3_310310_idba_bin.12	d__Bacteria;p__Cyanobacteria;c__Vampirovibrionia;o__Gastranaerophilales;f__Gastranaerophilaceae;g__Zag1;s__	0.928942	5.17533	1.96058	8.5856	0.0974408	0.252161	0.0180126	0.0241155
O7_L3_310310_idba_bin.125	d__Bacteria;p__Bacteroidota;c__Bacteroidia;o__Bacteroidales;f__Muribaculaceae;g__;s__	8.52942	21.043	8.46026	21.582	36.2008	41.6727	1.84e-07	6.44e-07
O7_L3_310310_idba_bin.29	d__Bacteria;p__Cyanobacteria;c__Vampirovibrionia;o__Gastranaerophilales;f__Gastranaerophilaceae;g__QAMI01;s__	2.58229	7.04916	3.45761	19.2683	0.0646345	0.203498	3.25e-09	1.72e-08
O72_L2_361361_idba_bin.132	d__Bacteria;p__Firmicutes;c__Bacilli;o__Acholeplasmatales;f__Anaeroplasmataceae;g__;s__	12.5577	36.0406	35.8961	96.6032	3.6644	13.2287	0.000348012	0.000636304
O72_L2_361361_idba_bin.152	d__Bacteria;p__Firmicutes_A;c__Clostridia;o__Lachnospirales;f__Lachnospiraceae;g__GCA-900066575;s__	0.395567	1.96683	1.83711	11.573	0.0255401	0.0307767	0.187178	0.213816
O72_L2_361361_idba_bin.39	d__Bacteria;p__Elusimicrobiota;c__Elusimicrobia;o__Elusimicrobiales;f__Elusimicrobiaceae;g__UBA1436;s__	1.18797	4.57814	0.54529	3.61182	0.0895305	0.225153	0.0139608	0.0190181
O72_L2_361361_idba_bin.42	d__Bacteria;p__Cyanobacteria;c__Vampirovibrionia;o__Gastranaerophilales;f__Gastranaerophilaceae;g__;s__	1.19156	4.94401	2.03426	10.9422	0.00398616	0.0172688	1.73e-10	1.26e-09
O72_L2_361361_idba_bin.55	d__Bacteria;p__Firmicutes_A;c__Clostridia_A;o__Christensenellales;f__UBA3700;g__;s__	48.4776	110.343	43.1214	83.1105	25.3256	103.875	5.67e-09	2.79e-08
O72_L2_361361_idba_bin.62	d__Bacteria;p__Firmicutes;c__Bacilli;o__RF39;f__CAG-822;g__UMGS2016;s__	3.1707	7.76501	2.43464	6.38009	0.419367	2.14325	1.89e-07	6.61e-07
O72_L2_361361_idba_bin.66	d__Bacteria;p__Bacteroidota;c__Bacteroidia;o__Bacteroidales;f__Bacteroidaceae;g__;s__	15.7175	50.6721	28.9582	108.895	0.0458016	0.230155	1.62e-09	9.23e-09
O73_L3_325325_idba_bin.111	d__Bacteria;p__Firmicutes_A;c__Clostridia_A;o__Christensenellales;f__Borkfalkiaceae;g__Borkfalkia;s__	1.42454	3.66965	0.538775	0.540566	0.126738	0.156075	6.66e-11	5.71e-10
O73_L3_325325_idba_bin.46	d__Bacteria;p__Firmicutes;c__Bacilli;o__RF39;f__CAG-822;g__CAG-822;s__	5.11223	10.6615	2.73986	5.11113	3.75161	7.31095	9.84e-06	2.42e-05
O73_L3_325325_idba_bin.58	d__Bacteria;p__Firmicutes_A;c__Clostridia_A;o__Christensenellales;f__Borkfalkiaceae;g__UBA11940;s__UBA11940 sp900549005	4.82251	12.9858	1.75149	3.50549	0.325977	0.978685	3.24e-07	1.08e-06
O73_L3_325325_idba_bin.68	d__Bacteria;p__Spirochaetota;c__Spirochaetia;o__Sphaerochaetales;f__Sphaerochaetaceae;g__;s__	1.0573	7.03338	0.807861	5.77628	3.6e-05	0.000200619	0.00673365	0.0097047
O73_L3_325325_idba_bin.69	d__Bacteria;p__Firmicutes_A;c__Clostridia_A;o__Christensenellales;f__UBA3700;g__;s__	31.2725	71.5683	26.5383	55.7624	4.9953	19.7264	1.23e-07	4.48e-07
O74_L3_326326_idba_bin.11	d__Bacteria;p__Cyanobacteria;c__Vampirovibrionia;o__Gastranaerophilales;f__Gastranaerophilaceae;g__UMGS1585;s__	3.8034	13.6124	1.83194	6.32364	0.22068	0.769905	1.05e-05	2.55e-05
O74_L3_326326_idba_bin.20	d__Bacteria;p__Firmicutes_A;c__Clostridia;o__Lachnospirales;f__Lachnospiraceae;g__;s__	2.58717	2.9575	2.73012	2.40479	2.7255	2.07439	0.320237	0.349954
O75_L1_348348_idba_bin.105	d__Bacteria;p__Bacteroidota;c__Bacteroidia;o__Bacteroidales;f__Rikenellaceae;g__Alistipes_A;s__	2.19166	3.47013	1.44337	2.61237	0.0244357	0.136052	2.1e-08	9.14e-08
O75_L1_348348_idba_bin.112	d__Bacteria;p__Firmicutes_A;c__Clostridia_A;o__Christensenellales;f__DTU072;g__;s__	16.8074	113.209	0.320745	1.5568	0.124491	0.316107	7.83e-12	8.7e-11
O75_L1_348348_idba_bin.16	d__Bacteria;p__Cyanobacteria;c__Vampirovibrionia;o__Gastranaerophilales;f__;g__;s__	1.806	7.23774	0.390138	1.77271	0.000687452	0.00368404	9.4e-08	3.49e-07
O75_L1_348348_idba_bin.2	d__Bacteria;p__Firmicutes;c__Bacilli;o__Lactobacillales;f__Streptococcaceae;g__Streptococcus;s__Streptococcus salivarius	0.467406	3.63527	0.0142915	0.0427563	0.00867574	0.0425368	0.503564	0.531474
O75_L1_348348_idba_bin.52	d__Bacteria;p__Firmicutes_A;c__Clostridia_A;o__Christensenellales;f__Borkfalkiaceae;g__UMGS1004;s__	3.01454	9.88468	0.332568	0.956498	0.0150995	0.0134653	5.75e-09	2.82e-08
O75_L1_348348_idba_bin.68	d__Bacteria;p__Elusimicrobiota;c__Elusimicrobia;o__Elusimicrobiales;f__Elusimicrobiaceae;g__UBA1174;s__	1.85596	8.24722	0.0443127	0.131267	0.000749806	0.00243459	3.81e-05	8.3e-05
O75_L1_348348_idba_bin.69	d__Bacteria;p__Firmicutes_A;c__Clostridia_A;o__Christensenellales;f__UBA3700;g__;s__	7.06065	49.4865	1.72867	13.7924	0.00386561	0.0120631	2.02e-08	8.82e-08
O75_L1_348348_idba_bin.77	d__Bacteria;p__Firmicutes_A;c__Clostridia;o__Oscillospirales;f__Oscillospiraceae;g__CAG-110;s__	0.68474	5.16265	0.218667	1.35998	0.039617	0.0227302	4.08e-13	7.03e-12
O76_L3_328328_idba_bin.45	d__Bacteria;p__Firmicutes_A;c__Clostridia;o__TANB77;f__CAG-508;g__CAG-269;s__	5.05121	10.6336	2.60134	3.88977	2.22941	1.81598	0.0222382	0.0293125
O76_L3_328328_idba_bin.61	d__Bacteria;p__Firmicutes_A;c__Clostridia;o__Oscillospirales;f__Acutalibacteraceae;g__UMGS263;s__	2.59854	11.5966	1.88673	5.86227	0.00344668	0.00912907	5.62e-05	0.000118109
O76_L3_328328_idba_bin.88	d__Bacteria;p__Firmicutes_A;c__Clostridia;o__Lachnospirales;f__Lachnospiraceae;g__Mediterraneibacter;s__	17.149	28.5404	16.8319	26.1031	6.87042	26.4459	0.00240999	0.0037729
O77_L2_309309_idba_bin.20	d__Bacteria;p__Verrucomicrobiota;c__Kiritimatiellae;o__RFP12;f__UBA3636;g__;s__	6.71282	11.2798	2.9692	7.96489	0.00255503	0.0107078	8.04e-09	3.83e-08
O77_L2_309309_idba_bin.3	d__Bacteria;p__Proteobacteria;c__Alphaproteobacteria;o__RF32;f__UBA3637;g__;s__	5.3364	40.6161	0	0	0	0	0.00308618	0.0047378
O80_L1_310310_idba_bin.19	d__Bacteria;p__Proteobacteria;c__Gammaproteobacteria;o__Enterobacterales;f__Succinivibrionaceae;g__;s__	5.52559	28.6739	4.66079	18.7058	0.0736623	0.317766	0.0259982	0.0340181
O80_L2_310310_idba_bin.31	d__Bacteria;p__Firmicutes;c__Bacilli;o__Acholeplasmatales;f__Anaeroplasmataceae;g__;s__	6.114	16.6831	4.8879	31.2731	0.947925	5.19426	0.000302953	0.000559634
O80_L2_310310_idba_bin.4	d__Bacteria;p__Bacteroidota;c__Bacteroidia;o__Bacteroidales;f__Bacteroidaceae;g__Prevotella;s__	9.6495	15.9979	15.3784	27.4577	12.2881	12.4868	0.0283926	0.0369889
O80_L2_310310_idba_bin.45	d__Bacteria;p__Bacteroidota;c__Bacteroidia;o__Bacteroidales;f__Muribaculaceae;g__CAG-279;s__	4.36306	19.5684	8.74804	27.2025	0.00843945	0.0278297	0.00125337	0.00205697
O80_L2_310310_idba_bin.52	d__Bacteria;p__Firmicutes;c__Bacilli;o__RFN20;f__CAG-826;g__UBA4855;s__	2.71856	24.2564	3.87711	21.2657	2.59882	10.29	0.310193	0.339621
O80_L3_331331_idba_bin.160	d__Bacteria;p__Cyanobacteria;c__Vampirovibrionia;o__Gastranaerophilales;f__;g__;s__	21.7692	81.9248	2.4654	12.048	0.111034	0.552708	4.35e-08	1.75e-07
O80_L3_331331_idba_bin.4	d__Bacteria;p__Firmicutes_A;c__Clostridia;o__Oscillospirales;f__Acutalibacteraceae;g__CAG-180;s__	0.603623	2.94334	0.147446	0.403935	0.0695044	0.250011	0.000272049	0.000506203
O80_L3_331331_idba_bin.82	d__Bacteria;p__Proteobacteria;c__Alphaproteobacteria;o__RF32;f__CAG-239;g__CAG-495;s__	5.84451	17.3528	2.06099	4.88154	0.00817713	0.0358341	8.52e-09	4.02e-08
O81_L4_336336_idba_bin.163	d__Bacteria;p__Firmicutes;c__Bacilli;o__Acholeplasmatales;f__Anaeroplasmataceae;g__;s__	11.3774	37.1563	8.24001	25.6558	4.11699	15.1108	0.0732308	0.0893545
O81_L4_336336_idba_bin.47	d__Bacteria;p__Bacteroidota;c__Bacteroidia;o__Bacteroidales;f__Rikenellaceae;g__Alistipes_A;s__Alistipes_A sp900539755	3.49798	6.4045	4.11225	7.17714	1.3763	3.64649	0.00252368	0.00393844
O82_L2_349349_idba_bin.145	d__Bacteria;p__Firmicutes_A;c__Clostridia;o__Lachnospirales;f__Lachnospiraceae;g__;s__	3.13126	3.86264	3.40448	4.01409	1.88839	3.27813	0.00691516	0.00995026
O82_L2_349349_idba_bin.72	d__Bacteria;p__Bacteroidota;c__Bacteroidia;o__Bacteroidales;f__Tannerellaceae;g__Parabacteroides;s__	11.6428	16.0559	11.5585	18.7351	8.71946	14.7437	0.76338	0.778604
O84_L1_386386_idba_bin.113	d__Bacteria;p__Spirochaetota;c__Brachyspirae;o__Brachyspirales;f__Brachyspiraceae;g__Brachyspira;s__Brachyspira pilosicoli	11.589	52.7805	60.0886	187.515	0.156064	0.155464	3.67e-08	1.5e-07
O84_L1_386386_idba_bin.154	d__Bacteria;p__Firmicutes_A;c__Clostridia;o__Oscillospirales;f__Butyricicoccaceae;g__Agathobaculum;s__	2.89204	5.70856	1.36096	4.52716	0.570523	0.542486	5.01e-07	1.59e-06
O84_L1_386386_idba_bin.156	d__Bacteria;p__Firmicutes_A;c__Clostridia_A;o__Christensenellales;f__UBA4651;g__UBA7867;s__	0.788534	5.49012	1.32347	5.58012	0.515247	2.86878	0.145396	0.168889
O84_L1_386386_idba_bin.188	d__Bacteria;p__Actinobacteriota;c__Coriobacteriia;o__Coriobacteriales;f__Coriobacteriaceae;g__Collinsella;s__	1.43608	1.96113	2.58056	9.85969	1.8459	1.88906	0.0766176	0.0931695
O84_L1_386386_idba_bin.58	d__Bacteria;p__Firmicutes_A;c__Clostridia;o__Oscillospirales;f__Acutalibacteraceae;g__;s__	2.26692	3.12657	3.6656	5.09228	0.396056	0.999962	1.29e-08	5.84e-08
O84_L1_386386_idba_bin.71	d__Bacteria;p__Firmicutes;c__Bacilli;o__Lactobacillales;f__Lactobacillaceae;g__Lactobacillus;s__Lactobacillus johnsonii	0.151828	0.542841	2.442	17.1549	0.659525	1.66603	0.00653667	0.00947421
O84_L1_386386_idba_bin.91	d__Bacteria;p__Proteobacteria;c__Alphaproteobacteria;o__Rs-D84;f__Rs-D84;g__Rs-D84;s__	4.86722	10.5014	2.1747	7.44941	2.05821	3.94757	0.000115396	0.000228241
O89_L4_395395_idba_bin.134	d__Bacteria;p__Firmicutes_A;c__Clostridia_A;o__Christensenellales;f__CAG-138;g__UBA5394;s__UBA5394 sp003150565	5.48766	8.83503	1.54835	2.72508	0.0843661	0.22684	2.26e-15	1.76e-13
O89_L4_395395_idba_bin.143	d__Bacteria;p__Spirochaetota;c__Spirochaetia;o__Sphaerochaetales;f__Sphaerochaetaceae;g__Spiro-01;s__	13.3859	21.1889	4.97398	10.8137	0.705656	2.02502	4.69e-09	2.39e-08
O89_L4_395395_idba_bin.44	d__Bacteria;p__Firmicutes_A;c__Clostridia;o__Oscillospirales;f__Ruminococcaceae;g__Gemmiger;s__	6.51125	11.3827	1.99902	2.61737	1.18544	0.938676	3.67e-06	9.74e-06
O89_L4_395395_idba_bin.54	d__Bacteria;p__Firmicutes;c__Bacilli;o__RFN20;f__CAG-288;g__;s__	0.858096	6.58777	0.100055	0.764997	0.014129	0.0366706	0.187404	0.213937
O89_L4_395395_idba_bin.58	d__Bacteria;p__Bacteroidota;c__Bacteroidia;o__Bacteroidales;f__UBA932;g__RC9;s__	14.6769	31.8165	10.3739	22.0166	5.59068	16.9838	0.000716372	0.00124014
O89_L4_395395_idba_bin.59	d__Bacteria;p__Campylobacterota;c__Campylobacteria;o__Campylobacterales;f__Helicobacteraceae;g__Helicobacter_F;s__Helicobacter_F sp002287135	3.99824	19.2312	3.26371	14.0434	6.51722	28.821	0.155437	0.179852
O9_L1_383383_idba_bin.123	d__Bacteria;p__Cyanobacteria;c__Vampirovibrionia;o__Gastranaerophilales;f__Gastranaerophilaceae;g__;s__	1.87057	9.16352	0.974735	4.62585	0.216655	1.19408	2.27e-08	9.8e-08
O9_L1_383383_idba_bin.137	d__Bacteria;p__Bacteroidota;c__Bacteroidia;o__Bacteroidales;f__UBA932;g__RC9;s__RC9 sp001915575	19.0335	15.6842	17.0388	13.3121	19.1301	12.0978	0.601945	0.626079
O9_L1_383383_idba_bin.151	d__Bacteria;p__Bacteroidota;c__Bacteroidia;o__Bacteroidales;f__Tannerellaceae;g__Parabacteroides;s__	13.6852	13.0935	10.7024	10.6129	4.84179	3.85433	0.000209505	0.00039642
O9_L1_383383_idba_bin.152	d__Bacteria;p__Spirochaetota;c__Spirochaetia;o__Sphaerochaetales;f__Sphaerochaetaceae;g__;s__	4.97267	15.7601	2.53083	6.43758	0.711021	1.64594	0.00012929	0.000253207
O9_L1_383383_idba_bin.23	d__Bacteria;p__Bacteroidota;c__Bacteroidia;o__Bacteroidales;f__UBA932;g__RC9;s__	8.75479	17.2328	5.16611	6.58857	2.38429	2.7166	0.00120561	0.00199635
O9_L1_383383_idba_bin.45	d__Bacteria;p__Firmicutes_A;c__Clostridia;o__Lachnospirales;f__Lachnospiraceae;g__SZUA-448;s__	1.76102	4.11953	0.164015	0.539179	0.00235471	0.0131105	1.52e-09	8.75e-09
O9_L1_383383_idba_bin.55	d__Bacteria;p__Firmicutes;c__Bacilli;o__RF39;f__CAG-1000;g__CAG-460;s__	3.40386	8.17416	0.97629	2.27481	0.26623	0.831088	1.45e-13	3.12e-12
O9_L1_383383_idba_bin.72	d__Bacteria;p__Cyanobacteria;c__Vampirovibrionia;o__Gastranaerophilales;f__Gastranaerophilaceae;g__CAG-306;s__	4.301	15.3367	4.29381	23.9898	0.00768561	0.0417377	2.74e-09	1.5e-08
O9_L1_383383_idba_bin.85	d__Bacteria;p__Spirochaetota;c__Spirochaetia;o__Sphaerochaetales;f__Sphaerochaetaceae;g__;s__	4.65013	7.71503	4.69172	5.72044	6.7639	4.71186	0.00187803	0.00298551
O9_L1_383383_idba_bin.9	d__Bacteria;p__Bacteroidota;c__Bacteroidia;o__Bacteroidales;f__UBA932;g__RC9;s__	4.42211	10.4798	2.48159	3.68569	0.977085	2.57163	2.16e-05	4.95e-05
O9_L1_383383_idba_bin.98	d__Bacteria;p__Firmicutes_A;c__Clostridia_A;o__Christensenellales;f__UBA1242;g__UBA11517;s__	3.9093	30.0999	0.202522	0.843447	0.000366548	0.00154238	2.14e-12	2.8e-11
O90_L3_308308_idba_bin.147	d__Bacteria;p__Firmicutes_A;c__Clostridia_A;o__Christensenellales;f__Borkfalkiaceae;g__Borkfalkia;s__	2.4954	3.13316	4.02468	4.38031	3.73992	3.76292	0.00303085	0.00466887
O90_L3_308308_idba_bin.148	d__Bacteria;p__Firmicutes_A;c__Clostridia_A;o__Christensenellales;f__CAG-138;g__UBA5394;s__UBA5394 sp900542615	2.60863	7.39617	0.974931	3.11575	0.193349	0.567196	1.25e-12	1.85e-11
O90_L3_308308_idba_bin.155	d__Bacteria;p__Bacteroidota;c__Bacteroidia;o__Bacteroidales;f__Rikenellaceae;g__Alistipes_A;s__Alistipes_A sp900545315	0.491325	2.23739	1.53649	4.8866	5.81305	7.68912	4.99e-06	1.3e-05
O90_L3_308308_idba_bin.62	d__Bacteria;p__Firmicutes_A;c__Clostridia_A;o__Christensenellales;f__CAG-138;g__UMGS1241;s__UMGS1241 sp900549955	2.15115	5.26314	0.585843	0.933743	0.487944	1.47702	1.41e-10	1.04e-09
O90_L3_308308_idba_bin.67	d__Bacteria;p__Firmicutes_A;c__Clostridia;o__Monoglobales_A;f__UBA9506;g__;s__	0.242668	2.08263	0.0221391	0.0906362	0.00255552	0.0142285	0.00121175	0.00200413
O90_L3_308308_idba_bin.73	d__Bacteria;p__Firmicutes_A;c__Clostridia_A;o__Christensenellales;f__CAG-74;g__;s__	2.80034	3.74264	0.918944	1.08166	0.687158	1.02455	1.14e-12	1.71e-11
O90_L3_308308_idba_bin.78	d__Bacteria;p__Firmicutes_A;c__Clostridia_A;o__Christensenellales;f__Borkfalkiaceae;g__UBA1259;s__	3.64864	6.02674	2.5892	5.46728	1.51914	2.41329	6.5e-05	0.000134651
O91_L4_309309_idba_bin.126	d__Bacteria;p__Spirochaetota;c__Spirochaetia;o__Sphaerochaetales;f__Sphaerochaetaceae;g__Spiro-01;s__	7.17019	14.6861	1.91464	5.89217	0.0289689	0.119254	5.02e-11	4.47e-10
O91_L4_309309_idba_bin.158	d__Bacteria;p__Firmicutes_A;c__Clostridia;o__Oscillospirales;f__Ruminococcaceae;g__Gemmiger;s__	2.40461	5.03341	2.20692	3.74391	3.86561	4.46265	9.5e-06	2.34e-05
O93_L4_310310_idba_bin.138	d__Bacteria;p__Firmicutes_A;c__Clostridia;o__Lachnospirales;f__Lachnospiraceae;g__UBA7182;s__UBA7182 sp002160135	3.58741	5.64661	4.03896	4.94538	3.59175	3.32372	0.0517201	0.06456
O93_L4_310310_idba_bin.78	d__Bacteria;p__Spirochaetota;c__Spirochaetia;o__Sphaerochaetales;f__Sphaerochaetaceae;g__;s__	1.5387	3.29608	0.972002	1.204	1.29556	0.968583	0.0280748	0.0366015
O94_L4_311311_idba_bin.109	d__Bacteria;p__Firmicutes_A;c__Clostridia;o__Lachnospirales;f__Lachnospiraceae;g__V9D3004;s__	0.221672	2.34282	0.00116159	0.00690679	0.0216488	0.120535	0.522923	0.549449
O94_L4_311311_idba_bin.12	d__Bacteria;p__Bacteroidota;c__Bacteroidia;o__Bacteroidales;f__Bacteroidaceae;g__Phocaeicola;s__	2.83641	31.2608	0.132722	0.421356	0.262291	0.361867	0.143769	0.167435
O94_L4_311311_idba_bin.90	d__Bacteria;p__Elusimicrobiota;c__Elusimicrobia;o__Elusimicrobiales;f__Elusimicrobiaceae;g__UBA1436;s__	4.29193	26.5135	1.53009	5.95011	20.3165	55.7552	0.000360942	0.000657259
O94_L4_311311_idba_bin.92	d__Bacteria;p__Firmicutes_A;c__Clostridia;o__Lachnospirales;f__Lachnospiraceae;g__Blautia;s__	1.44512	3.31707	1.63073	3.52117	1.82167	3.41716	0.000259531	0.000484421
O94_L4_311311_idba_bin.99	d__Bacteria;p__Firmicutes_A;c__Clostridia;o__Lachnospirales;f__Lachnospiraceae;g__;s__	0.651323	4.87375	0.00327341	0.0237999	0.056845	0.315139	0.0377825	0.0482043
O95_L1_312312_idba_bin.133	d__Bacteria;p__Firmicutes;c__Bacilli;o__RFN20;f__CAG-826;g__UBA4855;s__	6.19279	73.5999	0.00681156	0.0306315	0.00525903	0.0206661	0.261254	0.289923
O95_L1_312312_idba_bin.46	d__Bacteria;p__Firmicutes_C;c__Negativicutes;o__Acidaminococcales;f__Acidaminococcaceae;g__Phascolarctobacterium;s__	19.8778	20.5663	14.7673	17.3444	1.16011	3.25327	1.47e-11	1.47e-10
O95_L1_312312_idba_bin.61	d__Bacteria;p__Firmicutes_A;c__Clostridia;o__Oscillospirales;f__Oscillospiraceae;g__;s__	8.65665	16.5805	2.35927	4.47063	0.420079	1.52069	4.72e-17	1.69e-14
O96_L3_H543_idba_bin.15	d__Bacteria;p__Elusimicrobiota;c__Elusimicrobia;o__Elusimicrobiales;f__Elusimicrobiaceae;g__;s__	1.14915	4.32025	0.115931	0.422917	0.0605725	0.310076	0.00022801	0.000429166
O97_L4_313313_idba_bin.106	d__Bacteria;p__Firmicutes_A;c__Clostridia;o__Peptostreptococcales;f__Anaerovoracaceae;g__UBA1422;s__	1.45509	6.03707	0.0782506	0.248009	0.00164503	0.00685589	1.46e-11	1.47e-10
O97_L4_313313_idba_bin.122	d__Bacteria;p__Firmicutes_A;c__Clostridia;o__Oscillospirales;f__CAG-272;g__QALR01;s__QALR01 sp900542425	3.39273	6.0842	2.05536	5.26898	0.8818	3.27458	3.45e-10	2.32e-09
O97_L4_313313_idba_bin.135	d__Bacteria;p__Campylobacterota;c__Campylobacteria;o__Campylobacterales;f__Campylobacteraceae;g__Campylobacter_D;s__Campylobacter_D coli	1.2895	10.8807	0.30678	1.06989	0.267354	1.48685	0.0527054	0.0656982
O97_L4_313313_idba_bin.137	d__Bacteria;p__Desulfobacterota;c__Desulfovibrionia;o__Desulfovibrionales;f__Desulfovibrionaceae;g__Desulfovibrio;s__	2.87562	5.92565	1.33819	3.50276	0.90725	2.15768	0.0087251	0.0123755
O97_L4_313313_idba_bin.4	d__Bacteria;p__Firmicutes_A;c__Clostridia_A;o__Christensenellales;f__CAG-138;g__UBA1685;s__	1.19188	2.47983	0.447823	0.718731	0.277547	0.494344	4.47e-11	4.06e-10
O97_L4_313313_idba_bin.69	d__Bacteria;p__Firmicutes_A;c__Clostridia;o__Oscillospirales;f__Oscillospiraceae;g__Lawsonibacter;s__	2.8995	7.95163	3.0388	6.76845	0.387602	0.517583	1.34e-10	9.96e-10
O97_L4_313313_idba_bin.81	d__Bacteria;p__Firmicutes;c__Bacilli;o__RF39;f__CAG-1000;g__CAG-460;s__	2.94538	8.43456	0.160913	0.536159	0.411967	2.13134	3.11e-16	4.97e-14
O98_L3_H547_idba_bin.27	d__Bacteria;p__Proteobacteria;c__Alphaproteobacteria;o__RF32;f__CAG-239;g__CAG-267;s__	12.1011	44.2532	4.43453	18.2955	4.24624	16.5816	0.0080423	0.0114707
O99_L4_314314_idba_bin.135	d__Bacteria;p__Firmicutes_A;c__Clostridia;o__Oscillospirales;f__Acutalibacteraceae;g__;s__	2.27307	8.34041	0.994102	3.55395	0.411694	1.35217	0.00436415	0.00653709
SI.A1.metabat.bins.146	d__Bacteria;p__Firmicutes;c__Bacilli;o__RF39;f__CAG-1000;g__UBA11963;s__	6.14413	34.2232	8.262	49.8264	0.0424485	0.0458954	5.54e-08	2.19e-07
SI.A1.metabat.bins.67	d__Bacteria;p__Bacteroidota;c__Bacteroidia;o__Bacteroidales;f__Barnesiellaceae;g__Barnesiella;s__	0.415959	1.08086	0.724253	1.94086	0.482903	0.869352	0.00522163	0.00774355
SI.A10.metabat.bins.29	d__Bacteria;p__Proteobacteria;c__Gammaproteobacteria;o__Enterobacterales;f__Succinivibrionaceae;g__Anaerobiospirillum;s__	18.8248	33.6254	92.9719	118.316	65.6843	143.563	6.74e-08	2.59e-07
SI.A100.metabat.bins.121	d__Bacteria;p__Actinobacteriota;c__Coriobacteriia;o__Coriobacteriales;f__Atopobiaceae;g__Olsenella_E;s__Olsenella_E sp002305805	5.20104	7.4139	2.5064	2.98358	12.6479	27.2568	0.000295032	0.000546694
SI.A101.metabat.bins.198	d__Bacteria;p__Firmicutes;c__Bacilli;o__Lactobacillales;f__Lactobacillaceae;g__Lactobacillus;s__Lactobacillus crispatus	2.04182	4.3322	3.99182	7.84575	19.0323	67.1873	0.000184298	0.000353963
SI.A102.metabat.bins.121	d__Bacteria;p__Firmicutes;c__Bacilli;o__Erysipelotrichales;f__Erysipelatoclostridiaceae;g__Erysipelatoclostridium;s__	6.46125	11.3291	5.279	15.0203	0.0580903	0.153457	1.15e-07	4.23e-07
SI.A102.metabat.bins.216	d__Bacteria;p__Firmicutes;c__Bacilli;o__RF39;f__CAG-611;g__UBA7057;s__	2.60822	6.01309	0.843826	2.27871	0.389602	0.93151	2.22e-06	6.23e-06
SI.A102.metabat.bins.231	d__Bacteria;p__Firmicutes_A;c__Clostridia_A;o__Christensenellales;f__CAG-314;g__CAG-1435;s__	6.33236	11.3284	2.88564	7.586	0.10439	0.36115	6.23e-15	3.49e-13
SI.A102.metabat.bins.66	d__Bacteria;p__Firmicutes_A;c__Clostridia_A;o__Christensenellales;f__DTU072;g__CAG-1782;s__	10.4595	34.1935	1.77133	5.09988	0	0	9.31e-10	5.55e-09
SI.A103.metabat.bins.133	d__Bacteria;p__Actinobacteriota;c__Coriobacteriia;o__Coriobacteriales;f__Atopobiaceae;g__Olsenella_E;s__Olsenella_E sp002159735	6.33055	9.59521	9.21665	26.525	26.8086	78.7412	5.84e-05	0.000122728
SI.A103.metabat.bins.29	d__Bacteria;p__Firmicutes_A;c__Clostridia;o__Lachnospirales;f__Lachnospiraceae;g__Blautia;s__Blautia sp002161285	2.10983	3.4575	5.32156	10.3581	0.569587	0.431187	0.000367435	0.000667725
SI.A103.metabat.bins.32	d__Bacteria;p__Actinobacteriota;c__Actinomycetia;o__Actinomycetales;f__Bifidobacteriaceae;g__Bifidobacterium;s__Bifidobacterium gallinarum	2.9231	9.32883	4.64214	8.88953	29.4516	30.5977	3.84e-14	1.19e-12
SI.A103.metabat.bins.43	d__Bacteria;p__Bacteroidota;c__Bacteroidia;o__Bacteroidales;f__UBA932;g__RC9;s__	39.0812	58.1902	32.9278	42.1619	25.8354	27.154	0.732771	0.749949
SI.A104.metabat.bins.12	d__Bacteria;p__Proteobacteria;c__Gammaproteobacteria;o__Burkholderiales;f__Burkholderiaceae;g__Sutterella;s__	5.74872	11.9536	6.44285	12.0179	0.807983	1.19793	6.73e-08	2.59e-07
SI.A104.metabat.bins.129	d__Bacteria;p__Spirochaetota;c__Spirochaetia;o__Sphaerochaetales;f__Sphaerochaetaceae;g__Spiro-01;s__	23.5377	55.001	7.60519	23.9818	0.0814019	0.338902	2.56e-11	2.43e-10
SI.A104.metabat.bins.157	d__Bacteria;p__Desulfobacterota;c__Desulfovibrionia;o__Desulfovibrionales;f__Desulfovibrionaceae;g__Desulfovibrio;s__Desulfovibrio sp002159665	13.3273	14.2965	8.57474	10.8879	20.1724	13.0346	3.86e-05	8.37e-05
SI.A104.metabat.bins.186	d__Bacteria;p__Firmicutes;c__Bacilli;o__RF39;f__CAG-822;g__CAG-822;s__	4.44531	8.81067	1.55765	3.42176	2.7969	5.05743	3.21e-05	7.15e-05
SI.A104.metabat.bins.38	d__Bacteria;p__Firmicutes_A;c__Clostridia;o__Peptostreptococcales;f__Anaerovoracaceae;g__Eubacterium_M;s__Eubacterium_M sp900540015	15.7742	23.467	12.7273	18.4049	1.20706	3.40829	1.94e-12	2.59e-11
SI.A104.metabat.bins.58	d__Bacteria;p__Firmicutes_A;c__Clostridia;o__TANB77;f__CAG-508;g__CAG-269;s__	5.57826	17.9578	1.15628	1.79368	1.7505	1.61137	2.35e-06	6.53e-06
SI.A105.metabat.bins.17	d__Bacteria;p__Firmicutes;c__Bacilli;o__Erysipelotrichales;f__Erysipelotrichaceae;g__Faecalitalea;s__Faecalitalea cylindroides	6.71291	12.3415	12.7354	18.9445	7.82996	22.4284	1.61e-05	3.8e-05
SI.A105.metabat.bins.20	d__Bacteria;p__Firmicutes_A;c__Clostridia;o__Oscillospirales;f__Acutalibacteraceae;g__UMGS1839;s__	0	0	0	0	1.54383	6.58041	0.00114753	0.00190722
SI.A105.metabat.bins.50	d__Bacteria;p__Bacteroidota;c__Bacteroidia;o__Bacteroidales;f__Muribaculaceae;g__;s__	1.72045	9.20953	1.90808	5.40403	11.7377	25.0587	2.34e-10	1.66e-09
SI.A105.metabat.bins.69	d__Bacteria;p__Firmicutes_A;c__Clostridia;o__Oscillospirales;f__Ruminococcaceae;g__Faecalibacterium;s__Faecalibacterium sp002160915	3.04833	5.77456	3.14806	4.86049	10.1837	25.3217	0.132449	0.15508
SI.A106.metabat.bins.111	d__Bacteria;p__Cyanobacteria;c__Vampirovibrionia;o__Gastranaerophilales;f__Gastranaerophilaceae;g__;s__	1.07571	3.16409	2.11024	6.64639	6.84291	25.2152	0.228076	0.257088
SI.A106.metabat.bins.164	d__Bacteria;p__Firmicutes_A;c__Clostridia;o__Lachnospirales;f__Lachnospiraceae;g__Mediterraneibacter;s__	2.66202	6.16183	2.74313	4.26908	10.8602	12.6321	6.59e-09	3.2e-08
SI.A106.metabat.bins.176	d__Bacteria;p__Firmicutes_A;c__Clostridia;o__Lachnospirales;f__Lachnospiraceae;g__Blautia;s__	2.84246	6.05402	2.80525	3.07854	7.26996	13.2718	0.00179206	0.00285644
SI.A106.metabat.bins.78	d__Bacteria;p__Proteobacteria;c__Alphaproteobacteria;o__RF32;f__CAG-239;g__CAG-495;s__	0.652355	2.21468	0.649478	1.79396	0.861035	3.76034	0.0545662	0.0677818
SI.A107.metabat.bins.171	d__Bacteria;p__Bacteroidota;c__Bacteroidia;o__Bacteroidales;f__Rikenellaceae;g__Alistipes;s__Alistipes sp900544265	18.5517	43.3197	38.3209	127.659	11.0265	40.8492	0.0447474	0.0566463
SI.A107.metabat.bins.174	d__Bacteria;p__Firmicutes_C;c__Negativicutes;o__Veillonellales;f__Veillonellaceae;g__Veillonella_A;s__Veillonella_A magna	0.55896	1.87616	0.405264	1.14382	3.22309	13.6749	0.253185	0.282339
SI.A107.metabat.bins.56	d__Archaea;p__Halobacteriota;c__Methanomicrobia;o__Methanomicrobiales;f__Methanocorpusculaceae;g__Methanocorpusculum;s__	75.9159	117.408	52.5264	79.7197	2.04977	10.6357	6.05e-09	2.95e-08
SI.A11.metabat.bins.109	d__Bacteria;p__Bacteroidota;c__Bacteroidia;o__Bacteroidales;f__Rikenellaceae;g__Alistipes;s__	12.7469	27.0279	17.9011	33.1101	1.05199	1.42402	6.24e-07	1.96e-06
SI.A11.metabat.bins.14	d__Bacteria;p__Firmicutes_A;c__Clostridia;o__Clostridiales;f__Clostridiaceae;g__Clostridium_P;s__Clostridium_P perfringens	0.719279	2.78899	0.885167	2.89526	1.05258	3.29838	0.19873	0.226146
SI.A11.metabat.bins.51	d__Bacteria;p__Verrucomicrobiota;c__Kiritimatiellae;o__RFP12;f__W1P29-020;g__W1P29-020;s__	90.534	328.514	10.0599	50.3211	0.117678	0.337269	2.59e-12	3.29e-11
SI.A11.metabat.bins.53	d__Bacteria;p__Proteobacteria;c__Gammaproteobacteria;o__Burkholderiales;f__Burkholderiaceae;g__Sutterella;s__	8.36144	11.1004	13.4069	19.3586	2.12182	4.06185	5.97e-08	2.34e-07
SI.A11.metabat.bins.8	d__Bacteria;p__Firmicutes_A;c__Clostridia_A;o__Christensenellales;f__CAG-917;g__UMGS1688;s__UMGS1688 sp900545885	2.118	11.2733	29.9397	162.857	0.00995165	0.0410984	3.17e-10	2.16e-09
SI.A13.metabat.bins.133	d__Bacteria;p__Firmicutes;c__Bacilli;o__Lactobacillales;f__Enterococcaceae;g__Enterococcus_E;s__Enterococcus_E cecorum	1.43873	6.22763	1.39824	2.13469	1.48994	2.69911	0.0209644	0.0277357
SI.A13.metabat.bins.149	d__Bacteria;p__Bacteroidota;c__Bacteroidia;o__Bacteroidales;f__UBA932;g__RC9;s__	3.06643	7.74435	11.367	47.2178	3.73252	4.47368	0.0255748	0.0335376
SI.A13.metabat.bins.165	d__Bacteria;p__Firmicutes_A;c__Clostridia;o__Oscillospirales;f__Acutalibacteraceae;g__;s__	0.630549	1.66123	1.15103	3.49785	0.854646	1.12263	2.21e-05	5.06e-05
SI.A13.metabat.bins.221	d__Bacteria;p__Bacteroidota;c__Bacteroidia;o__Bacteroidales;f__Barnesiellaceae;g__Barnesiella;s__	2.52738	3.98524	2.24241	3.04633	0.61678	0.927154	0.000226	0.000426281
SI.A14.metabat.bins.110	d__Bacteria;p__Verrucomicrobiota;c__Kiritimatiellae;o__RFP12;f__W1P29-020;g__W1P29-020;s__	11.6456	49.2782	1.21229	4.64217	0.541467	2.91672	6.19e-05	0.000129181
SI.A14.metabat.bins.119	d__Bacteria;p__Bacteroidota;c__Bacteroidia;o__Bacteroidales;f__Muribaculaceae;g__;s__	1.88013	7.75	0.74243	1.54628	0.793458	0.709175	0.0160401	0.021653
SI.A14.metabat.bins.134	d__Bacteria;p__Bacteroidota;c__Bacteroidia;o__Bacteroidales;f__Barnesiellaceae;g__Barnesiella;s__Barnesiella viscericola	3.48379	9.5199	3.1261	8.03731	7.88609	12.5049	3.19e-07	1.06e-06
SI.A14.metabat.bins.139	d__Bacteria;p__Actinobacteriota;c__Coriobacteriia;o__Coriobacteriales;f__Coriobacteriaceae;g__;s__	1.85202	5.04863	0.681024	1.84109	7.67567	12.6936	9.6e-10	5.71e-09
SI.A14.metabat.bins.60	d__Bacteria;p__Actinobacteriota;c__Coriobacteriia;o__Coriobacteriales;f__Atopobiaceae;g__Olsenella_E;s__	7.59399	21.9855	1.84213	4.20349	3.62892	5.47163	0.000184763	0.000354477
SI.A14.metabat.bins.83	d__Bacteria;p__Bacteroidota;c__Bacteroidia;o__Bacteroidales;f__Bacteroidaceae;g__Bacteroides;s__Bacteroides sp002160055	16.3952	27.4755	25.0853	43.1395	33.7289	43.6039	0.0306818	0.0397686
SI.A15.metabat.bins.145	d__Bacteria;p__Firmicutes_A;c__Clostridia_A;o__Christensenellales;f__CAG-917;g__UMGS1688;s__	1.95652	4.58111	2.13849	8.12369	0.412336	0.759695	1.56e-05	3.7e-05
SI.A15.metabat.bins.146	d__Bacteria;p__Firmicutes_A;c__Clostridia;o__TANB77;f__UBA1234;g__;s__	0.831044	7.46205	0.0456593	0.0676494	0.0545121	0.0591995	1.11e-06	3.33e-06
SI.A15.metabat.bins.184	d__Bacteria;p__Firmicutes_A;c__Clostridia_A;o__Christensenellales;f__UBA1242;g__UBA5893;s__	0.334055	2.41316	0.068587	0.403178	0	0	0.0117625	0.016309
SI.A15.metabat.bins.204	d__Bacteria;p__Elusimicrobiota;c__Elusimicrobia;o__Elusimicrobiales;f__Elusimicrobiaceae;g__;s__	1.619	9.65779	0.0670871	0.472165	0.000382742	0.0015434	0.000207155	0.00039304
SI.A15.metabat.bins.51	d__Bacteria;p__Firmicutes_A;c__Clostridia;o__Oscillospirales;f__Oscillospiraceae;g__CAG-110;s__	0.981756	6.46834	0.29217	2.27608	0.00180319	0.00390472	2.83e-10	1.97e-09
SI.A17.metabat.bins.204	d__Bacteria;p__Verrucomicrobiota;c__Kiritimatiellae;o__RFP12;f__W1P29-020;g__W1P29-020;s__	11.755	100.147	0.897445	4.063	0	0	4.44e-09	2.28e-08
SI.A17.metabat.bins.232	d__Bacteria;p__Bacteroidota;c__Bacteroidia;o__Bacteroidales;f__Bacteroidaceae;g__Bacteroides;s__	23.3647	34.3676	24.5028	42.2567	1.80327	3.84407	5.36e-11	4.68e-10
SI.A17.metabat.bins.249	d__Bacteria;p__Spirochaetota;c__Spirochaetia;o__Sphaerochaetales;f__Sphaerochaetaceae;g__;s__	5.43056	5.88429	3.25211	3.06018	1.02627	1.82765	2.66e-06	7.35e-06
SI.A2.metabat.bins.158	d__Bacteria;p__Firmicutes_A;c__Clostridia;o__Lachnospirales;f__Lachnospiraceae;g__Blautia;s__	0.38138	1.46703	0.965056	2.44133	5.51191	5.41121	1.59e-14	6.19e-13
SI.A20.metabat.bins.119	d__Bacteria;p__Firmicutes;c__Bacilli;o__RF39;f__CAG-611;g__CAG-451;s__	2.05763	3.77414	0.978253	1.98903	1.3334	2.07655	0.000210075	0.00039666
SI.A21.metabat.bins.174	d__Bacteria;p__Bacteroidota;c__Bacteroidia;o__Bacteroidales;f__UBA11471;g__UBA11471;s__	6.84953	26.9765	4.28744	21.1943	0.000537258	0.00228326	3.43e-10	2.31e-09
SI.A21.metabat.bins.28	d__Bacteria;p__Firmicutes_A;c__Clostridia;o__Oscillospirales;f__Oscillospiraceae;g__UBA1777;s__	1.58332	3.76188	0.998391	3.86062	0.081526	0.243605	1.34e-13	2.96e-12
SI.A21.metabat.bins.95	d__Bacteria;p__Spirochaetota;c__Spirochaetia;o__Sphaerochaetales;f__Sphaerochaetaceae;g__;s__	1.13137	2.54085	0.936354	4.49796	0.186921	0.44742	0.157356	0.181838
SI.A22.metabat.bins.202	d__Bacteria;p__Bacteroidota;c__Bacteroidia;o__Bacteroidales;f__Bacteroidaceae;g__Prevotella;s__	6.9798	18.1048	6.57503	10.7978	4.2157	8.72879	0.209256	0.237369
SI.A22.metabat.bins.217	d__Bacteria;p__Cyanobacteria;c__Vampirovibrionia;o__Gastranaerophilales;f__Gastranaerophilaceae;g__QAMI01;s__	4.31919	13.3992	1.01961	3.85493	0.0153764	0.0789592	2.43e-08	1.04e-07
SI.A23.metabat.bins.180	d__Bacteria;p__Bacteroidota;c__Bacteroidia;o__Bacteroidales;f__UBA932;g__CAG-831;s__	8.81245	29.0235	4.54628	13.3954	10.7306	18.0806	0.00638349	0.00927472
SI.A23.metabat.bins.36	d__Bacteria;p__Bacteroidota;c__Bacteroidia;o__Bacteroidales;f__UBA932;g__CAG-831;s__CAG-831 sp900544175	1.9179	5.75797	5.43014	12.7442	11.4998	13.4396	1.13e-05	2.75e-05
SI.A23.metabat.bins.73	d__Archaea;p__Thermoplasmatota;c__Thermoplasmata;o__Methanomassiliicoccales;f__Methanomethylophilaceae;g__UBA71;s__UBA71 sp006954425	21.4521	19.0645	19.6233	12.7804	33.3296	19.0187	0.000651157	0.00113382
SI.A23.metabat.bins.76	d__Bacteria;p__Spirochaetota;c__Spirochaetia;o__Sphaerochaetales;f__Sphaerochaetaceae;g__;s__	0.106439	0.783799	0.0955349	0.357965	1.14389	4.74446	0.0458946	0.0579756
SI.A23.metabat.bins.94	d__Bacteria;p__Firmicutes_A;c__Clostridia_A;o__Christensenellales;f__UBA1242;g__UBA5893;s__	0.321413	1.24299	0.0811539	0.378133	0.60935	3.05916	0.0133492	0.0182405
SI.A24.metabat.bins.135	d__Bacteria;p__Firmicutes;c__Bacilli;o__RFN20;f__CAG-826;g__UBA4855;s__	4.44867	10.8343	4.25769	8.92258	8.32319	12.9822	0.00155443	0.00250444
SI.A25.metabat.bins.189	d__Bacteria;p__Verrucomicrobiota;c__Lentisphaeria;o__Victivallales;f__UBA1829;g__UBA11452;s__	0.783505	1.1006	1.69426	7.62271	0.674849	2.49477	6.84e-06	1.73e-05
SI.A25.metabat.bins.31	d__Bacteria;p__Firmicutes_A;c__Clostridia;o__Oscillospirales;f__Acutalibacteraceae;g__UMGS263;s__UMGS263 sp900540535	0.637235	4.66044	4.7815	19.321	0.0129903	0.013982	0.000205508	0.00039051
SI.A26.metabat.bins.10	d__Bacteria;p__Firmicutes_A;c__Clostridia;o__Oscillospirales;f__Acutalibacteraceae;g__CAG-180;s__	8.57561	23.6391	15.4265	27.1849	46.5431	63.1885	0.0659187	0.0810401
SI.A26.metabat.bins.23	d__Bacteria;p__Bacteroidota;c__Bacteroidia;o__Bacteroidales;f__UBA932;g__RC9;s__	6.648	17.5823	12.5296	27.2383	20.183	21.8096	4.55e-06	1.19e-05
SI.A26.metabat.bins.5	d__Bacteria;p__Proteobacteria;c__Alphaproteobacteria;o__Rs-D84;f__Rs-D84;g__Rs-D84;s__Rs-D84 sp900546185	9.10825	22.3459	7.00248	23.8405	9.94958	44.4569	3.46e-05	7.66e-05
SI.A26.metabat.bins.64	d__Bacteria;p__Firmicutes_A;c__Clostridia_A;o__Christensenellales;f__CAG-917;g__UMGS1688;s__	35.7819	48.9205	30.8854	54.2829	23.5673	47.9643	0.00203784	0.00322808
SI.A27.metabat.bins.114	d__Bacteria;p__Bacteroidota;c__Bacteroidia;o__Bacteroidales;f__Bacteroidaceae;g__CAG-617;s__	21.7792	41.0589	30.1675	59.9366	37.9091	59.7831	0.0187085	0.0249725
SI.A27.metabat.bins.125	d__Bacteria;p__Bacteroidota;c__Bacteroidia;o__Bacteroidales;f__Rikenellaceae;g__Alistipes;s__	0.583653	2.00989	0.714446	1.90685	3.14929	4.841	4.22e-07	1.36e-06
SI.A28.metabat.bins.110	d__Bacteria;p__Firmicutes_A;c__Clostridia;o__Oscillospirales;f__Ruminococcaceae;g__Ruthenibacterium;s__	0.569675	2.08613	2.3691	5.98868	1.08523	4.39287	0.0813697	0.0984799
SI.A28.metabat.bins.142	d__Bacteria;p__Firmicutes_A;c__Clostridia;o__Oscillospirales;f__Acutalibacteraceae;g__Eubacterium_R;s__Eubacterium_R sp900539425	0.63776	3.37617	4.0315	16.0539	10.3477	25.9952	4.64e-05	9.96e-05
SI.A28.metabat.bins.67	d__Bacteria;p__Firmicutes_A;c__Clostridia;o__Lachnospirales;f__Lachnospiraceae;g__Mediterraneibacter;s__	2.00881	8.07568	2.9876	11.7336	0.695969	0.663897	0.679733	0.701281
SI.A30.metabat.bins.144	d__Bacteria;p__Cyanobacteria;c__Vampirovibrionia;o__Gastranaerophilales;f__Gastranaerophilaceae;g__QAMI01;s__	3.68497	15.0886	0.633298	3.06039	0.0221623	0.123395	5.31e-07	1.68e-06
SI.A30.metabat.bins.193	d__Bacteria;p__Proteobacteria;c__Alphaproteobacteria;o__Rs-D84;f__Rs-D84;g__Rs-D84;s__	9.90902	44.7881	0.396466	2.78518	0.0559993	0.161557	2.74e-09	1.5e-08
SI.A31.metabat.bins.11	d__Bacteria;p__Spirochaetota;c__Spirochaetia;o__Sphaerochaetales;f__Sphaerochaetaceae;g__;s__	2.1793	6.19153	0.602269	1.53375	0.136767	0.623486	0.446913	0.475327
SI.A31.metabat.bins.119	d__Bacteria;p__Proteobacteria;c__Alphaproteobacteria;o__RF32;f__CAG-239;g__CAG-495;s__	3.76865	6.50691	1.58637	4.47809	0.150566	0.602335	1.87e-08	8.22e-08
SI.A32.metabat.bins.129	d__Bacteria;p__Bacteroidota;c__Bacteroidia;o__Bacteroidales;f__UBA932;g__RC9;s__	2.24704	4.17809	3.94072	9.37095	3.16417	3.569	0.000861423	0.00146992
SI.A32.metabat.bins.148	d__Bacteria;p__Bacteroidota;c__Bacteroidia;o__Bacteroidales;f__Tannerellaceae;g__Parabacteroides;s__	6.6919	7.49444	10.3397	8.84729	8.64087	8.04502	0.00142972	0.00231602
SI.A32.metabat.bins.54	d__Bacteria;p__Cyanobacteria;c__Vampirovibrionia;o__Gastranaerophilales;f__Gastranaerophilaceae;g__CAG-306;s__	3.45021	7.20247	4.28092	11.1462	0.0316979	0.168973	1.36e-08	6.11e-08
SI.A32.metabat.bins.92	d__Bacteria;p__Spirochaetota;c__Brachyspirae;o__Brachyspirales;f__Brachyspiraceae;g__Brachyspira;s__	2.09864	3.47283	19.8587	43.4411	7.02514	8.46629	2.43e-10	1.7e-09
SI.A33.metabat.bins.212	d__Bacteria;p__Cyanobacteria;c__Vampirovibrionia;o__Gastranaerophilales;f__Gastranaerophilaceae;g__QAMI01;s__	2.18738	10.2315	0.0550583	0.215937	0.00105232	0.00372189	8.54e-07	2.61e-06
SI.A33.metabat.bins.42	d__Bacteria;p__Firmicutes_A;c__Clostridia_A;o__Christensenellales;f__UBA1242;g__UBA11517;s__	4.94353	10.261	0.580622	1.3841	0.0102592	0.0385933	4.3e-11	3.93e-10
SI.A33.metabat.bins.49	d__Bacteria;p__Bacteroidota;c__Bacteroidia;o__Bacteroidales;f__Bacteroidaceae;g__;s__	1.69771	7.51698	1.36868	3.16411	1.0912	2.48421	0.214474	0.242673
SI.A33.metabat.bins.52	d__Bacteria;p__Firmicutes_A;c__Clostridia_A;o__Christensenellales;f__Borkfalkiaceae;g__Borkfalkia;s__	1.53803	5.14118	0.786737	1.74028	0.503266	1.31799	6.94e-06	1.75e-05
SI.A33.metabat.bins.59	d__Bacteria;p__Proteobacteria;c__Alphaproteobacteria;o__Rs-D84;f__Rs-D84;g__Rs-D84;s__	1.1114	5.97292	0.109114	0.635268	0.0412961	0.102629	2.81e-07	9.45e-07
SI.A35.metabat.bins.120	d__Bacteria;p__Cyanobacteria;c__Vampirovibrionia;o__Gastranaerophilales;f__Gastranaerophilaceae;g__Zag1;s__Zag1 sp000437435	0.837334	2.27474	16.0264	59.8525	0.681697	2.83664	0.0597152	0.0738192
SI.A35.metabat.bins.137	d__Bacteria;p__Firmicutes;c__Bacilli;o__Mycoplasmatales;f__Mycoplasmoidaceae;g__;s__	2.59897	19.2368	6.69877	41.5657	1.22888	5.93414	0.00202709	0.0032139
SI.A35.metabat.bins.35	d__Bacteria;p__Deferribacterota;c__Deferribacteres;o__Deferribacterales;f__Mucispirillaceae;g__Mucispirillum;s__	12.0904	40.1723	44.2607	120.867	13.502	34.0316	0.00121255	0.00200413
SI.A35.metabat.bins.92	d__Bacteria;p__Proteobacteria;c__Alphaproteobacteria;o__RF32;f__CAG-239;g__CAG-495;s__	1.76723	6.39677	3.47536	19.0443	0.442199	2.06528	1.12e-06	3.34e-06
SI.A37.metabat.bins.110	d__Bacteria;p__Cyanobacteria;c__Vampirovibrionia;o__Gastranaerophilales;f__Gastranaerophilaceae;g__;s__	0.509815	3.14145	1.56411	7.75037	0.032315	0.0935784	0.495959	0.524375
SI.A38.metabat.bins.115	d__Bacteria;p__Bacteroidota;c__Bacteroidia;o__Bacteroidales;f__UBA932;g__RC9;s__	16.3251	39.7282	5.85817	11.5044	0.427337	0.754019	2.72e-11	2.56e-10
SI.A38.metabat.bins.155	d__Archaea;p__Thermoplasmatota;c__Thermoplasmata;o__Methanomassiliicoccales;f__Methanomethylophilaceae;g__UBA71;s__	11.1129	9.7179	7.17656	8.85655	0.767524	2.73092	2.38e-13	4.63e-12
SI.A39.metabat.bins.22	d__Bacteria;p__Proteobacteria;c__Alphaproteobacteria;o__RF32;f__CAG-239;g__CAG-495;s__	4.4911	18.9721	2.82032	11.3589	0	0	1.76e-05	4.12e-05
SI.A4.metabat.bins.104	d__Bacteria;p__Proteobacteria;c__Alphaproteobacteria;o__RF32;f__CAG-239;g__CAG-495;s__	6.17735	15.7464	2.06755	7.99526	0.646818	3.47064	5.62e-09	2.77e-08
SI.A4.metabat.bins.190	d__Bacteria;p__Firmicutes;c__Bacilli;o__RF39;f__CAG-1000;g__CAG-460;s__	5.84022	21.9324	2.13424	11.4941	1.53625	6.58861	1.64e-12	2.24e-11
SI.A4.metabat.bins.52	d__Bacteria;p__Firmicutes_A;c__Clostridia_A;o__Christensenellales;f__UBA1242;g__UBA11517;s__	1.19288	4.87511	0.586164	2.91711	0.00273319	0.00853213	7.62e-09	3.64e-08
SI.A4.metabat.bins.97	d__Bacteria;p__Cyanobacteria;c__Vampirovibrionia;o__Gastranaerophilales;f__Gastranaerophilaceae;g__;s__	2.16354	11.5788	0.502825	2.29143	0.000170903	0.000951549	4.17e-06	1.1e-05
SI.A40.metabat.bins.32	d__Bacteria;p__Firmicutes;c__Bacilli;o__Exiguobacterales;f__;g__;s__	0.520454	6.21148	0	0	0	0	0.178276	0.20456
SI.A40.metabat.bins.78	d__Bacteria;p__Firmicutes;c__Bacilli;o__RF39;f__CAG-611;g__CAG-877;s__CAG-877 sp900554305	4.16617	15.4726	5.40303	20.4098	5.37839	26.3941	0.00258054	0.00401666
SI.A40.metabat.bins.93	d__Bacteria;p__Firmicutes_A;c__Clostridia_A;o__Christensenellales;f__UBA1242;g__UBA11490;s__	1.3866	8.13541	0.514886	2.97932	0.000209935	0.00116887	0.00347966	0.00528743
SI.A41.metabat.bins.12	d__Bacteria;p__Firmicutes;c__Bacilli;o__RFN20;f__CAG-826;g__UBA4951;s__UBA4951 sp900542595	19.5873	94.0814	5.59571	16.8898	77.1757	196.638	0.0125644	0.0173089
SI.A41.metabat.bins.120	d__Bacteria;p__Firmicutes_A;c__Clostridia_A;o__Christensenellales;f__UBA1242;g__UBA7862;s__	2.27984	7.58691	0.360514	1.56757	0	0	2.46e-08	1.05e-07
SI.A41.metabat.bins.52	d__Bacteria;p__Proteobacteria;c__Alphaproteobacteria;o__Rs-D84;f__Rs-D84;g__Rs-D84;s__	1.56372	4.71583	0.371983	1.87528	0	0	0.000551205	0.000974957
SI.A42.metabat.bins.136	d__Bacteria;p__Firmicutes_A;c__Clostridia;o__Oscillospirales;f__Ruminococcaceae;g__;s__	2.80551	22.1836	0.92923	5.21741	0.559921	2.69975	2.54e-05	5.73e-05
SI.A43.metabat.bins.50	d__Bacteria;p__Bacteroidota;c__Bacteroidia;o__Bacteroidales;f__Bacteroidaceae;g__UBA6398;s__UBA6398 sp900550635	18.0693	15.318	20.8691	21.8917	38.2625	28.2117	1.28e-05	3.08e-05
SI.A43.metabat.bins.55	d__Bacteria;p__Firmicutes_A;c__Clostridia_A;o__Christensenellales;f__Borkfalkiaceae;g__Borkfalkia;s__	1.91445	3.83228	1.30988	1.88756	0.47584	1.24306	1.09e-08	5e-08
SI.A43.metabat.bins.78	d__Bacteria;p__Firmicutes_A;c__Clostridia;o__Oscillospirales;f__Ruminococcaceae;g__Gemmiger_A;s__Gemmiger_A sp002160955	6.57552	11.7476	9.56456	20.6936	1.28285	1.9387	5.68e-08	2.23e-07
SI.A43.metabat.bins.87	d__Bacteria;p__Firmicutes_A;c__Clostridia_A;o__Christensenellales;f__;g__;s__	3.47619	4.57444	2.84083	3.89707	1.45485	1.40666	0.496425	0.524557
SI.A44.metabat.bins.34	d__Bacteria;p__Cyanobacteria;c__Vampirovibrionia;o__Gastranaerophilales;f__Gastranaerophilaceae;g__Zag111;s__Zag111 sp900555325	1.07584	9.01819	6.54389	37.5164	0.0423332	0.201885	0.000131441	0.000256856
SI.A47.metabat.bins.126	d__Bacteria;p__Cyanobacteria;c__Vampirovibrionia;o__Gastranaerophilales;f__Gastranaerophilaceae;g__;s__	4.14657	9.12203	2.50882	7.01071	0.00814961	0.0218467	6.32e-07	1.98e-06
SI.A47.metabat.bins.25	d__Bacteria;p__Proteobacteria;c__Alphaproteobacteria;o__RF32;f__CAG-239;g__;s__	2.21739	10.1161	1.08835	4.22988	0.148504	0.623465	0.0021994	0.00346865
SI.A48.metabat.bins.122	d__Bacteria;p__Cyanobacteria;c__Vampirovibrionia;o__Gastranaerophilales;f__Gastranaerophilaceae;g__Zag1;s__	0.67449	1.52541	0.412141	1.25566	6.11581	31.757	0.00135181	0.00220177
SI.A48.metabat.bins.80	d__Bacteria;p__Firmicutes_A;c__Clostridia;o__Oscillospirales;f__Oscillospiraceae;g__;s__	1.00984	2.34813	4.56767	7.94026	1.61607	6.33663	2.31e-05	5.28e-05
SI.A49.metabat.bins.113	d__Bacteria;p__Verrucomicrobiota;c__Verrucomicrobiae;o__Opitutales;f__CAG-312;g__QALA01;s__	5.86669	20.3587	2.88542	7.12108	2.40083	5.72637	1.03e-05	2.52e-05
SI.A49.metabat.bins.151	d__Bacteria;p__Verrucomicrobiota;c__Lentisphaeria;o__Victivallales;f__Victivallaceae;g__UMGS1518;s__	7.23791	7.47218	3.68847	3.26861	2.3568	2.43795	1.07e-06	3.23e-06
SI.A5.metabat.bins.121	d__Bacteria;p__Firmicutes;c__Bacilli;o__Mycoplasmatales;f__UBA3375;g__UBA3375;s__UBA3375 sp002359095	0.40671	1.3213	1.34919	8.38853	0.399751	1.85716	0.404401	0.434239
SI.A5.metabat.bins.35	d__Bacteria;p__Cyanobacteria;c__Vampirovibrionia;o__Gastranaerophilales;f__Gastranaerophilaceae;g__QAMI01;s__	1.15085	7.32835	3.50618	21.3955	0.00713774	0.0266654	3.6e-06	9.57e-06
SI.A50.metabat.bins.104	d__Bacteria;p__Firmicutes_A;c__Clostridia;o__Lachnospirales;f__Lachnospiraceae;g__Dorea;s__	35.4662	39.5019	20.103	21.5698	10.6509	13.1604	4.13e-07	1.33e-06
SI.A50.metabat.bins.20	d__Bacteria;p__Firmicutes;c__Bacilli;o__RF39;f__CAG-611;g__CAG-451;s__	1.17282	2.3912	1.4112	5.74123	0.919754	2.23224	0.00531095	0.00785669
SI.A50.metabat.bins.49	d__Bacteria;p__Cyanobacteria;c__Vampirovibrionia;o__Gastranaerophilales;f__;g__;s__	1.83569	3.82523	1.86825	9.62084	0.00137161	0.00457427	1.05e-10	8.32e-10
SI.A50.metabat.bins.95	d__Bacteria;p__Firmicutes_A;c__Clostridia;o__TANB77;f__CAG-508;g__CAG-269;s__	5.62224	7.75901	6.41192	15.1216	5.24721	7.15619	0.280395	0.309819
SI.A52.metabat.bins.10	d__Bacteria;p__Firmicutes;c__Bacilli;o__RF39;f__CAG-822;g__CAG-822;s__	1.6754	6.35037	7.20839	31.9328	17.8755	62.458	1.12e-05	2.71e-05
SI.A52.metabat.bins.107	d__Bacteria;p__Spirochaetota;c__Spirochaetia;o__Sphaerochaetales;f__Sphaerochaetaceae;g__;s__	17.6673	21.3158	15.5114	21.6531	2.77747	4.73397	6.96e-07	2.15e-06
SI.A52.metabat.bins.163	d__Bacteria;p__Deferribacterota;c__Deferribacteres;o__Deferribacterales;f__Mucispirillaceae;g__Mucispirillum;s__	25.806	55.0684	69.9473	265.805	6.09762	8.52409	0.013362	0.0182441
SI.A52.metabat.bins.49	d__Bacteria;p__Cyanobacteria;c__Vampirovibrionia;o__Gastranaerophilales;f__Gastranaerophilaceae;g__UMGS1477;s__	1.32117	4.48399	0.767505	2.61708	0.415417	2.29814	5.39e-06	1.38e-05
SI.A52.metabat.bins.89	d__Bacteria;p__Cyanobacteria;c__Vampirovibrionia;o__Gastranaerophilales;f__Gastranaerophilaceae;g__QAMI01;s__	5.91194	61.5742	3.16944	21.6319	0.00339836	0.0111974	1.8e-08	8e-08
SI.A53.metabat.bins.20	d__Bacteria;p__Firmicutes_A;c__Clostridia;o__Lachnospirales;f__Lachnospiraceae;g__Mediterraneibacter;s__	18.0316	45.5481	17.1284	26.3404	26.7973	23.496	8.7e-06	2.15e-05
SI.A53.metabat.bins.28	d__Bacteria;p__Bacteroidota;c__Bacteroidia;o__Bacteroidales;f__UBA932;g__RC9;s__	19.0496	42.2515	8.73767	13.8477	7.11277	13.7262	0.232227	0.261109
SI.A54.metabat.bins.112	d__Bacteria;p__Proteobacteria;c__Alphaproteobacteria;o__RF32;f__CAG-239;g__CAG-267;s__	0.638994	2.676	0.297536	0.854465	0.0559416	0.17824	0.0473883	0.059652
SI.A54.metabat.bins.151	d__Bacteria;p__Deferribacterota;c__Deferribacteres;o__Deferribacterales;f__Mucispirillaceae;g__Mucispirillum;s__	4.35214	19.412	9.01487	25.6978	1.60269	2.95926	0.000107643	0.000213935
SI.A54.metabat.bins.165	d__Bacteria;p__Firmicutes;c__Bacilli;o__RFN20;f__CAG-826;g__UBA4855;s__	5.99298	19.7484	10.9646	19.6153	18.6743	23.3439	3.05e-06	8.23e-06
SI.A54.metabat.bins.194	d__Bacteria;p__Bacteroidota;c__Bacteroidia;o__Bacteroidales;f__Bacteroidaceae;g__Bacteroides;s__	16.8531	38.9675	9.78796	16.9247	1.99266	5.92676	0.00291812	0.00451074
SI.A54.metabat.bins.70	d__Bacteria;p__Firmicutes;c__Bacilli;o__RF39;f__CAG-611;g__CAG-710;s__	3.64627	7.9928	0.49871	1.38471	0.704987	3.17671	9.9e-14	2.33e-12
SI.A55.metabat.bins.96	d__Bacteria;p__Firmicutes_A;c__Clostridia;o__TANB77;f__CAG-508;g__CAG-269;s__	1.96912	1.59494	7.58795	35.067	4.44294	12.8094	0.00585311	0.00859481
SI.A56.metabat.bins.126	d__Bacteria;p__Firmicutes_A;c__Clostridia;o__Oscillospirales;f__Ruminococcaceae;g__Fournierella;s__	0.0435568	0.0629621	0.726473	5.40175	0.0308601	0.0370042	0.351263	0.38153
SI.A56.metabat.bins.52	d__Bacteria;p__Firmicutes;c__Bacilli;o__RF39;f__CAG-822;g__CAG-822;s__CAG-822 sp000432855	6.55209	11.7783	6.20624	13.5836	8.69615	11.2131	0.030778	0.0398355
SI.A58.metabat.bins.128	d__Bacteria;p__Firmicutes_C;c__Negativicutes;o__Veillonellales;f__Dialisteraceae;g__UBA1822;s__	0.563391	6.39876	0.0473391	0.262791	19.4058	45.5204	5.74e-16	7.33e-14
SI.A58.metabat.bins.146	d__Bacteria;p__Firmicutes_A;c__Clostridia;o__Oscillospirales;f__Acutalibacteraceae;g__Ruminococcus_E;s__	0.481589	2.62229	0.704236	2.28163	7.87509	10.7646	6.96e-09	3.35e-08
SI.A58.metabat.bins.156	d__Bacteria;p__Bacteroidota;c__Bacteroidia;o__Bacteroidales;f__Bacteroidaceae;g__Prevotella;s__	5.57875	11.5905	8.84862	15.5284	29.3399	43.4276	0.00115482	0.00191757
SI.A58.metabat.bins.46	d__Bacteria;p__Firmicutes_A;c__Clostridia;o__Lachnospirales;f__Lachnospiraceae;g__Blautia;s__	0.985258	3.14222	2.1773	5.47	15.5754	25.6172	8.36e-10	5.09e-09
SI.A58.metabat.bins.62	d__Bacteria;p__Firmicutes_C;c__Negativicutes;o__Veillonellales;f__Megasphaeraceae;g__Megasphaera;s__Megasphaera elsdenii	0.0207867	0.177883	0.00926074	0.0261808	3.67442	11.4015	8.67e-12	9.52e-11
SI.A6.metabat.bins.15	d__Bacteria;p__Firmicutes_A;c__Clostridia_A;o__Christensenellales;f__Borkfalkiaceae;g__Borkfalkia;s__	2.2494	7.3855	0.88809	1.90798	0.143551	0.145578	2.81e-09	1.52e-08
SI.A6.metabat.bins.31	d__Bacteria;p__Cyanobacteria;c__Vampirovibrionia;o__Gastranaerophilales;f__Gastranaerophilaceae;g__;s__	1.80584	6.60577	0.265178	0.97024	0.00352193	0.0196093	5.67e-08	2.23e-07
SI.A6.metabat.bins.59	d__Bacteria;p__Firmicutes_A;c__Clostridia;o__Oscillospirales;f__Oscillospiraceae;g__Flavonifractor;s__	5.17801	6.72233	2.48831	2.00841	1.17768	1.24512	2.25e-12	2.89e-11
SI.A6.metabat.bins.83	d__Bacteria;p__Bacteroidota;c__Bacteroidia;o__Bacteroidales;f__Bacteroidaceae;g__Bacteroides;s__Bacteroides massiliensis	11.591	41.6933	6.7938	14.946	10.7167	23.2245	0.105964	0.126114
SI.A6.metabat.bins.90	d__Bacteria;p__Bacteroidota;c__Bacteroidia;o__Bacteroidales;f__Bacteroidaceae;g__OM05-12;s__	6.87251	13.4306	3.44976	5.09624	1.52993	2.71358	0.693493	0.713417
SI.A62.metabat.bins.107	d__Bacteria;p__Firmicutes_A;c__Clostridia_A;o__Christensenellales;f__UBA4651;g__UBA7867;s__	0.74702	2.57863	2.49304	16.5003	0.0083429	0.0452633	0.000982435	0.00165278
SI.A62.metabat.bins.13	d__Bacteria;p__Bacteroidota;c__Bacteroidia;o__Bacteroidales;f__UBA932;g__CAG-831;s__CAG-831 sp900550465	30.9227	25.2231	23.0589	20.0435	5.79486	8.39595	5.33e-11	4.68e-10
SI.A62.metabat.bins.52	d__Bacteria;p__Proteobacteria;c__Alphaproteobacteria;o__Rs-D84;f__Rs-D84;g__Rs-D84;s__	11.8911	37.9232	5.72282	29.4834	3.88516	16.6802	1.96e-07	6.77e-07
SI.A65.metabat.bins.156	d__Bacteria;p__Firmicutes_A;c__Clostridia;o__Lachnospirales;f__Lachnospiraceae;g__Anaerobutyricum;s__	1.86326	3.27545	1.28334	2.6913	5.51082	10.6192	0.000484014	0.000860363
SI.A65.metabat.bins.24	d__Bacteria;p__Firmicutes_A;c__Clostridia;o__Oscillospirales;f__Ruminococcaceae;g__Ruminococcus_C;s__	0.084568	0.587685	0.0628643	0.319221	3.59838	10.171	1.74e-07	6.15e-07
SI.A65.metabat.bins.47	d__Bacteria;p__Firmicutes;c__Bacilli;o__RFN20;f__CAG-826;g__UBA733;s__	2.89644	26.0698	1.26545	5.14338	3.9225	18.8273	0.00960718	0.0135515
SI.A65.metabat.bins.83	d__Bacteria;p__Firmicutes_A;c__Clostridia;o__TANB77;f__CAG-508;g__CAG-269;s__	3.39359	7.53091	1.63512	2.52606	6.58821	23.927	0.00104019	0.00174012
SI.A67.metabat.bins.189	d__Bacteria;p__Firmicutes_A;c__Clostridia;o__Lachnospirales;f__Lachnospiraceae;g__Acetatifactor;s__	1.28596	3.81602	1.21692	2.0018	0.430825	1.77144	0.00211249	0.00334043
SI.A67.metabat.bins.234	d__Bacteria;p__Bacteroidota;c__Bacteroidia;o__Bacteroidales;f__UBA932;g__CAG-831;s__	51.2713	61.4771	53.8021	69.9827	48.6923	50.7325	0.998372	0.998372
SI.A67.metabat.bins.269	d__Bacteria;p__Bacteroidota;c__Bacteroidia;o__Bacteroidales;f__UBA11471;g__UBA11471;s__	0.441275	3.21116	0.122225	0.216117	0.149833	0.355493	6.55e-06	1.66e-05
SI.A67.metabat.bins.275	d__Bacteria;p__Firmicutes;c__Bacilli;o__RF39;f__CAG-822;g__CAG-822;s__	2.39754	5.7162	1.23514	4.81705	0.0318822	0.103758	5.55e-09	2.75e-08
SI.A67.metabat.bins.79	d__Bacteria;p__Bacteroidota;c__Bacteroidia;o__Bacteroidales;f__UBA932;g__CAG-831;s__CAG-831 sp000432775	7.10846	8.27816	4.32624	4.81352	5.29116	8.96191	1.99e-05	4.61e-05
SI.A67.metabat.bins.91	d__Bacteria;p__Firmicutes_A;c__Clostridia;o__TANB77;f__CAG-508;g__CAG-452;s__	1.9997	8.36873	0.54272	1.34198	0.306644	0.392634	2.01e-07	6.92e-07
SI.A68.metabat.bins.147	d__Bacteria;p__Bacteroidota;c__Bacteroidia;o__Bacteroidales;f__Bacteroidaceae;g__Bacteroides;s__Bacteroides togonis	68.9157	87.592	60.9529	74.6456	24.4051	71.5207	9.64e-09	4.48e-08
SI.A68.metabat.bins.36	d__Bacteria;p__Bacteroidota;c__Bacteroidia;o__Bacteroidales;f__Paludibacteraceae;g__;s__	28.5425	56.1608	15.7342	24.5705	9.5268	22.0422	0.00522582	0.00774355
SI.A68.metabat.bins.96	d__Bacteria;p__Bacteroidota;c__Bacteroidia;o__Bacteroidales;f__Bacteroidaceae;g__Bacteroides;s__	12.5371	22.3719	11.6205	20.1298	35.7615	36.2458	8.32e-08	3.12e-07
SI.A69.metabat.bins.33	d__Bacteria;p__Firmicutes_A;c__Clostridia;o__TANB77;f__CAG-508;g__CAG-354;s__	0.558164	1.15243	0.237225	0.233549	13.2148	32.9838	3.82e-10	2.55e-09
SI.A7.metabat.bins.18	d__Bacteria;p__Proteobacteria;c__Alphaproteobacteria;o__Rickettsiales;f__UBA1997;g__;s__	7.40594	26.8059	10.1205	21.7077	6.84269	13.3005	0.500108	0.528137
SI.A7.metabat.bins.43	d__Bacteria;p__Proteobacteria;c__Alphaproteobacteria;o__UBA3830;f__UBA3830;g__;s__	2.31451	5.84809	5.79981	14.719	1.54617	2.30717	0.331827	0.361844
SI.A70.metabat.bins.5	d__Bacteria;p__Cyanobacteria;c__Vampirovibrionia;o__Gastranaerophilales;f__Gastranaerophilaceae;g__Zag1;s__	0.348597	1.3132	0.229408	0.657515	5.40713	20.996	0.0290547	0.037769
SI.A70.metabat.bins.71	d__Bacteria;p__Firmicutes;c__Bacilli;o__RF39;f__CAG-302;g__;s__	1.82669	4.64046	0.739323	2.44386	3.14811	13.8805	0.000230823	0.000433096
SI.A71.metabat.bins.10	d__Bacteria;p__Cyanobacteria;c__Vampirovibrionia;o__Gastranaerophilales;f__Gastranaerophilaceae;g__Zag1;s__	2.27504	6.47958	4.88482	26.4408	0.106593	0.48437	1.22e-05	2.93e-05
SI.A71.metabat.bins.163	d__Bacteria;p__Cyanobacteria;c__Vampirovibrionia;o__Gastranaerophilales;f__Gastranaerophilaceae;g__QAMI01;s__	2.07423	7.63549	0.393396	1.38469	0.00210906	0.00857278	2.09e-06	5.9e-06
SI.A73.metabat.bins.151	d__Bacteria;p__Spirochaetota;c__Spirochaetia;o__Sphaerochaetales;f__Sphaerochaetaceae;g__;s__	0.34838	1.60767	0.823297	2.43073	7.02328	8.42592	2.55e-15	1.9e-13
SI.A73.metabat.bins.5	d__Bacteria;p__Firmicutes;c__Bacilli;o__RFN20;f__CAG-288;g__UBA7642;s__	0.203624	1.3137	0.0609471	0.289405	19.3113	63.174	7.02e-14	1.82e-12
SI.A73.metabat.bins.92	d__Bacteria;p__Proteobacteria;c__Alphaproteobacteria;o__Rs-D84;f__Rs-D84;g__;s__	0.784845	3.29241	1.75028	5.69921	7.36527	12.5482	9.7e-09	4.5e-08
SI.A74.metabat.bins.163	d__Bacteria;p__Firmicutes;c__Bacilli;o__RF39;f__CAG-822;g__CAG-822;s__	1.38197	10.2115	2.85124	11.5563	9.0705	20.6047	6.24e-08	2.43e-07
SI.A74.metabat.bins.7	d__Bacteria;p__Firmicutes_A;c__Clostridia;o__Oscillospirales;f__Ruminococcaceae;g__UBA1375;s__	0.080487	0.0683844	0.171878	0.453898	3.2185	8.94913	0.0048213	0.00716789
SI.A76.metabat.bins.19	d__Bacteria;p__Campylobacterota;c__Campylobacteria;o__Campylobacterales;f__Campylobacteraceae;g__Campylobacter_D;s__Campylobacter_D jejuni	3.18829	13.9384	3.17507	14.0302	1.00316	3.66373	0.568966	0.593779
SI.A76.metabat.bins.99	d__Bacteria;p__Cyanobacteria;c__Vampirovibrionia;o__Gastranaerophilales;f__Gastranaerophilaceae;g__;s__	4.26693	26.7175	2.33061	10.6816	0.00235616	0.0077601	2.25e-08	9.71e-08
SI.A77.metabat.bins.20	d__Bacteria;p__Cyanobacteria;c__Vampirovibrionia;o__Gastranaerophilales;f__Gastranaerophilaceae;g__Zag1;s__	0.175699	0.661962	2.18482	9.77899	4.75572	19.8424	0.494273	0.522901
SI.A77.metabat.bins.42	d__Bacteria;p__Firmicutes_A;c__Clostridia;o__Lachnospirales;f__Lachnospiraceae;g__Roseburia;s__	1.02324	2.89341	0.976842	1.90606	7.10737	13.9764	0.00216302	0.00341429
SI.A78.metabat.bins.87	d__Bacteria;p__Firmicutes_A;c__Clostridia;o__Lachnospirales;f__Lachnospiraceae;g__Mediterraneibacter;s__	8.9158	9.65907	5.49601	7.25278	2.29295	2.48205	6.81e-07	2.11e-06
SI.A79.metabat.bins.144	d__Bacteria;p__Firmicutes_A;c__Clostridia;o__Lachnospirales;f__Lachnospiraceae;g__Mediterraneibacter;s__	0.849867	1.34469	1.2127	1.94041	7.58414	10.4188	7.18e-12	8.04e-11
SI.A79.metabat.bins.186	d__Bacteria;p__Firmicutes;c__Bacilli;o__RF39;f__CAG-611;g__CAG-877;s__CAG-877 sp900554315	3.14002	21.2245	1.12351	5.77552	26.1762	43.4042	3.47e-09	1.8e-08
SI.A79.metabat.bins.78	d__Bacteria;p__Firmicutes_A;c__Clostridia;o__Lachnospirales;f__Lachnospiraceae;g__Mediterraneibacter;s__Mediterraneibacter sp002314255	9.32094	20.8725	15.1937	22.4618	70.0722	54.6876	2.23e-09	1.25e-08
SI.A80.metabat.bins.110	d__Bacteria;p__Elusimicrobiota;c__Elusimicrobia;o__Elusimicrobiales;f__Elusimicrobiaceae;g__UBA1436;s__	3.34305	14.6369	8.60834	62.0197	17.6018	60.1698	0.340636	0.370437
SI.A80.metabat.bins.99	d__Bacteria;p__Firmicutes;c__Bacilli;o__RF39;f__CAG-433;g__CAG-594;s__	0.35536	1.5748	0.191094	0.676891	2.33373	8.37973	0.0700677	0.0858461
SI.A82.metabat.bins.161	d__Bacteria;p__Firmicutes_A;c__Clostridia;o__TANB77;f__CAG-508;g__CAG-269;s__	2.35848	7.87389	1.09329	1.62598	4.15747	5.17841	7.96e-05	0.00016218
SI.A82.metabat.bins.38	d__Bacteria;p__Bacteroidota;c__Bacteroidia;o__Bacteroidales;f__Paludibacteraceae;g__SFVR01;s__	4.04855	8.49149	4.63448	7.43114	6.98627	7.83743	0.0017242	0.00275319
SI.A82.metabat.bins.45	d__Bacteria;p__Proteobacteria;c__Alphaproteobacteria;o__RF32;f__CAG-239;g__CAG-495;s__	5.359	13.0523	2.15637	4.30455	18.7844	51.2508	0.256872	0.286124
SI.A82.metabat.bins.64	d__Bacteria;p__Firmicutes_A;c__Clostridia;o__Oscillospirales;f__Ruminococcaceae;g__Faecalibacterium;s__	1.98753	8.38391	1.49078	5.91469	24.0794	30.0339	6.28e-11	5.43e-10
SI.A83.metabat.bins.145	d__Bacteria;p__Firmicutes;c__Bacilli;o__RF39;f__CAG-1000;g__CAG-460;s__	1.33242	3.63643	0.277524	0.779413	0.0793436	0.187487	3.29e-14	1.05e-12
SI.A83.metabat.bins.169	d__Bacteria;p__Bacteroidota;c__Bacteroidia;o__Bacteroidales;f__UBA932;g__CAG-831;s__	37.9266	41.2062	21.0325	21.6665	4.28279	4.83272	6.66e-14	1.78e-12
SI.A83.metabat.bins.18	d__Bacteria;p__Elusimicrobiota;c__Elusimicrobia;o__Elusimicrobiales;f__Elusimicrobiaceae;g__UBA1174;s__	2.33124	11.6138	0.132032	0.919981	0.00143516	0.00654302	0.00125104	0.00205635
SI.A83.metabat.bins.24	d__Bacteria;p__Cyanobacteria;c__Vampirovibrionia;o__Gastranaerophilales;f__;g__;s__	2.30436	7.4188	0.805704	3.17711	0	0	1.72e-05	4.03e-05
SI.A83.metabat.bins.44	d__Bacteria;p__Firmicutes_C;c__Negativicutes;o__Veillonellales;f__Dialisteraceae;g__UBA1822;s__UBA1822 sp900545365	5.71607	24.3264	7.20808	29.8925	135.79	123.965	5.16e-11	4.57e-10
SI.A83.metabat.bins.58	d__Bacteria;p__Verrucomicrobiota;c__Verrucomicrobiae;o__Opitutales;f__CAG-312;g__CAG-312;s__CAG-312 sp000438015	6.18752	8.9615	4.36621	6.5927	4.89058	8.06442	0.0478167	0.060149
SI.A83.metabat.bins.63	d__Bacteria;p__Bacteroidota;c__Bacteroidia;o__Bacteroidales;f__Bacteroidaceae;g__Paraprevotella;s__	25.7465	45.6956	62.9983	98.0542	0.93773	2.91828	1.99e-11	1.94e-10
SI.A83.metabat.bins.79	d__Bacteria;p__Cyanobacteria;c__Vampirovibrionia;o__Gastranaerophilales;f__Gastranaerophilaceae;g__Zag1;s__	1.13234	7.08419	0.652834	2.29152	0.254439	0.849148	0.0129799	0.0177902
SI.A85.metabat.bins.128	d__Bacteria;p__Proteobacteria;c__Alphaproteobacteria;o__RF32;f__CAG-239;g__CAG-495;s__	5.92714	11.3648	3.71427	9.57648	1.99511	6.02134	6.56e-05	0.000135755
SI.A85.metabat.bins.149	d__Bacteria;p__Bacteroidota;c__Bacteroidia;o__Bacteroidales;f__Bacteroidaceae;g__Prevotella;s__Prevotella sp900554545	21.8606	47.0424	44.3302	84.4318	139.041	169.763	7.55e-10	4.69e-09
SI.A85.metabat.bins.31	d__Bacteria;p__Firmicutes_A;c__Clostridia_A;o__Christensenellales;f__UBA1242;g__UBA5893;s__	2.53933	7.69571	2.34937	8.60851	0.795224	4.37534	1.07e-08	4.92e-08
SI.A87.metabat.bins.1	d__Bacteria;p__Actinobacteriota;c__Coriobacteriia;o__Coriobacteriales;f__Atopobiaceae;g__Olsenella_E;s__	3.17235	5.88677	3.23338	12.7065	4.7296	8.31643	1.71e-05	4.03e-05
SI.A87.metabat.bins.142	d__Bacteria;p__Firmicutes_A;c__Clostridia;o__Oscillospirales;f__Acutalibacteraceae;g__;s__	0.187729	0.630473	1.32069	4.94793	1.0761	1.61049	6.99e-08	2.67e-07
SI.A88.metabat.bins.154	d__Bacteria;p__Cyanobacteria;c__Vampirovibrionia;o__Gastranaerophilales;f__Gastranaerophilaceae;g__Zag1;s__	1.03717	4.19599	1.24186	6.06904	0.25062	1.13585	0.00911313	0.0128953
SI.A88.metabat.bins.39	d__Bacteria;p__Proteobacteria;c__Alphaproteobacteria;o__RF32;f__CAG-239;g__CAG-495;s__	2.89553	6.25928	1.72902	3.8361	0.290796	0.888394	1.63e-06	4.68e-06
SI.A88.metabat.bins.7	d__Bacteria;p__Spirochaetota;c__Spirochaetia;o__Sphaerochaetales;f__Sphaerochaetaceae;g__Spiro-01;s__	11.4132	25.3382	10.7742	24.5474	2.93069	5.22393	0.00358884	0.0054441
SI.A88.metabat.bins.92	d__Bacteria;p__Bacteroidota;c__Bacteroidia;o__Bacteroidales;f__Bacteroidaceae;g__Prevotella;s__	13.1456	43.6092	7.22135	14.6982	15.1768	58.2853	0.030723	0.0397931
SI.A89.metabat.bins.105	d__Bacteria;p__Cyanobacteria;c__Vampirovibrionia;o__Gastranaerophilales;f__Gastranaerophilaceae;g__;s__	0.841509	3.41689	0.0406271	0.192655	0.0230861	0.0791089	0.000798911	0.00137333
SI.A89.metabat.bins.220	d__Bacteria;p__Firmicutes;c__Bacilli;o__RF39;f__CAG-302;g__;s__	2.23814	6.31803	0.838545	2.54144	0.024707	0.114714	9.41e-09	4.4e-08
SI.A89.metabat.bins.32	d__Bacteria;p__Firmicutes_A;c__Clostridia_A;o__Christensenellales;f__UBA1242;g__UBA7862;s__	7.41573	29.242	0.462367	1.66921	0	0	1.07e-10	8.39e-10
SI.A9.metabat.bins.133	d__Bacteria;p__Cyanobacteria;c__Vampirovibrionia;o__Gastranaerophilales;f__Gastranaerophilaceae;g__;s__	5.68227	38.4258	3.28465	26.646	0	0	9.57e-05	0.000191982
SI.A9.metabat.bins.141	d__Bacteria;p__Firmicutes_A;c__Clostridia;o__Oscillospirales;f__Oscillospiraceae;g__;s__	6.70256	7.78905	3.75803	4.1597	1.18872	0.619729	3.12e-14	1.02e-12
SI.A9.metabat.bins.189	d__Bacteria;p__Actinobacteriota;c__Coriobacteriia;o__Coriobacteriales;f__Atopobiaceae;g__Olsenella_E;s__	2.77003	11.3435	0.907234	2.44962	4.0159	7.16611	1.28e-05	3.07e-05
SI.A9.metabat.bins.97	d__Bacteria;p__Firmicutes_A;c__Clostridia;o__Lachnospirales;f__Lachnospiraceae;g__Dorea;s__Dorea sp900312975	16.437	14.0695	9.37228	7.11512	6.02868	4.78716	6.76e-08	2.6e-07
SI.A90.metabat.bins.11	d__Bacteria;p__Bacteroidota;c__Bacteroidia;o__Bacteroidales;f__Rikenellaceae;g__Alistipes;s__	1.63813	6.57532	16.1071	102.723	0.338711	0.513324	0.218983	0.247618
SI.A90.metabat.bins.31	d__Bacteria;p__Bacteroidota;c__Bacteroidia;o__Bacteroidales;f__Rikenellaceae;g__Alistipes;s__Alistipes shahii	0.0991346	0.246612	3.73256	26.8528	0.0602956	0.0493268	0.760155	0.775757
SI.A90.metabat.bins.38	d__Bacteria;p__Bacteroidota;c__Bacteroidia;o__Bacteroidales;f__Marinifilaceae;g__Odoribacter;s__Odoribacter splanchnicus	0.0461983	0.216758	0.736367	4.65719	0	0	0.136901	0.159852
SI.A90.metabat.bins.58	d__Bacteria;p__Bacteroidota;c__Bacteroidia;o__Bacteroidales;f__Bacteroidaceae;g__Phocaeicola;s__Phocaeicola dorei	0.240363	2.19824	1.96882	15.6771	0.00162852	0.00906719	0.0967781	0.115875
SI.A90.metabat.bins.81	d__Bacteria;p__Bacteroidota;c__Bacteroidia;o__Bacteroidales;f__Tannerellaceae;g__Parabacteroides;s__	2.01789	3.16848	3.66605	12.6565	1.49407	2.06507	0.155192	0.179685
SI.A90.metabat.bins.84	d__Bacteria;p__Firmicutes_A;c__Clostridia;o__Oscillospirales;f__Ruminococcaceae;g__Gemmiger;s__	1.46376	3.32548	4.11029	11.7719	1.96351	1.65131	0.00485982	0.00721316
SI.A91.metabat.bins.19	d__Bacteria;p__Cyanobacteria;c__Vampirovibrionia;o__Gastranaerophilales;f__Gastranaerophilaceae;g__Zag1;s__	2.33725	7.09339	2.07843	7.76833	3.14863	11.7047	0.199115	0.22644
SI.A91.metabat.bins.95	d__Bacteria;p__Bacteroidota;c__Bacteroidia;o__Bacteroidales;f__Marinifilaceae;g__Odoribacter;s__	9.36527	9.67629	7.78732	9.75823	3.24354	6.89882	2.05e-05	4.73e-05
SI.A92.metabat.bins.134	d__Bacteria;p__Bacteroidota;c__Bacteroidia;o__Bacteroidales;f__UBA932;g__CAG-831;s__	41.8864	60.5344	44.6078	76.5928	23.449	22.5385	0.388272	0.417673
SI.A92.metabat.bins.35	d__Bacteria;p__Firmicutes;c__Bacilli;o__Erysipelotrichales;f__Erysipelatoclostridiaceae;g__Erysipelatoclostridium;s__Erysipelatoclostridium sp002160495	13.8567	21.2033	27.8565	41.5367	11.5214	21.5751	8.49e-06	2.11e-05
SI.A92.metabat.bins.45	d__Bacteria;p__Actinobacteriota;c__Coriobacteriia;o__Coriobacteriales;f__Coriobacteriaceae;g__An7;s__An7 sp002161805	3.03624	8.3938	3.56062	5.56201	4.44388	4.87735	0.00159134	0.0025593
SI.A92.metabat.bins.58	d__Archaea;p__Thermoplasmatota;c__Thermoplasmata;o__Methanomassiliicoccales;f__Methanomethylophilaceae;g__UBA71;s__	12.6088	12.0598	9.39734	8.64064	10.9777	8.89061	0.138682	0.16172
SI.A93.metabat.bins.144	d__Bacteria;p__Firmicutes_A;c__Clostridia;o__Oscillospirales;f__Oscillospiraceae;g__Flavonifractor;s__Flavonifractor sp002159455	6.94941	8.26676	9.72525	16.0189	5.44581	7.51781	0.00263636	0.00409643
SI.A93.metabat.bins.156	d__Bacteria;p__Cyanobacteria;c__Vampirovibrionia;o__Gastranaerophilales;f__Gastranaerophilaceae;g__Zag111;s__	0.0851545	0.765641	4.70843	34.0907	21.7942	62.5211	0.0580952	0.0719657
SI.A93.metabat.bins.174	d__Bacteria;p__Bacteroidota;c__Bacteroidia;o__Bacteroidales;f__UBA932;g__RC9;s__	2.19377	4.17833	3.7858	8.76361	7.19497	7.52927	1.3e-06	3.82e-06
SI.A93.metabat.bins.79	d__Bacteria;p__Firmicutes_A;c__Clostridia;o__Oscillospirales;f__Ruminococcaceae;g__Fournierella;s__Fournierella sp002159185	2.0996	7.27812	4.36166	7.87629	0.575803	1.60985	0.000144534	0.000279995
SI.A94.metabat.bins.44	d__Bacteria;p__Bacteroidota;c__Bacteroidia;o__Bacteroidales;f__Bacteroidaceae;g__Phocaeicola;s__	1.17338	4.33179	3.35826	7.66819	5.72656	16.1332	0.115416	0.136546
SI.A95.metabat.bins.128	d__Bacteria;p__Bacteroidota;c__Bacteroidia;o__Bacteroidales;f__Muribaculaceae;g__CAG-279;s__CAG-279 sp900544305	13.0612	22.7154	22.4946	36.3497	2.63854	9.30893	2.47e-09	1.37e-08
SI.A95.metabat.bins.246	d__Bacteria;p__Firmicutes_A;c__Clostridia_A;o__Christensenellales;f__Borkfalkiaceae;g__UBA11940;s__	0.781341	2.22714	0.986349	5.72463	0.036416	0.125498	6.36e-06	1.62e-05
SI.A95.metabat.bins.97	d__Bacteria;p__Bacteroidota;c__Bacteroidia;o__Bacteroidales;f__Bacteroidaceae;g__Bacteroides;s__	2.35842	8.03867	3.13463	11.5454	0.821006	1.88276	0.354285	0.384113
SI.A97.metabat.bins.1	d__Bacteria;p__Firmicutes;c__Bacilli;o__RF39;f__CAG-611;g__CAG-451;s__	0.319337	1.00229	0.791632	4.86431	1.03341	3.67712	2.81e-05	6.3e-05
SI.A98.metabat.bins.108	d__Bacteria;p__Firmicutes_A;c__Clostridia;o__Oscillospirales;f__Oscillospiraceae;g__UBA1777;s__	3.63555	4.83688	1.6527	4.51742	0.192094	0.66787	7.75e-17	2.31e-14
SI.A99.metabat.bins.181	d__Bacteria;p__Spirochaetota;c__Spirochaetia;o__Sphaerochaetales;f__Sphaerochaetaceae;g__Spiro-01;s__	18.6747	45.3649	5.28174	9.60383	1.09581	3.29661	3.3e-10	2.24e-09
SI.A99.metabat.bins.196	d__Bacteria;p__Proteobacteria;c__Alphaproteobacteria;o__RF32;f__CAG-239;g__CAG-495;s__	0.442166	2.48456	0.100441	0.445137	0	0	5.51e-05	0.000116169
SI.A99.metabat.bins.32	d__Bacteria;p__Actinobacteriota;c__Coriobacteriia;o__Coriobacteriales;f__Atopobiaceae;g__Olsenella_E;s__	8.76767	18.6851	3.36424	6.73289	5.35504	9.90826	0.00091765	0.00155401
SI.A99.metabat.bins.93	d__Bacteria;p__Firmicutes_A;c__Clostridia;o__Lachnospirales;f__Lachnospiraceae;g__Mediterraneibacter;s__Mediterraneibacter sp002159505	28.0271	39.3396	28.8082	41.7358	12.8928	16.3028	0.0126837	0.0174332
SI.B1.metabat.bins.106	d__Bacteria;p__Firmicutes_A;c__Clostridia_A;o__Christensenellales;f__CAG-314;g__UMGS1707;s__	2.41471	11.8491	2.74676	11.5677	0.026758	0.0367586	3.78e-07	1.24e-06
SI.B1.metabat.bins.113	d__Bacteria;p__Bacteroidota;c__Bacteroidia;o__Bacteroidales;f__Paludibacteraceae;g__H1;s__	0.304414	1.50615	1.24952	6.11394	0	0	0.0305772	0.0396617
SI.B1.metabat.bins.54	d__Bacteria;p__Firmicutes_A;c__Clostridia;o__Oscillospirales;f__Acutalibacteraceae;g__Eubacterium_R;s__Eubacterium_R sp900540305	0.972185	6.42614	1.37497	10.7764	0.099059	0.140518	0.0286813	0.0373379
SI.B1.metabat.bins.89	d__Bacteria;p__Firmicutes_A;c__Clostridia;o__Lachnospirales;f__Lachnospiraceae;g__An181;s__An181 sp002160325	0.0869061	0.671244	0.40612	3.29933	0.0432324	0.240708	0.871772	0.879139
SI.B10.metabat.bins.143	d__Bacteria;p__Deferribacterota;c__Deferribacteres;o__Deferribacterales;f__Mucispirillaceae;g__Mucispirillum;s__	29.4886	84.4237	53.2618	86.3002	33.7803	63.7686	0.00013779	0.000268091
SI.B10.metabat.bins.168	d__Bacteria;p__Bacteroidota;c__Bacteroidia;o__Bacteroidales;f__Paludibacteraceae;g__;s__	8.67673	35.7738	2.12827	11.6162	0.103586	0.0822363	8.96e-07	2.73e-06
SI.B10.metabat.bins.47	d__Bacteria;p__Firmicutes_A;c__Clostridia_A;o__Christensenellales;f__Borkfalkiaceae;g__;s__	8.57533	38.5327	1.49297	6.12922	0.0335894	0.0554651	6.85e-15	3.6e-13
SI.B10.metabat.bins.93	d__Bacteria;p__Proteobacteria;c__Alphaproteobacteria;o__RF32;f__CAG-977;g__CAG-977;s__	1.8217	6.80834	1.31253	7.21642	0.016781	0.0461447	2.9e-06	7.92e-06
SI.B14.metabat.bins.169	d__Bacteria;p__Firmicutes_A;c__Clostridia_A;o__Christensenellales;f__UBA3700;g__;s__	0.716013	4.78953	0.385904	1.80934	0	0	7.12e-06	1.78e-05
SI.B15.metabat.bins.125	d__Bacteria;p__Bacteroidota;c__Bacteroidia;o__Bacteroidales;f__Bacteroidaceae;g__Bacteroides;s__Bacteroides sp900553815	7.81304	12.1344	10.3243	15.2998	3.84621	8.89354	5.55e-05	0.000116889
SI.B15.metabat.bins.67	d__Bacteria;p__Firmicutes;c__Bacilli;o__Erysipelotrichales;f__Erysipelatoclostridiaceae;g__Massiliomicrobiota;s__Massiliomicrobiota sp002160815	2.83064	4.24853	5.82303	7.38503	0.906663	1.61277	6.64e-08	2.57e-07
SI.B15.metabat.bins.72	d__Bacteria;p__Firmicutes_A;c__Clostridia;o__Oscillospirales;f__Oscillospiraceae;g__Lawsonibacter;s__Lawsonibacter sp900553135	2.48443	4.03555	7.15812	18.8544	0.903199	1.52344	8.98e-09	4.21e-08
SI.B16.metabat.bins.157	d__Bacteria;p__Verrucomicrobiota;c__Verrucomicrobiae;o__Opitutales;f__CAG-312;g__CAG-312;s__	2.74394	6.2844	0.924388	2.20151	0.0191311	0.0301922	2.4e-09	1.34e-08
SI.B16.metabat.bins.172	d__Bacteria;p__Elusimicrobiota;c__Elusimicrobia;o__Elusimicrobiales;f__Elusimicrobiaceae;g__UBA1436;s__	0.571818	3.75731	0.233559	1.37102	0.000570419	0.00317596	0.00285122	0.00441495
SI.B16.metabat.bins.179	d__Bacteria;p__Firmicutes;c__Bacilli;o__RFN20;f__CAG-826;g__;s__	25.2345	113.162	0.0137006	0.0376833	0.065241	0.194883	0.0175878	0.0235822
SI.B16.metabat.bins.204	d__Bacteria;p__Bacteroidota;c__Bacteroidia;o__Bacteroidales;f__UBA932;g__RC9;s__	45.8406	127.017	28.6803	65.8399	16.3154	54.0146	0.00800348	0.0114244
SI.B17.metabat.bins.113	d__Bacteria;p__Bacteroidota;c__Bacteroidia;o__Bacteroidales;f__UBA932;g__CAG-831;s__	48.7091	53.7509	65.1286	94.7572	25.3382	38.4257	0.00083298	0.00142683
SI.B17.metabat.bins.27	d__Bacteria;p__Firmicutes_A;c__Clostridia;o__Oscillospirales;f__Ruminococcaceae;g__Faecalibacterium;s__Faecalibacterium sp002160895	2.93396	8.2177	3.30261	13.4131	0.579121	0.890251	0.443207	0.471946
SI.B17.metabat.bins.82	d__Archaea;p__Thermoplasmatota;c__Thermoplasmata;o__Methanomassiliicoccales;f__Methanomethylophilaceae;g__UBA71;s__	10.9545	15.8769	8.45691	10.1267	15.532	8.66999	6.37e-05	0.00013229
SI.B19.metabat.bins.154	d__Bacteria;p__Bacteroidota;c__Bacteroidia;o__Bacteroidales;f__UBA932;g__RC9;s__	6.16762	21.4206	6.22677	16.8199	7.19368	11.0302	0.000152176	0.000293845
SI.B19.metabat.bins.27	d__Bacteria;p__Firmicutes;c__Bacilli;o__RF39;f__CAG-822;g__UMGS2016;s__UMGS2016 sp900557185	3.08353	7.26781	2.46498	6.86039	1.80654	7.67353	0.00177155	0.00282626
SI.B19.metabat.bins.32	d__Bacteria;p__Proteobacteria;c__Alphaproteobacteria;o__RF32;f__CAG-239;g__CAG-495;s__	7.62885	25.0718	2.80347	9.12163	0.0352879	0.194984	3.69e-08	1.51e-07
SI.B19.metabat.bins.51	d__Bacteria;p__Verrucomicrobiota;c__Kiritimatiellae;o__RFP12;f__W1P29-020;g__W1P29-020;s__	37.4417	104.086	26.1145	107.468	0.0362862	0.134817	9.16e-10	5.52e-09
SI.B19.metabat.bins.88	d__Bacteria;p__Firmicutes_A;c__Clostridia;o__Oscillospirales;f__Acutalibacteraceae;g__Eubacterium_R;s__Eubacterium_R sp900539845	0.200414	2.36336	0.45002	3.30573	0	0	0.513945	0.541472
SI.B2.metabat.bins.82	d__Bacteria;p__Bacteroidota;c__Bacteroidia;o__Bacteroidales;f__Bacteroidaceae;g__Phocaeicola;s__	19.7798	27.2549	26.8807	40.4061	9.89609	12.6201	0.00671285	0.00968252
SI.B20.metabat.bins.126	d__Bacteria;p__Firmicutes;c__Bacilli;o__Erysipelotrichales;f__Erysipelotrichaceae;g__Merdibacter;s__	2.10499	3.5534	3.88224	8.45284	0.694206	1.4239	2.4e-06	6.67e-06
SI.B22.metabat.bins.159	d__Bacteria;p__Firmicutes;c__Bacilli;o__RFN20;f__CAG-826;g__;s__	3.40042	35.2578	0.00116439	0.00697021	0	0	0.000375249	0.000679481
SI.B22.metabat.bins.162	d__Bacteria;p__Firmicutes_A;c__Clostridia_A;o__Christensenellales;f__UBA1242;g__UBA6345;s__	3.74133	14.5851	0.561718	2.46884	0.000308226	0.00130092	1.82e-09	1.03e-08
SI.B22.metabat.bins.169	d__Bacteria;p__Elusimicrobiota;c__Elusimicrobia;o__Elusimicrobiales;f__Elusimicrobiaceae;g__UBA1174;s__	11.2151	42.9177	1.64596	5.56297	0.0154074	0.0220581	2.32e-05	5.28e-05
SI.B22.metabat.bins.52	d__Bacteria;p__Firmicutes_A;c__Clostridia;o__Oscillospirales;f__Ruminococcaceae;g__Fournierella;s__	2.35686	6.05831	1.28438	2.3634	0.720833	1.6168	3.91e-06	1.03e-05
SI.B24.metabat.bins.61	d__Bacteria;p__Bacteroidota;c__Bacteroidia;o__Bacteroidales;f__Bacteroidaceae;g__Phocaeicola;s__	33.087	71.9853	26.6971	55.0484	0.190746	0.548601	1.46e-14	5.92e-13
SI.B24.metabat.bins.64	d__Bacteria;p__Firmicutes_A;c__Clostridia_A;o__Christensenellales;f__Borkfalkiaceae;g__UMGS1004;s__	0.793542	2.21012	0.332211	0.710521	0.0241393	0.122211	3.33e-09	1.75e-08
SI.B24.metabat.bins.66	d__Bacteria;p__Firmicutes;c__Bacilli;o__Erysipelotrichales;f__Erysipelatoclostridiaceae;g__Erysipelatoclostridium;s__	1.19499	6.91115	0.141253	0.775798	0.00802842	0.0300632	0.00390368	0.00589127
SI.B24.metabat.bins.99	d__Bacteria;p__Bacteroidota;c__Bacteroidia;o__Bacteroidales;f__UBA932;g__RC9;s__	7.02831	15.2442	5.57822	16.1325	0.232183	0.41975	1.08e-09	6.4e-09
SI.B26.metabat.bins.1	d__Bacteria;p__Firmicutes_A;c__Clostridia_A;o__Christensenellales;f__UBA1242;g__UBA11517;s__	1.10362	8.33382	0.0184318	0.105763	0	0	1.28e-08	5.79e-08
SI.B26.metabat.bins.117	d__Bacteria;p__Bacteroidota;c__Bacteroidia;o__Bacteroidales;f__UBA932;g__RC9;s__	5.51264	14.3191	4.20982	11.4756	1.4793	5.84027	0.025446	0.0333932
SI.B26.metabat.bins.122	d__Bacteria;p__Cyanobacteria;c__Vampirovibrionia;o__Gastranaerophilales;f__Gastranaerophilaceae;g__Zag1;s__	0.917315	6.86747	1.20334	3.81215	0.0820552	0.27705	0.000200342	0.000382316
SI.B26.metabat.bins.14	d__Bacteria;p__Firmicutes_A;c__Clostridia;o__Oscillospirales;f__Oscillospiraceae;g__CAG-110;s__	2.50733	11.5709	1.67336	6.61733	0.0376771	0.16415	6.17e-13	1.01e-11
SI.B26.metabat.bins.28	d__Bacteria;p__Firmicutes;c__Bacilli;o__RFN20;f__CAG-826;g__;s__	13.8251	87.1268	2.31925	10.5343	0.00463755	0.0116672	2.51e-05	5.68e-05
SI.B26.metabat.bins.31	d__Bacteria;p__Firmicutes_C;c__Negativicutes;o__Acidaminococcales;f__Acidaminococcaceae;g__Phascolarctobacterium_A;s__	1.5663	13.6482	0.867353	6.37587	9.46e-05	0.000526962	0.0510424	0.063819
SI.B26.metabat.bins.71	d__Bacteria;p__Bacteroidota;c__Bacteroidia;o__Bacteroidales;f__Paludibacteraceae;g__;s__	1.97746	4.87976	1.36585	2.67799	0.493483	1.65635	0.0342548	0.0440806
SI.B26.metabat.bins.8	d__Bacteria;p__Bacteroidota;c__Bacteroidia;o__Bacteroidales;f__Rikenellaceae;g__Alistipes;s__	1.24783	6.32008	0.483637	3.56103	0.0199796	0.0139355	0.000394183	0.000711278
SI.B28.metabat.bins.152	d__Bacteria;p__Cyanobacteria;c__Vampirovibrionia;o__Gastranaerophilales;f__Gastranaerophilaceae;g__CAG-196;s__	1.21329	4.16701	0.864825	3.2505	0.0180135	0.0836308	3.59e-07	1.18e-06
SI.B28.metabat.bins.218	d__Bacteria;p__Cyanobacteria;c__Vampirovibrionia;o__Gastranaerophilales;f__Gastranaerophilaceae;g__QAMI01;s__	5.0638	25.029	0.84498	3.6096	1.27619	3.93812	0.00238292	0.00373832
SI.B28.metabat.bins.26	d__Bacteria;p__Proteobacteria;c__Alphaproteobacteria;o__Rs-D84;f__Rs-D84;g__Rs-D84;s__	6.37027	23.7891	2.46291	9.42346	1.33021	3.61471	0.0094938	0.0134127
SI.B28.metabat.bins.76	d__Bacteria;p__Proteobacteria;c__Alphaproteobacteria;o__Rs-D84;f__Rs-D84;g__Rs-D84;s__	1.65577	11.542	0.00593797	0.0249617	0.000441194	0.00245646	7.81e-07	2.41e-06
SI.B29.metabat.bins.2	d__Bacteria;p__Bacteroidota;c__Bacteroidia;o__Bacteroidales;f__UBA932;g__UBA1232;s__	16.9472	24.5711	5.17821	8.55691	0.525428	1.25515	2.46e-14	8.3e-13
SI.B29.metabat.bins.207	d__Bacteria;p__Cyanobacteria;c__Vampirovibrionia;o__Gastranaerophilales;f__;g__;s__	23.8809	90.5668	8.30067	33.5262	0.150719	0.800501	4.26e-09	2.19e-08
SI.B29.metabat.bins.28	d__Bacteria;p__Proteobacteria;c__Alphaproteobacteria;o__RF32;f__;g__;s__	3.13981	9.99646	0.396812	1.56307	0	0	2.42e-05	5.49e-05
SI.B29.metabat.bins.35	d__Bacteria;p__Bacteroidota;c__Bacteroidia;o__Bacteroidales;f__UBA932;g__CAG-831;s__	37.6753	58.7693	26.1296	52.4652	1.60398	1.97501	1.28e-12	1.87e-11
SI.B29.metabat.bins.74	d__Bacteria;p__Actinobacteriota;c__Coriobacteriia;o__Coriobacteriales;f__Atopobiaceae;g__Olsenella_E;s__	4.59449	9.25088	3.24962	8.23547	5.47149	7.16959	0.00271589	0.00421634
SI.B29.metabat.bins.91	d__Bacteria;p__Proteobacteria;c__Alphaproteobacteria;o__RF32;f__CAG-239;g__CAG-495;s__	1.51258	7.96286	1.78335	9.31614	0	0	2e-08	8.75e-08
SI.B3.metabat.bins.105	d__Bacteria;p__Proteobacteria;c__Alphaproteobacteria;o__Rs-D84;f__Rs-D84;g__Rs-D84;s__	2.00933	10.5366	0.246682	1.41726	0.590671	2.85228	5.56e-10	3.51e-09
SI.B3.metabat.bins.74	d__Bacteria;p__Firmicutes_A;c__Clostridia_A;o__Christensenellales;f__DTU072;g__;s__	11.8081	42.4725	4.33553	13.2629	0.00472755	0.00803431	9.83e-13	1.52e-11
SI.B3.metabat.bins.91	d__Bacteria;p__Bacteroidota;c__Bacteroidia;o__Bacteroidales;f__UBA932;g__CAG-831;s__	50.3376	72.6614	45.1043	46.7205	47.0769	58.2387	0.92823	0.93292
SI.B30.metabat.bins.136	d__Bacteria;p__Proteobacteria;c__Alphaproteobacteria;o__RF32;f__CAG-239;g__CAG-495;s__	1.16605	4.77338	0.567497	2.77617	0.004569	0.0254391	4.33e-06	1.14e-05
SI.B30.metabat.bins.176	d__Bacteria;p__Firmicutes;c__Bacilli;o__RFN20;f__CAG-449;g__CAG-449;s__	2.59017	9.58874	2.42825	6.72129	1.85019	5.52247	0.650081	0.673016
SI.B30.metabat.bins.78	d__Bacteria;p__Firmicutes;c__Bacilli;o__RF39;f__CAG-822;g__CAG-822;s__	2.75157	9.61011	0.634686	1.58456	3.95631	8.88751	9.59e-09	4.47e-08
SI.B30.metabat.bins.8	d__Bacteria;p__Firmicutes_A;c__Clostridia;o__TANB77;f__CAG-508;g__CAG-269;s__	5.98376	21.7211	3.19428	6.39939	2.4392	2.31135	0.0037569	0.00568939
SI.B31.metabat.bins.54	d__Bacteria;p__Firmicutes;c__Bacilli;o__RF39;f__CAG-822;g__UBA5578;s__	6.41787	32.677	6.92351	56.2284	0.00165442	0.00556552	4.13e-10	2.74e-09
SI.B32.metabat.bins.106	d__Bacteria;p__Firmicutes_A;c__Clostridia_A;o__Christensenellales;f__UBA1242;g__UBA5893;s__	2.03942	7.85693	0.969371	5.4071	0.258198	1.41071	5.37e-05	0.000113412
SI.B33.metabat.bins.122	d__Bacteria;p__Verrucomicrobiota;c__Lentisphaeria;o__Victivallales;f__UBA1829;g__UBA11452;s__	4.16357	7.98135	1.15899	3.50174	0.017356	0.0735712	7.69e-14	1.93e-12
SI.B33.metabat.bins.173	d__Bacteria;p__Spirochaetota;c__Spirochaetia;o__Sphaerochaetales;f__Sphaerochaetaceae;g__Spiro-01;s__	66.9156	160.673	30.8392	45.8489	5.18347	11.7406	2.09e-10	1.5e-09
SI.B33.metabat.bins.3	d__Bacteria;p__Actinobacteriota;c__Coriobacteriia;o__Coriobacteriales;f__Coriobacteriaceae;g__Collinsella;s__Collinsella aerofaciens_H	0.657595	2.65506	0.318205	1.47334	0.0619644	0.1819	0.611074	0.634468
SI.B33.metabat.bins.62	d__Bacteria;p__Firmicutes_A;c__Clostridia;o__Lachnospirales;f__Lachnospiraceae;g__Blautia_A;s__	0.245627	2.31314	0.0235255	0.132458	0.002917	0.0117594	0.109626	0.13004
SI.B33.metabat.bins.71	d__Bacteria;p__Verrucomicrobiota;c__Lentisphaeria;o__Victivallales;f__UBA1829;g__;s__	2.00806	9.97839	0.245008	0.578969	0.0167239	0.0701175	7.74e-11	6.44e-10
SI.B34.metabat.bins.141	d__Bacteria;p__Firmicutes_A;c__Clostridia_A;o__Christensenellales;f__UBA3700;g__;s__	15.2801	37.4624	12.359	49.9373	0.34181	1.10434	1.31e-12	1.91e-11
SI.B35.metabat.bins.120	d__Bacteria;p__Firmicutes;c__Bacilli;o__RFN20;f__CAG-826;g__UBA4855;s__	18.2232	120.722	5.44875	42.6906	0.0101168	0.0400967	0.00445242	0.00665817
SI.B35.metabat.bins.175	d__Bacteria;p__Firmicutes_A;c__Clostridia_A;o__Christensenellales;f__UBA1242;g__UBA5893;s__	0.414431	3.06125	0.0380713	0.174289	0	0	0.145177	0.168745
SI.B36.metabat.bins.121	d__Bacteria;p__Bacteroidota;c__Bacteroidia;o__Bacteroidales;f__Bacteroidaceae;g__Phocaeicola;s__	9.20088	56.3853	10.932	56.4183	1.58716	1.87265	0.0746061	0.0909707
SI.B36.metabat.bins.38	d__Bacteria;p__Firmicutes;c__Bacilli;o__RFN20;f__CAG-826;g__UBA4855;s__	8.15892	39.0513	0.0212012	0.136489	0.0136697	0.0231361	0.00484149	0.00719192
SI.B36.metabat.bins.74	d__Bacteria;p__Bacteroidota;c__Bacteroidia;o__Bacteroidales;f__Barnesiellaceae;g__Barnesiella;s__	4.99113	18.3599	1.02894	1.88322	0.0993299	0.116307	7.51e-08	2.84e-07
SI.B37.metabat.bins.181	d__Bacteria;p__Proteobacteria;c__Gammaproteobacteria;o__Burkholderiales;f__Burkholderiaceae;g__Duodenibacillus;s__	3.22098	5.66145	1.5483	3.92939	0.0122053	0.0472776	3.49e-06	9.31e-06
SI.B37.metabat.bins.39	d__Bacteria;p__Spirochaetota;c__Spirochaetia;o__Sphaerochaetales;f__Sphaerochaetaceae;g__;s__	2.3361	8.46002	2.47215	8.62636	0.663647	1.43186	0.919796	0.926004
SI.B37.metabat.bins.74	d__Bacteria;p__Spirochaetota;c__Spirochaetia;o__Sphaerochaetales;f__Sphaerochaetaceae;g__;s__	7.70135	15.0339	3.80932	4.59682	1.28282	1.74616	3.19e-06	8.55e-06
SI.B38.metabat.bins.164	d__Bacteria;p__Spirochaetota;c__Spirochaetia;o__Sphaerochaetales;f__Sphaerochaetaceae;g__;s__	2.22134	14.2975	1.3362	4.74329	0.00115077	0.00294434	0.0143672	0.019542
SI.B38.metabat.bins.62	d__Bacteria;p__Firmicutes_A;c__Clostridia;o__Lachnospirales;f__Lachnospiraceae;g__Lachnospira;s__	0.742524	3.66881	0.655096	1.93194	0.0966431	0.267706	0.365116	0.394661
SI.B40.metabat.bins.148	d__Bacteria;p__Proteobacteria;c__Alphaproteobacteria;o__RF32;f__CAG-239;g__CAG-495;s__	1.34935	5.72512	0.0175074	0.0890009	0	0	1.25e-06	3.69e-06
SI.B40.metabat.bins.163	d__Bacteria;p__Firmicutes_C;c__Negativicutes;o__Selenomonadales;f__Selenomonadaceae;g__Megamonas;s__Megamonas funiformis	2.57632	8.30075	9.03367	19.3293	16.3529	34.3941	1.75e-05	4.1e-05
SI.B40.metabat.bins.176	d__Bacteria;p__Firmicutes_A;c__Clostridia;o__Oscillospirales;f__Oscillospiraceae;g__UBA5446;s__	1.90237	3.03496	0.954385	1.29447	1.09788	3.60662	1.16e-07	4.24e-07
SI.B40.metabat.bins.36	d__Bacteria;p__Bacteroidota;c__Bacteroidia;o__Bacteroidales;f__Bacteroidaceae;g__Phocaeicola;s__Phocaeicola sp900066445	45.4218	66.115	96.3948	158.713	2.1671	4.65103	2.06e-13	4.24e-12
SI.B40.metabat.bins.98	d__Bacteria;p__Firmicutes_A;c__Clostridia_A;o__Christensenellales;f__UBA1242;g__UBA11517;s__	2.64502	9.42484	0.51965	3.20072	0.000641677	0.00146371	5.76e-14	1.59e-12
SI.B43.metabat.bins.131	d__Bacteria;p__Bacteroidota;c__Bacteroidia;o__Bacteroidales;f__UBA932;g__RC9;s__	1.8819	4.44087	0.885199	2.29244	0.108879	0.541477	6.13e-06	1.57e-05
SI.B43.metabat.bins.26	d__Bacteria;p__Elusimicrobiota;c__Elusimicrobia;o__Elusimicrobiales;f__Elusimicrobiaceae;g__UBA1436;s__UBA1436 sp002159705	3.77288	15.8943	0.789411	2.94689	0.611792	1.86926	0.0328991	0.0424887
SI.B43.metabat.bins.37	d__Bacteria;p__Firmicutes_A;c__Clostridia;o__Oscillospirales;f__Oscillospiraceae;g__Oscillibacter;s__Oscillibacter sp900554425	5.16866	6.10757	4.22419	4.45937	4.79501	5.70133	0.30877	0.338456
SI.B43.metabat.bins.38	d__Bacteria;p__Firmicutes_A;c__Clostridia;o__Lachnospirales;f__Lachnospiraceae;g__Mediterraneibacter;s__	57.0422	88.4975	17.9	24.4482	5.83345	9.51021	2.56e-10	1.79e-09
SI.B43.metabat.bins.83	d__Bacteria;p__Firmicutes;c__Bacilli;o__Erysipelotrichales;f__Erysipelatoclostridiaceae;g__UBA3379;s__UBA3379 sp002359025	0.807869	3.849	0.467344	2.0284	0.174596	0.756476	0.132468	0.15508
SI.B45.metabat.bins.101	d__Bacteria;p__Actinobacteriota;c__Coriobacteriia;o__Coriobacteriales;f__Eggerthellaceae;g__;s__	1.69024	5.47746	0.55297	0.8119	0.925225	1.3372	0.0265354	0.0346703
SI.B45.metabat.bins.19	d__Bacteria;p__Firmicutes_A;c__Clostridia_A;o__Christensenellales;f__UBA1242;g__UBA11517;s__	0.230965	2.39708	0	0	0	0	0.0295339	0.038364
SI.B46.metabat.bins.165	d__Bacteria;p__Spirochaetota;c__Brachyspirae;o__Brachyspirales;f__Brachyspiraceae;g__Brachyspira;s__	3.02365	5.31024	10.7088	18.8673	7.1784	6.94605	8.04e-07	2.47e-06
SI.B47.metabat.bins.115	d__Bacteria;p__Firmicutes_A;c__Clostridia_A;o__Christensenellales;f__CAG-917;g__UMGS1688;s__	9.24987	22.2998	2.87822	12.4729	0.00211507	0.00752832	1.93e-12	2.59e-11
SI.B47.metabat.bins.143	d__Bacteria;p__Bacteroidota;c__Bacteroidia;o__Bacteroidales;f__Rikenellaceae;g__Alistipes;s__	6.01547	20.4535	3.1762	9.38517	0.358605	0.542386	0.000165097	0.000318109
SI.B47.metabat.bins.190	d__Bacteria;p__Proteobacteria;c__Alphaproteobacteria;o__RF32;f__CAG-239;g__CAG-495;s__	1.35629	6.36567	0.242073	1.78008	0	0	6.54e-06	1.66e-05
SI.B47.metabat.bins.26	d__Bacteria;p__Firmicutes_A;c__Clostridia_A;o__Christensenellales;f__UBA3700;g__;s__	3.12888	13.1382	3.91118	27.19	0.00161219	0.00674659	0.000391146	0.00070651
SI.B47.metabat.bins.28	d__Bacteria;p__Firmicutes_A;c__Clostridia;o__Oscillospirales;f__Oscillospiraceae;g__UBA9475;s__	1.01427	4.79952	0.285443	0.195051	0.208425	0.113571	6.64e-15	3.6e-13
SI.B47.metabat.bins.32	d__Archaea;p__Methanobacteriota;c__Methanobacteria;o__Methanobacteriales;f__Methanobacteriaceae;g__Methanobrevibacter_A;s__Methanobrevibacter_A woesei	18.9689	38.0304	13.8035	44.8577	40.4599	65.5401	0.00030538	0.000562957
SI.B47.metabat.bins.37	d__Bacteria;p__Cyanobacteria;c__Vampirovibrionia;o__Gastranaerophilales;f__Gastranaerophilaceae;g__Zag111;s__	2.10225	12.1054	2.22569	10.8125	0.00931855	0.0201854	4.99e-07	1.59e-06
SI.B47.metabat.bins.49	d__Bacteria;p__Firmicutes;c__Bacilli;o__RF39;f__CAG-611;g__CAG-877;s__	5.23155	14.4056	2.89167	6.45793	18.4733	64.7175	0.0376201	0.0480314
SI.B47.metabat.bins.80	d__Bacteria;p__Verrucomicrobiota;c__Lentisphaeria;o__Victivallales;f__Victivallaceae;g__Victivallis;s__	1.97047	2.7879	1.61893	2.63561	1.61804	2.93383	0.00696519	0.0100062
SI.B49.metabat.bins.114	d__Bacteria;p__Actinobacteriota;c__Coriobacteriia;o__Coriobacteriales;f__Atopobiaceae;g__Olsenella_E;s__	5.26668	9.90951	5.64033	11.1756	6.35203	6.55432	0.0100127	0.0140791
SI.B49.metabat.bins.123	d__Bacteria;p__Bacteroidota;c__Bacteroidia;o__Bacteroidales;f__UBA932;g__RC9;s__	0.869663	2.11233	3.10588	9.31067	3.49574	5.61551	5.27e-06	1.36e-05
SI.B49.metabat.bins.39	d__Bacteria;p__Actinobacteriota;c__Coriobacteriia;o__Coriobacteriales;f__Eggerthellaceae;g__UMGS1293;s__	2.63144	2.6718	1.87595	2.81547	2.75854	3.83326	0.0213061	0.0281669
SI.B49.metabat.bins.47	d__Bacteria;p__Spirochaetota;c__Spirochaetia;o__Sphaerochaetales;f__Sphaerochaetaceae;g__;s__	8.26851	11.0163	7.20687	11.6671	4.58757	5.83285	0.432288	0.460866
SI.B49.metabat.bins.81	d__Bacteria;p__Proteobacteria;c__Alphaproteobacteria;o__RF32;f__CAG-239;g__CAG-495;s__	1.21332	5.19671	1.4523	7.34405	0.16418	0.741077	2.34e-05	5.31e-05
SI.B49.metabat.bins.94	d__Bacteria;p__Firmicutes_A;c__Clostridia;o__Oscillospirales;f__Acutalibacteraceae;g__UBA1691;s__	0.326287	1.75332	1.70978	11.695	0.131782	0.686978	0.0673241	0.0825977
SI.B5.metabat.bins.116	d__Bacteria;p__Cyanobacteria;c__Vampirovibrionia;o__Gastranaerophilales;f__Gastranaerophilaceae;g__QAMI01;s__	1.56173	17.3581	0.0226891	0.0499333	0.000547871	0.00305042	9.6e-11	7.65e-10
SI.B5.metabat.bins.117	d__Bacteria;p__Firmicutes_A;c__Clostridia;o__Lachnospirales;f__Lachnospiraceae;g__Mediterraneibacter;s__	19.8044	26.1647	8.33971	9.49148	3.25009	3.48448	4.91e-10	3.17e-09
SI.B5.metabat.bins.4	d__Bacteria;p__Bacteroidota;c__Bacteroidia;o__Bacteroidales;f__Rikenellaceae;g__Alistipes;s__	1.34655	3.83513	0.673639	1.77326	0.324996	0.28621	0.011416	0.0158777
SI.B54.metabat.bins.122	d__Bacteria;p__Firmicutes_A;c__Clostridia;o__Oscillospirales;f__Ruminococcaceae;g__Fournierella;s__Fournierella sp002161595	2.73149	7.57321	8.04272	21.802	0.539489	2.24428	3.18e-06	8.54e-06
SI.B54.metabat.bins.156	d__Bacteria;p__Firmicutes_A;c__Clostridia;o__Oscillospirales;f__Ruminococcaceae;g__Gemmiger_A;s__	1.31579	4.71661	1.66236	2.84175	2.33898	4.20647	0.667766	0.690128
SI.B54.metabat.bins.170	d__Bacteria;p__Desulfobacterota;c__Desulfovibrionia;o__Desulfovibrionales;f__Desulfovibrionaceae;g__Desulfovibrio;s__	2.6719	5.05647	6.35366	9.92919	2.41673	4.37192	0.000751895	0.00129537
SI.B54.metabat.bins.47	d__Bacteria;p__Firmicutes_A;c__Clostridia;o__Lachnospirales;f__Lachnospiraceae;g__;s__	4.60593	9.85058	4.10474	6.99232	10.1633	6.92848	1.49e-08	6.7e-08
SI.B54.metabat.bins.49	d__Bacteria;p__Firmicutes;c__Bacilli;o__RFN20;f__CAG-826;g__UBA4855;s__	2.11997	10.899	0.584844	4.44763	0.0647198	0.0722009	0.000735369	0.00127057
SI.B54.metabat.bins.60	d__Bacteria;p__Firmicutes;c__Bacilli;o__Erysipelotrichales;f__Erysipelotrichaceae;g__Faecalicoccus;s__Faecalicoccus pleomorphus	2.36793	6.57899	4.27067	5.89429	3.71053	2.79465	3.62e-08	1.49e-07
SI.B54.metabat.bins.9	d__Bacteria;p__Firmicutes_A;c__Clostridia;o__Peptostreptococcales;f__Anaerovoracaceae;g__CAG-145;s__	3.00983	6.00195	1.68499	2.75043	3.09378	9.509	0.00308188	0.00473524
SI.B54.metabat.bins.91	d__Bacteria;p__Firmicutes_A;c__Clostridia_A;o__Christensenellales;f__CAG-314;g__CAG-314;s__CAG-314 sp000437915	0.19524	1.76582	0.107706	0.873399	0	0	0.492259	0.521078
SI.B55.metabat.bins.147	d__Bacteria;p__Firmicutes_A;c__Clostridia_A;o__Christensenellales;f__UBA1242;g__UBA11517;s__	0.650015	4.2787	0.0420926	0.279376	0	0	0.000371605	0.000673935
SI.B55.metabat.bins.91	d__Bacteria;p__Cyanobacteria;c__Vampirovibrionia;o__Gastranaerophilales;f__Gastranaerophilaceae;g__Zag1;s__	0.723947	5.02763	0.150451	0.763493	0.000769387	0.0029954	0.000304602	0.0005621
SI.B56.metabat.bins.25	d__Bacteria;p__Firmicutes_C;c__Negativicutes;o__Acidaminococcales;f__Acidaminococcaceae;g__Phascolarctobacterium;s__	16.4559	17.6276	15.7189	30.0092	0.535633	1.9816	4.35e-12	5.13e-11
SI.B56.metabat.bins.44	d__Bacteria;p__Proteobacteria;c__Alphaproteobacteria;o__RF32;f__CAG-239;g__;s__	0.97603	5.04386	1.61125	6.72502	0.451965	1.74755	0.435014	0.463497
SI.B56.metabat.bins.61	d__Bacteria;p__Firmicutes_A;c__Clostridia_A;o__Christensenellales;f__Borkfalkiaceae;g__UMGS1004;s__	2.6536	6.40863	1.25786	3.67383	0.411024	1.56028	2.78e-08	1.17e-07
SI.B57.metabat.bins.30	d__Bacteria;p__Firmicutes;c__Bacilli;o__Erysipelotrichales;f__Erysipelatoclostridiaceae;g__Erysipelatoclostridium;s__Erysipelatoclostridium spiroforme	1.53662	3.26531	9.27589	19.4495	1.70374	3.28722	2.82e-09	1.52e-08
SI.B58.metabat.bins.77	d__Bacteria;p__Cyanobacteria;c__Vampirovibrionia;o__Gastranaerophilales;f__Gastranaerophilaceae;g__CAG-306;s__	2.138	10.8996	0.147094	0.563553	0.0769066	0.421032	5.95e-06	1.53e-05
SI.B59.metabat.bins.104	d__Bacteria;p__Verrucomicrobiota;c__Kiritimatiellae;o__RFP12;f__W1P29-020;g__W1P29-020;s__	47.3234	209.024	37.1422	240.093	0.00328861	0.00988741	3.82e-06	1.01e-05
SI.B59.metabat.bins.108	d__Bacteria;p__Bacteroidota;c__Bacteroidia;o__Bacteroidales;f__UBA932;g__CAG-831;s__	37.9029	94.9786	12.3309	28.2122	0.619624	0.761991	2.11e-13	4.3e-12
SI.B59.metabat.bins.161	d__Bacteria;p__Bacteroidota;c__Bacteroidia;o__Bacteroidales;f__Tannerellaceae;g__Parabacteroides;s__Parabacteroides sp900547435	30.1013	24.2421	31.7072	31.1697	24.4874	23.6441	0.24908	0.278136
SI.B59.metabat.bins.29	d__Bacteria;p__Spirochaetota;c__Spirochaetia;o__Sphaerochaetales;f__Sphaerochaetaceae;g__;s__	12.9999	12.1109	9.02444	7.14595	5.94219	5.17324	3.75e-05	8.17e-05
SI.B59.metabat.bins.36	d__Bacteria;p__Cyanobacteria;c__Vampirovibrionia;o__Gastranaerophilales;f__;g__;s__	1.01151	4.12104	0.236088	1.12855	0	0	8.41e-05	0.000170866
SI.B59.metabat.bins.6	d__Bacteria;p__Firmicutes;c__Bacilli;o__RF39;f__CAG-1000;g__;s__	4.35582	14.0858	1.48959	6.02646	0.00345977	0.00910561	4.31e-14	1.29e-12
SI.B6.metabat.bins.39	d__Bacteria;p__Firmicutes_A;c__Clostridia_A;o__Christensenellales;f__UBA3700;g__;s__	21.609	41.7151	9.88978	29.3615	7.82536	40.915	4.43e-13	7.55e-12
SI.B60.metabat.bins.14	d__Bacteria;p__Firmicutes;c__Bacilli;o__Erysipelotrichales;f__Erysipelatoclostridiaceae;g__Erysipelatoclostridium;s__	0.0273805	0.322477	0.9801	7.82091	0	0	0.0466458	0.0588
SI.B7.metabat.bins.120	d__Bacteria;p__Firmicutes;c__Bacilli;o__RF39;f__CAG-1000;g__UMGS1217;s__	4.7407	10.8142	1.05392	1.93406	3.12473	4.8187	3.65e-05	8.04e-05
SI.B7.metabat.bins.137	d__Bacteria;p__Firmicutes;c__Bacilli;o__RFN20;f__CAG-826;g__UBA4951;s__	9.35725	25.8237	13.1199	33.7034	46.2668	65.6744	1.61e-06	4.63e-06
SI.B7.metabat.bins.154	d__Bacteria;p__Proteobacteria;c__Alphaproteobacteria;o__RF32;f__CAG-239;g__CAG-267;s__	4.7895	14.7714	2.99215	8.38528	0.790918	2.72951	0.0353674	0.0453494
SI.B7.metabat.bins.42	d__Bacteria;p__Cyanobacteria;c__Vampirovibrionia;o__Gastranaerophilales;f__Gastranaerophilaceae;g__Zag1;s__Zag1 sp900551675	3.75464	15.3686	1.25616	2.9092	2.01985	6.38252	0.000683844	0.00118728
SI.B8.metabat.bins.12	d__Bacteria;p__Firmicutes_A;c__Clostridia_A;o__Christensenellales;f__UBA3700;g__;s__	25.231	75.2087	15.7806	30.861	3.99898	15.4288	1.06e-10	8.33e-10
SI.B8.metabat.bins.87	d__Bacteria;p__Bacteroidota;c__Bacteroidia;o__Bacteroidales;f__UBA932;g__CAG-831;s__	30.7371	82.0623	43.823	82.0106	3.31454	4.03024	3.14e-06	8.44e-06
SI.B9.metabat.bins.31	d__Bacteria;p__Elusimicrobiota;c__Elusimicrobia;o__Elusimicrobiales;f__Elusimicrobiaceae;g__UBA1436;s__	2.16015	8.45476	5.17216	26.214	0.439783	0.981426	0.0113843	0.0158459
SI.O1.metabat.bins.19	d__Bacteria;p__Firmicutes_A;c__Clostridia_A;o__Christensenellales;f__UBA3700;g__;s__	1.79108	12.1947	0.0841085	0.309024	0.00542529	0.0302067	3.41e-05	7.56e-05
SI.O1.metabat.bins.44	d__Bacteria;p__Spirochaetota;c__Spirochaetia;o__Sphaerochaetales;f__Sphaerochaetaceae;g__;s__	0.50104	5.58811	0.123864	0.76884	0	0	0.407458	0.436737
SI.O1.metabat.bins.91	d__Bacteria;p__Cyanobacteria;c__Vampirovibrionia;o__Gastranaerophilales;f__Gastranaerophilaceae;g__CAG-196;s__	1.59072	4.61129	0.606766	2.54579	0.00326068	0.0130198	1.01e-09	5.99e-09
SI.O1.metabat.bins.94	d__Bacteria;p__Cyanobacteria;c__Vampirovibrionia;o__Gastranaerophilales;f__;g__;s__	1.20681	3.92855	0.148002	0.520002	0.000406323	0.00226231	1.48e-06	4.3e-06
SI.O103.metabat.bins.121	d__Bacteria;p__Actinobacteriota;c__Coriobacteriia;o__Coriobacteriales;f__Atopobiaceae;g__Olsenella_E;s__Olsenella_E sp002159625	4.90795	6.22142	3.4035	5.74221	6.35545	6.01451	0.000107035	0.000213117
SI.O105.metabat.bins.18	d__Bacteria;p__Firmicutes_A;c__Clostridia;o__Oscillospirales;f__Ruminococcaceae;g__Gemmiger;s__	0.730418	2.79639	0.244456	0.647569	0	0	4.66e-06	1.22e-05
SI.O105.metabat.bins.180	d__Bacteria;p__Actinobacteriota;c__Coriobacteriia;o__Coriobacteriales;f__Eggerthellaceae;g__UMGS1293;s__	0.424124	2.77167	0.0123155	0.0438238	0.00860648	0.0136612	0.0143508	0.0195346
SI.O14.metabat.bins.128	d__Bacteria;p__Proteobacteria;c__Alphaproteobacteria;o__RF32;f__CAG-239;g__CAG-495;s__	0.80703	3.77036	0.473818	2.34976	0.00232158	0.00764183	7.59e-07	2.34e-06
SI.O14.metabat.bins.203	d__Bacteria;p__Elusimicrobiota;c__Elusimicrobia;o__Elusimicrobiales;f__Elusimicrobiaceae;g__UBA1436;s__	2.85265	9.008	1.96054	6.90433	0.51667	2.7904	0.00589221	0.00864513
SI.O14.metabat.bins.63	d__Bacteria;p__Bacteroidota;c__Bacteroidia;o__Bacteroidales;f__UBA932;g__RC9;s__	7.30377	7.6445	7.0108	6.60017	8.60966	5.89476	0.145107	0.168745
SI.O14.metabat.bins.65	d__Bacteria;p__Firmicutes;c__Bacilli;o__Acholeplasmatales;f__Anaeroplasmataceae;g__;s__	4.36331	17.6726	28.264	109.423	27.5662	96.3686	4.71e-05	0.000100634
SI.O15.metabat.bins.5	d__Bacteria;p__Firmicutes;c__Bacilli;o__RF39;f__CAG-611;g__CAG-451;s__	2.55086	5.89086	0.751718	1.1266	2.25413	3.5606	0.000399926	0.000720915
SI.O16.metabat.bins.116	d__Bacteria;p__Bacteroidota;c__Bacteroidia;o__Bacteroidales;f__Barnesiellaceae;g__Barnesiella;s__	0.874386	4.42209	0.31966	1.70083	0.0347974	0.0229914	2.66e-06	7.35e-06
SI.O16.metabat.bins.132	d__Bacteria;p__Firmicutes_A;c__Clostridia_A;o__Christensenellales;f__UBA1242;g__UBA7862;s__	1.02519	7.16917	0.00559688	0.0258688	0	0	4.45e-07	1.42e-06
SI.O16.metabat.bins.144	d__Bacteria;p__Firmicutes_A;c__Clostridia_A;o__Christensenellales;f__CAG-917;g__UMGS1688;s__	12.4474	57.4191	3.91053	19.1862	0.243372	0.445038	4.23e-10	2.78e-09
SI.O16.metabat.bins.164	d__Bacteria;p__Cyanobacteria;c__Vampirovibrionia;o__Gastranaerophilales;f__Gastranaerophilaceae;g__;s__	2.14023	5.16551	1.36793	5.07559	0.00204845	0.00898711	2.64e-08	1.12e-07
SI.O16.metabat.bins.50	d__Bacteria;p__Firmicutes_A;c__Clostridia_A;o__Christensenellales;f__UBA1242;g__UBA4647;s__	1.8574	8.61898	0.0683056	0.351622	0.000361774	0.00201427	0.000427714	0.000767912
SI.O16.metabat.bins.66	d__Bacteria;p__Verrucomicrobiota;c__Lentisphaeria;o__Victivallales;f__Victivallaceae;g__UBA1784;s__	2.43124	9.72232	1.12806	2.81366	0.51705	1.48216	2.89e-10	2e-09
SI.O17.metabat.bins.100	d__Bacteria;p__Firmicutes_A;c__Clostridia_A;o__Christensenellales;f__CAG-552;g__UMGS1880;s__	2.26235	2.96738	2.89343	5.57379	3.21839	3.81474	0.223051	0.251895
SI.O17.metabat.bins.122	d__Bacteria;p__Bacteroidota;c__Bacteroidia;o__Bacteroidales;f__UBA932;g__;s__	4.17075	12.3252	4.74562	11.2875	0.63407	1.60761	0.0458807	0.0579756
SI.O17.metabat.bins.140	d__Bacteria;p__Bacteroidota;c__Bacteroidia;o__Bacteroidales;f__Bacteroidaceae;g__Phocaeicola;s__	58.2783	96.8693	65.0158	115.738	0.475837	0.545614	4.01e-13	7.03e-12
SI.O17.metabat.bins.191	d__Bacteria;p__Bacteroidota;c__Bacteroidia;o__Bacteroidales;f__UBA11471;g__UBA11471;s__UBA11471 sp900542765	13.2659	17.1839	7.96943	10.5259	0.751364	1.53783	7.79e-13	1.26e-11
SI.O17.metabat.bins.20	d__Bacteria;p__Firmicutes;c__Bacilli;o__RFN20;f__CAG-826;g__;s__	9.38384	44.8377	4.73287	14.8707	6.81197	22.7952	0.00342374	0.00520687
SI.O17.metabat.bins.57	d__Bacteria;p__Bacteroidota;c__Bacteroidia;o__Bacteroidales;f__Paludibacteraceae;g__;s__	10.0077	17.3943	15.5196	40.087	1.08662	2.44473	9.65e-06	2.37e-05
SI.O17.metabat.bins.67	d__Bacteria;p__Firmicutes_A;c__Clostridia_A;o__Christensenellales;f__;g__;s__	6.14416	9.37637	3.99235	7.46842	0.024532	0.0230671	2.07e-12	2.72e-11
SI.O17.metabat.bins.69	d__Bacteria;p__Firmicutes_A;c__Clostridia_A;o__Christensenellales;f__UBA3700;g__;s__	6.24595	42.3818	6.60287	27.8092	0.00116958	0.00463342	5.15e-10	3.28e-09
SI.O18.metabat.bins.9	d__Bacteria;p__Cyanobacteria;c__Vampirovibrionia;o__Gastranaerophilales;f__Gastranaerophilaceae;g__;s__	6.85437	21.6635	5.81877	22.929	1.31299	5.07218	1.91e-06	5.43e-06
SI.O19.metabat.bins.166	d__Bacteria;p__Cyanobacteria;c__Vampirovibrionia;o__Gastranaerophilales;f__Gastranaerophilaceae;g__CAG-196;s__	3.20148	10.5883	0.498442	1.12139	0.0246979	0.100941	1.04e-10	8.24e-10
SI.O19.metabat.bins.22	d__Bacteria;p__Firmicutes_A;c__Clostridia_A;o__Christensenellales;f__UBA1242;g__UBA11517;s__	3.94399	12.7648	1.19374	3.48091	0.0306964	0.098718	7.09e-08	2.7e-07
SI.O19.metabat.bins.31	d__Bacteria;p__Firmicutes_A;c__Clostridia_A;o__Christensenellales;f__CAG-917;g__UMGS1688;s__	57.1086	143.854	35.8459	96.0272	2.32452	6.98794	9.14e-11	7.41e-10
SI.O19.metabat.bins.38	d__Bacteria;p__Bacteroidota;c__Bacteroidia;o__Bacteroidales;f__Bacteroidaceae;g__UBA1794;s__	18.0693	52.4561	18.2214	42.5412	10.4148	36.6357	0.260538	0.289486
SI.O19.metabat.bins.73	d__Bacteria;p__Firmicutes_A;c__Clostridia_A;o__Christensenellales;f__UBA1242;g__UBA5893;s__	0.785019	3.17166	0.168208	0.571876	0.104839	0.583718	0.000209763	0.00039649
SI.O19.metabat.bins.84	d__Bacteria;p__Bacteroidota;c__Bacteroidia;o__Bacteroidales;f__Bacteroidaceae;g__Bacteroides;s__	7.60216	20.3569	5.01652	11.3536	0.737239	0.760121	0.0196792	0.0261707
SI.O20.metabat.bins.114	d__Bacteria;p__Proteobacteria;c__Alphaproteobacteria;o__RF32;f__CAG-239;g__CAG-495;s__	6.07496	14.182	6.14592	22.0134	0.136549	0.360985	1.9e-06	5.42e-06
SI.O20.metabat.bins.37	d__Bacteria;p__Spirochaetota;c__Spirochaetia;o__Sphaerochaetales;f__Sphaerochaetaceae;g__;s__	30.5462	31.4586	21.9823	20.0647	19.7198	26.2943	0.020275	0.0269031
SI.O20.metabat.bins.82	d__Bacteria;p__Cyanobacteria;c__Vampirovibrionia;o__Gastranaerophilales;f__Gastranaerophilaceae;g__QAMI01;s__	6.35156	63.3425	0.0930274	0.332076	0.0805161	0.214916	1.71e-05	4.03e-05
SI.O21.metabat.bins.39	d__Bacteria;p__Verrucomicrobiota;c__Lentisphaeria;o__Victivallales;f__Victivallaceae;g__Victivallis;s__	5.17808	5.93627	4.93569	8.75222	5.7528	5.71362	0.0510552	0.063819
SI.O25.metabat.bins.176	d__Bacteria;p__Bacteroidota;c__Bacteroidia;o__Bacteroidales;f__Bacteroidaceae;g__Phocaeicola;s__	14.9901	38.2044	5.98862	18.2679	1.7335	4.42034	0.519281	0.546451
SI.O27.metabat.bins.10	d__Bacteria;p__Proteobacteria;c__Alphaproteobacteria;o__RF32;f__CAG-239;g__CAG-267;s__	2.44949	13.6474	0.64324	3.22863	0.0846472	0.278174	0.00996079	0.0140172
SI.O27.metabat.bins.122	d__Archaea;p__Thermoplasmatota;c__Thermoplasmata;o__Methanomassiliicoccales;f__Methanomethylophilaceae;g__UBA71;s__	15.7433	14.0033	10.0989	11.9105	1.25821	2.57417	6.85e-14	1.8e-12
SI.O27.metabat.bins.145	d__Bacteria;p__Deferribacterota;c__Deferribacteres;o__Deferribacterales;f__Mucispirillaceae;g__Mucispirillum;s__	12.4471	31.2574	12.0969	33.5501	1.61575	2.76687	0.00393822	0.00592885
SI.O27.metabat.bins.19	d__Bacteria;p__Elusimicrobiota;c__Elusimicrobia;o__Elusimicrobiales;f__Elusimicrobiaceae;g__UBA1436;s__	2.2024	8.52975	1.03148	4.20436	0.55792	2.04358	0.00533016	0.0078721
SI.O27.metabat.bins.43	d__Bacteria;p__Firmicutes;c__Bacilli;o__RF39;f__CAG-1000;g__UBA11963;s__	11.6223	36.4435	5.8564	25.7454	0.159049	0.343205	4.81e-06	1.25e-05
SI.O27.metabat.bins.62	d__Bacteria;p__Desulfobacterota;c__Desulfovibrionia;o__Desulfovibrionales;f__Desulfovibrionaceae;g__Desulfovibrio;s__	0.735651	4.15208	0.278509	0.892568	0.0771388	0.127587	0.538038	0.564199
SI.O27.metabat.bins.89	d__Bacteria;p__Bacteroidota;c__Bacteroidia;o__Bacteroidales;f__Rikenellaceae;g__Alistipes;s__	7.21239	7.19521	4.74798	5.22395	2.21622	3.14227	1.8e-10	1.3e-09
SI.O29.metabat.bins.48	d__Bacteria;p__Firmicutes_A;c__Clostridia;o__Oscillospirales;f__Ruminococcaceae;g__Anaerofilum;s__	4.22558	6.68716	6.62737	10.2106	1.07413	2.43301	2.25e-08	9.71e-08
SI.O3.metabat.bins.138	d__Bacteria;p__Firmicutes_A;c__Clostridia;o__Lachnospirales;f__Lachnospiraceae;g__Anaerostipes;s__	1.45691	5.57835	0.62491	1.54434	0.116984	0.172625	0.804637	0.815426
SI.O3.metabat.bins.29	d__Bacteria;p__Elusimicrobiota;c__Elusimicrobia;o__Elusimicrobiales;f__Elusimicrobiaceae;g__UBA1436;s__	10.7932	41.1314	1.20308	3.67874	0.0267627	0.127356	0.000509773	0.000904354
SI.O3.metabat.bins.60	d__Bacteria;p__Bacteroidota;c__Bacteroidia;o__Bacteroidales;f__Bacteroidaceae;g__Bacteroides;s__	12.5064	25.6172	9.26425	19.4275	2.1846	5.25508	0.00602821	0.00882297
SI.O31.metabat.bins.104	d__Bacteria;p__Firmicutes;c__Bacilli;o__Mycoplasmatales;f__Mycoplasmoidaceae;g__Ureaplasma;s__	0.452569	1.3289	2.2182	9.29637	0.120336	0.301061	0.25779	0.28679
SI.O31.metabat.bins.22	d__Bacteria;p__Proteobacteria;c__Gammaproteobacteria;o__Enterobacterales;f__Pasteurellaceae;g__Gallibacterium;s__Gallibacterium anatis	0.24765	0.92923	0.893298	6.06306	0.0923847	0.327015	0.823179	0.83248
SI.O33.metabat.bins.41	d__Bacteria;p__Firmicutes_A;c__Clostridia_A;o__Christensenellales;f__UBA1242;g__UBA11490;s__	1.68919	9.16148	0.238398	0.960377	0	0	0.0170103	0.0228592
SI.O35.metabat.bins.116	d__Bacteria;p__Bacteroidota;c__Bacteroidia;o__Bacteroidales;f__UBA932;g__RC9;s__	3.16136	7.90051	1.55633	4.01428	0.34452	0.804846	2.5e-09	1.38e-08
SI.O35.metabat.bins.135	d__Bacteria;p__Firmicutes_A;c__Clostridia_A;o__Christensenellales;f__Borkfalkiaceae;g__Borkfalkia;s__	3.29264	4.66106	3.80735	4.11179	1.91739	2.23139	0.0102493	0.0143667
SI.O35.metabat.bins.163	d__Bacteria;p__Spirochaetota;c__Spirochaetia;o__Sphaerochaetales;f__Sphaerochaetaceae;g__;s__	3.72791	7.86311	1.86327	4.48785	0.31255	1.00953	0.00150447	0.00242612
SI.O35.metabat.bins.17	d__Bacteria;p__Proteobacteria;c__Alphaproteobacteria;o__RF32;f__UBA3637;g__;s__	2.42829	25.1032	0.00398362	0.024519	0.000332065	0.00144501	1.81e-05	4.22e-05
SI.O35.metabat.bins.51	d__Bacteria;p__Bacteroidota;c__Bacteroidia;o__Bacteroidales;f__UBA932;g__RC9;s__	5.04872	7.10325	2.74788	3.98513	0.254678	0.446228	9.82e-09	4.54e-08
SI.O35.metabat.bins.87	d__Bacteria;p__Cyanobacteria;c__Vampirovibrionia;o__Gastranaerophilales;f__Gastranaerophilaceae;g__;s__	0.599389	5.56831	0.00403529	0.0154808	0.00185032	0.00744332	0.000625634	0.00109577
SI.O36.metabat.bins.110	d__Bacteria;p__Firmicutes_A;c__Clostridia_A;o__Christensenellales;f__UBA1242;g__UBA11517;s__	1.1226	8.88889	0.0151384	0.072336	0.0121224	0.0392529	1.12e-05	2.71e-05
SI.O36.metabat.bins.22	d__Bacteria;p__Cyanobacteria;c__Vampirovibrionia;o__Gastranaerophilales;f__Gastranaerophilaceae;g__CAG-484;s__	2.1954	9.67874	0.380478	1.6209	1.6128	5.34171	0.0371867	0.0475459
SI.O38.metabat.bins.202	d__Bacteria;p__Firmicutes_A;c__Clostridia;o__Lachnospirales;f__Anaerotignaceae;g__An114;s__An114 sp002161055	0.513952	3.49093	0.119577	0.512594	0	0	0.243226	0.27228
SI.O38.metabat.bins.39	d__Bacteria;p__Firmicutes_A;c__Clostridia;o__Oscillospirales;f__Oscillospiraceae;g__NK3B98;s__	1.17478	6.69465	0.250487	0.940537	0.0481935	0.0302626	1.01e-14	4.74e-13
SI.O39.metabat.bins.204	d__Bacteria;p__Bacteroidota;c__Bacteroidia;o__Bacteroidales;f__Muribaculaceae;g__;s__	2.24278	7.40527	2.10479	5.45054	1.22306	3.03817	0.594852	0.619061
SI.O39.metabat.bins.208	d__Bacteria;p__Bacteroidota;c__Bacteroidia;o__Bacteroidales;f__Bacteroidaceae;g__Paraprevotella;s__	3.93404	8.23329	8.29703	19.674	0.23988	0.333764	0.000226499	0.000426771
SI.O39.metabat.bins.28	d__Bacteria;p__Firmicutes_A;c__Clostridia;o__Oscillospirales;f__Oscillospiraceae;g__Flavonifractor;s__	1.45778	4.156	0.641985	0.942049	0.268649	0.18633	1.54e-12	2.13e-11
SI.O39.metabat.bins.38	d__Bacteria;p__Firmicutes_A;c__Clostridia_A;o__Christensenellales;f__DTU072;g__;s__	6.66022	23.2195	0.641661	1.8271	0.00264413	0.00468365	1.87e-18	1.67e-15
SI.O39.metabat.bins.50	d__Bacteria;p__Bacteroidota;c__Bacteroidia;o__Bacteroidales;f__Bacteroidaceae;g__Bacteroides;s__	16.5007	18.1561	13.2048	16.7446	5.73542	7.56134	0.0390727	0.0498149
SI.O4.metabat.bins.135	d__Bacteria;p__Firmicutes_A;c__Clostridia;o__TANB77;f__CAG-508;g__CAG-269;s__	5.05717	11.4359	2.10713	4.0009	2.25954	2.87182	0.0119767	0.0165802
SI.O41.metabat.bins.149	d__Bacteria;p__Bacteroidota;c__Bacteroidia;o__Bacteroidales;f__Bacteroidaceae;g__Paraprevotella;s__	7.40188	17.3412	2.8149	8.55446	0.0242532	0.0560129	0.000125812	0.000247205
SI.O41.metabat.bins.177	d__Bacteria;p__Bacteroidota;c__Bacteroidia;o__Bacteroidales;f__UBA932;g__RC9;s__RC9 sp900543205	48.5065	60.7056	25.7142	28.0579	13.3583	13.6342	7.08e-05	0.000145362
SI.O41.metabat.bins.39	d__Bacteria;p__Firmicutes_A;c__Clostridia;o__Oscillospirales;f__Acutalibacteraceae;g__UBA8612;s__	0.277368	3.31423	0.0324791	0.263862	0	0	0.797057	0.809264
SI.O43.metabat.bins.102	d__Bacteria;p__Cyanobacteria;c__Vampirovibrionia;o__Gastranaerophilales;f__Gastranaerophilaceae;g__CAG-306;s__	1.99938	7.1451	1.87497	5.69763	2.03131	7.80834	0.000117745	0.00023218
SI.O43.metabat.bins.116	d__Bacteria;p__Bacteroidota;c__Bacteroidia;o__Bacteroidales;f__Tannerellaceae;g__Parabacteroides;s__	15.9838	13.4831	14.5615	12.6097	16.1917	16.2859	0.617969	0.640512
SI.O43.metabat.bins.159	d__Bacteria;p__Firmicutes_A;c__Clostridia;o__Lachnospirales;f__Lachnospiraceae;g__Dorea;s__Dorea sp000765215	0.462708	2.24218	0.201282	0.454805	4.25777	6.21535	9.23e-08	3.44e-07
SI.O43.metabat.bins.4	d__Bacteria;p__Firmicutes_A;c__Clostridia;o__Lachnospirales;f__Lachnospiraceae;g__Fusicatenibacter;s__	1.23551	3.25204	1.45571	3.63147	3.79821	3.84786	2.68e-08	1.14e-07
SI.O44.metabat.bins.168	d__Bacteria;p__Proteobacteria;c__Alphaproteobacteria;o__RF32;f__CAG-239;g__;s__	3.49869	9.42344	1.47735	6.41478	1.24036	3.1946	0.0619755	0.0763497
SI.O44.metabat.bins.180	d__Bacteria;p__Proteobacteria;c__Alphaproteobacteria;o__RF32;f__CAG-239;g__CAG-267;s__	3.21083	13.7033	1.4062	5.28963	4.3987	11.1485	0.232036	0.261109
SI.O44.metabat.bins.98	d__Bacteria;p__Firmicutes_A;c__Clostridia;o__TANB77;f__CAG-508;g__CAG-354;s__	5.3412	16.7421	9.20408	20.0874	5.8625	13.976	0.360307	0.389933
SI.O45.metabat.bins.117	d__Bacteria;p__Firmicutes_A;c__Clostridia_A;o__Christensenellales;f__UBA4651;g__UBA7584;s__	3.56338	11.9221	2.0322	8.92184	2.90024	16.1479	7.64e-10	4.73e-09
SI.O45.metabat.bins.160	d__Bacteria;p__Firmicutes_A;c__Clostridia_A;o__Christensenellales;f__UBA1242;g__UBA5893;s__	1.0307	3.95589	0.180636	0.784046	0.204633	0.579862	0.000308917	0.00056889
SI.O45.metabat.bins.179	d__Bacteria;p__Firmicutes;c__Bacilli;o__RF39;f__CAG-611;g__UMGS1449;s__	1.74003	11.6858	0.243791	0.60202	0.00913619	0.0369135	6.11e-15	3.49e-13
SI.O46.metabat.bins.105	d__Bacteria;p__Firmicutes_A;c__Clostridia;o__TANB77;f__CAG-508;g__CAG-354;s__	0.647374	0.80198	0.333528	0.291428	5.09651	16.1057	3.12e-07	1.05e-06
SI.O46.metabat.bins.111	d__Bacteria;p__Bacteroidota;c__Bacteroidia;o__Bacteroidales;f__P3;g__;s__	1.09135	3.82835	2.65739	7.79143	4.43573	7.94157	2.62e-05	5.9e-05
SI.O46.metabat.bins.172	d__Bacteria;p__Proteobacteria;c__Alphaproteobacteria;o__Rs-D84;f__Rs-D84;g__Rs-D84;s__	1.60832	8.03206	1.75147	7.45453	9.06553	41.4503	2.09e-05	4.82e-05
SI.O46.metabat.bins.30	d__Bacteria;p__Firmicutes;c__Bacilli;o__RFN20;f__CAG-288;g__UBA6879;s__	1.02833	7.14184	10.7481	77.5663	23.315	44.8849	1.04e-08	4.79e-08
SI.O46.metabat.bins.60	d__Bacteria;p__Bacteroidota;c__Bacteroidia;o__Bacteroidales;f__UBA932;g__UBA3382;s__UBA3382 sp002159555	62.7162	169.898	41.4027	94.928	63.5923	67.4615	6.22e-05	0.000129479
SI.O49.metabat.bins.29	d__Bacteria;p__Proteobacteria;c__Alphaproteobacteria;o__RF32;f__;g__;s__	1.91428	6.17591	0.163091	0.689288	0.00405835	0.022596	1.61e-06	4.64e-06
SI.O5.metabat.bins.133	d__Bacteria;p__Firmicutes_A;c__Clostridia_A;o__Christensenellales;f__Borkfalkiaceae;g__UMGS1004;s__	10.9241	21.5661	1.52181	3.94304	0.031513	0.0801605	1.43e-14	5.92e-13
SI.O5.metabat.bins.135	d__Bacteria;p__Cyanobacteria;c__Vampirovibrionia;o__Gastranaerophilales;f__Gastranaerophilaceae;g__CAG-306;s__	5.10503	30.798	23.9165	132.465	0.00214664	0.0109251	3.47e-09	1.8e-08
SI.O5.metabat.bins.35	d__Bacteria;p__Cyanobacteria;c__Vampirovibrionia;o__Gastranaerophilales;f__Gastranaerophilaceae;g__Zag1;s__	2.8287	16.1296	9.83176	47.291	0.0623846	0.235231	1.63e-05	3.84e-05
SI.O5.metabat.bins.78	d__Bacteria;p__Proteobacteria;c__Alphaproteobacteria;o__RF32;f__CAG-239;g__CAG-495;s__	2.84081	8.71898	1.77862	4.44634	0.322911	1.14561	8.02e-07	2.47e-06
SI.O50.metabat.bins.169	d__Bacteria;p__Firmicutes;c__Bacilli;o__RFN20;f__CAG-288;g__CAG-568;s__	0.73286	5.59933	0.179051	1.1292	40.2777	112.244	5.92e-12	6.74e-11
SI.O50.metabat.bins.184	d__Bacteria;p__Elusimicrobiota;c__Elusimicrobia;o__Elusimicrobiales;f__Elusimicrobiaceae;g__UBA1436;s__	0.550466	5.10049	0.00774035	0.0189847	0.310654	0.671752	0.00160111	0.00257038
SI.O52.metabat.bins.152	d__Bacteria;p__Verrucomicrobiota;c__Verrucomicrobiae;o__Opitutales;f__CAG-312;g__CAG-312;s__	2.20241	5.29953	1.1098	3.01322	5.33769	14.1378	0.0606118	0.0747726
SI.O52.metabat.bins.74	d__Bacteria;p__Actinobacteriota;c__Coriobacteriia;o__Coriobacteriales;f__Coriobacteriaceae;g__An7;s__An7 sp002159335	0.129532	0.805289	0.0456114	0.17887	6.89944	11.8572	9.56e-15	4.63e-13
SI.O53.metabat.bins.43	d__Bacteria;p__Firmicutes;c__Bacilli;o__RF39;f__CAG-433;g__CAG-594;s__	0.637286	2.40665	0.0935292	0.233205	4.99388	10.7042	0.0147729	0.0200786
SI.O54.metabat.bins.91	d__Bacteria;p__Firmicutes_A;c__Clostridia;o__Oscillospirales;f__Oscillospiraceae;g__UBA5446;s__	1.91025	4.01618	0.41251	1.33522	0.00821285	0.0457272	1.94e-11	1.9e-10
SI.O55.metabat.bins.118	d__Bacteria;p__Firmicutes_A;c__Clostridia;o__TANB77;f__CAG-508;g__CAG-354;s__	2.54495	6.57099	2.16059	5.208	10.0475	17.7861	0.00224447	0.00353663
SI.O55.metabat.bins.153	d__Bacteria;p__Firmicutes_A;c__Clostridia_A;o__Christensenellales;f__Borkfalkiaceae;g__Borkfalkia;s__	0.554467	0.864716	0.84892	1.5485	3.32869	5.82014	2.84e-06	7.79e-06
SI.O55.metabat.bins.51	d__Bacteria;p__Verrucomicrobiota;c__Lentisphaeria;o__Victivallales;f__Victivallaceae;g__Victivallis;s__Victivallis sp900551245	4.24068	5.12226	2.63313	4.60781	6.82746	12.3582	0.000169477	0.000325848
SI.O55.metabat.bins.66	d__Bacteria;p__Actinobacteriota;c__Coriobacteriia;o__Coriobacteriales;f__Coriobacteriaceae;g__;s__	0.269979	1.39491	0.436277	1.06503	7.88968	11.8343	8.99e-13	1.41e-11
SI.O55.metabat.bins.89	d__Bacteria;p__Spirochaetota;c__Spirochaetia;o__Sphaerochaetales;f__Sphaerochaetaceae;g__;s__	1.0965	6.82378	1.24983	2.6686	7.70086	6.67416	2.7e-14	8.94e-13
SI.O55.metabat.bins.91	d__Bacteria;p__Desulfobacterota;c__Desulfovibrionia;o__Desulfovibrionales;f__Desulfovibrionaceae;g__Desulfovibrio;s__	1.09985	2.64578	2.47882	4.68782	6.69285	10.2548	1.9e-07	6.64e-07
SI.O56.metabat.bins.182	d__Bacteria;p__Firmicutes_A;c__Clostridia;o__Lachnospirales;f__Lachnospiraceae;g__Lachnospira;s__	0.0173769	0.176274	0.00181548	0.0147491	0.877055	4.04251	0.292386	0.322471
SI.O56.metabat.bins.19	d__Bacteria;p__Bacteroidota;c__Bacteroidia;o__Bacteroidales;f__Bacteroidaceae;g__Bacteroides;s__	0.772293	3.082	1.85911	8.20455	12.4325	17.7572	5.12e-09	2.59e-08
SI.O56.metabat.bins.44	d__Bacteria;p__Firmicutes_A;c__Clostridia;o__Oscillospirales;f__Ruminococcaceae;g__Faecalibacterium;s__	2.18367	10.8283	1.81568	7.41284	32.3105	40.1226	1.28e-10	9.57e-10
SI.O58.metabat.bins.102	d__Bacteria;p__Bacteroidota;c__Bacteroidia;o__Bacteroidales;f__UBA932;g__RC9;s__	11.2087	31.3039	9.21403	13.9427	22.9854	37.3434	0.000207279	0.00039304
SI.O58.metabat.bins.176	d__Bacteria;p__Proteobacteria;c__Alphaproteobacteria;o__RF32;f__CAG-239;g__CAG-495;s__	1.3624	8.06413	0.0589984	0.224023	0.00198481	0.0110509	1.48e-06	4.3e-06
SI.O58.metabat.bins.18	d__Bacteria;p__Proteobacteria;c__Alphaproteobacteria;o__Rickettsiales;f__UBA1997;g__;s__	2.46651	5.81176	3.24858	8.56517	0.376831	1.26691	0.00010914	0.000216586
SI.O6.metabat.bins.21	d__Bacteria;p__Spirochaetota;c__Spirochaetia;o__Sphaerochaetales;f__Sphaerochaetaceae;g__;s__	7.89318	7.88024	7.74477	10.4542	5.44937	6.82218	0.097955	0.117127
SI.O6.metabat.bins.40	d__Bacteria;p__Firmicutes_A;c__Clostridia_A;o__Christensenellales;f__UBA3700;g__;s__	0.996354	5.22133	1.46266	5.52273	0.00144345	0.0080368	1.81e-08	8.01e-08
SI.O6.metabat.bins.83	d__Bacteria;p__Firmicutes_A;c__Clostridia;o__Lachnospirales;f__Lachnospiraceae;g__Mediterraneibacter;s__	18.295	33.6768	17.3698	33.216	4.62521	10.9506	2.09e-05	4.82e-05
SI.O61.metabat.bins.147	d__Bacteria;p__Firmicutes;c__Bacilli;o__RF39;f__CAG-433;g__CAG-594;s__	1.05736	3.76809	0.696993	2.99016	1.64541	6.90527	0.409705	0.438619
SI.O62.metabat.bins.33	d__Bacteria;p__Firmicutes;c__Bacilli;o__RFN20;f__CAG-826;g__UBA4951;s__	1.42597	6.81119	1.97251	9.05261	2.7559	6.92275	0.0256741	0.0336433
SI.O63.metabat.bins.133	d__Bacteria;p__Firmicutes_A;c__Clostridia_A;o__Christensenellales;f__Borkfalkiaceae;g__UBA11940;s__	16.1797	99.9566	2.26003	5.29941	3.32108	13.2112	1.43e-05	3.41e-05
SI.O63.metabat.bins.183	d__Bacteria;p__Firmicutes_A;c__Clostridia;o__Oscillospirales;f__CAG-272;g__;s__	4.38994	10.9799	0.369748	1.1475	0.00450464	0.0115247	1.81e-14	6.89e-13
SI.O63.metabat.bins.3	d__Bacteria;p__Firmicutes_A;c__Clostridia_A;o__Christensenellales;f__UBA1242;g__UBA5893;s__	0.24758	1.83917	0.00540783	0.0321633	0	0	0.174551	0.200672
SI.O63.metabat.bins.56	d__Bacteria;p__Firmicutes_A;c__Clostridia;o__Oscillospirales;f__Acutalibacteraceae;g__CAG-180;s__CAG-180 sp900545625	0.430389	2.02493	0.219913	1.19037	0.194435	0.858247	0.012226	0.0168992
SI.O65.metabat.bins.162	d__Bacteria;p__Firmicutes_A;c__Clostridia;o__Lachnospirales;f__Lachnospiraceae;g__Mediterraneibacter;s__	0.512764	4.88109	0.0781718	0.0563705	0.158636	0.127151	6.84e-05	0.000141012
SI.O65.metabat.bins.44	d__Bacteria;p__Proteobacteria;c__Gammaproteobacteria;o__Burkholderiales;f__Burkholderiaceae;g__CAG-521;s__CAG-521 sp000437635	27.7043	24.3567	27.049	20.9569	32.3246	23.7781	0.222574	0.251519
SI.O67.metabat.bins.194	d__Bacteria;p__Verrucomicrobiota;c__Lentisphaeria;o__Victivallales;f__UBA1829;g__;s__	2.61687	13.409	1.42771	2.50002	0.745574	1.66327	8.82e-05	0.000178311
SI.O67.metabat.bins.90	d__Bacteria;p__Bacteroidota;c__Bacteroidia;o__Bacteroidales;f__Bacteroidaceae;g__Paraprevotella;s__	14.3675	34.3074	35.2984	70.1823	4.1317	13.3069	0.000136461	0.000265795
SI.O67.metabat.bins.98	d__Bacteria;p__Actinobacteriota;c__Actinomycetia;o__Actinomycetales;f__Bifidobacteriaceae;g__Bifidobacterium;s__	0.319151	3.62012	0.000283273	0.00230132	0	0	0.12491	0.147098
SI.O68.metabat.bins.168	d__Bacteria;p__Firmicutes_A;c__Clostridia;o__Lachnospirales;f__Lachnospiraceae;g__Mediterraneibacter;s__Mediterraneibacter sp900555215	6.97993	13.6601	5.35452	8.85591	2.1043	4.36639	0.000433521	0.000776779
SI.O69.metabat.bins.23	d__Bacteria;p__Cyanobacteria;c__Vampirovibrionia;o__Gastranaerophilales;f__Gastranaerophilaceae;g__Zag111;s__	2.39086	16.1901	1.9274	9.55561	0.078127	0.2077	0.257317	0.286441
SI.O7.metabat.bins.100	d__Bacteria;p__Proteobacteria;c__Alphaproteobacteria;o__RF32;f__CAG-239;g__CAG-267;s__	2.13757	16.7456	2.36423	13.1402	0.00530923	0.0121598	0.00321477	0.00491832
SI.O7.metabat.bins.37	d__Bacteria;p__Firmicutes_A;c__Clostridia_A;o__Christensenellales;f__CAG-917;g__UMGS1688;s__	14.3542	35.3428	9.77774	20.3553	3.99425	9.46292	0.000607156	0.00106654
SI.O72.metabat.bins.143	d__Bacteria;p__Proteobacteria;c__Alphaproteobacteria;o__RF32;f__CAG-239;g__CAG-495;s__	0.0315838	0.153616	0.914482	7.20677	0	0	0.00854828	0.012144
SI.O72.metabat.bins.15	d__Bacteria;p__Firmicutes_A;c__Clostridia;o__Oscillospirales;f__Acutalibacteraceae;g__UMGS263;s__	0.176441	0.835066	1.09793	5.55713	0.00022329	0.00124323	0.0289522	0.0376631
SI.O72.metabat.bins.199	d__Bacteria;p__Cyanobacteria;c__Vampirovibrionia;o__Gastranaerophilales;f__Gastranaerophilaceae;g__UMGS1585;s__	0.93542	4.14003	2.96644	11.5976	0.000784323	0.00436692	2.8e-05	6.28e-05
SI.O72.metabat.bins.90	d__Bacteria;p__Verrucomicrobiota;c__Kiritimatiellae;o__RFP12;f__W1P29-020;g__W1P29-020;s__	3.27425	19.3134	12.9712	91.2754	0.0156032	0.042271	3.87e-11	3.59e-10
SI.O73.metabat.bins.107	d__Bacteria;p__Firmicutes_A;c__Clostridia;o__Oscillospirales;f__Oscillospiraceae;g__UBA5446;s__UBA5446 sp900546615	3.44986	8.14594	0.543244	1.60181	0.0594209	0.317637	4.7e-14	1.34e-12
SI.O74.metabat.bins.158	d__Bacteria;p__Bacteroidota;c__Bacteroidia;o__Bacteroidales;f__P3;g__;s__	4.6997	12.5317	3.08087	9.54662	1.59925	3.08852	0.0221198	0.0291955
SI.O74.metabat.bins.9	d__Bacteria;p__Firmicutes_A;c__Clostridia;o__Oscillospirales;f__Acutalibacteraceae;g__Eubacterium_R;s__	5.52288	27.1778	1.29829	3.45892	0.102944	0.190791	0.060208	0.0743258
SI.O75.metabat.bins.10	d__Bacteria;p__Firmicutes;c__Bacilli;o__RFN20;f__CAG-826;g__;s__	19.3362	136.022	4.15669	18.1471	7.00645	33.2543	0.357699	0.387345
SI.O75.metabat.bins.150	d__Bacteria;p__Firmicutes_C;c__Negativicutes;o__Acidaminococcales;f__Acidaminococcaceae;g__Phascolarctobacterium_A;s__Phascolarctobacterium_A sp900545025	1.23361	8.1097	5.13562	31.5084	0.000898	0.00374579	0.264257	0.293074
SI.O75.metabat.bins.22	d__Bacteria;p__Cyanobacteria;c__Vampirovibrionia;o__Gastranaerophilales;f__Gastranaerophilaceae;g__QAMI01;s__	2.29849	14.7958	0.821251	5.09839	0.00431755	0.0159986	1.38e-08	6.2e-08
SI.O76.metabat.bins.16	d__Bacteria;p__Firmicutes_A;c__Clostridia_A;o__Christensenellales;f__DTU072;g__;s__	52.6559	111.928	16.338	36.2734	12.6398	62.5479	1.24e-11	1.28e-10
SI.O76.metabat.bins.45	d__Bacteria;p__Firmicutes;c__Bacilli;o__RF39;f__CAG-822;g__CAG-878;s__	4.76748	11.1221	2.94735	9.18013	0.0477916	0.154503	5.63e-13	9.33e-12
SI.O77.metabat.bins.30	d__Bacteria;p__Firmicutes_A;c__Clostridia;o__Oscillospirales;f__Acutalibacteraceae;g__Acutalibacter;s__	4.49369	5.3804	2.40084	2.65623	2.25556	2.69608	6.22e-05	0.000129479
SI.O77.metabat.bins.42	d__Bacteria;p__Proteobacteria;c__Alphaproteobacteria;o__RF32;f__CAG-239;g__CAG-495;s__	2.53136	7.07351	0.72418	2.53073	0	0	4.87e-07	1.55e-06
SI.O77.metabat.bins.94	d__Bacteria;p__Firmicutes;c__Bacilli;o__RFN20;f__CAG-826;g__UBA733;s__	6.26176	20.7553	5.25144	23.9082	7.15732	20.8883	0.035154	0.045108
SI.O80.metabat.bins.39	d__Bacteria;p__Firmicutes_A;c__Clostridia;o__Oscillospirales;f__Ruminococcaceae;g__Faecalibacterium;s__	2.90068	14.5143	0.951978	4.58832	0.154711	0.113926	0.0341463	0.0440042
SI.O80.metabat.bins.70	d__Bacteria;p__Firmicutes;c__Bacilli;o__RFN20;f__CAG-826;g__;s__	5.30004	32.4729	0.111178	0.499339	0	0	1.2e-08	5.46e-08
SI.O80.metabat.bins.89	d__Bacteria;p__Bacteroidota;c__Bacteroidia;o__Bacteroidales;f__Bacteroidaceae;g__Phocaeicola;s__	11.1818	22.6302	11.3489	27.2805	0.14359	0.250172	1.31e-14	5.71e-13
SI.O82.metabat.bins.48	d__Bacteria;p__Firmicutes;c__Bacilli;o__Erysipelotrichales;f__Erysipelotrichaceae;g__Merdibacter;s__Merdibacter sp900543035	5.16826	6.81317	7.06457	11.5651	4.31253	7.99754	0.271325	0.300354
SI.O85.metabat.bins.113	d__Bacteria;p__Firmicutes_A;c__Clostridia;o__Oscillospirales;f__Oscillospiraceae;g__;s__	4.46999	7.90716	2.48956	5.3559	1.364	2.48348	2.71e-08	1.14e-07
SI.O89.metabat.bins.79	d__Bacteria;p__Firmicutes_A;c__Clostridia;o__Oscillospirales;f__Oscillospiraceae;g__Evtepia;s__	3.92876	7.91175	1.33405	1.40492	2.2898	3.27941	0.00090029	0.00152896
SI.O9.metabat.bins.20	d__Bacteria;p__Firmicutes_A;c__Clostridia;o__Oscillospirales;f__Acutalibacteraceae;g__Eubacterium_R;s__	1.79061	11.4913	0.193511	1.19097	0.00519016	0.006269	3.36e-05	7.45e-05
SI.O90.metabat.bins.114	d__Bacteria;p__Bacteroidota;c__Bacteroidia;o__Bacteroidales;f__Rikenellaceae;g__Alistipes;s__Alistipes sp900546065	23.7814	29.2856	28.536	35.465	20.9203	18.8651	0.592157	0.616615
SI.O91.metabat.bins.164	d__Bacteria;p__Firmicutes_A;c__Clostridia;o__Oscillospirales;f__Ruminococcaceae;g__Gemmiger;s__	2.09355	5.4036	1.27354	2.01798	3.92583	9.57849	4.65e-05	9.97e-05
SI.O91.metabat.bins.44	d__Bacteria;p__Firmicutes;c__Bacilli;o__RF39;f__CAG-611;g__CAG-451;s__	1.88657	2.54864	1.09612	1.52096	1.59355	2.03821	0.00159705	0.00256617
SI.O91.metabat.bins.7	d__Bacteria;p__Cyanobacteria;c__Vampirovibrionia;o__Gastranaerophilales;f__Gastranaerophilaceae;g__CAG-196;s__	1.14183	3.66228	0.611192	1.97513	0.182106	0.908993	1.1e-08	5.06e-08
SI.O92.metabat.bins.148	d__Bacteria;p__Verrucomicrobiota;c__Lentisphaeria;o__Victivallales;f__UBA1829;g__UBA1829;s__UBA1829 sp002338895	9.09195	21.6336	4.4857	10.4721	5.85958	6.92782	0.000250327	0.000468218
SI.O92.metabat.bins.155	d__Bacteria;p__Actinobacteriota;c__Coriobacteriia;o__Coriobacteriales;f__Eggerthellaceae;g__;s__	0.74004	1.98843	0.179682	0.40593	0.171459	0.434767	1.45e-06	4.23e-06
SI.O93.metabat.bins.34	d__Bacteria;p__Elusimicrobiota;c__Elusimicrobia;o__Elusimicrobiales;f__Elusimicrobiaceae;g__UBA1436;s__	4.07706	22.8196	2.28835	10.4412	3.29335	17.0438	0.0803314	0.0974208
SI.O93.metabat.bins.36	d__Bacteria;p__Verrucomicrobiota;c__Verrucomicrobiae;o__Opitutales;f__CAG-312;g__CAG-312;s__CAG-312 sp900545715	11.886	45.2086	7.00102	14.0891	13.1942	22.4793	0.18688	0.213611
SI.O93.metabat.bins.38	d__Bacteria;p__Cyanobacteria;c__Vampirovibrionia;o__Gastranaerophilales;f__Gastranaerophilaceae;g__QAMI01;s__	1.63327	7.78005	0.372578	1.60529	1.43708	7.22599	1.51e-05	3.59e-05
SI.O93.metabat.bins.63	d__Bacteria;p__Bacteroidota;c__Bacteroidia;o__Bacteroidales;f__Bacteroidaceae;g__Bacteroides;s__	11.94	19.3143	15.7873	25.4074	28.3365	37.8594	0.00121576	0.00200757
SI.O94.metabat.bins.111	d__Bacteria;p__Proteobacteria;c__Alphaproteobacteria;o__Rs-D84;f__Rs-D84;g__Rs-D84;s__	9.46986	41.9697	1.10156	3.99879	0.0659101	0.131734	1.16e-12	1.73e-11
SI.O94.metabat.bins.170	d__Bacteria;p__Firmicutes_A;c__Clostridia;o__Lachnospirales;f__Lachnospiraceae;g__Blautia;s__	1.40942	3.27416	1.68015	3.60197	1.84487	3.33582	0.000147811	0.000286034
SI.O94.metabat.bins.178	d__Bacteria;p__Firmicutes_A;c__Clostridia;o__Lachnospirales;f__Lachnospiraceae;g__;s__	0.317201	2.73391	0.109368	0.388975	0.20057	0.753056	0.573026	0.597041
SI.O95.metabat.bins.166	d__Bacteria;p__Firmicutes;c__Bacilli;o__RFN20;f__CAG-826;g__UBA4855;s__	5.86918	45.3395	3.99283	18.9613	4.32713	10.8268	0.000334982	0.000613733
SI.O95.metabat.bins.190	d__Bacteria;p__Firmicutes_A;c__Clostridia;o__Lachnospirales;f__Lachnospiraceae;g__CHKCI001;s__	4.72554	15.3107	2.5105	4.71488	1.12897	2.40985	0.00125372	0.00205697
SI.O95.metabat.bins.39	d__Bacteria;p__Firmicutes;c__Bacilli;o__RF39;f__CAG-611;g__CAG-877;s__	1.25416	3.50305	1.06707	2.67854	0.54449	2.22752	1.49e-06	4.31e-06
SI.O96.metabat.bins.145	d__Bacteria;p__Bacteroidota;c__Bacteroidia;o__Bacteroidales;f__Barnesiellaceae;g__Barnesiella;s__	2.55088	5.36981	1.69867	7.28211	0.0096721	0.0197682	5.12e-12	5.99e-11
SI.O97.metabat.bins.130	d__Bacteria;p__Bacteroidota;c__Bacteroidia;o__Bacteroidales;f__UBA932;g__CAG-831;s__	38.6821	55.907	21.1342	37.7922	3.6573	4.95785	1.98e-12	2.63e-11
SI.O97.metabat.bins.19	d__Bacteria;p__Firmicutes_A;c__Clostridia_A;o__Christensenellales;f__UBA1242;g__UBA11517;s__	2.66106	11.7154	0.0961539	0.231042	0.000590581	0.00165163	1.64e-16	3.26e-14
SI.O97.metabat.bins.3	d__Bacteria;p__Campylobacterota;c__Campylobacteria;o__Campylobacterales;f__Campylobacteraceae;g__Campylobacter_D;s__Campylobacter_D coli	1.43629	12.153	0.381089	1.35046	0.278075	1.49329	0.0491575	0.0617487
SI.O97.metabat.bins.52	d__Bacteria;p__Spirochaetota;c__Brachyspirae;o__Brachyspirales;f__Brachyspiraceae;g__Brachyspira;s__	2.70267	5.05348	7.22665	15.4854	5.66789	8.45601	0.000298692	0.000552334
SI.O97.metabat.bins.53	d__Bacteria;p__Bacteroidota;c__Bacteroidia;o__Bacteroidales;f__Rikenellaceae;g__Alistipes;s__	15.8276	31.3766	9.77833	17.6157	0.39531	0.316345	6.22e-12	7.05e-11
SI.O97.metabat.bins.8	d__Archaea;p__Thermoplasmatota;c__Thermoplasmata;o__Methanomassiliicoccales;f__Methanomethylophilaceae;g__MX-02;s__	8.47885	14.8719	3.63133	9.32638	0.246582	0.927391	1.29e-11	1.31e-10
SI.O98.metabat.bins.113	d__Bacteria;p__Firmicutes;c__Bacilli;o__RFN20;f__CAG-826;g__UBA4855;s__	11.6671	35.1758	10.7725	57.1103	42.9189	100.272	8.83e-05	0.000178311
SI.O98.metabat.bins.90	d__Bacteria;p__Proteobacteria;c__Alphaproteobacteria;o__Rs-D84;f__Rs-D84;g__Rs-D84;s__	4.13844	26.599	0.00933603	0.0303717	0.00469819	0.0130699	9.08e-11	7.41e-10
SI.O99.metabat.bins.152	d__Bacteria;p__Bacteroidota;c__Bacteroidia;o__Bacteroidales;f__Bacteroidaceae;g__;s__	12.6503	38.6507	9.35738	25.5764	26.0066	32.909	7.39e-05	0.000150995
SI.T10.metabat.bins.158	d__Bacteria;p__Firmicutes_A;c__Clostridia;o__Lachnospirales;f__Lachnospiraceae;g__Dorea;s__Dorea sp002160985	1.56495	3.63247	1.55324	2.06395	2.03077	2.60156	0.0530914	0.0660874
SI.T10.metabat.bins.175	d__Bacteria;p__Firmicutes_A;c__Clostridia_A;o__Christensenellales;f__UBA1242;g__UBA5893;s__	1.65113	12.9383	0.212007	0.565072	0.10584	0.236998	1.4e-11	1.42e-10
SI.T10.metabat.bins.59	d__Bacteria;p__Firmicutes;c__Bacilli;o__Erysipelotrichales;f__Erysipelotrichaceae;g__Faecalicoccus;s__	2.04612	3.80192	0.994825	1.47218	0.774582	1.41494	0.00339491	0.00517622
SI.T10.metabat.bins.87	d__Bacteria;p__Firmicutes;c__Bacilli;o__RF39;f__CAG-822;g__UMGS2016;s__	2.66539	6.57527	1.61222	4.08133	4.66685	9.38546	0.158079	0.182438
SI.T11.metabat.bins.157	d__Bacteria;p__Proteobacteria;c__Alphaproteobacteria;o__RF32;f__CAG-239;g__CAG-495;s__	8.34714	21.0375	5.08281	15.8324	0.908218	3.64967	1.64e-07	5.84e-07
SI.T11.metabat.bins.17	d__Bacteria;p__Firmicutes_A;c__Clostridia;o__TANB77;f__CAG-508;g__CAG-269;s__	4.00464	5.83481	2.16901	3.19366	3.86321	5.01749	0.00325998	0.00498324
SI.T11.metabat.bins.219	d__Bacteria;p__Cyanobacteria;c__Vampirovibrionia;o__Gastranaerophilales;f__Gastranaerophilaceae;g__QAMI01;s__	2.48657	13.4999	0.167085	0.767436	0	0	5.54e-09	2.75e-08
SI.T11.metabat.bins.43	d__Bacteria;p__Firmicutes_A;c__Clostridia_A;o__Christensenellales;f__DTU072;g__;s__	50.8637	119.797	18.7855	102.08	0.437153	2.32939	3.26e-17	1.46e-14
SI.T11.metabat.bins.65	d__Bacteria;p__Cyanobacteria;c__Vampirovibrionia;o__Gastranaerophilales;f__Gastranaerophilaceae;g__CAG-306;s__	3.38625	7.35455	1.53376	6.41568	0.0148049	0.0713288	8.2e-08	3.08e-07
SI.T11.metabat.bins.71	d__Bacteria;p__Firmicutes;c__Bacilli;o__RF39;f__UBA5348;g__CAG-1193;s__	1.17353	4.40975	0.264415	0.994279	0.00297748	0.0131887	9.67e-05	0.000193467
SI.T12.metabat.bins.33	d__Bacteria;p__Proteobacteria;c__Alphaproteobacteria;o__RF32;f__CAG-239;g__;s__	8.22467	39.9838	1.31487	5.86855	0.0209925	0.106272	5.49e-06	1.41e-05
SI.T13.metabat.bins.125	d__Bacteria;p__Spirochaetota;c__Spirochaetia;o__Sphaerochaetales;f__Sphaerochaetaceae;g__;s__	25.5257	101.721	2.01706	11.8183	0.0635822	0.0710158	4.76e-06	1.24e-05
SI.T13.metabat.bins.38	d__Bacteria;p__Bacteroidota;c__Bacteroidia;o__Bacteroidales;f__Bacteroidaceae;g__Bacteroides;s__	7.33397	17.5161	3.92071	7.02123	0.45681	0.697178	5.15e-08	2.05e-07
SI.T13.metabat.bins.46	d__Bacteria;p__Spirochaetota;c__Spirochaetia;o__Sphaerochaetales;f__Sphaerochaetaceae;g__;s__	6.83106	6.21959	3.40737	3.72241	1.2183	1.82249	2.41e-10	1.7e-09
SI.T13.metabat.bins.53	d__Bacteria;p__Bacteroidota;c__Bacteroidia;o__Bacteroidales;f__Muribaculaceae;g__CAG-279;s__	16.6362	21.7334	17.5043	18.5416	29.6658	34.2256	0.0221331	0.0291955
SI.T13.metabat.bins.66	d__Bacteria;p__Cyanobacteria;c__Vampirovibrionia;o__Gastranaerophilales;f__Gastranaerophilaceae;g__Zag1;s__	1.20523	7.60781	0.918502	5.74824	0.670746	3.45725	6.87e-05	0.000141598
SI.T14.metabat.bins.122	d__Bacteria;p__Actinobacteriota;c__Coriobacteriia;o__Coriobacteriales;f__Atopobiaceae;g__Olsenella_E;s__	2.64683	4.15883	2.49899	4.94619	3.07277	2.58322	0.00391423	0.0058977
SI.T14.metabat.bins.155	d__Bacteria;p__Firmicutes_A;c__Clostridia_A;o__Christensenellales;f__Borkfalkiaceae;g__UMGS1004;s__UMGS1004 sp003343805	11.3636	19.3997	6.38174	21.9961	0.837032	4.22267	3.1e-13	5.83e-12
SI.T14.metabat.bins.38	d__Bacteria;p__Firmicutes_A;c__Clostridia;o__Lachnospirales;f__Lachnospiraceae;g__Mediterraneibacter;s__	22.4087	30.8591	16.3343	27.6041	3.1308	3.47286	6.96e-06	1.75e-05
SI.T19.metabat.bins.205	d__Bacteria;p__Bacteroidota;c__Bacteroidia;o__Bacteroidales;f__UBA932;g__RC9;s__	8.06162	12.2905	5.57009	8.39996	1.71221	1.84936	4.3e-07	1.38e-06
SI.T2.metabat.bins.109	d__Bacteria;p__Bacteroidota;c__Bacteroidia;o__Bacteroidales;f__Marinifilaceae;g__Odoribacter;s__	8.57606	8.69466	7.4259	10.2991	3.24106	7.98749	2.35e-06	6.53e-06
SI.T2.metabat.bins.68	d__Bacteria;p__Bacteroidota;c__Bacteroidia;o__Bacteroidales;f__UBA932;g__RC9;s__	10.429	52.5467	4.40937	32.7595	0.191106	0.144647	8.04e-05	0.000163624
SI.T20.metabat.bins.146	d__Bacteria;p__Bacteroidota;c__Bacteroidia;o__Bacteroidales;f__Bacteroidaceae;g__Paraprevotella;s__	3.26795	8.28013	2.52835	3.89073	1.23494	1.83442	0.726651	0.744111
SI.T20.metabat.bins.26	d__Bacteria;p__Spirochaetota;c__Spirochaetia;o__Sphaerochaetales;f__Sphaerochaetaceae;g__;s__	4.74039	13.7541	1.38438	2.84193	1.13716	1.95818	0.336542	0.36643
SI.T5.metabat.bins.52	d__Bacteria;p__Cyanobacteria;c__Vampirovibrionia;o__Gastranaerophilales;f__Gastranaerophilaceae;g__CAG-196;s__	1.17192	3.91596	1.76127	13.0872	0.00590974	0.012543	5.16e-10	3.28e-09
SI.T6.metabat.bins.102	d__Bacteria;p__Bacteroidota;c__Bacteroidia;o__Bacteroidales;f__Bacteroidaceae;g__Prevotella;s__	5.9209	12.4292	3.10189	6.97463	2.3011	3.77511	0.337218	0.366943
SI.T6.metabat.bins.127	d__Bacteria;p__Cyanobacteria;c__Vampirovibrionia;o__Gastranaerophilales;f__Gastranaerophilaceae;g__CAG-196;s__	1.16246	5.4131	0.17302	0.561912	0.00170197	0.00947615	4.99e-10	3.19e-09
SI.T6.metabat.bins.146	d__Bacteria;p__Bacteroidota;c__Bacteroidia;o__Bacteroidales;f__UBA932;g__RC9;s__	47.8293	57.652	43.4012	44.0393	17.0299	16.8916	0.00145089	0.00234607
SI.T6.metabat.bins.159	d__Bacteria;p__Firmicutes;c__Bacilli;o__RF39;f__CAG-611;g__CAG-877;s__	5.08929	10.6261	1.59279	4.4062	5.79761	20.9831	7.19e-05	0.000147188
SI.T6.metabat.bins.39	d__Bacteria;p__Firmicutes;c__Bacilli;o__RF39;f__CAG-822;g__CAG-822;s__	15.1132	46.0592	3.2303	15.4835	2.37319	3.71933	3.15e-10	2.16e-09
SI.T8.metabat.bins.150	d__Bacteria;p__Elusimicrobiota;c__Elusimicrobia;o__Elusimicrobiales;f__Elusimicrobiaceae;g__UBA1436;s__	1.94929	7.46835	0.212946	0.967502	0	0	0.0073534	0.0105469
SI.T8.metabat.bins.163	d__Bacteria;p__Proteobacteria;c__Alphaproteobacteria;o__RF32;f__CAG-239;g__CAG-495;s__	3.97885	15.1957	2.91578	9.8322	0.00749987	0.020474	9.23e-08	3.44e-07
T10_L1_318318_idba_bin.101	d__Bacteria;p__Firmicutes_A;c__Clostridia;o__Lachnospirales;f__Lachnospiraceae;g__GCA-900066575;s__GCA-900066575 sp002160765	2.58037	5.3053	5.02918	8.67024	3.46695	5.13267	0.00240327	0.00376695
T10_L1_318318_idba_bin.73	d__Bacteria;p__Firmicutes;c__Bacilli;o__RF39;f__CAG-1000;g__UBA11963;s__	5.19563	15.8422	2.02621	8.28376	0.0196259	0.0270518	3.3e-12	4.04e-11
T11_L1_319319_idba_bin.126	d__Bacteria;p__Proteobacteria;c__Alphaproteobacteria;o__Rs-D84;f__Rs-D84;g__Rs-D84;s__	1.66598	12.2437	0.283758	1.01942	0.379628	0.81537	0.000406705	0.00073166
T11_L1_319319_idba_bin.2	d__Bacteria;p__Actinobacteriota;c__Coriobacteriia;o__Coriobacteriales;f__Atopobiaceae;g__Olsenella_E;s__	5.38237	22.6297	1.68782	2.6247	6.42971	14.2326	2.22e-05	5.08e-05
T11_L1_319319_idba_bin.67	d__Bacteria;p__Bacteroidota;c__Bacteroidia;o__Bacteroidales;f__P3;g__;s__	2.04858	6.71949	2.43855	11.3672	6.01099	7.47582	1.39e-06	4.1e-06
T11_L1_319319_idba_bin.70	d__Bacteria;p__Firmicutes;c__Bacilli;o__RF39;f__CAG-611;g__CAG-877;s__	13.3177	25.9154	5.68873	22.9738	4.47611	14.8969	2.83e-09	1.52e-08
T12_L3_320320_idba_bin.133	d__Bacteria;p__Firmicutes;c__Bacilli;o__RFN20;f__CAG-826;g__UBA4951;s__	0.479371	5.27349	0.472268	3.7671	0.0191731	0.0283089	0.0464821	0.058635
T12_L3_320320_idba_bin.72	d__Bacteria;p__Firmicutes_A;c__Clostridia;o__Oscillospirales;f__Acutalibacteraceae;g__CAG-180;s__	0.774455	3.98054	0.346834	1.66778	0	0	0.0131197	0.0179407
T12_L3_320320_idba_bin.81	d__Bacteria;p__Cyanobacteria;c__Vampirovibrionia;o__Gastranaerophilales;f__Gastranaerophilaceae;g__;s__	2.70538	10.7722	1.75614	11.2707	0.0215045	0.0735398	0.000104835	0.00020897
T13_L1_321321_idba_bin.47	d__Bacteria;p__Bacteroidota;c__Bacteroidia;o__Bacteroidales;f__Rikenellaceae;g__Alistipes;s__	0.366908	3.4534	0.737038	4.626	0.0199279	0.0147002	0.739459	0.755929
T14_L4_322322_idba_bin.141	d__Bacteria;p__Spirochaetota;c__Spirochaetia;o__Spirochaetales;f__UBA9216;g__;s__	16.0627	26.7432	27.7511	49.0414	6.67652	17.035	0.00163492	0.00261998
T14_L4_322322_idba_bin.17	d__Bacteria;p__Firmicutes;c__Bacilli;o__Acholeplasmatales;f__Anaeroplasmataceae;g__;s__	1.36397	8.56969	1.4268	7.12112	0	0	0.0117205	0.0162728
T14_L4_322322_idba_bin.2	d__Bacteria;p__Firmicutes;c__Bacilli;o__Erysipelotrichales;f__Erysipelotrichaceae;g__Merdibacter;s__	5.62991	31.789	7.85112	15.6901	0.00111148	0.00618848	2.7e-06	7.43e-06
T14_L4_322322_idba_bin.38	d__Bacteria;p__Proteobacteria;c__Gammaproteobacteria;o__Burkholderiales;f__Burkholderiaceae;g__Sutterella;s__Sutterella sp900543805	12.0029	23.5523	19.3039	20.4087	6.50391	11.2022	2.76e-07	9.27e-07
T14_L4_322322_idba_bin.99	d__Bacteria;p__Firmicutes_A;c__Clostridia_A;o__Christensenellales;f__Borkfalkiaceae;g__UMGS1004;s__	2.24898	5.25244	3.43522	6.87829	1.42031	3.93292	0.000701033	0.00121476
T19_L4_323323_idba_bin.1	d__Bacteria;p__Verrucomicrobiota;c__Verrucomicrobiae;o__Opitutales;f__CAG-312;g__;s__	1.70284	5.55979	0.781281	1.14238	1.17952	1.3312	0.109566	0.13004
T19_L4_323323_idba_bin.124	d__Bacteria;p__Bacteroidota;c__Bacteroidia;o__Bacteroidales;f__Rikenellaceae;g__Alistipes;s__	7.27938	6.93661	4.5462	5.74219	2.95612	2.95909	3.16e-07	1.06e-06
T19_L4_323323_idba_bin.154	d__Bacteria;p__Bacteroidota;c__Bacteroidia;o__Bacteroidales;f__Tannerellaceae;g__Parabacteroides;s__	3.77418	12.1435	1.87768	5.24007	0.0987193	0.180292	0.0500753	0.0627695
T19_L4_323323_idba_bin.173	d__Bacteria;p__Firmicutes;c__Bacilli;o__RFN20;f__CAG-826;g__UBA4951;s__	3.36865	9.68258	2.17113	5.98376	1.71462	7.52243	0.774252	0.788794
T19_L4_323323_idba_bin.175	d__Bacteria;p__Actinobacteriota;c__Coriobacteriia;o__Coriobacteriales;f__Coriobacteriaceae;g__An7;s__	1.48319	3.45725	1.898	3.62772	2.02009	2.21553	0.00658967	0.00953557
T2_L2_313313_idba_bin.78	d__Bacteria;p__Verrucomicrobiota_A;c__Chlamydiia;o__Chlamydiales;f__Chlamydiaceae;g__Chlamydophila;s__Chlamydophila gallinacea	3.26799	15.4132	15.0187	65.5023	1.93912	7.91459	0.0218659	0.0288855
T2_L2_313313_idba_bin.98	d__Bacteria;p__Actinobacteriota;c__Coriobacteriia;o__Coriobacteriales;f__Coriobacteriaceae;g__Collinsella;s__	1.56074	2.60388	2.39241	6.15336	1.3696	2.05163	0.405691	0.435103
T20_L4_324324_idba_bin.10	d__Bacteria;p__Cyanobacteria;c__Vampirovibrionia;o__Gastranaerophilales;f__Gastranaerophilaceae;g__CAG-484;s__	4.15444	11.4275	1.25778	2.8867	0.392455	0.992283	0.0128	0.0175705
T20_L4_324324_idba_bin.108	d__Bacteria;p__Firmicutes;c__Bacilli;o__RFN20;f__CAG-826;g__;s__	0.435287	3.13565	0.333174	2.70671	0	0	0.023888	0.0314177
T20_L4_324324_idba_bin.13	d__Bacteria;p__Bacteroidota;c__Bacteroidia;o__Bacteroidales;f__Tannerellaceae;g__Parabacteroides;s__	4.2638	15.4882	8.90516	25.0027	0.0173339	0.023823	1.93e-06	5.48e-06
T20_L4_324324_idba_bin.132	d__Bacteria;p__Proteobacteria;c__Alphaproteobacteria;o__Rs-D84;f__Rs-D84;g__Rs-D84;s__	24.98	47.9488	5.64787	20.1602	24.1445	84.1901	5.49e-08	2.18e-07
T20_L4_324324_idba_bin.138	d__Bacteria;p__Proteobacteria;c__Gammaproteobacteria;o__Burkholderiales;f__Burkholderiaceae;g__CAG-521;s__	5.52544	8.40548	7.011	12.5038	1.28324	3.03779	2.99e-06	8.12e-06
T20_L4_324324_idba_bin.65	d__Bacteria;p__Proteobacteria;c__Gammaproteobacteria;o__Burkholderiales;f__Burkholderiaceae;g__CAG-521;s__CAG-521 sp900546995	2.75007	5.76511	3.40416	5.72219	0.0308216	0.0349361	3.13e-05	6.99e-05
T20_L4_324324_idba_bin.71	d__Bacteria;p__Firmicutes_A;c__Clostridia_A;o__Christensenellales;f__Borkfalkiaceae;g__Borkfalkia;s__	2.41221	6.55725	0.511307	1.05046	0.0735117	0.0871838	1.4e-09	8.14e-09
T20_L4_324324_idba_bin.79	d__Bacteria;p__Bacteroidota;c__Bacteroidia;o__Bacteroidales;f__Bacteroidaceae;g__CAG-617;s__	12.1533	16.0462	9.9399	12.3315	15.035	21.2009	0.331483	0.361801
T20_L4_324324_idba_bin.96	d__Bacteria;p__Verrucomicrobiota;c__Verrucomicrobiae;o__Verrucomicrobiales;f__Akkermansiaceae;g__Akkermansia;s__	4.9384	25.0978	1.65346	10.1706	0.000763323	0.00425	1.42e-07	5.1e-07
T5_L3_314314_idba_bin.150	d__Bacteria;p__Firmicutes_A;c__Clostridia;o__TANB77;f__CAG-508;g__UBA7001;s__UBA7001 sp900553685	3.50188	6.98508	3.76904	13.6723	0.331332	0.337381	3.84e-07	1.25e-06
T5_L3_314314_idba_bin.18	d__Bacteria;p__Proteobacteria;c__Alphaproteobacteria;o__RF32;f__CAG-239;g__CAG-495;s__	0.591592	2.28201	0.860855	6.32706	0.0684067	0.254476	0.00123602	0.0020354
T5_L3_314314_idba_bin.40	d__Bacteria;p__Cyanobacteria;c__Vampirovibrionia;o__Gastranaerophilales;f__Gastranaerophilaceae;g__CAG-484;s__	0.430494	2.5309	1.5225	12.3224	0	0	3.69e-05	8.07e-05
T5_L3_314314_idba_bin.47	d__Bacteria;p__Proteobacteria;c__Alphaproteobacteria;o__Rickettsiales;f__UBA1997;g__;s__	2.69873	6.38188	5.19788	20.6076	0.153533	0.493424	3.84e-05	8.34e-05
T6_L2_315315_idba_bin.136	d__Bacteria;p__Firmicutes_A;c__Clostridia;o__Oscillospirales;f__Ruminococcaceae;g__Faecalibacterium;s__	18.9263	34.6508	19.7672	58.9521	12.916	29.338	0.0126902	0.0174332
T6_L2_315315_idba_bin.155	d__Bacteria;p__Firmicutes_C;c__Negativicutes;o__Acidaminococcales;f__Acidaminococcaceae;g__Phascolarctobacterium;s__Phascolarctobacterium sp000436095	52.3639	50.573	89.668	69.6391	77.4096	81.2847	0.00098929	0.00166275
T7_L3_316316_idba_bin.26	d__Bacteria;p__Proteobacteria;c__Alphaproteobacteria;o__RF32;f__CAG-239;g__51-20;s__	3.13711	8.57447	19.2443	83.1622	1.7112	5.28255	0.0134929	0.0184088
T7_L3_316316_idba_bin.6	d__Bacteria;p__Bacteroidota;c__Bacteroidia;o__Bacteroidales;f__Barnesiellaceae;g__Barnesiella;s__	4.08285	10.7412	5.91012	25.3072	0.886682	1.16605	0.612845	0.635938
T8_L3_317317_idba_bin.105	d__Bacteria;p__Cyanobacteria;c__Vampirovibrionia;o__Gastranaerophilales;f__Gastranaerophilaceae;g__;s__	7.03154	23.3796	3.97103	11.7483	0.0342065	0.175005	2.11e-07	7.25e-07
T8_L3_317317_idba_bin.31	d__Bacteria;p__Bacteroidota;c__Bacteroidia;o__Bacteroidales;f__Muribaculaceae;g__CAG-279;s__CAG-279 sp900541555	19.2847	21.8539	10.8932	15.852	15.4649	24.0866	0.00623516	0.00907394
