# Supplementary material for: Altitude-dependent agro-ecologies impact the microbiome diversity of scavenging indigenous chicken in Ethiopia
Source: Microbiome. 2024 Jul 23;12:138. doi: 10.1186/s40168-024-01847-4 (PMC11267795; doi:10.1186/s40168-024-01847-4)
Supplement: Supplementary file 5 — Additional file 4: Table S1. MAG statistics and metadata. Table S2. Taxonomic assignment of strain and special level MAGs. Table S3. Differentially abundant MAGs between enterotypes. Table S4. Comparison of MAGs and genera to the NSC dataset. Table S5. MAG metabolic potential. Table S6. Sampling site characteristics. Table S7. Sample metadata. Table S8. Mapping rates for strain and species level MAGs. Table S9. Components of the NSC dataset. Table S10. Environmental variables included in our analysis. [file 40168_2024_1847_MOESM4_ESM.zip › Supplementary table 4.xlsx]

## Sheet: Strain-level MAGs
MAG	Uniqueness	Taxonomic_classification
A1_L3_371371_idba_bin.10	unique_both	d__Bacteria;p__Bacteroidota;c__Bacteroidia;o__Bacteroidales;f__Paludibacteraceae;g__RUG163;s__
A1_L3_371371_idba_bin.103	unique_both	d__Bacteria;p__Proteobacteria;c__Gammaproteobacteria;o__Enterobacterales;f__Succinivibrionaceae;g__Anaerobiospirillum;s__
A1_L3_371371_idba_bin.115	unique_both	d__Bacteria;p__Firmicutes_A;c__Clostridia;o__Lachnospirales;f__Lachnospiraceae;g__Mediterraneibacter;s__
A1_L3_371371_idba_bin.117	unique_both	d__Bacteria;p__Firmicutes;c__Bacilli;o__RFN20;f__CAG-826;g__UBA4855;s__UBA4855 sp900540365
A1_L3_371371_idba_bin.124	unique_both	d__Bacteria;p__Proteobacteria;c__Alphaproteobacteria;o__RF32;f__CAG-239;g__CAG-267;s__
A1_L3_371371_idba_bin.134	unique_both	d__Bacteria;p__Bacteroidota;c__Bacteroidia;o__Bacteroidales;f__Bacteroidaceae;g__Prevotella;s__Prevotella sp000435635
A1_L3_371371_idba_bin.142	unique_both	d__Bacteria;p__Bacteroidota;c__Bacteroidia;o__Bacteroidales;f__Rikenellaceae;g__Alistipes;s__
A1_L3_371371_idba_bin.143	unique_both	d__Bacteria;p__Firmicutes;c__Bacilli;o__RFN20;f__CAG-449;g__;s__
A1_L3_371371_idba_bin.152	unique_both	d__Bacteria;p__Firmicutes;c__Bacilli;o__RFN20;f__CAG-826;g__UBA4951;s__
A1_L3_371371_idba_bin.16	unique_both	d__Bacteria;p__Proteobacteria;c__Alphaproteobacteria;o__RF32;f__CAG-239;g__CAG-495;s__
A1_L3_371371_idba_bin.3	unique_both	d__Bacteria;p__Bacteroidota;c__Bacteroidia;o__Bacteroidales;f__Tannerellaceae;g__Parabacteroides;s__Parabacteroides sp900552415
A1_L3_371371_idba_bin.35	unique_both	d__Bacteria;p__Bacteroidota;c__Bacteroidia;o__Bacteroidales;f__Bacteroidaceae;g__43-108;s__43-108 sp001915545
A1_L3_371371_idba_bin.36	unique_both	d__Bacteria;p__Firmicutes_A;c__Clostridia_A;o__Christensenellales;f__CAG-917;g__CAG-917;s__CAG-917 sp000437555
A1_L3_371371_idba_bin.4	unique_both	d__Bacteria;p__Firmicutes_A;c__Clostridia_A;o__Christensenellales;f__UBA3700;g__;s__
A1_L3_371371_idba_bin.46	unique_both	d__Bacteria;p__Bacteroidota;c__Bacteroidia;o__Bacteroidales;f__UBA932;g__RC9;s__RC9 sp001915575
A1_L3_371371_idba_bin.51	not_unique_drep	d__Bacteria;p__Firmicutes_A;c__Clostridia;o__Lachnospirales;f__Lachnospiraceae;g__992a;s__
A1_L3_371371_idba_bin.54	unique_both	d__Bacteria;p__Firmicutes_A;c__Clostridia;o__Oscillospirales;f__Acutalibacteraceae;g__UBA1081;s__
A1_L3_371371_idba_bin.56	unique_both	d__Bacteria;p__Cyanobacteria;c__Vampirovibrionia;o__Gastranaerophilales;f__Gastranaerophilaceae;g__Gastranaerophilus;s__
A1_L3_371371_idba_bin.59	unique_both	d__Bacteria;p__Spirochaetota;c__Spirochaetia;o__Treponematales;f__Treponemataceae;g__Treponema_F;s__
A1_L3_371371_idba_bin.63	unique_both	d__Bacteria;p__Bacteroidota;c__Bacteroidia;o__Bacteroidales;f__Muribaculaceae;g__CAG-279;s__
A1_L3_371371_idba_bin.69	unique_both	d__Bacteria;p__Desulfobacterota;c__Desulfovibrionia;o__Desulfovibrionales;f__Desulfovibrionaceae;g__Desulfovibrio;s__Desulfovibrio sp900556755
A1_L3_371371_idba_bin.7	unique_both	d__Bacteria;p__Firmicutes_A;c__Clostridia_A;o__Christensenellales;f__UBA3700;g__;s__
A1_L3_371371_idba_bin.71	unique_both	d__Bacteria;p__Firmicutes_A;c__Clostridia_A;o__Christensenellales;f__CAG-314;g__CAG-1435;s__
A1_L3_371371_idba_bin.73	unique_both	d__Bacteria;p__Spirochaetota;c__Spirochaetia;o__Spirochaetales;f__UBA9216;g__;s__
A1_L3_371371_idba_bin.82	unique_both	d__Bacteria;p__Proteobacteria;c__Gammaproteobacteria;o__Burkholderiales;f__Burkholderiaceae;g__Sutterella;s__Sutterella sp900543805
A1_L3_371371_idba_bin.90	not_unique_drep	d__Bacteria;p__Bacteroidota;c__Bacteroidia;o__Bacteroidales;f__Barnesiellaceae;g__Barnesiella;s__
A1_L3_371371_idba_bin.93	unique_both	d__Bacteria;p__Proteobacteria;c__Alphaproteobacteria;o__Rs-D84;f__Rs-D84;g__Rs-D84;s__
A10_L4_379379_idba_bin.106	unique_both	d__Bacteria;p__Proteobacteria;c__Gammaproteobacteria;o__Enterobacterales;f__Enterobacteriaceae;g__Escherichia;s__Escherichia flexneri
A10_L4_379379_idba_bin.108	unique_both	d__Bacteria;p__Campylobacterota;c__Campylobacteria;o__Campylobacterales;f__Helicobacteraceae;g__Helicobacter_D;s__Helicobacter_D pullorum
A10_L4_379379_idba_bin.113	unique_both	d__Bacteria;p__Firmicutes_A;c__Clostridia_A;o__Christensenellales;f__UBA3700;g__;s__
A10_L4_379379_idba_bin.116	unique_both	d__Bacteria;p__Bacteroidota;c__Bacteroidia;o__Bacteroidales;f__Muribaculaceae;g__CAG-279;s__CAG-279 sp900541555
A10_L4_379379_idba_bin.12	unique_both	d__Bacteria;p__Bacteroidota;c__Bacteroidia;o__Bacteroidales;f__UBA932;g__RC9;s__
A10_L4_379379_idba_bin.124	unique_both	d__Bacteria;p__Spirochaetota;c__Spirochaetia;o__Sphaerochaetales;f__Sphaerochaetaceae;g__Spiro-01;s__
A10_L4_379379_idba_bin.14	unique_both	d__Bacteria;p__Firmicutes_A;c__Clostridia;o__Oscillospirales;f__Acutalibacteraceae;g__CAG-180;s__
A10_L4_379379_idba_bin.15	unique_both	d__Bacteria;p__Firmicutes_A;c__Clostridia_A;o__Christensenellales;f__CAG-917;g__UMGS1688;s__
A10_L4_379379_idba_bin.16	unique_both	d__Bacteria;p__Firmicutes_A;c__Clostridia_A;o__Christensenellales;f__UBA3700;g__;s__
A10_L4_379379_idba_bin.30	unique_both	d__Bacteria;p__Bacteroidota;c__Bacteroidia;o__Bacteroidales;f__Bacteroidaceae;g__Phocaeicola;s__Phocaeicola plebeius_A
A10_L4_379379_idba_bin.32	unique_both	d__Bacteria;p__Firmicutes_A;c__Clostridia;o__Peptostreptococcales;f__Anaerovoracaceae;g__;s__
A10_L4_379379_idba_bin.34	unique_both	d__Bacteria;p__Firmicutes_A;c__Clostridia_A;o__Christensenellales;f__UBA3700;g__;s__
A10_L4_379379_idba_bin.35	unique_both	d__Bacteria;p__Verrucomicrobiota;c__Kiritimatiellae;o__RFP12;f__W1P29-020;g__W1P29-020;s__
A10_L4_379379_idba_bin.53	unique_both	d__Bacteria;p__Bacteroidota;c__Bacteroidia;o__Bacteroidales;f__Barnesiellaceae;g__Barnesiella;s__
A10_L4_379379_idba_bin.54	unique_both	d__Bacteria;p__Bacteroidota;c__Bacteroidia;o__Bacteroidales;f__Paludibacteraceae;g__RUG163;s__
A10_L4_379379_idba_bin.56	unique_both	d__Bacteria;p__Firmicutes;c__Bacilli;o__RFN20;f__CAG-826;g__UBA4855;s__
A10_L4_379379_idba_bin.65	unique_both	d__Bacteria;p__Firmicutes_A;c__Clostridia_A;o__Christensenellales;f__UBA3700;g__;s__
A10_L4_379379_idba_bin.66	unique_both	d__Bacteria;p__Proteobacteria;c__Gammaproteobacteria;o__Enterobacterales;f__Succinivibrionaceae;g__Succinatimonas;s__
A10_L4_379379_idba_bin.69	unique_both	d__Bacteria;p__Campylobacterota;c__Campylobacteria;o__Campylobacterales;f__Helicobacteraceae;g__Helicobacter_A;s__
A10_L4_379379_idba_bin.71	unique_both	d__Bacteria;p__Bacteroidota;c__Bacteroidia;o__Bacteroidales;f__P3;g__;s__
A10_L4_379379_idba_bin.91	unique_both	d__Bacteria;p__Bacteroidota;c__Bacteroidia;o__Bacteroidales;f__UBA932;g__UBA3382;s__UBA3382 sp002159555
A10_L4_379379_idba_bin.97	unique_both	d__Bacteria;p__Firmicutes;c__Bacilli;o__Erysipelotrichales;f__Erysipelatoclostridiaceae;g__Massiliomicrobiota;s__Massiliomicrobiota sp002160865
A10_L4_379379_idba_bin.98	unique_both	d__Bacteria;p__Synergistota;c__Synergistia;o__Synergistales;f__Synergistaceae;g__An23;s__An23 sp900544635
A10_L4_379379_idba_bin.99	unique_both	d__Bacteria;p__Bacteroidota;c__Bacteroidia;o__Bacteroidales;f__UBA932;g__RC9;s__
A100_L1_326326_idba_bin.101	not_unique_both	d__Bacteria;p__Bacteroidota;c__Bacteroidia;o__Bacteroidales;f__Bacteroidaceae;g__Phocaeicola;s__Phocaeicola sp900540105
A100_L1_326326_idba_bin.108	unique_both	d__Bacteria;p__Desulfobacterota;c__Desulfovibrionia;o__Desulfovibrionales;f__Desulfovibrionaceae;g__Desulfovibrio;s__Desulfovibrio sp002159665
A100_L1_326326_idba_bin.121	unique_both	d__Bacteria;p__Proteobacteria;c__Alphaproteobacteria;o__Rs-D84;f__Rs-D84;g__Rs-D84;s__
A100_L1_326326_idba_bin.125	unique_both	d__Bacteria;p__Firmicutes_A;c__Clostridia;o__TANB77;f__CAG-508;g__CAG-269;s__
A100_L1_326326_idba_bin.137	unique_both	d__Bacteria;p__Bacteroidota;c__Bacteroidia;o__Bacteroidales;f__Muribaculaceae;g__;s__
A100_L1_326326_idba_bin.140	unique_both	d__Bacteria;p__Proteobacteria;c__Gammaproteobacteria;o__Enterobacterales;f__Succinivibrionaceae;g__Anaerobiospirillum;s__
A100_L1_326326_idba_bin.143	unique_both	d__Bacteria;p__Bacteroidota;c__Bacteroidia;o__Bacteroidales;f__Bacteroidaceae;g__Bacteroides;s__
A100_L1_326326_idba_bin.149	unique_both	d__Bacteria;p__Verrucomicrobiota;c__Verrucomicrobiae;o__Opitutales;f__UBA953;g__W0P29-029;s__
A100_L1_326326_idba_bin.153	unique_both	d__Bacteria;p__Actinobacteriota;c__Actinomycetia;o__Actinomycetales;f__Bifidobacteriaceae;g__Aeriscardovia;s__Aeriscardovia aeriphila
A100_L1_326326_idba_bin.159	unique_both	d__Bacteria;p__Firmicutes_A;c__Clostridia;o__Oscillospirales;f__Acutalibacteraceae;g__CAG-180;s__CAG-180 sp002314305
A100_L1_326326_idba_bin.18	unique_both	d__Bacteria;p__Firmicutes_A;c__Clostridia;o__Lachnospirales;f__Lachnospiraceae;g__Mediterraneibacter;s__Mediterraneibacter sp002159505
A100_L1_326326_idba_bin.24	unique_both	d__Bacteria;p__Firmicutes;c__Bacilli;o__RFN20;f__CAG-826;g__;s__
A100_L1_326326_idba_bin.3	unique_both	d__Bacteria;p__Proteobacteria;c__Gammaproteobacteria;o__Enterobacterales;f__Succinivibrionaceae;g__Anaerobiospirillum;s__
A100_L1_326326_idba_bin.31	unique_both	d__Bacteria;p__Bacteroidota;c__Bacteroidia;o__Bacteroidales;f__Muribaculaceae;g__CAG-279;s__
A100_L1_326326_idba_bin.37	unique_both	d__Bacteria;p__Bacteroidota;c__Bacteroidia;o__Bacteroidales;f__Bacteroidaceae;g__Prevotella;s__Prevotella sp000435635
A100_L1_326326_idba_bin.4	unique_both	d__Bacteria;p__Bacteroidota;c__Bacteroidia;o__Bacteroidales;f__Paludibacteraceae;g__RUG163;s__
A100_L1_326326_idba_bin.48	unique_both	d__Bacteria;p__Elusimicrobiota;c__Elusimicrobia;o__Elusimicrobiales;f__Elusimicrobiaceae;g__UBA1436;s__
A100_L1_326326_idba_bin.50	unique_both	d__Bacteria;p__Bacteroidota;c__Bacteroidia;o__Bacteroidales;f__Bacteroidaceae;g__Phocaeicola;s__Phocaeicola sp002161765
A100_L1_326326_idba_bin.53	unique_both	d__Bacteria;p__Bacteroidota;c__Bacteroidia;o__Bacteroidales;f__Tannerellaceae;g__Parabacteroides;s__
A100_L1_326326_idba_bin.55	unique_both	d__Bacteria;p__Firmicutes;c__Bacilli;o__RFN20;f__CAG-826;g__;s__
A100_L1_326326_idba_bin.57	unique_both	d__Bacteria;p__Proteobacteria;c__Alphaproteobacteria;o__RF32;f__CAG-239;g__51-20;s__
A100_L1_326326_idba_bin.58	unique_both	d__Bacteria;p__Cyanobacteria;c__Vampirovibrionia;o__Gastranaerophilales;f__Gastranaerophilaceae;g__Zag1;s__
A100_L1_326326_idba_bin.59	unique_both	d__Bacteria;p__Campylobacterota;c__Campylobacteria;o__Campylobacterales;f__Helicobacteraceae;g__Helicobacter_D;s__Helicobacter_D pullorum
A100_L1_326326_idba_bin.67	unique_both	d__Bacteria;p__Cyanobacteria;c__Vampirovibrionia;o__Gastranaerophilales;f__Gastranaerophilaceae;g__;s__
A100_L1_326326_idba_bin.68	unique_both	d__Bacteria;p__Bacteroidota;c__Bacteroidia;o__Bacteroidales;f__Paludibacteraceae;g__;s__
A100_L1_326326_idba_bin.77	unique_both	d__Bacteria;p__Spirochaetota;c__Spirochaetia;o__Spirochaetales;f__UBA9216;g__;s__
A100_L1_326326_idba_bin.79	unique_both	d__Bacteria;p__Bacteroidota;c__Bacteroidia;o__Bacteroidales;f__UBA932;g__UBA3382;s__UBA3382 sp002159555
A100_L1_326326_idba_bin.91	unique_both	d__Bacteria;p__Firmicutes_A;c__Clostridia_A;o__Christensenellales;f__UBA1242;g__UBA5893;s__
A100_L1_326326_idba_bin.92	not_unique_drep	d__Bacteria;p__Bacteroidota;c__Bacteroidia;o__Bacteroidales;f__Marinifilaceae;g__Odoribacter;s__
A101_L3_327327_idba_bin.104	unique_both	d__Bacteria;p__Bacteroidota;c__Bacteroidia;o__Bacteroidales;f__Rikenellaceae;g__Alistipes;s__Alistipes sp900546065
A101_L3_327327_idba_bin.105	unique_both	d__Bacteria;p__Elusimicrobiota;c__Elusimicrobia;o__Elusimicrobiales;f__Elusimicrobiaceae;g__UBA1436;s__
A101_L3_327327_idba_bin.114	unique_both	d__Bacteria;p__Proteobacteria;c__Gammaproteobacteria;o__Enterobacterales;f__Succinivibrionaceae;g__Anaerobiospirillum;s__
A101_L3_327327_idba_bin.115	unique_both	d__Bacteria;p__Firmicutes_A;c__Clostridia_A;o__Christensenellales;f__Borkfalkiaceae;g__Borkfalkia;s__
A101_L3_327327_idba_bin.121	unique_both	d__Bacteria;p__Bacteroidota;c__Bacteroidia;o__Bacteroidales;f__UBA932;g__UBA3382;s__
A101_L3_327327_idba_bin.123	unique_both	d__Bacteria;p__Firmicutes_A;c__Clostridia_A;o__Christensenellales;f__DTU072;g__;s__
A101_L3_327327_idba_bin.125	unique_both	d__Bacteria;p__Firmicutes_A;c__Clostridia_A;o__Christensenellales;f__DTU072;g__;s__
A101_L3_327327_idba_bin.133	unique_both	d__Bacteria;p__Proteobacteria;c__Gammaproteobacteria;o__Enterobacterales;f__Succinivibrionaceae;g__Anaerobiospirillum;s__
A101_L3_327327_idba_bin.135	unique_both	d__Bacteria;p__Firmicutes_A;c__Clostridia_A;o__Christensenellales;f__CAG-917;g__UMGS1688;s__
A101_L3_327327_idba_bin.148	unique_both	d__Bacteria;p__Proteobacteria;c__Alphaproteobacteria;o__Rs-D84;f__Rs-D84;g__Rs-D84;s__
A101_L3_327327_idba_bin.152	unique_both	d__Bacteria;p__Bacteroidota;c__Bacteroidia;o__Bacteroidales;f__Bacteroidaceae;g__;s__
A101_L3_327327_idba_bin.158	unique_both	d__Bacteria;p__Firmicutes;c__Bacilli;o__RFN20;f__CAG-826;g__UBA4951;s__
A101_L3_327327_idba_bin.23	unique_both	d__Bacteria;p__Firmicutes_A;c__Clostridia_A;o__Christensenellales;f__CAG-917;g__UMGS1688;s__
A101_L3_327327_idba_bin.46	unique_both	d__Bacteria;p__Firmicutes_A;c__Clostridia_A;o__Christensenellales;f__UBA3700;g__;s__
A101_L3_327327_idba_bin.48	unique_both	d__Bacteria;p__Bacteroidota;c__Bacteroidia;o__Bacteroidales;f__UBA932;g__RC9;s__
A101_L3_327327_idba_bin.50	unique_both	d__Bacteria;p__Bacteroidota;c__Bacteroidia;o__Bacteroidales;f__Muribaculaceae;g__CAG-279;s__CAG-279 sp900541555
A101_L3_327327_idba_bin.58	unique_both	d__Bacteria;p__Bacteroidota;c__Bacteroidia;o__Bacteroidales;f__Tannerellaceae;g__Parabacteroides;s__
A101_L3_327327_idba_bin.80	unique_both	d__Bacteria;p__Firmicutes;c__Bacilli;o__RFN20;f__CAG-826;g__UBA4855;s__UBA4855 sp900540395
A101_L3_327327_idba_bin.99	unique_both	d__Bacteria;p__Firmicutes_A;c__Clostridia_A;o__Christensenellales;f__CAG-917;g__UMGS1688;s__
A102_L1_328328_idba_bin.112	unique_both	d__Bacteria;p__Firmicutes;c__Bacilli;o__Erysipelotrichales;f__Erysipelotrichaceae;g__Faecalitalea;s__Faecalitalea cylindroides
A102_L1_328328_idba_bin.117	unique_both	d__Bacteria;p__Firmicutes_A;c__Clostridia_A;o__Christensenellales;f__DTU072;g__;s__
A102_L1_328328_idba_bin.12	unique_both	d__Bacteria;p__Firmicutes;c__Bacilli;o__RF39;f__CAG-611;g__CAG-988;s__CAG-988 sp003149915
A102_L1_328328_idba_bin.120	unique_both	d__Bacteria;p__Bacteroidota;c__Bacteroidia;o__Bacteroidales;f__Tannerellaceae;g__Parabacteroides;s__Parabacteroides sp900552415
A102_L1_328328_idba_bin.121	unique_both	d__Bacteria;p__Firmicutes_A;c__Clostridia;o__Oscillospirales;f__Acutalibacteraceae;g__Eubacterium_R;s__
A102_L1_328328_idba_bin.122	unique_both	d__Bacteria;p__Synergistota;c__Synergistia;o__Synergistales;f__Synergistaceae;g__An23;s__An23 sp900544635
A102_L1_328328_idba_bin.124	unique_both	d__Bacteria;p__Desulfobacterota;c__Desulfovibrionia;o__Desulfovibrionales;f__Desulfovibrionaceae;g__Desulfovibrio;s__Desulfovibrio sp900556755
A102_L1_328328_idba_bin.131	unique_both	d__Bacteria;p__Cyanobacteria;c__Vampirovibrionia;o__Gastranaerophilales;f__;g__;s__
A102_L1_328328_idba_bin.135	unique_both	d__Archaea;p__Halobacteriota;c__Methanomicrobia;o__Methanomicrobiales;f__Methanocorpusculaceae;g__Methanocorpusculum;s__
A102_L1_328328_idba_bin.136	unique_both	d__Bacteria;p__Proteobacteria;c__Alphaproteobacteria;o__RF32;f__CAG-239;g__CAG-495;s__
A102_L1_328328_idba_bin.138	unique_both	d__Bacteria;p__Verrucomicrobiota;c__Kiritimatiellae;o__RFP12;f__W1P29-020;g__W1P29-020;s__
A102_L1_328328_idba_bin.141	unique_both	d__Bacteria;p__Cyanobacteria;c__Vampirovibrionia;o__Gastranaerophilales;f__;g__;s__
A102_L1_328328_idba_bin.151	unique_both	d__Bacteria;p__Cyanobacteria;c__Vampirovibrionia;o__Gastranaerophilales;f__;g__;s__
A102_L1_328328_idba_bin.167	unique_both	d__Bacteria;p__Bacteroidota;c__Bacteroidia;o__Bacteroidales;f__Muribaculaceae;g__CAG-279;s__CAG-279 sp900541555
A102_L1_328328_idba_bin.174	unique_both	d__Bacteria;p__Proteobacteria;c__Alphaproteobacteria;o__Rs-D84;f__Rs-D84;g__Rs-D84;s__
A102_L1_328328_idba_bin.193	unique_both	d__Bacteria;p__Firmicutes_A;c__Clostridia_A;o__Christensenellales;f__CAG-917;g__UMGS1688;s__
A102_L1_328328_idba_bin.27	unique_both	d__Bacteria;p__Bacteroidota;c__Bacteroidia;o__Bacteroidales;f__UBA932;g__RC9;s__RC9 sp900543205
A102_L1_328328_idba_bin.42	unique_both	d__Bacteria;p__Proteobacteria;c__Alphaproteobacteria;o__RF32;f__CAG-239;g__CAG-495;s__
A102_L1_328328_idba_bin.45	unique_both	d__Bacteria;p__Cyanobacteria;c__Vampirovibrionia;o__Gastranaerophilales;f__Gastranaerophilaceae;g__UMGS1585;s__
A102_L1_328328_idba_bin.46	unique_both	d__Bacteria;p__Bacteroidota;c__Bacteroidia;o__Bacteroidales;f__P3;g__;s__
A102_L1_328328_idba_bin.47	unique_both	d__Bacteria;p__Firmicutes_A;c__Clostridia;o__Oscillospirales;f__Ruminococcaceae;g__Negativibacillus;s__
A102_L1_328328_idba_bin.49	unique_both	d__Bacteria;p__Bacteroidota;c__Bacteroidia;o__Bacteroidales;f__Tannerellaceae;g__Parabacteroides;s__
A102_L1_328328_idba_bin.54	unique_both	d__Bacteria;p__Bacteroidota;c__Bacteroidia;o__Bacteroidales;f__Rikenellaceae;g__Alistipes;s__Alistipes sp900546065
A102_L1_328328_idba_bin.55	unique_both	d__Bacteria;p__Spirochaetota;c__Spirochaetia;o__Sphaerochaetales;f__Sphaerochaetaceae;g__;s__
A102_L1_328328_idba_bin.59	unique_both	d__Bacteria;p__Bacteroidota;c__Bacteroidia;o__Bacteroidales;f__UBA932;g__RC9;s__
A102_L1_328328_idba_bin.69	unique_both	d__Bacteria;p__Firmicutes_A;c__Clostridia_A;o__Christensenellales;f__UBA3700;g__;s__
A102_L1_328328_idba_bin.7	unique_both	d__Bacteria;p__Spirochaetota;c__Spirochaetia;o__Treponematales;f__Treponemataceae;g__Treponema_F;s__
A102_L1_328328_idba_bin.73	unique_both	d__Bacteria;p__Proteobacteria;c__Alphaproteobacteria;o__RF32;f__UBA3637;g__;s__
A102_L1_328328_idba_bin.77	unique_both	d__Bacteria;p__Cyanobacteria;c__Vampirovibrionia;o__Gastranaerophilales;f__;g__;s__
A102_L1_328328_idba_bin.79	unique_both	d__Bacteria;p__Firmicutes_A;c__Clostridia;o__Lachnospirales;f__Lachnospiraceae;g__Dorea;s__
A102_L1_328328_idba_bin.8	unique_both	d__Bacteria;p__Firmicutes_A;c__Clostridia_A;o__Christensenellales;f__UBA1242;g__UBA5489;s__
A102_L1_328328_idba_bin.82	unique_both	d__Bacteria;p__Firmicutes_A;c__Clostridia_A;o__Christensenellales;f__Borkfalkiaceae;g__;s__
A102_L1_328328_idba_bin.89	unique_both	d__Bacteria;p__Cyanobacteria;c__Vampirovibrionia;o__Gastranaerophilales;f__Gastranaerophilaceae;g__CAG-306;s__
A102_L1_328328_idba_bin.98	unique_both	d__Bacteria;p__Firmicutes_A;c__Clostridia_A;o__Christensenellales;f__UBA1242;g__UBA11517;s__
A103_L1_329329_idba_bin.112	unique_both	d__Bacteria;p__Firmicutes_A;c__Clostridia_A;o__Christensenellales;f__UBA3700;g__;s__
A103_L1_329329_idba_bin.116	unique_both	d__Bacteria;p__Bacteroidota;c__Bacteroidia;o__Bacteroidales;f__Bacteroidaceae;g__Prevotella;s__Prevotella sp000435635
A103_L1_329329_idba_bin.122	unique_both	d__Bacteria;p__Firmicutes_A;c__Clostridia_A;o__Christensenellales;f__CAG-917;g__UMGS1688;s__
A103_L1_329329_idba_bin.124	unique_both	d__Bacteria;p__Bacteroidota;c__Bacteroidia;o__Bacteroidales;f__Barnesiellaceae;g__Barnesiella;s__Barnesiella viscericola
A103_L1_329329_idba_bin.127	unique_both	d__Bacteria;p__Bacteroidota;c__Bacteroidia;o__Bacteroidales;f__UBA932;g__RC9;s__
A103_L1_329329_idba_bin.136	unique_both	d__Bacteria;p__Bacteroidota;c__Bacteroidia;o__Bacteroidales;f__Paludibacteraceae;g__;s__
A103_L1_329329_idba_bin.30	unique_both	d__Archaea;p__Methanobacteriota;c__Methanobacteria;o__Methanobacteriales;f__Methanobacteriaceae;g__Methanobrevibacter_A;s__Methanobrevibacter_A woesei
A103_L1_329329_idba_bin.34	unique_both	d__Bacteria;p__Cyanobacteria;c__Vampirovibrionia;o__Gastranaerophilales;f__Gastranaerophilaceae;g__CAG-306;s__
A103_L1_329329_idba_bin.39	unique_both	d__Bacteria;p__Bacteroidota;c__Bacteroidia;o__Bacteroidales;f__UBA932;g__CAG-831;s__
A103_L1_329329_idba_bin.43	unique_both	d__Bacteria;p__Firmicutes_A;c__Clostridia_A;o__Christensenellales;f__UBA4651;g__RUG666;s__
A103_L1_329329_idba_bin.45	unique_both	d__Bacteria;p__Proteobacteria;c__Gammaproteobacteria;o__Enterobacterales;f__Succinivibrionaceae;g__Anaerobiospirillum;s__
A103_L1_329329_idba_bin.5	unique_both	d__Bacteria;p__Spirochaetota;c__Spirochaetia;o__Treponematales;f__Treponemataceae;g__;s__
A103_L1_329329_idba_bin.62	unique_both	d__Bacteria;p__Firmicutes;c__Bacilli;o__RFN20;f__CAG-826;g__UBA4855;s__UBA4855 sp900540395
A103_L1_329329_idba_bin.82	unique_both	d__Archaea;p__Thermoplasmatota;c__Thermoplasmata;o__Methanomassiliicoccales;f__Methanomethylophilaceae;g__UBA71;s__UBA71 sp006954425
A103_L1_329329_idba_bin.84	unique_both	d__Bacteria;p__Firmicutes_A;c__Clostridia;o__Oscillospirales;f__Acutalibacteraceae;g__;s__
A103_L1_329329_idba_bin.85	unique_both	d__Bacteria;p__Verrucomicrobiota;c__Verrucomicrobiae;o__Verrucomicrobiales;f__Akkermansiaceae;g__Akkermansia;s__Akkermansia sp900548895
A104_L1_330330_idba_bin.102	unique_both	d__Bacteria;p__Bacteroidota;c__Bacteroidia;o__Bacteroidales;f__P3;g__UBA3388;s__
A104_L1_330330_idba_bin.104	unique_both	d__Bacteria;p__Firmicutes;c__Bacilli;o__Erysipelotrichales;f__Erysipelotrichaceae;g__Bulleidia;s__
A104_L1_330330_idba_bin.108	unique_both	d__Bacteria;p__Bacteroidota;c__Bacteroidia;o__Bacteroidales;f__UBA932;g__RC9;s__
A104_L1_330330_idba_bin.114	unique_both	d__Bacteria;p__Desulfobacterota;c__Desulfovibrionia;o__Desulfovibrionales;f__Desulfovibrionaceae;g__Desulfovibrio;s__Desulfovibrio sp900556755
A104_L1_330330_idba_bin.116	unique_both	d__Bacteria;p__Spirochaetota;c__Spirochaetia;o__Treponematales;f__Treponemataceae;g__;s__
A104_L1_330330_idba_bin.128	unique_both	d__Bacteria;p__Proteobacteria;c__Gammaproteobacteria;o__Enterobacterales;f__Enterobacteriaceae;g__Escherichia;s__Escherichia dysenteriae
A104_L1_330330_idba_bin.130	unique_both	d__Bacteria;p__Actinobacteriota;c__Actinomycetia;o__Actinomycetales;f__Bifidobacteriaceae;g__Bifidobacterium;s__Bifidobacterium pullorum
A104_L1_330330_idba_bin.137	unique_both	d__Bacteria;p__Firmicutes_A;c__Clostridia;o__Lachnospirales;f__Lachnospiraceae;g__Mediterraneibacter;s__
A104_L1_330330_idba_bin.139	unique_both	d__Bacteria;p__Firmicutes_A;c__Clostridia_A;o__Christensenellales;f__UBA3700;g__;s__
A104_L1_330330_idba_bin.14	unique_both	d__Bacteria;p__Firmicutes_A;c__Clostridia;o__Oscillospirales;f__Acutalibacteraceae;g__;s__
A104_L1_330330_idba_bin.141	unique_both	d__Bacteria;p__Firmicutes;c__Bacilli;o__Erysipelotrichales;f__Erysipelotrichaceae;g__;s__
A104_L1_330330_idba_bin.142	unique_both	d__Bacteria;p__Bacteroidota;c__Bacteroidia;o__Bacteroidales;f__Rikenellaceae;g__Alistipes;s__Alistipes sp900546065
A104_L1_330330_idba_bin.147	unique_both	d__Bacteria;p__Firmicutes_A;c__Clostridia;o__Lachnospirales;f__Lachnospiraceae;g__Dorea;s__Dorea sp900312975
A104_L1_330330_idba_bin.149	unique_both	d__Bacteria;p__Firmicutes_A;c__Clostridia_A;o__Christensenellales;f__;g__;s__
A104_L1_330330_idba_bin.150	unique_both	d__Bacteria;p__Bacteroidota;c__Bacteroidia;o__Bacteroidales;f__Muribaculaceae;g__CAG-279;s__CAG-279 sp900541555
A104_L1_330330_idba_bin.153	unique_both	d__Bacteria;p__Spirochaetota;c__Spirochaetia;o__Sphaerochaetales;f__Sphaerochaetaceae;g__;s__
A104_L1_330330_idba_bin.161	unique_both	d__Bacteria;p__Firmicutes;c__Bacilli;o__RF39;f__CAG-611;g__CAG-451;s__
A104_L1_330330_idba_bin.165	unique_both	d__Bacteria;p__Firmicutes_A;c__Clostridia;o__Lachnospirales;f__Lachnospiraceae;g__Dorea;s__
A104_L1_330330_idba_bin.166	unique_both	d__Bacteria;p__Bacteroidota;c__Bacteroidia;o__Bacteroidales;f__Paludibacteraceae;g__RUG163;s__
A104_L1_330330_idba_bin.169	unique_both	d__Bacteria;p__Campylobacterota;c__Campylobacteria;o__Campylobacterales;f__Campylobacteraceae;g__Campylobacter_D;s__Campylobacter_D avium
A104_L1_330330_idba_bin.19	unique_both	d__Bacteria;p__Firmicutes_A;c__Clostridia_A;o__Christensenellales;f__CAG-917;g__CAG-917;s__CAG-917 sp000437555
A104_L1_330330_idba_bin.2	unique_both	d__Bacteria;p__Firmicutes;c__Bacilli;o__Lactobacillales;f__Enterococcaceae;g__Enterococcus_E;s__Enterococcus_E cecorum
A104_L1_330330_idba_bin.20	unique_both	d__Bacteria;p__Campylobacterota;c__Campylobacteria;o__Campylobacterales;f__Helicobacteraceae;g__Helicobacter_D;s__Helicobacter_D pullorum
A104_L1_330330_idba_bin.27	unique_both	d__Bacteria;p__Spirochaetota;c__Spirochaetia;o__Sphaerochaetales;f__Sphaerochaetaceae;g__Spiro-01;s__
A104_L1_330330_idba_bin.33	unique_both	d__Bacteria;p__Firmicutes_A;c__Clostridia_A;o__Christensenellales;f__UBA1242;g__UBA5893;s__
A104_L1_330330_idba_bin.37	unique_both	d__Archaea;p__Thermoplasmatota;c__Thermoplasmata;o__Methanomassiliicoccales;f__Methanomethylophilaceae;g__UBA71;s__
A104_L1_330330_idba_bin.41	unique_both	d__Bacteria;p__Bacteroidota;c__Bacteroidia;o__Bacteroidales;f__UBA932;g__RC9;s__
A104_L1_330330_idba_bin.48	unique_both	d__Bacteria;p__Firmicutes;c__Bacilli;o__Acholeplasmatales;f__Anaeroplasmataceae;g__;s__
A104_L1_330330_idba_bin.49	unique_both	d__Bacteria;p__Spirochaetota;c__Spirochaetia;o__Treponematales;f__Treponemataceae;g__Treponema_F;s__
A104_L1_330330_idba_bin.51	unique_both	d__Bacteria;p__Firmicutes;c__Bacilli;o__Erysipelotrichales;f__Erysipelotrichaceae;g__Faecalicoccus;s__
A104_L1_330330_idba_bin.53	unique_both	d__Bacteria;p__Firmicutes;c__Bacilli;o__RFN20;f__CAG-826;g__UBA4951;s__UBA4951 sp900542595
A104_L1_330330_idba_bin.75	unique_both	d__Bacteria;p__Bacteroidota;c__Bacteroidia;o__Bacteroidales;f__Marinifilaceae;g__Odoribacter;s__
A104_L1_330330_idba_bin.76	unique_both	d__Bacteria;p__Proteobacteria;c__Alphaproteobacteria;o__RF32;f__CAG-239;g__CAG-495;s__
A104_L1_330330_idba_bin.78	unique_both	d__Bacteria;p__Bacteroidota;c__Bacteroidia;o__Bacteroidales;f__UBA932;g__RC9;s__
A104_L1_330330_idba_bin.79	unique_both	d__Bacteria;p__Firmicutes_A;c__Clostridia;o__TANB77;f__CAG-508;g__CAG-269;s__
A104_L1_330330_idba_bin.83	unique_both	d__Bacteria;p__Bacteroidota;c__Bacteroidia;o__Bacteroidales;f__UBA932;g__RC9;s__
A104_L1_330330_idba_bin.84	unique_both	d__Bacteria;p__Firmicutes_A;c__Clostridia;o__Lachnospirales;f__Lachnospiraceae;g__Blautia;s__
A104_L1_330330_idba_bin.85	unique_both	d__Bacteria;p__Firmicutes_A;c__Clostridia_A;o__Christensenellales;f__CAG-917;g__UMGS1688;s__UMGS1688 sp900554085
A104_L1_330330_idba_bin.98	unique_both	d__Bacteria;p__Bacteroidota;c__Bacteroidia;o__Bacteroidales;f__UBA932;g__UBA1232;s__
A105_L3_331331_idba_bin.105	unique_both	d__Bacteria;p__Bacteroidota;c__Bacteroidia;o__Bacteroidales;f__UBA932;g__RC9;s__
A105_L3_331331_idba_bin.17	unique_both	d__Bacteria;p__Bacteroidota;c__Bacteroidia;o__Bacteroidales;f__Bacteroidaceae;g__Phocaeicola;s__Phocaeicola plebeius_A
A105_L3_331331_idba_bin.25	unique_both	d__Bacteria;p__Proteobacteria;c__Gammaproteobacteria;o__Enterobacterales;f__Succinivibrionaceae;g__Anaerobiospirillum;s__
A105_L3_331331_idba_bin.37	unique_both	d__Bacteria;p__Proteobacteria;c__Gammaproteobacteria;o__Enterobacterales;f__Succinivibrionaceae;g__Anaerobiospirillum;s__
A105_L3_331331_idba_bin.39	unique_both	d__Bacteria;p__Bacteroidota;c__Bacteroidia;o__Bacteroidales;f__Bacteroidaceae;g__Prevotella;s__
A105_L3_331331_idba_bin.46	unique_both	d__Bacteria;p__Proteobacteria;c__Gammaproteobacteria;o__Burkholderiales;f__Burkholderiaceae;g__Sutterella;s__Sutterella sp900543805
A105_L3_331331_idba_bin.51	unique_both	d__Bacteria;p__Firmicutes_A;c__Clostridia;o__TANB77;f__CAG-508;g__CAG-354;s__CAG-354 sp001915925
A105_L3_331331_idba_bin.59	unique_both	d__Bacteria;p__Bacteroidota;c__Bacteroidia;o__Bacteroidales;f__UBA932;g__RC9;s__RC9 sp001915575
A105_L3_331331_idba_bin.64	unique_both	d__Bacteria;p__Bacteroidota;c__Bacteroidia;o__Bacteroidales;f__Marinifilaceae;g__Odoribacter;s__
A105_L3_331331_idba_bin.67	unique_both	d__Archaea;p__Methanobacteriota;c__Methanobacteria;o__Methanobacteriales;f__Methanobacteriaceae;g__Methanobrevibacter_A;s__Methanobrevibacter_A woesei
A105_L3_331331_idba_bin.72	unique_both	d__Bacteria;p__Bacteroidota;c__Bacteroidia;o__Bacteroidales;f__UBA932;g__UBA3382;s__
A105_L3_331331_idba_bin.73	unique_both	d__Bacteria;p__Bacteroidota;c__Bacteroidia;o__Bacteroidales;f__P3;g__;s__
A105_L3_331331_idba_bin.75	unique_both	d__Bacteria;p__Firmicutes_A;c__Clostridia;o__Lachnospirales;f__Lachnospiraceae;g__Mediterraneibacter;s__
A105_L3_331331_idba_bin.83	unique_both	d__Bacteria;p__Firmicutes;c__Bacilli;o__Erysipelotrichales;f__Erysipelotrichaceae;g__Bulleidia;s__
A105_L3_331331_idba_bin.86	unique_both	d__Bacteria;p__Bacteroidota;c__Bacteroidia;o__Bacteroidales;f__Bacteroidaceae;g__;s__
A106_L4_349349_idba_bin.102	unique_both	d__Bacteria;p__Firmicutes;c__Bacilli;o__RFN20;f__CAG-826;g__UBA4951;s__
A106_L4_349349_idba_bin.104	unique_both	d__Bacteria;p__Firmicutes_A;c__Clostridia;o__Oscillospirales;f__Acutalibacteraceae;g__UBA737;s__
A106_L4_349349_idba_bin.108	unique_both	d__Bacteria;p__Firmicutes_A;c__Clostridia;o__Lachnospirales;f__Lachnospiraceae;g__Blautia;s__
A106_L4_349349_idba_bin.124	unique_both	d__Bacteria;p__Bacteroidota;c__Bacteroidia;o__Bacteroidales;f__UBA932;g__UBA3382;s__UBA3382 sp002159555
A106_L4_349349_idba_bin.13	unique_both	d__Bacteria;p__Spirochaetota;c__Spirochaetia;o__Sphaerochaetales;f__Sphaerochaetaceae;g__;s__
A106_L4_349349_idba_bin.133	unique_both	d__Bacteria;p__Firmicutes;c__Bacilli;o__RFN20;f__CAG-288;g__UBA7642;s__
A106_L4_349349_idba_bin.14	unique_both	d__Bacteria;p__Bacteroidota;c__Bacteroidia;o__Bacteroidales;f__Muribaculaceae;g__CAG-279;s__CAG-279 sp900541555
A106_L4_349349_idba_bin.162	unique_both	d__Bacteria;p__Cyanobacteria;c__Vampirovibrionia;o__Gastranaerophilales;f__Gastranaerophilaceae;g__Zag1;s__
A106_L4_349349_idba_bin.168	unique_both	d__Bacteria;p__Spirochaetota;c__Spirochaetia;o__Sphaerochaetales;f__Sphaerochaetaceae;g__Spiro-01;s__
A106_L4_349349_idba_bin.176	unique_both	d__Archaea;p__Methanobacteriota;c__Methanobacteria;o__Methanobacteriales;f__Methanobacteriaceae;g__Methanobrevibacter_A;s__Methanobrevibacter_A woesei
A106_L4_349349_idba_bin.22	unique_both	d__Bacteria;p__Firmicutes_A;c__Clostridia;o__Oscillospirales;f__Oscillospiraceae;g__Lawsonibacter;s__Lawsonibacter sp002160305
A106_L4_349349_idba_bin.4	unique_both	d__Bacteria;p__Bacteroidota;c__Bacteroidia;o__Bacteroidales;f__Barnesiellaceae;g__Barnesiella;s__Barnesiella viscericola
A106_L4_349349_idba_bin.46	unique_both	d__Bacteria;p__Proteobacteria;c__Alphaproteobacteria;o__RF32;f__CAG-239;g__CAG-495;s__
A106_L4_349349_idba_bin.50	unique_both	d__Bacteria;p__Bacteroidota;c__Bacteroidia;o__Bacteroidales;f__Bacteroidaceae;g__Phocaeicola;s__Phocaeicola salanitronis
A106_L4_349349_idba_bin.65	unique_both	d__Bacteria;p__Firmicutes;c__Bacilli;o__RFN20;f__CAG-826;g__UBA733;s__
A106_L4_349349_idba_bin.68	unique_both	d__Bacteria;p__Bacteroidota;c__Bacteroidia;o__Bacteroidales;f__Paludibacteraceae;g__SFVR01;s__
A106_L4_349349_idba_bin.69	unique_both	d__Bacteria;p__Bacteroidota;c__Bacteroidia;o__Bacteroidales;f__Bacteroidaceae;g__;s__
A106_L4_349349_idba_bin.7	unique_both	d__Bacteria;p__Firmicutes_A;c__Clostridia;o__Lachnospirales;f__Lachnospiraceae;g__Dorea;s__
A106_L4_349349_idba_bin.70	not_unique_gtdb	d__Bacteria;p__Bacteroidota;c__Bacteroidia;o__Bacteroidales;f__UBA932;g__UBA3382;s__UBA3382 sp002358965
A106_L4_349349_idba_bin.86	unique_both	d__Archaea;p__Thermoplasmatota;c__Thermoplasmata;o__Methanomassiliicoccales;f__Methanomethylophilaceae;g__UBA71;s__UBA71 sp006954425
A106_L4_349349_idba_bin.90	unique_both	d__Bacteria;p__Firmicutes;c__Bacilli;o__RFN20;f__CAG-288;g__UBA7642;s__
A106_L4_349349_idba_bin.95	unique_both	d__Bacteria;p__Proteobacteria;c__Gammaproteobacteria;o__Enterobacterales;f__Succinivibrionaceae;g__Succinatimonas;s__Succinatimonas hippei
A106_L4_349349_idba_bin.99	unique_both	d__Bacteria;p__Bacteroidota;c__Bacteroidia;o__Bacteroidales;f__UBA932;g__RC9;s__RC9 sp900543205
A107_L4_350350_idba_bin.106	unique_both	d__Bacteria;p__Spirochaetota;c__Spirochaetia;o__Sphaerochaetales;f__Sphaerochaetaceae;g__Spiro-01;s__
A107_L4_350350_idba_bin.111	unique_both	d__Bacteria;p__Spirochaetota;c__Spirochaetia;o__Treponematales;f__Treponemataceae;g__;s__
A107_L4_350350_idba_bin.127	unique_both	d__Bacteria;p__Campylobacterota;c__Campylobacteria;o__Campylobacterales;f__Campylobacteraceae;g__Campylobacter_D;s__Campylobacter_D avium
A107_L4_350350_idba_bin.140	unique_both	d__Bacteria;p__Firmicutes;c__Bacilli;o__Lactobacillales;f__Lactobacillaceae;g__Ligilactobacillus;s__Ligilactobacillus agilis
A107_L4_350350_idba_bin.142	unique_both	d__Bacteria;p__Firmicutes_C;c__Negativicutes;o__Veillonellales;f__Megasphaeraceae;g__Megasphaera;s__Megasphaera sp900554215
A107_L4_350350_idba_bin.146	unique_both	d__Bacteria;p__Firmicutes;c__Bacilli;o__RFN20;f__CAG-826;g__;s__
A107_L4_350350_idba_bin.149	unique_both	d__Archaea;p__Thermoplasmatota;c__Thermoplasmata;o__Methanomassiliicoccales;f__Methanomethylophilaceae;g__UBA71;s__UBA71 sp006954425
A107_L4_350350_idba_bin.152	unique_both	d__Bacteria;p__Firmicutes_A;c__Clostridia;o__Oscillospirales;f__Ruminococcaceae;g__Faecalibacterium;s__
A107_L4_350350_idba_bin.26	unique_both	d__Bacteria;p__Firmicutes_A;c__Clostridia;o__TANB77;f__CAG-508;g__CAG-269;s__
A107_L4_350350_idba_bin.41	unique_both	d__Bacteria;p__Firmicutes;c__Bacilli;o__Lactobacillales;f__Lactobacillaceae;g__Limosilactobacillus;s__Limosilactobacillus ingluviei
A107_L4_350350_idba_bin.50	unique_both	d__Bacteria;p__Firmicutes_A;c__Clostridia;o__Lachnospirales;f__Lachnospiraceae;g__Mediterraneibacter;s__Mediterraneibacter sp002161355
A107_L4_350350_idba_bin.66	unique_both	d__Bacteria;p__Firmicutes_A;c__Clostridia_A;o__Christensenellales;f__DTU072;g__;s__
A107_L4_350350_idba_bin.69	unique_both	d__Bacteria;p__Bacteroidota;c__Bacteroidia;o__Bacteroidales;f__UBA932;g__CAG-831;s__
A107_L4_350350_idba_bin.85	unique_both	d__Bacteria;p__Bacteroidota;c__Bacteroidia;o__Bacteroidales;f__UBA932;g__RC9;s__
A11_L4_380380_idba_bin.104	unique_both	d__Bacteria;p__Bacteroidota;c__Bacteroidia;o__Bacteroidales;f__Paludibacteraceae;g__RUG163;s__
A11_L4_380380_idba_bin.107	unique_both	d__Bacteria;p__Spirochaetota;c__Spirochaetia;o__Sphaerochaetales;f__Sphaerochaetaceae;g__Spiro-01;s__
A11_L4_380380_idba_bin.13	unique_both	d__Bacteria;p__Spirochaetota;c__Spirochaetia;o__Sphaerochaetales;f__Sphaerochaetaceae;g__Spiro-01;s__
A11_L4_380380_idba_bin.14	unique_both	d__Bacteria;p__Firmicutes_A;c__Clostridia_A;o__Christensenellales;f__UBA3700;g__;s__
A11_L4_380380_idba_bin.17	unique_both	d__Bacteria;p__Bacteroidota;c__Bacteroidia;o__Bacteroidales;f__UBA932;g__RC9;s__
A11_L4_380380_idba_bin.2	not_unique_drep	d__Bacteria;p__Proteobacteria;c__Gammaproteobacteria;o__Enterobacterales;f__Enterobacteriaceae;g__Escherichia;s__Escherichia flexneri
A11_L4_380380_idba_bin.21	unique_both	d__Bacteria;p__Proteobacteria;c__Gammaproteobacteria;o__Burkholderiales;f__Burkholderiaceae;g__Duodenibacillus;s__Duodenibacillus sp900538905
A11_L4_380380_idba_bin.23	not_unique_drep	d__Bacteria;p__Firmicutes_A;c__Clostridia;o__Lachnospirales;f__Lachnospiraceae;g__Mediterraneibacter;s__
A11_L4_380380_idba_bin.26	unique_both	d__Archaea;p__Thermoplasmatota;c__Thermoplasmata;o__Methanomassiliicoccales;f__Methanomethylophilaceae;g__UBA71;s__UBA71 sp006954425
A11_L4_380380_idba_bin.27	unique_both	d__Bacteria;p__Bacteroidota;c__Bacteroidia;o__Bacteroidales;f__UBA932;g__RC9;s__
A11_L4_380380_idba_bin.31	unique_both	d__Bacteria;p__Firmicutes;c__Bacilli;o__RF39;f__CAG-611;g__CAG-988;s__CAG-988 sp003149915
A11_L4_380380_idba_bin.40	unique_both	d__Bacteria;p__Firmicutes_A;c__Clostridia_A;o__Christensenellales;f__UBA3700;g__;s__
A11_L4_380380_idba_bin.42	unique_both	d__Bacteria;p__Firmicutes_A;c__Clostridia_A;o__Christensenellales;f__UBA1242;g__UBA6345;s__
A11_L4_380380_idba_bin.43	unique_both	d__Bacteria;p__Firmicutes;c__Bacilli;o__Mycoplasmatales;f__Mycoplasmoidaceae;g__;s__
A11_L4_380380_idba_bin.45	unique_both	d__Bacteria;p__Firmicutes_A;c__Clostridia;o__Lachnospirales;f__Anaerotignaceae;g__Anaerotignum;s__Anaerotignum lactatifermentans
A11_L4_380380_idba_bin.5	unique_both	d__Bacteria;p__Bacteroidota;c__Bacteroidia;o__Bacteroidales;f__Bacteroidaceae;g__;s__
A11_L4_380380_idba_bin.65	unique_both	d__Bacteria;p__Firmicutes;c__Bacilli;o__RFN20;f__CAG-826;g__UBA4855;s__
A11_L4_380380_idba_bin.71	unique_both	d__Bacteria;p__Bacteroidota;c__Bacteroidia;o__Bacteroidales;f__Bacteroidaceae;g__;s__
A11_L4_380380_idba_bin.79	unique_both	d__Bacteria;p__Bacteroidota;c__Bacteroidia;o__Bacteroidales;f__UBA932;g__RC9;s__
A11_L4_380380_idba_bin.84	unique_both	d__Bacteria;p__Fusobacteriota;c__Fusobacteriia;o__Fusobacteriales;f__Fusobacteriaceae;g__Fusobacterium_A;s__Fusobacterium_A sp900549465
A11_L4_380380_idba_bin.85	unique_both	d__Bacteria;p__Bacteroidota;c__Bacteroidia;o__Bacteroidales;f__UBA932;g__RC9;s__
A11_L4_380380_idba_bin.95	unique_both	d__Bacteria;p__Bacteroidota;c__Bacteroidia;o__Bacteroidales;f__UBA932;g__RC9;s__
A11_L4_380380_idba_bin.96	unique_both	d__Bacteria;p__Bacteroidota;c__Bacteroidia;o__Bacteroidales;f__Marinifilaceae;g__Odoribacter;s__
A11_L4_380380_idba_bin.98	unique_both	d__Bacteria;p__Synergistota;c__Synergistia;o__Synergistales;f__Synergistaceae;g__An23;s__An23 sp900544635
A12_L4_381381_idba_bin.111	unique_both	d__Bacteria;p__Proteobacteria;c__Gammaproteobacteria;o__Burkholderiales;f__Burkholderiaceae;g__CAG-521;s__CAG-521 sp000437635
A12_L4_381381_idba_bin.113	unique_both	d__Bacteria;p__Bacteroidota;c__Bacteroidia;o__Bacteroidales;f__UBA932;g__UBA3382;s__UBA3382 sp002159555
A12_L4_381381_idba_bin.117	unique_both	d__Bacteria;p__Bacteroidota;c__Bacteroidia;o__Bacteroidales;f__Bacteroidaceae;g__Phocaeicola;s__
A12_L4_381381_idba_bin.118	unique_both	d__Bacteria;p__Bacteroidota;c__Bacteroidia;o__Bacteroidales;f__Bacteroidaceae;g__;s__
A12_L4_381381_idba_bin.120	unique_both	d__Bacteria;p__Firmicutes;c__Bacilli;o__Erysipelotrichales;f__Erysipelotrichaceae;g__Merdibacter;s__
A12_L4_381381_idba_bin.126	unique_both	d__Bacteria;p__Proteobacteria;c__Alphaproteobacteria;o__RF32;f__CAG-239;g__CAG-495;s__
A12_L4_381381_idba_bin.131	unique_both	d__Bacteria;p__Bacteroidota;c__Bacteroidia;o__Bacteroidales;f__Barnesiellaceae;g__Barnesiella;s__Barnesiella viscericola
A12_L4_381381_idba_bin.136	unique_both	d__Bacteria;p__Spirochaetota;c__Spirochaetia;o__Sphaerochaetales;f__Sphaerochaetaceae;g__Spiro-01;s__
A12_L4_381381_idba_bin.140	unique_both	d__Bacteria;p__Spirochaetota;c__Spirochaetia;o__;f__;g__;s__
A12_L4_381381_idba_bin.146	unique_both	d__Bacteria;p__Spirochaetota;c__Spirochaetia;o__Treponematales;f__Treponemataceae;g__Treponema_F;s__
A12_L4_381381_idba_bin.15	unique_both	d__Bacteria;p__Spirochaetota;c__Spirochaetia;o__Sphaerochaetales;f__Sphaerochaetaceae;g__Spiro-01;s__
A12_L4_381381_idba_bin.150	unique_both	d__Bacteria;p__Proteobacteria;c__Gammaproteobacteria;o__Enterobacterales;f__Succinivibrionaceae;g__Anaerobiospirillum;s__
A12_L4_381381_idba_bin.156	unique_both	d__Bacteria;p__Elusimicrobiota;c__Elusimicrobia;o__Elusimicrobiales;f__Elusimicrobiaceae;g__;s__
A12_L4_381381_idba_bin.17	unique_both	d__Bacteria;p__Verrucomicrobiota;c__Verrucomicrobiae;o__Opitutales;f__UBA953;g__W0P29-029;s__
A12_L4_381381_idba_bin.46	unique_both	d__Bacteria;p__Campylobacterota;c__Campylobacteria;o__Campylobacterales;f__Helicobacteraceae;g__Helicobacter_D;s__Helicobacter_D pullorum
A12_L4_381381_idba_bin.50	unique_both	d__Bacteria;p__Proteobacteria;c__Gammaproteobacteria;o__Enterobacterales;f__Succinivibrionaceae;g__Anaerobiospirillum;s__
A12_L4_381381_idba_bin.51	unique_both	d__Bacteria;p__Firmicutes_A;c__Clostridia_A;o__Christensenellales;f__DTU072;g__;s__
A12_L4_381381_idba_bin.53	unique_both	d__Bacteria;p__Proteobacteria;c__Alphaproteobacteria;o__RF32;f__UBA3637;g__;s__
A12_L4_381381_idba_bin.71	unique_both	d__Bacteria;p__Bacteroidota;c__Bacteroidia;o__Bacteroidales;f__UBA932;g__;s__
A12_L4_381381_idba_bin.77	unique_both	d__Bacteria;p__Firmicutes;c__Bacilli;o__RF39;f__CAG-1000;g__UBA11963;s__
A12_L4_381381_idba_bin.78	unique_both	d__Bacteria;p__Synergistota;c__Synergistia;o__Synergistales;f__Synergistaceae;g__An23;s__An23 sp900544635
A12_L4_381381_idba_bin.80	unique_both	d__Bacteria;p__Bacteroidota;c__Bacteroidia;o__Bacteroidales;f__UBA11471;g__UBA11471;s__
A12_L4_381381_idba_bin.84	unique_both	d__Bacteria;p__Bacteroidota;c__Bacteroidia;o__Bacteroidales;f__UBA11471;g__UBA11471;s__UBA11471 sp900542765
A12_L4_381381_idba_bin.85	unique_both	d__Bacteria;p__Bacteroidota;c__Bacteroidia;o__Bacteroidales;f__Rikenellaceae;g__Tidjanibacter;s__
A12_L4_381381_idba_bin.94	unique_both	d__Bacteria;p__Bacteroidota;c__Bacteroidia;o__Bacteroidales;f__UBA932;g__RC9;s__
A12_L4_381381_idba_bin.95	unique_both	d__Bacteria;p__Bacteroidota;c__Bacteroidia;o__Bacteroidales;f__Bacteroidaceae;g__Bacteroides;s__
A13_L1_382382_idba_bin.100	unique_both	d__Bacteria;p__Bacteroidota;c__Bacteroidia;o__Bacteroidales;f__UBA932;g__RC9;s__
A13_L1_382382_idba_bin.116	unique_both	d__Bacteria;p__Proteobacteria;c__Gammaproteobacteria;o__Enterobacterales;f__Succinivibrionaceae;g__Anaerobiospirillum;s__
A13_L1_382382_idba_bin.137	unique_both	d__Bacteria;p__Fusobacteriota;c__Fusobacteriia;o__Fusobacteriales;f__Fusobacteriaceae;g__Fusobacterium_A;s__Fusobacterium_A sp900549465
A13_L1_382382_idba_bin.147	unique_both	d__Bacteria;p__Firmicutes_A;c__Clostridia;o__Oscillospirales;f__Oscillospiraceae;g__CAG-110;s__
A13_L1_382382_idba_bin.149	unique_both	d__Bacteria;p__Firmicutes_A;c__Clostridia_A;o__Christensenellales;f__DTU072;g__;s__
A13_L1_382382_idba_bin.155	unique_both	d__Bacteria;p__Synergistota;c__Synergistia;o__Synergistales;f__Synergistaceae;g__An23;s__An23 sp900544635
A13_L1_382382_idba_bin.157	unique_both	d__Bacteria;p__Spirochaetota;c__Spirochaetia;o__Sphaerochaetales;f__Sphaerochaetaceae;g__Spiro-01;s__
A13_L1_382382_idba_bin.159	unique_both	d__Bacteria;p__Proteobacteria;c__Gammaproteobacteria;o__Enterobacterales;f__Enterobacteriaceae;g__Escherichia;s__Escherichia flexneri
A13_L1_382382_idba_bin.17	unique_both	d__Bacteria;p__Firmicutes_A;c__Clostridia;o__Lachnospirales;f__Lachnospiraceae;g__Dorea;s__
A13_L1_382382_idba_bin.170	unique_both	d__Bacteria;p__Bacteroidota;c__Bacteroidia;o__Bacteroidales;f__UBA932;g__RC9;s__
A13_L1_382382_idba_bin.172	unique_both	d__Bacteria;p__Cyanobacteria;c__Vampirovibrionia;o__Gastranaerophilales;f__Gastranaerophilaceae;g__CAG-484;s__
A13_L1_382382_idba_bin.173	unique_both	d__Bacteria;p__Bacteroidota;c__Bacteroidia;o__Bacteroidales;f__Bacteroidaceae;g__Bacteroides;s__
A13_L1_382382_idba_bin.181	unique_both	d__Bacteria;p__Verrucomicrobiota;c__Verrucomicrobiae;o__Opitutales;f__CAG-312;g__CAG-312;s__
A13_L1_382382_idba_bin.26	unique_both	d__Bacteria;p__Campylobacterota;c__Campylobacteria;o__Campylobacterales;f__Helicobacteraceae;g__Helicobacter_D;s__Helicobacter_D pullorum
A13_L1_382382_idba_bin.30	unique_both	d__Bacteria;p__Firmicutes_A;c__Clostridia_A;o__Christensenellales;f__DTU072;g__;s__
A13_L1_382382_idba_bin.34	unique_both	d__Bacteria;p__Bacteroidota;c__Bacteroidia;o__Bacteroidales;f__Bacteroidaceae;g__Bacteroides;s__
A13_L1_382382_idba_bin.40	unique_both	d__Bacteria;p__Spirochaetota;c__Spirochaetia;o__Treponematales;f__Treponemataceae;g__;s__
A13_L1_382382_idba_bin.44	unique_both	d__Bacteria;p__Proteobacteria;c__Gammaproteobacteria;o__Burkholderiales;f__Burkholderiaceae;g__Sutterella;s__Sutterella sp900543805
A13_L1_382382_idba_bin.52	not_unique_drep	d__Bacteria;p__Bacteroidota;c__Bacteroidia;o__Bacteroidales;f__UBA11471;g__UBA11471;s__
A13_L1_382382_idba_bin.66	unique_both	d__Archaea;p__Halobacteriota;c__Methanomicrobia;o__Methanomicrobiales;f__Methanocorpusculaceae;g__Methanocorpusculum;s__
A13_L1_382382_idba_bin.67	unique_both	d__Bacteria;p__Bacteroidota;c__Bacteroidia;o__Bacteroidales;f__UBA932;g__UBA1232;s__
A13_L1_382382_idba_bin.73	unique_both	d__Bacteria;p__Bacteroidota;c__Bacteroidia;o__Bacteroidales;f__UBA932;g__RC9;s__
A13_L1_382382_idba_bin.78	unique_both	d__Bacteria;p__Proteobacteria;c__Gammaproteobacteria;o__Enterobacterales;f__Succinivibrionaceae;g__Anaerobiospirillum;s__
A13_L1_382382_idba_bin.80	unique_both	d__Bacteria;p__Bacteroidota;c__Bacteroidia;o__Bacteroidales;f__P3;g__UBA3388;s__
A14_L2_383383_idba_bin.10	unique_both	d__Bacteria;p__Bacteroidota;c__Bacteroidia;o__Bacteroidales;f__Tannerellaceae;g__Parabacteroides;s__Parabacteroides sp900552415
A14_L2_383383_idba_bin.110	unique_both	d__Bacteria;p__Bacteroidota;c__Bacteroidia;o__Bacteroidales;f__Rikenellaceae;g__Alistipes;s__Alistipes sp900546065
A14_L2_383383_idba_bin.114	unique_both	d__Bacteria;p__Bacteroidota;c__Bacteroidia;o__Bacteroidales;f__Tannerellaceae;g__Parabacteroides;s__
A14_L2_383383_idba_bin.117	unique_both	d__Bacteria;p__Bacteroidota;c__Bacteroidia;o__Bacteroidales;f__UBA932;g__UBA1232;s__
A14_L2_383383_idba_bin.12	unique_both	d__Bacteria;p__Actinobacteriota;c__Actinomycetia;o__Actinomycetales;f__Bifidobacteriaceae;g__Bifidobacterium;s__Bifidobacterium gallinarum
A14_L2_383383_idba_bin.120	unique_both	d__Bacteria;p__Firmicutes_A;c__Clostridia;o__Oscillospirales;f__Acutalibacteraceae;g__CAG-180;s__CAG-180 sp002314305
A14_L2_383383_idba_bin.125	unique_both	d__Bacteria;p__Proteobacteria;c__Alphaproteobacteria;o__Rs-D84;f__Rs-D84;g__Rs-D84;s__
A14_L2_383383_idba_bin.127	unique_both	d__Bacteria;p__Bacteroidota;c__Bacteroidia;o__Bacteroidales;f__Bacteroidaceae;g__Prevotella;s__Prevotella sp000435635
A14_L2_383383_idba_bin.142	unique_both	d__Bacteria;p__Spirochaetota;c__Spirochaetia;o__Sphaerochaetales;f__Sphaerochaetaceae;g__Spiro-01;s__
A14_L2_383383_idba_bin.146	unique_both	d__Bacteria;p__Proteobacteria;c__Alphaproteobacteria;o__Rs-D84;f__Rs-D84;g__Rs-D84;s__Rs-D84 sp900546185
A14_L2_383383_idba_bin.156	unique_both	d__Bacteria;p__Proteobacteria;c__Alphaproteobacteria;o__RF32;f__CAG-239;g__CAG-495;s__
A14_L2_383383_idba_bin.158	unique_both	d__Bacteria;p__Spirochaetota;c__Spirochaetia;o__Treponematales;f__Treponemataceae;g__;s__
A14_L2_383383_idba_bin.161	unique_both	d__Bacteria;p__Bacteroidota;c__Bacteroidia;o__Bacteroidales;f__UBA932;g__RC9;s__
A14_L2_383383_idba_bin.162	unique_both	d__Bacteria;p__Firmicutes_C;c__Negativicutes;o__Acidaminococcales;f__Acidaminococcaceae;g__Phascolarctobacterium;s__
A14_L2_383383_idba_bin.167	unique_both	d__Bacteria;p__Bacteroidota;c__Bacteroidia;o__Bacteroidales;f__P3;g__;s__
A14_L2_383383_idba_bin.17	unique_both	d__Bacteria;p__Firmicutes_A;c__Clostridia;o__Oscillospirales;f__Ruminococcaceae;g__Faecalibacterium;s__
A14_L2_383383_idba_bin.170	unique_both	d__Bacteria;p__Bacteroidota;c__Bacteroidia;o__Bacteroidales;f__UBA932;g__RC9;s__
A14_L2_383383_idba_bin.172	unique_both	d__Bacteria;p__Firmicutes;c__Bacilli;o__RF39;f__CAG-611;g__CAG-877;s__
A14_L2_383383_idba_bin.174	unique_both	d__Bacteria;p__Proteobacteria;c__Gammaproteobacteria;o__Enterobacterales;f__Succinivibrionaceae;g__Succinatimonas;s__
A14_L2_383383_idba_bin.19	unique_both	d__Bacteria;p__Bacteroidota;c__Bacteroidia;o__Bacteroidales;f__Bacteroidaceae;g__Bacteroides;s__
A14_L2_383383_idba_bin.25	unique_both	d__Bacteria;p__Verrucomicrobiota;c__Kiritimatiellae;o__RFP12;f__W1P29-020;g__W1P29-020;s__
A14_L2_383383_idba_bin.38	unique_both	d__Bacteria;p__Firmicutes_A;c__Clostridia;o__Lachnospirales;f__Lachnospiraceae;g__Dorea;s__
A14_L2_383383_idba_bin.39	unique_both	d__Bacteria;p__Verrucomicrobiota;c__Verrucomicrobiae;o__Opitutales;f__UBA953;g__W0P29-029;s__
A14_L2_383383_idba_bin.64	unique_both	d__Bacteria;p__Bacteroidota;c__Bacteroidia;o__Bacteroidales;f__Barnesiellaceae;g__Barnesiella;s__Barnesiella viscericola
A14_L2_383383_idba_bin.70	unique_both	d__Bacteria;p__Bacteroidota;c__Bacteroidia;o__Bacteroidales;f__UBA932;g__UBA3382;s__
A14_L2_383383_idba_bin.73	unique_both	d__Bacteria;p__Firmicutes_A;c__Clostridia_A;o__Christensenellales;f__Borkfalkiaceae;g__UBA11940;s__
A14_L2_383383_idba_bin.75	unique_both	d__Bacteria;p__Firmicutes_A;c__Clostridia_A;o__Christensenellales;f__CAG-917;g__UMGS1688;s__
A14_L2_383383_idba_bin.83	unique_both	d__Bacteria;p__Elusimicrobiota;c__Elusimicrobia;o__Elusimicrobiales;f__Elusimicrobiaceae;g__;s__
A14_L2_383383_idba_bin.91	unique_both	d__Bacteria;p__Firmicutes_A;c__Clostridia_A;o__Christensenellales;f__UBA3700;g__;s__
A14_L2_383383_idba_bin.92	unique_both	d__Bacteria;p__Desulfobacterota;c__Desulfovibrionia;o__Desulfovibrionales;f__Desulfovibrionaceae;g__Desulfovibrio;s__Desulfovibrio sp002159665
A14_L2_383383_idba_bin.95	unique_both	d__Bacteria;p__Spirochaetota;c__Spirochaetia;o__Sphaerochaetales;f__Sphaerochaetaceae;g__Spiro-01;s__
A14_L2_383383_idba_bin.97	unique_both	d__Bacteria;p__Firmicutes_A;c__Clostridia_A;o__Christensenellales;f__UBA3700;g__;s__
A14_L2_383383_idba_bin.99	unique_both	d__Bacteria;p__Spirochaetota;c__Spirochaetia;o__Sphaerochaetales;f__Sphaerochaetaceae;g__;s__
A15_L4_384384_idba_bin.102	unique_both	d__Bacteria;p__Spirochaetota;c__Spirochaetia;o__Sphaerochaetales;f__Sphaerochaetaceae;g__;s__
A15_L4_384384_idba_bin.104	unique_both	d__Bacteria;p__Verrucomicrobiota;c__Kiritimatiellae;o__RFP12;f__UBA3636;g__;s__
A15_L4_384384_idba_bin.115	unique_both	d__Bacteria;p__Bacteroidota;c__Bacteroidia;o__Bacteroidales;f__UBA932;g__UBA3382;s__UBA3382 sp002159555
A15_L4_384384_idba_bin.117	unique_both	d__Bacteria;p__Proteobacteria;c__Gammaproteobacteria;o__Burkholderiales;f__Burkholderiaceae;g__CAG-521;s__CAG-521 sp000437635
A15_L4_384384_idba_bin.118	unique_both	d__Bacteria;p__Bacteroidota;c__Bacteroidia;o__Bacteroidales;f__Paludibacteraceae;g__RUG163;s__
A15_L4_384384_idba_bin.12	unique_both	d__Bacteria;p__Spirochaetota;c__Spirochaetia;o__Spirochaetales;f__UBA9216;g__;s__
A15_L4_384384_idba_bin.127	unique_both	d__Bacteria;p__Proteobacteria;c__Alphaproteobacteria;o__RF32;f__;g__;s__
A15_L4_384384_idba_bin.131	unique_both	d__Bacteria;p__Bacteroidota;c__Bacteroidia;o__Bacteroidales;f__Rikenellaceae;g__Rikenella;s__Rikenella massiliensis
A15_L4_384384_idba_bin.132	unique_both	d__Bacteria;p__Proteobacteria;c__Alphaproteobacteria;o__RF32;f__;g__;s__
A15_L4_384384_idba_bin.139	unique_both	d__Bacteria;p__Firmicutes_A;c__Clostridia_A;o__Christensenellales;f__DTU072;g__;s__
A15_L4_384384_idba_bin.143	unique_both	d__Bacteria;p__Firmicutes_A;c__Clostridia_A;o__Christensenellales;f__CAG-917;g__UMGS1688;s__
A15_L4_384384_idba_bin.145	unique_both	d__Bacteria;p__Firmicutes_A;c__Clostridia_A;o__Christensenellales;f__DTU072;g__;s__
A15_L4_384384_idba_bin.151	unique_both	d__Bacteria;p__Verrucomicrobiota;c__Kiritimatiellae;o__RFP12;f__UBA1067;g__RUG572;s__RUG572 sp900547945
A15_L4_384384_idba_bin.155	unique_both	d__Bacteria;p__Firmicutes_A;c__Clostridia_A;o__Christensenellales;f__DTU072;g__;s__
A15_L4_384384_idba_bin.158	unique_both	d__Bacteria;p__Firmicutes_A;c__Clostridia;o__Oscillospirales;f__CAG-272;g__UMGS731;s__
A15_L4_384384_idba_bin.162	unique_both	d__Bacteria;p__Spirochaetota;c__Spirochaetia;o__Treponematales;f__Treponemataceae;g__;s__
A15_L4_384384_idba_bin.169	unique_both	d__Bacteria;p__Firmicutes_A;c__Clostridia;o__Oscillospirales;f__Oscillospiraceae;g__UBA5446;s__
A15_L4_384384_idba_bin.174	unique_both	d__Bacteria;p__Spirochaetota;c__Spirochaetia;o__Sphaerochaetales;f__Sphaerochaetaceae;g__;s__
A15_L4_384384_idba_bin.177	unique_both	d__Bacteria;p__Firmicutes_A;c__Clostridia_A;o__Christensenellales;f__CAG-314;g__UMGS929;s__UMGS929 sp900546875
A15_L4_384384_idba_bin.178	unique_both	d__Bacteria;p__Firmicutes_A;c__Clostridia;o__Oscillospirales;f__Acutalibacteraceae;g__CAG-180;s__CAG-180 sp002314305
A15_L4_384384_idba_bin.180	unique_both	d__Bacteria;p__Firmicutes_A;c__Clostridia_A;o__Christensenellales;f__Borkfalkiaceae;g__Borkfalkia;s__
A15_L4_384384_idba_bin.185	unique_both	d__Bacteria;p__Firmicutes;c__Bacilli;o__RFN20;f__CAG-826;g__;s__
A15_L4_384384_idba_bin.189	unique_both	d__Bacteria;p__Proteobacteria;c__Alphaproteobacteria;o__RF32;f__CAG-239;g__;s__
A15_L4_384384_idba_bin.2	unique_both	d__Bacteria;p__Firmicutes_A;c__Clostridia_A;o__Christensenellales;f__UBA3700;g__;s__
A15_L4_384384_idba_bin.22	unique_both	d__Bacteria;p__Verrucomicrobiota;c__Kiritimatiellae;o__RFP12;f__W1P29-020;g__W1P29-020;s__
A15_L4_384384_idba_bin.27	unique_both	d__Bacteria;p__Bacteroidota;c__Bacteroidia;o__Bacteroidales;f__Bacteroidaceae;g__;s__
A15_L4_384384_idba_bin.30	unique_both	d__Bacteria;p__Verrucomicrobiota;c__Verrucomicrobiae;o__Opitutales;f__CAG-312;g__CAG-312;s__
A15_L4_384384_idba_bin.34	unique_both	d__Bacteria;p__Bacteroidota;c__Bacteroidia;o__Bacteroidales;f__Muribaculaceae;g__CAG-279;s__CAG-279 sp900541555
A15_L4_384384_idba_bin.42	unique_both	d__Bacteria;p__Firmicutes_A;c__Clostridia;o__Lachnospirales;f__Lachnospiraceae;g__Mediterraneibacter;s__
A15_L4_384384_idba_bin.44	unique_both	d__Bacteria;p__Bacteroidota;c__Bacteroidia;o__Bacteroidales;f__UBA932;g__RC9;s__RC9 sp001915575
A15_L4_384384_idba_bin.61	unique_both	d__Bacteria;p__Firmicutes_A;c__Clostridia_A;o__Christensenellales;f__DTU072;g__CAG-1782;s__
A15_L4_384384_idba_bin.7	unique_both	d__Bacteria;p__Cyanobacteria;c__Vampirovibrionia;o__Gastranaerophilales;f__;g__;s__
A15_L4_384384_idba_bin.77	unique_both	d__Bacteria;p__Bacteroidota;c__Bacteroidia;o__Bacteroidales;f__Paludibacteraceae;g__;s__
A15_L4_384384_idba_bin.78	unique_both	d__Bacteria;p__Firmicutes_A;c__Clostridia;o__Lachnospirales;f__Lachnospiraceae;g__Agathobacter;s__Agathobacter rectalis
A15_L4_384384_idba_bin.79	unique_both	d__Bacteria;p__Firmicutes_A;c__Clostridia;o__Oscillospirales;f__Acutalibacteraceae;g__;s__
A15_L4_384384_idba_bin.8	unique_both	d__Bacteria;p__Spirochaetota;c__Spirochaetia;o__Sphaerochaetales;f__Sphaerochaetaceae;g__Spiro-01;s__
A15_L4_384384_idba_bin.84	unique_both	d__Bacteria;p__Proteobacteria;c__Alphaproteobacteria;o__RF32;f__;g__;s__
A15_L4_384384_idba_bin.89	unique_both	d__Bacteria;p__Firmicutes_A;c__Clostridia_A;o__Christensenellales;f__CAG-917;g__CAG-1138;s__
A15_L4_384384_idba_bin.90	unique_both	d__Bacteria;p__Firmicutes_A;c__Clostridia;o__Lachnospirales;f__Lachnospiraceae;g__UBA2942;s__
A15_L4_384384_idba_bin.91	unique_both	d__Bacteria;p__Verrucomicrobiota;c__Verrucomicrobiae;o__Opitutales;f__UBA953;g__W0P29-029;s__
A15_L4_384384_idba_bin.92	unique_both	d__Bacteria;p__Bacteroidota;c__Bacteroidia;o__Bacteroidales;f__Rikenellaceae;g__Alistipes;s__Alistipes sp900546065
A15_L4_384384_idba_bin.95	unique_both	d__Bacteria;p__Firmicutes_A;c__Clostridia;o__Oscillospirales;f__Oscillospiraceae;g__CAG-110;s__
A16_L4_385385_idba_bin.10	unique_both	d__Bacteria;p__Firmicutes;c__Bacilli;o__Mycoplasmatales;f__Mycoplasmoidaceae;g__;s__
A16_L4_385385_idba_bin.105	unique_both	d__Bacteria;p__Bacteroidota;c__Bacteroidia;o__Bacteroidales;f__Paludibacteraceae;g__;s__
A16_L4_385385_idba_bin.108	unique_both	d__Bacteria;p__Firmicutes_A;c__Clostridia;o__Oscillospirales;f__Ruminococcaceae;g__Faecalibacterium;s__
A16_L4_385385_idba_bin.122	unique_both	d__Bacteria;p__Bacteroidota;c__Bacteroidia;o__Bacteroidales;f__UBA932;g__RC9;s__
A16_L4_385385_idba_bin.124	unique_both	d__Bacteria;p__Firmicutes_A;c__Clostridia_A;o__Christensenellales;f__DTU072;g__;s__
A16_L4_385385_idba_bin.127	unique_both	d__Bacteria;p__Firmicutes_A;c__Clostridia_A;o__Christensenellales;f__CAG-917;g__CAG-917;s__
A16_L4_385385_idba_bin.132	unique_both	d__Bacteria;p__Firmicutes_A;c__Clostridia_A;o__Christensenellales;f__CAG-917;g__UMGS1688;s__
A16_L4_385385_idba_bin.14	unique_both	d__Bacteria;p__Synergistota;c__Synergistia;o__Synergistales;f__Synergistaceae;g__An23;s__An23 sp900544635
A16_L4_385385_idba_bin.141	unique_both	d__Bacteria;p__Firmicutes_A;c__Clostridia;o__Peptostreptococcales;f__Anaerovoracaceae;g__Eubacterium_M;s__Eubacterium_M sp900540015
A16_L4_385385_idba_bin.42	unique_both	d__Bacteria;p__Bacteroidota;c__Bacteroidia;o__Bacteroidales;f__Paludibacteraceae;g__RUG163;s__
A16_L4_385385_idba_bin.43	unique_both	d__Bacteria;p__Bacteroidota;c__Bacteroidia;o__Bacteroidales;f__Paludibacteraceae;g__;s__
A16_L4_385385_idba_bin.48	unique_both	d__Bacteria;p__Firmicutes_A;c__Clostridia_A;o__Christensenellales;f__CAG-917;g__UMGS1688;s__
A16_L4_385385_idba_bin.5	unique_both	d__Bacteria;p__Firmicutes_A;c__Clostridia_A;o__Christensenellales;f__DTU072;g__;s__
A16_L4_385385_idba_bin.51	unique_both	d__Bacteria;p__Bacteroidota;c__Bacteroidia;o__Bacteroidales;f__Muribaculaceae;g__CAG-279;s__CAG-279 sp900544305
A16_L4_385385_idba_bin.54	unique_both	d__Bacteria;p__Bacteroidota;c__Bacteroidia;o__Bacteroidales;f__UBA932;g__RC9;s__
A16_L4_385385_idba_bin.59	unique_both	d__Bacteria;p__Spirochaetota;c__Spirochaetia;o__Spirochaetales;f__UBA9216;g__;s__
A16_L4_385385_idba_bin.60	unique_both	d__Bacteria;p__Spirochaetota;c__Spirochaetia;o__Treponematales;f__Treponemataceae;g__;s__
A16_L4_385385_idba_bin.64	unique_both	d__Bacteria;p__Firmicutes_A;c__Clostridia;o__Oscillospirales;f__Ruminococcaceae;g__Gemmiger_A;s__Gemmiger_A sp002160955
A16_L4_385385_idba_bin.68	unique_both	d__Bacteria;p__Bacteroidota;c__Bacteroidia;o__Bacteroidales;f__Bacteroidaceae;g__Bacteroides;s__
A16_L4_385385_idba_bin.74	unique_both	d__Bacteria;p__Firmicutes_A;c__Clostridia_A;o__Christensenellales;f__CAG-138;g__UBA5394;s__UBA5394 sp003150565
A16_L4_385385_idba_bin.75	unique_both	d__Archaea;p__Methanobacteriota;c__Methanobacteria;o__Methanobacteriales;f__Methanobacteriaceae;g__Methanobrevibacter_A;s__Methanobrevibacter_A woesei
A16_L4_385385_idba_bin.78	unique_both	d__Bacteria;p__Firmicutes_A;c__Clostridia_A;o__Christensenellales;f__CAG-917;g__UMGS1688;s__
A16_L4_385385_idba_bin.79	unique_both	d__Bacteria;p__Firmicutes_A;c__Clostridia_A;o__Christensenellales;f__CAG-917;g__UMGS1688;s__
A16_L4_385385_idba_bin.81	unique_both	d__Bacteria;p__Firmicutes;c__Bacilli;o__Erysipelotrichales;f__Erysipelotrichaceae;g__Merdibacter;s__
A16_L4_385385_idba_bin.83	unique_both	d__Bacteria;p__Bacteroidota;c__Bacteroidia;o__Bacteroidales;f__Rikenellaceae;g__Alistipes;s__
A16_L4_385385_idba_bin.97	unique_both	d__Bacteria;p__Firmicutes;c__Bacilli;o__RFN20;f__CAG-826;g__;s__
A17_L4_386386_idba_bin.102	unique_both	d__Bacteria;p__Bacteroidota;c__Bacteroidia;o__Bacteroidales;f__Rikenellaceae;g__Alistipes;s__Alistipes sp900544265
A17_L4_386386_idba_bin.111	unique_both	d__Bacteria;p__Firmicutes_A;c__Clostridia_A;o__Christensenellales;f__Borkfalkiaceae;g__Borkfalkia;s__
A17_L4_386386_idba_bin.123	unique_both	d__Bacteria;p__Bacteroidota;c__Bacteroidia;o__Bacteroidales;f__UBA932;g__RC9;s__RC9 sp001915575
A17_L4_386386_idba_bin.124	unique_both	d__Bacteria;p__Firmicutes_A;c__Clostridia_A;o__Christensenellales;f__Borkfalkiaceae;g__UBA11940;s__UBA11940 sp900549005
A17_L4_386386_idba_bin.132	unique_both	d__Bacteria;p__Firmicutes_A;c__Clostridia_A;o__Christensenellales;f__DTU072;g__;s__
A17_L4_386386_idba_bin.134	unique_both	d__Bacteria;p__Bacteroidota;c__Bacteroidia;o__Bacteroidales;f__Paludibacteraceae;g__RUG163;s__
A17_L4_386386_idba_bin.136	unique_both	d__Bacteria;p__Verrucomicrobiota;c__Kiritimatiellae;o__RFP12;f__W1P29-020;g__W1P29-020;s__
A17_L4_386386_idba_bin.142	unique_both	d__Bacteria;p__Firmicutes_A;c__Clostridia_A;o__Christensenellales;f__Borkfalkiaceae;g__Borkfalkia;s__
A17_L4_386386_idba_bin.15	unique_both	d__Bacteria;p__Spirochaetota;c__Spirochaetia;o__Treponematales;f__Treponemataceae;g__Treponema_F;s__
A17_L4_386386_idba_bin.151	unique_both	d__Bacteria;p__Desulfobacterota;c__Desulfovibrionia;o__Desulfovibrionales;f__Desulfovibrionaceae;g__Desulfovibrio;s__Desulfovibrio sp002159665
A17_L4_386386_idba_bin.154	unique_both	d__Bacteria;p__Bacteroidota;c__Bacteroidia;o__Bacteroidales;f__UBA932;g__UBA1232;s__
A17_L4_386386_idba_bin.17	unique_both	d__Bacteria;p__Verrucomicrobiota;c__Verrucomicrobiae;o__Opitutales;f__CAG-312;g__CAG-312;s__
A17_L4_386386_idba_bin.23	unique_both	d__Bacteria;p__Bacteroidota;c__Bacteroidia;o__Bacteroidales;f__UBA932;g__UBA3382;s__
A17_L4_386386_idba_bin.24	unique_both	d__Bacteria;p__Firmicutes_A;c__Clostridia_A;o__Christensenellales;f__Borkfalkiaceae;g__Borkfalkia;s__
A17_L4_386386_idba_bin.26	unique_both	d__Bacteria;p__Bacteroidota;c__Bacteroidia;o__Bacteroidales;f__Rikenellaceae;g__Alistipes;s__Alistipes sp900546065
A17_L4_386386_idba_bin.44	unique_both	d__Bacteria;p__Firmicutes_A;c__Clostridia_A;o__Christensenellales;f__UBA3700;g__;s__
A17_L4_386386_idba_bin.45	unique_both	d__Bacteria;p__Bacteroidota;c__Bacteroidia;o__Bacteroidales;f__Muribaculaceae;g__;s__
A17_L4_386386_idba_bin.49	unique_both	d__Bacteria;p__Firmicutes;c__Bacilli;o__RF39;f__CAG-1000;g__UBA11963;s__
A17_L4_386386_idba_bin.53	unique_both	d__Bacteria;p__Desulfobacterota;c__Desulfovibrionia;o__Desulfovibrionales;f__Desulfovibrionaceae;g__Desulfovibrio;s__Desulfovibrio piger
A17_L4_386386_idba_bin.74	unique_both	d__Bacteria;p__Spirochaetota;c__Spirochaetia;o__Spirochaetales;f__UBA9216;g__;s__
A17_L4_386386_idba_bin.83	unique_both	d__Bacteria;p__Proteobacteria;c__Gammaproteobacteria;o__Enterobacterales;f__Succinivibrionaceae;g__Anaerobiospirillum;s__
A18_L2_319319_idba_bin.24	unique_both	d__Bacteria;p__Firmicutes_A;c__Clostridia;o__Lachnospirales;f__Lachnospiraceae;g__UMGS680;s__
A18_L2_319319_idba_bin.27	unique_both	d__Bacteria;p__Firmicutes_A;c__Clostridia;o__Lachnospirales;f__Anaerotignaceae;g__Anaerotignum;s__Anaerotignum lactatifermentans
A18_L2_319319_idba_bin.28	unique_both	d__Bacteria;p__Bacteroidota;c__Bacteroidia;o__Bacteroidales;f__Marinifilaceae;g__Butyricimonas;s__
A18_L2_319319_idba_bin.32	unique_both	d__Bacteria;p__Firmicutes_A;c__Clostridia;o__Oscillospirales;f__Oscillospiraceae;g__Lawsonibacter;s__Lawsonibacter sp900545895
A18_L2_319319_idba_bin.44	not_unique_both	d__Bacteria;p__Firmicutes_A;c__Clostridia;o__Lachnospirales;f__Lachnospiraceae;g__Clostridium_Q;s__Clostridium_Q saccharolyticum_A
A18_L2_319319_idba_bin.46	unique_both	d__Bacteria;p__Proteobacteria;c__Gammaproteobacteria;o__Enterobacterales;f__Enterobacteriaceae;g__Escherichia;s__Escherichia coli_D
A18_L2_319319_idba_bin.48	unique_both	d__Bacteria;p__Proteobacteria;c__Gammaproteobacteria;o__Burkholderiales;f__Burkholderiaceae;g__Sutterella;s__Sutterella sp900543805
A18_L2_319319_idba_bin.57	unique_both	d__Bacteria;p__Campylobacterota;c__Campylobacteria;o__Campylobacterales;f__Campylobacteraceae;g__Campylobacter_D;s__Campylobacter_D jejuni
A18_L2_319319_idba_bin.6	unique_both	d__Bacteria;p__Bacteroidota;c__Bacteroidia;o__Bacteroidales;f__Marinifilaceae;g__Odoribacter;s__
A18_L2_319319_idba_bin.60	unique_both	d__Bacteria;p__Bacteroidota;c__Bacteroidia;o__Bacteroidales;f__Bacteroidaceae;g__CAG-462;s__
A18_L2_319319_idba_bin.62	unique_both	d__Bacteria;p__Desulfobacterota;c__Desulfovibrionia;o__Desulfovibrionales;f__Desulfovibrionaceae;g__Desulfovibrio;s__
A19_L1_387387_idba_bin.109	unique_both	d__Bacteria;p__Proteobacteria;c__Gammaproteobacteria;o__Enterobacterales;f__Succinivibrionaceae;g__Anaerobiospirillum;s__
A19_L1_387387_idba_bin.113	unique_both	d__Bacteria;p__Firmicutes;c__Bacilli;o__Acholeplasmatales;f__Anaeroplasmataceae;g__;s__
A19_L1_387387_idba_bin.12	unique_both	d__Bacteria;p__Firmicutes_A;c__Clostridia;o__Oscillospirales;f__Acutalibacteraceae;g__CAG-180;s__
A19_L1_387387_idba_bin.139	unique_both	d__Bacteria;p__Bacteroidota;c__Bacteroidia;o__Bacteroidales;f__Tannerellaceae;g__Parabacteroides;s__Parabacteroides sp900552415
A19_L1_387387_idba_bin.19	unique_both	d__Bacteria;p__Firmicutes;c__Bacilli;o__RF39;f__CAG-611;g__CAG-877;s__
A19_L1_387387_idba_bin.34	unique_both	d__Bacteria;p__Firmicutes_A;c__Clostridia;o__Oscillospirales;f__Acutalibacteraceae;g__UMGS905;s__UMGS905 sp900546735
A19_L1_387387_idba_bin.43	unique_both	d__Bacteria;p__Bacteroidota;c__Bacteroidia;o__Bacteroidales;f__Bacteroidaceae;g__Bacteroides;s__
A19_L1_387387_idba_bin.50	unique_both	d__Bacteria;p__Firmicutes_A;c__Clostridia_A;o__Christensenellales;f__Borkfalkiaceae;g__UMGS1004;s__UMGS1004 sp900548845
A19_L1_387387_idba_bin.57	unique_both	d__Bacteria;p__Bacteroidota;c__Bacteroidia;o__Bacteroidales;f__UBA932;g__RC9;s__
A19_L1_387387_idba_bin.68	unique_both	d__Bacteria;p__Firmicutes_A;c__Clostridia_A;o__Christensenellales;f__UBA3700;g__;s__
A19_L1_387387_idba_bin.69	unique_both	d__Bacteria;p__Firmicutes;c__Bacilli;o__RFN20;f__CAG-826;g__UBA733;s__
A19_L1_387387_idba_bin.72	not_unique_drep	d__Bacteria;p__Proteobacteria;c__Gammaproteobacteria;o__Enterobacterales;f__Enterobacteriaceae;g__Escherichia;s__Escherichia flexneri
A19_L1_387387_idba_bin.8	unique_both	d__Bacteria;p__Firmicutes_C;c__Negativicutes;o__Selenomonadales;f__Selenomonadaceae;g__Megamonas;s__Megamonas hypermegale_A
A19_L1_387387_idba_bin.84	unique_both	d__Bacteria;p__Proteobacteria;c__Gammaproteobacteria;o__Burkholderiales;f__Burkholderiaceae;g__Sutterella;s__
A19_L1_387387_idba_bin.89	unique_both	d__Bacteria;p__Bacteroidota;c__Bacteroidia;o__Bacteroidales;f__Muribaculaceae;g__;s__
A19_L1_387387_idba_bin.9	unique_both	d__Bacteria;p__Firmicutes_A;c__Clostridia;o__Oscillospirales;f__Acutalibacteraceae;g__Eubacterium_R;s__Eubacterium_R sp900539425
A19_L1_387387_idba_bin.97	unique_both	d__Bacteria;p__Proteobacteria;c__Gammaproteobacteria;o__Enterobacterales;f__Succinivibrionaceae;g__Succinatimonas;s__
A2_L3_372372_idba_bin.104	unique_both	d__Bacteria;p__Bacteroidota;c__Bacteroidia;o__Bacteroidales;f__Bacteroidaceae;g__Prevotella;s__Prevotella sp000435635
A2_L3_372372_idba_bin.110	unique_both	d__Bacteria;p__Firmicutes;c__Bacilli;o__RFN20;f__CAG-826;g__;s__
A2_L3_372372_idba_bin.21	unique_both	d__Bacteria;p__Proteobacteria;c__Gammaproteobacteria;o__Enterobacterales;f__Succinivibrionaceae;g__Anaerobiospirillum;s__
A2_L3_372372_idba_bin.34	unique_both	d__Bacteria;p__Bacteroidota;c__Bacteroidia;o__Bacteroidales;f__UBA932;g__CAG-831;s__
A2_L3_372372_idba_bin.4	unique_both	d__Bacteria;p__Firmicutes_A;c__Clostridia;o__Oscillospirales;f__Ruminococcaceae;g__Ruthenibacterium;s__Ruthenibacterium sp002315015
A2_L3_372372_idba_bin.42	unique_both	d__Bacteria;p__Firmicutes;c__Bacilli;o__RF39;f__CAG-611;g__CAG-877;s__
A2_L3_372372_idba_bin.48	unique_both	d__Bacteria;p__Firmicutes_A;c__Clostridia;o__Oscillospirales;f__Butyricicoccaceae;g__Butyricicoccus;s__
A2_L3_372372_idba_bin.56	unique_both	d__Bacteria;p__Spirochaetota;c__Brachyspirae;o__Brachyspirales;f__Brachyspiraceae;g__Brachyspira;s__
A2_L3_372372_idba_bin.57	unique_both	d__Bacteria;p__Firmicutes;c__Bacilli;o__RFN20;f__CAG-826;g__UBA4951;s__
A2_L3_372372_idba_bin.60	unique_both	d__Bacteria;p__Firmicutes_A;c__Clostridia;o__Oscillospirales;f__Oscillospiraceae;g__Lawsonibacter;s__
A2_L3_372372_idba_bin.64	unique_both	d__Bacteria;p__Desulfobacterota;c__Desulfovibrionia;o__Desulfovibrionales;f__Desulfovibrionaceae;g__Desulfovibrio;s__
A2_L3_372372_idba_bin.66	unique_both	d__Bacteria;p__Firmicutes_A;c__Clostridia;o__Oscillospirales;f__Ruminococcaceae;g__Anaerofilum;s__
A2_L3_372372_idba_bin.81	unique_both	d__Bacteria;p__Proteobacteria;c__Gammaproteobacteria;o__Enterobacterales;f__Succinivibrionaceae;g__Anaerobiospirillum;s__
A2_L3_372372_idba_bin.96	unique_both	d__Bacteria;p__Firmicutes_A;c__Clostridia;o__Oscillospirales;f__Oscillospiraceae;g__UBA9475;s__UBA9475 sp002161675
A20_L1_388388_idba_bin.111	unique_both	d__Bacteria;p__Firmicutes_A;c__Clostridia;o__Peptostreptococcales;f__Anaerovoracaceae;g__Eubacterium_M;s__Eubacterium_M sp900540015
A20_L1_388388_idba_bin.115	unique_both	d__Bacteria;p__Bacteroidota;c__Bacteroidia;o__Bacteroidales;f__UBA932;g__RC9;s__
A20_L1_388388_idba_bin.118	unique_both	d__Bacteria;p__Desulfobacterota;c__Desulfovibrionia;o__Desulfovibrionales;f__Desulfovibrionaceae;g__Desulfovibrio;s__Desulfovibrio sp002159665
A20_L1_388388_idba_bin.123	unique_both	d__Bacteria;p__Bacteroidota;c__Bacteroidia;o__Bacteroidales;f__Paludibacteraceae;g__RUG163;s__
A20_L1_388388_idba_bin.125	unique_both	d__Bacteria;p__Firmicutes_A;c__Clostridia_A;o__Christensenellales;f__CAG-917;g__UMGS1688;s__
A20_L1_388388_idba_bin.133	unique_both	d__Bacteria;p__Bacteroidota;c__Bacteroidia;o__Bacteroidales;f__UBA932;g__RC9;s__
A20_L1_388388_idba_bin.36	unique_both	d__Bacteria;p__Firmicutes_A;c__Clostridia_A;o__Christensenellales;f__Borkfalkiaceae;g__UMGS1004;s__
A20_L1_388388_idba_bin.45	unique_both	d__Bacteria;p__Firmicutes;c__Bacilli;o__RF39;f__CAG-611;g__CAG-451;s__
A20_L1_388388_idba_bin.49	unique_both	d__Bacteria;p__Bacteroidota;c__Bacteroidia;o__Bacteroidales;f__Paludibacteraceae;g__SFVR01;s__
A20_L1_388388_idba_bin.50	unique_both	d__Bacteria;p__Bacteroidota;c__Bacteroidia;o__Bacteroidales;f__UBA932;g__;s__
A20_L1_388388_idba_bin.52	unique_both	d__Bacteria;p__Cyanobacteria;c__Vampirovibrionia;o__Gastranaerophilales;f__Gastranaerophilaceae;g__UMGS1477;s__
A20_L1_388388_idba_bin.56	unique_both	d__Bacteria;p__Bacteroidota;c__Bacteroidia;o__Bacteroidales;f__Tannerellaceae;g__Parabacteroides;s__
A20_L1_388388_idba_bin.57	unique_both	d__Bacteria;p__Bacteroidota;c__Bacteroidia;o__Bacteroidales;f__P3;g__UBA3388;s__
A20_L1_388388_idba_bin.63	unique_both	d__Bacteria;p__Bacteroidota;c__Bacteroidia;o__Bacteroidales;f__UBA932;g__RC9;s__
A20_L1_388388_idba_bin.66	unique_both	d__Bacteria;p__Verrucomicrobiota;c__Lentisphaeria;o__Victivallales;f__UBA1829;g__UBA11452;s__
A20_L1_388388_idba_bin.81	unique_both	d__Bacteria;p__Verrucomicrobiota;c__Kiritimatiellae;o__RFP12;f__W1P29-020;g__W1P29-020;s__
A20_L1_388388_idba_bin.9	unique_both	d__Bacteria;p__Spirochaetota;c__Spirochaetia;o__Sphaerochaetales;f__Sphaerochaetaceae;g__Spiro-01;s__
A20_L1_388388_idba_bin.94	unique_both	d__Bacteria;p__Bacteroidota;c__Bacteroidia;o__Bacteroidales;f__Muribaculaceae;g__;s__
A20_L1_388388_idba_bin.96	unique_both	d__Bacteria;p__Spirochaetota;c__Spirochaetia;o__Treponematales;f__Treponemataceae;g__Treponema_F;s__
A21_L1_389389_idba_bin.14	unique_both	d__Bacteria;p__Proteobacteria;c__Alphaproteobacteria;o__Rs-D84;f__Rs-D84;g__Rs-D84;s__
A21_L1_389389_idba_bin.17	unique_both	d__Bacteria;p__Elusimicrobiota;c__Elusimicrobia;o__Elusimicrobiales;f__Elusimicrobiaceae;g__;s__
A21_L1_389389_idba_bin.24	not_unique_drep	d__Bacteria;p__Spirochaetota;c__Spirochaetia;o__Treponematales;f__Treponemataceae;g__Treponema_F;s__
A21_L1_389389_idba_bin.27	unique_both	d__Bacteria;p__Firmicutes_A;c__Clostridia;o__Lachnospirales;f__Lachnospiraceae;g__Blautia;s__
A21_L1_389389_idba_bin.30	unique_both	d__Bacteria;p__Proteobacteria;c__Gammaproteobacteria;o__Enterobacterales;f__Succinivibrionaceae;g__Anaerobiospirillum;s__
A21_L1_389389_idba_bin.37	unique_both	d__Bacteria;p__Firmicutes_A;c__Clostridia_A;o__Christensenellales;f__UBA3700;g__;s__
A21_L1_389389_idba_bin.59	unique_both	d__Bacteria;p__Firmicutes_A;c__Clostridia_A;o__Christensenellales;f__DTU072;g__CAG-1782;s__
A21_L1_389389_idba_bin.63	unique_both	d__Bacteria;p__Firmicutes_A;c__Clostridia_A;o__Christensenellales;f__CAG-917;g__CAG-917;s__CAG-917 sp000437555
A21_L1_389389_idba_bin.68	unique_both	d__Bacteria;p__Bacteroidota;c__Bacteroidia;o__Bacteroidales;f__Bacteroidaceae;g__Phocaeicola;s__Phocaeicola sp002161765
A21_L1_389389_idba_bin.69	unique_both	d__Bacteria;p__Bacteroidota;c__Bacteroidia;o__Bacteroidales;f__UBA932;g__UBA3382;s__
A21_L1_389389_idba_bin.73	unique_both	d__Bacteria;p__Firmicutes_A;c__Clostridia;o__Lachnospirales;f__Lachnospiraceae;g__Mediterraneibacter;s__
A21_L4_389389_idba_bin.116	unique_both	d__Bacteria;p__Bacteroidota;c__Bacteroidia;o__Bacteroidales;f__Tannerellaceae;g__Parabacteroides;s__Parabacteroides sp900552415
A21_L4_389389_idba_bin.25	unique_both	d__Bacteria;p__Cyanobacteria;c__Vampirovibrionia;o__Gastranaerophilales;f__;g__;s__
A21_L4_389389_idba_bin.29	unique_both	d__Bacteria;p__Firmicutes_A;c__Clostridia_A;o__Christensenellales;f__CAG-917;g__UMGS1688;s__
A21_L4_389389_idba_bin.45	unique_both	d__Bacteria;p__Firmicutes_A;c__Clostridia_A;o__Christensenellales;f__UBA3700;g__;s__
A21_L4_389389_idba_bin.50	unique_both	d__Bacteria;p__Elusimicrobiota;c__Elusimicrobia;o__Elusimicrobiales;f__Elusimicrobiaceae;g__;s__
A21_L4_389389_idba_bin.52	unique_both	d__Bacteria;p__Firmicutes_A;c__Clostridia;o__Oscillospirales;f__Oscillospiraceae;g__CAG-110;s__
A21_L4_389389_idba_bin.66	unique_both	d__Bacteria;p__Bacteroidota;c__Bacteroidia;o__Bacteroidales;f__P3;g__;s__
A21_L4_389389_idba_bin.71	unique_both	d__Bacteria;p__Proteobacteria;c__Gammaproteobacteria;o__Burkholderiales;f__Burkholderiaceae;g__Sutterella;s__
A22_L1_390390_idba_bin.27	unique_both	d__Bacteria;p__Proteobacteria;c__Gammaproteobacteria;o__Enterobacterales;f__Succinivibrionaceae;g__Anaerobiospirillum;s__
A22_L1_390390_idba_bin.40	unique_both	d__Bacteria;p__Spirochaetota;c__Spirochaetia;o__Treponematales;f__Treponemataceae;g__Treponema_F;s__
A22_L1_390390_idba_bin.46	unique_both	d__Bacteria;p__Spirochaetota;c__Spirochaetia;o__Sphaerochaetales;f__Sphaerochaetaceae;g__Spiro-01;s__
A22_L1_390390_idba_bin.48	unique_both	d__Bacteria;p__Firmicutes_A;c__Clostridia_A;o__Christensenellales;f__CAG-917;g__UMGS1688;s__
A22_L1_390390_idba_bin.49	unique_both	d__Bacteria;p__Firmicutes;c__Bacilli;o__RFN20;f__CAG-826;g__;s__
A22_L1_390390_idba_bin.59	unique_both	d__Bacteria;p__Proteobacteria;c__Alphaproteobacteria;o__Rs-D84;f__Rs-D84;g__Rs-D84;s__
A22_L1_390390_idba_bin.61	unique_both	d__Bacteria;p__Bacteroidota;c__Bacteroidia;o__Bacteroidales;f__UBA932;g__CAG-831;s__
A22_L1_390390_idba_bin.64	unique_both	d__Archaea;p__Halobacteriota;c__Methanomicrobia;o__Methanomicrobiales;f__Methanocorpusculaceae;g__Methanocorpusculum;s__
A22_L1_390390_idba_bin.8	unique_both	d__Bacteria;p__Firmicutes_A;c__Clostridia_A;o__Christensenellales;f__UBA3700;g__;s__
A22_L3_390390_idba_bin.11	unique_both	d__Bacteria;p__Bacteroidota;c__Bacteroidia;o__Bacteroidales;f__UBA932;g__RC9;s__
A22_L3_390390_idba_bin.15	unique_both	d__Bacteria;p__Proteobacteria;c__Alphaproteobacteria;o__RF32;f__CAG-239;g__CAG-495;s__
A22_L3_390390_idba_bin.34	unique_both	d__Bacteria;p__Bacteroidota;c__Bacteroidia;o__Bacteroidales;f__Bacteroidaceae;g__UBA1794;s__
A22_L3_390390_idba_bin.49	unique_both	d__Bacteria;p__Firmicutes;c__Bacilli;o__RFN20;f__CAG-826;g__UBA733;s__
A22_L3_390390_idba_bin.61	unique_both	d__Bacteria;p__Proteobacteria;c__Alphaproteobacteria;o__RF32;f__CAG-239;g__CAG-495;s__
A23_L1_391391_idba_bin.132	unique_both	d__Bacteria;p__Bacteroidota;c__Bacteroidia;o__Bacteroidales;f__Barnesiellaceae;g__Barnesiella;s__Barnesiella viscericola
A23_L1_391391_idba_bin.138	unique_both	d__Bacteria;p__Bacteroidota;c__Bacteroidia;o__Bacteroidales;f__UBA932;g__RC9;s__
A23_L1_391391_idba_bin.146	unique_both	d__Bacteria;p__Bacteroidota;c__Bacteroidia;o__Bacteroidales;f__Paludibacteraceae;g__SFVR01;s__
A23_L1_391391_idba_bin.154	unique_both	d__Bacteria;p__Firmicutes_A;c__Clostridia_A;o__Christensenellales;f__CAG-917;g__UMGS1688;s__UMGS1688 sp900544575
A23_L1_391391_idba_bin.162	unique_both	d__Bacteria;p__Desulfobacterota;c__Desulfovibrionia;o__Desulfovibrionales;f__Desulfovibrionaceae;g__Desulfovibrio;s__
A23_L1_391391_idba_bin.26	unique_both	d__Bacteria;p__Proteobacteria;c__Gammaproteobacteria;o__Enterobacterales;f__Succinivibrionaceae;g__Anaerobiospirillum;s__
A23_L1_391391_idba_bin.29	unique_both	d__Bacteria;p__Bacteroidota;c__Bacteroidia;o__Bacteroidales;f__Marinifilaceae;g__Odoribacter;s__
A23_L1_391391_idba_bin.32	unique_both	d__Bacteria;p__Actinobacteriota;c__Actinomycetia;o__Actinomycetales;f__Bifidobacteriaceae;g__Bifidobacterium;s__Bifidobacterium gallinarum
A23_L1_391391_idba_bin.37	unique_both	d__Bacteria;p__Proteobacteria;c__Alphaproteobacteria;o__Rs-D84;f__Rs-D84;g__Rs-D84;s__
A23_L1_391391_idba_bin.39	unique_both	d__Bacteria;p__Bacteroidota;c__Bacteroidia;o__Bacteroidales;f__Marinifilaceae;g__Butyricimonas;s__
A23_L1_391391_idba_bin.43	unique_both	d__Bacteria;p__Desulfobacterota;c__Desulfovibrionia;o__Desulfovibrionales;f__Desulfovibrionaceae;g__Desulfovibrio;s__Desulfovibrio sp002159665
A23_L1_391391_idba_bin.65	unique_both	d__Bacteria;p__Bacteroidota;c__Bacteroidia;o__Bacteroidales;f__Muribaculaceae;g__CAG-279;s__CAG-279 sp900541555
A23_L1_391391_idba_bin.82	unique_both	d__Bacteria;p__Firmicutes_A;c__Clostridia;o__Peptostreptococcales;f__Anaerovoracaceae;g__;s__
A23_L1_391391_idba_bin.85	unique_both	d__Bacteria;p__Firmicutes_A;c__Clostridia_A;o__Christensenellales;f__CAG-917;g__UMGS1688;s__
A23_L1_391391_idba_bin.97	unique_both	d__Bacteria;p__Bacteroidota;c__Bacteroidia;o__Bacteroidales;f__Bacteroidaceae;g__Prevotella;s__Prevotella sp000435635
A23_L4_391391_idba_bin.106	unique_both	d__Archaea;p__Thermoplasmatota;c__Thermoplasmata;o__Methanomassiliicoccales;f__Methanomethylophilaceae;g__UBA71;s__UBA71 sp006954425
A23_L4_391391_idba_bin.12	unique_both	d__Bacteria;p__Firmicutes_A;c__Clostridia_A;o__Christensenellales;f__UBA3700;g__;s__
A23_L4_391391_idba_bin.13	unique_both	d__Bacteria;p__Bacteroidota;c__Bacteroidia;o__Bacteroidales;f__Bacteroidaceae;g__CAG-462;s__CAG-462 sp003489705
A23_L4_391391_idba_bin.19	unique_both	d__Bacteria;p__Firmicutes_A;c__Clostridia;o__Oscillospirales;f__Ruminococcaceae;g__Faecalibacterium;s__
A23_L4_391391_idba_bin.4	unique_both	d__Bacteria;p__Firmicutes_C;c__Negativicutes;o__Selenomonadales;f__Selenomonadaceae;g__Megamonas;s__Megamonas hypermegale
A23_L4_391391_idba_bin.41	unique_both	d__Bacteria;p__Proteobacteria;c__Alphaproteobacteria;o__Rs-D84;f__Rs-D84;g__Rs-D84;s__
A23_L4_391391_idba_bin.54	unique_both	d__Bacteria;p__Firmicutes_A;c__Clostridia;o__Oscillospirales;f__Acutalibacteraceae;g__CAG-180;s__
A23_L4_391391_idba_bin.75	unique_both	d__Bacteria;p__Bacteroidota;c__Bacteroidia;o__Bacteroidales;f__Bacteroidaceae;g__Prevotella;s__Prevotella sp000431975
A23_L4_391391_idba_bin.92	unique_both	d__Bacteria;p__Bacteroidota;c__Bacteroidia;o__Bacteroidales;f__Bacteroidaceae;g__Prevotella;s__Prevotella sp000436595
A24_L1_392392_idba_bin.36	unique_both	d__Bacteria;p__Bacteroidota;c__Bacteroidia;o__Bacteroidales;f__Muribaculaceae;g__;s__
A24_L1_392392_idba_bin.4	unique_both	d__Bacteria;p__Firmicutes_A;c__Clostridia;o__Oscillospirales;f__Ruminococcaceae;g__Faecalibacterium;s__
A24_L1_392392_idba_bin.5	not_unique_drep	d__Bacteria;p__Bacteroidota;c__Bacteroidia;o__Bacteroidales;f__Bacteroidaceae;g__Phocaeicola;s__Phocaeicola sp900546095
A24_L1_392392_idba_bin.6	unique_both	d__Bacteria;p__Bacteroidota;c__Bacteroidia;o__Bacteroidales;f__UBA932;g__RC9;s__
A24_L1_392392_idba_bin.78	unique_both	d__Bacteria;p__Bacteroidota;c__Bacteroidia;o__Bacteroidales;f__Bacteroidaceae;g__;s__
A24_L4_392392_idba_bin.37	unique_both	d__Bacteria;p__Firmicutes;c__Bacilli;o__RFN20;f__CAG-826;g__UBA4951;s__
A24_L4_392392_idba_bin.40	unique_both	d__Bacteria;p__Firmicutes_A;c__Clostridia_A;o__Christensenellales;f__UBA3700;g__;s__
A24_L4_392392_idba_bin.46	unique_both	d__Bacteria;p__Firmicutes_A;c__Clostridia;o__Oscillospirales;f__Acutalibacteraceae;g__CAG-180;s__CAG-180 sp002314305
A24_L4_392392_idba_bin.47	unique_both	d__Bacteria;p__Firmicutes;c__Bacilli;o__Acholeplasmatales;f__Anaeroplasmataceae;g__;s__
A24_L4_392392_idba_bin.52	unique_both	d__Bacteria;p__Verrucomicrobiota;c__Verrucomicrobiae;o__Opitutales;f__CAG-312;g__CAG-312;s__
A24_L4_392392_idba_bin.56	unique_both	d__Bacteria;p__Proteobacteria;c__Gammaproteobacteria;o__Burkholderiales;f__Burkholderiaceae;g__Sutterella;s__Sutterella sp900543805
A24_L4_392392_idba_bin.60	unique_both	d__Bacteria;p__Bacteroidota;c__Bacteroidia;o__Bacteroidales;f__Muribaculaceae;g__CAG-279;s__
A24_L4_392392_idba_bin.72	unique_both	d__Bacteria;p__Firmicutes_A;c__Clostridia_A;o__Christensenellales;f__CAG-917;g__UMGS1688;s__
A24_L4_392392_idba_bin.86	unique_both	d__Bacteria;p__Actinobacteriota;c__Coriobacteriia;o__Coriobacteriales;f__Coriobacteriaceae;g__An7;s__An7 sp002159765
A24_L4_392392_idba_bin.90	unique_both	d__Bacteria;p__Bacteroidota;c__Bacteroidia;o__Bacteroidales;f__Bacteroidaceae;g__Prevotella;s__Prevotella sp000435635
A24_L4_392392_idba_bin.91	unique_both	d__Bacteria;p__Firmicutes_A;c__Clostridia;o__Oscillospirales;f__Ruminococcaceae;g__Faecalibacterium;s__
A24_L4_392392_idba_bin.94	unique_both	d__Bacteria;p__Bacteroidota;c__Bacteroidia;o__Bacteroidales;f__Rikenellaceae;g__Alistipes;s__Alistipes sp900546065
A25_L4_393393_idba_bin.103	unique_both	d__Bacteria;p__Spirochaetota;c__Spirochaetia;o__Sphaerochaetales;f__Sphaerochaetaceae;g__Spiro-01;s__
A25_L4_393393_idba_bin.107	unique_both	d__Bacteria;p__Bacteroidota;c__Bacteroidia;o__Bacteroidales;f__UBA932;g__RC9;s__
A25_L4_393393_idba_bin.11	unique_both	d__Bacteria;p__Campylobacterota;c__Campylobacteria;o__Campylobacterales;f__Helicobacteraceae;g__Helicobacter_D;s__Helicobacter_D pullorum
A25_L4_393393_idba_bin.118	unique_both	d__Bacteria;p__Bacteroidota;c__Bacteroidia;o__Bacteroidales;f__UBA932;g__UBA3382;s__UBA3382 sp002159555
A25_L4_393393_idba_bin.130	unique_both	d__Bacteria;p__Desulfobacterota;c__Desulfovibrionia;o__Desulfovibrionales;f__Desulfovibrionaceae;g__Desulfovibrio;s__
A25_L4_393393_idba_bin.140	unique_both	d__Bacteria;p__Firmicutes;c__Bacilli;o__RFN20;f__CAG-826;g__UBA4951;s__
A25_L4_393393_idba_bin.142	unique_both	d__Bacteria;p__Firmicutes_A;c__Clostridia;o__Oscillospirales;f__Ruminococcaceae;g__Anaerofilum;s__
A25_L4_393393_idba_bin.143	unique_both	d__Bacteria;p__Firmicutes_A;c__Clostridia;o__Oscillospirales;f__Acutalibacteraceae;g__UMGS905;s__UMGS905 sp900546735
A25_L4_393393_idba_bin.151	unique_both	d__Bacteria;p__Bacteroidota;c__Bacteroidia;o__Bacteroidales;f__Bacteroidaceae;g__Phocaeicola;s__
A25_L4_393393_idba_bin.153	unique_both	d__Bacteria;p__Firmicutes_A;c__Clostridia_A;o__Christensenellales;f__CAG-917;g__UMGS1688;s__
A25_L4_393393_idba_bin.157	unique_both	d__Bacteria;p__Bacteroidota;c__Bacteroidia;o__Bacteroidales;f__UBA932;g__RC9;s__
A25_L4_393393_idba_bin.31	unique_both	d__Bacteria;p__Firmicutes;c__Bacilli;o__RFN20;f__CAG-826;g__UBA4855;s__
A25_L4_393393_idba_bin.37	unique_both	d__Bacteria;p__Proteobacteria;c__Gammaproteobacteria;o__Burkholderiales;f__Burkholderiaceae;g__Sutterella;s__Sutterella sp900543805
A25_L4_393393_idba_bin.45	unique_both	d__Bacteria;p__Bacteroidota;c__Bacteroidia;o__Bacteroidales;f__Bacteroidaceae;g__Phocaeicola;s__
A25_L4_393393_idba_bin.55	unique_both	d__Bacteria;p__Bacteroidota;c__Bacteroidia;o__Bacteroidales;f__UBA932;g__RC9;s__
A25_L4_393393_idba_bin.73	unique_both	d__Bacteria;p__Spirochaetota;c__Spirochaetia;o__Treponematales;f__Treponemataceae;g__Treponema_F;s__
A25_L4_393393_idba_bin.75	unique_both	d__Bacteria;p__Firmicutes;c__Bacilli;o__Acholeplasmatales;f__Anaeroplasmataceae;g__;s__
A25_L4_393393_idba_bin.78	unique_both	d__Bacteria;p__Firmicutes_A;c__Clostridia;o__Oscillospirales;f__Ruminococcaceae;g__Faecalibacterium;s__
A25_L4_393393_idba_bin.87	unique_both	d__Bacteria;p__Firmicutes_A;c__Clostridia_A;o__Christensenellales;f__UBA3700;g__;s__
A25_L4_393393_idba_bin.89	unique_both	d__Bacteria;p__Proteobacteria;c__Gammaproteobacteria;o__Burkholderiales;f__Burkholderiaceae;g__CAG-521;s__CAG-521 sp000437635
A25_L4_393393_idba_bin.92	unique_both	d__Bacteria;p__Proteobacteria;c__Gammaproteobacteria;o__Enterobacterales;f__Succinivibrionaceae;g__Anaerobiospirillum;s__
A25_L4_393393_idba_bin.93	unique_both	d__Bacteria;p__Bacteroidota;c__Bacteroidia;o__Bacteroidales;f__Bacteroidaceae;g__Bacteroides;s__Bacteroides ndongoniae
A25_L4_393393_idba_bin.94	unique_both	d__Bacteria;p__Spirochaetota;c__Spirochaetia;o__Treponematales;f__Treponemataceae;g__;s__
A26_L1_394394_idba_bin.14	unique_both	d__Bacteria;p__Bacteroidota;c__Bacteroidia;o__Bacteroidales;f__Bacteroidaceae;g__Phocaeicola;s__Phocaeicola sp002161765
A26_L1_394394_idba_bin.15	unique_both	d__Bacteria;p__Firmicutes_A;c__Clostridia_A;o__Christensenellales;f__UBA3700;g__;s__
A26_L2_394394_idba_bin.11	unique_both	d__Bacteria;p__Firmicutes_A;c__Clostridia;o__Oscillospirales;f__Ruminococcaceae;g__Faecalibacterium;s__
A26_L2_394394_idba_bin.113	unique_both	d__Bacteria;p__Campylobacterota;c__Campylobacteria;o__Campylobacterales;f__Helicobacteraceae;g__Helicobacter_F;s__
A26_L2_394394_idba_bin.116	unique_both	d__Bacteria;p__Bacteroidota;c__Bacteroidia;o__Bacteroidales;f__P3;g__;s__
A26_L2_394394_idba_bin.119	unique_both	d__Bacteria;p__Bacteroidota;c__Bacteroidia;o__Bacteroidales;f__UBA932;g__RC9;s__
A26_L2_394394_idba_bin.124	unique_both	d__Bacteria;p__Firmicutes_C;c__Negativicutes;o__Veillonellales;f__Megasphaeraceae;g__Megasphaera;s__Megasphaera stantonii
A26_L2_394394_idba_bin.128	unique_both	d__Bacteria;p__Bacteroidota;c__Bacteroidia;o__Bacteroidales;f__Barnesiellaceae;g__Barnesiella;s__Barnesiella viscericola
A26_L2_394394_idba_bin.17	unique_both	d__Bacteria;p__Firmicutes_A;c__Clostridia;o__Lachnospirales;f__Lachnospiraceae;g__Mediterraneibacter;s__
A26_L2_394394_idba_bin.26	unique_both	d__Bacteria;p__Firmicutes;c__Bacilli;o__RF39;f__CAG-822;g__CAG-822;s__
A26_L2_394394_idba_bin.28	unique_both	d__Bacteria;p__Proteobacteria;c__Gammaproteobacteria;o__Burkholderiales;f__Burkholderiaceae;g__CAG-521;s__CAG-521 sp000437635
A26_L2_394394_idba_bin.30	unique_both	d__Bacteria;p__Bacteroidota;c__Bacteroidia;o__Bacteroidales;f__UBA932;g__UBA3382;s__UBA3382 sp002159555
A26_L2_394394_idba_bin.38	unique_both	d__Bacteria;p__Firmicutes_A;c__Clostridia_A;o__Christensenellales;f__CAG-917;g__UMGS1688;s__
A26_L2_394394_idba_bin.39	unique_both	d__Bacteria;p__Bacteroidota;c__Bacteroidia;o__Bacteroidales;f__Marinifilaceae;g__Odoribacter;s__
A26_L2_394394_idba_bin.40	unique_both	d__Archaea;p__Thermoplasmatota;c__Thermoplasmata;o__Methanomassiliicoccales;f__Methanomethylophilaceae;g__UBA71;s__UBA71 sp006954425
A26_L2_394394_idba_bin.5	unique_both	d__Bacteria;p__Spirochaetota;c__Spirochaetia;o__Sphaerochaetales;f__Sphaerochaetaceae;g__Spiro-01;s__
A26_L2_394394_idba_bin.52	unique_both	d__Bacteria;p__Spirochaetota;c__Spirochaetia;o__Sphaerochaetales;f__Sphaerochaetaceae;g__Spiro-01;s__
A26_L2_394394_idba_bin.53	unique_both	d__Bacteria;p__Bacteroidota;c__Bacteroidia;o__Bacteroidales;f__Muribaculaceae;g__CAG-279;s__CAG-279 sp900550025
A26_L2_394394_idba_bin.82	unique_both	d__Bacteria;p__Bacteroidota;c__Bacteroidia;o__Bacteroidales;f__Bacteroidaceae;g__Prevotella;s__Prevotella sp000435635
A26_L2_394394_idba_bin.89	unique_both	d__Bacteria;p__Spirochaetota;c__Spirochaetia;o__Spirochaetales;f__UBA9216;g__;s__
A26_L2_394394_idba_bin.93	unique_both	d__Bacteria;p__Bacteroidota;c__Bacteroidia;o__Bacteroidales;f__Bacteroidaceae;g__Phocaeicola;s__Phocaeicola plebeius_A
A27_L4_395395_idba_bin.1	unique_both	d__Bacteria;p__Bacteroidota;c__Bacteroidia;o__Bacteroidales;f__UBA932;g__CAG-831;s__
A27_L4_395395_idba_bin.11	unique_both	d__Bacteria;p__Firmicutes;c__Bacilli;o__RFN20;f__CAG-826;g__UBA4951;s__
A27_L4_395395_idba_bin.110	unique_both	d__Bacteria;p__Bacteroidota;c__Bacteroidia;o__Bacteroidales;f__P3;g__;s__
A27_L4_395395_idba_bin.115	unique_both	d__Bacteria;p__Bacteroidota;c__Bacteroidia;o__Bacteroidales;f__Marinifilaceae;g__Odoribacter;s__
A27_L4_395395_idba_bin.124	unique_both	d__Bacteria;p__Bacteroidota;c__Bacteroidia;o__Bacteroidales;f__Bacteroidaceae;g__Bacteroides;s__Bacteroides togonis
A27_L4_395395_idba_bin.130	unique_both	d__Bacteria;p__Firmicutes_C;c__Negativicutes;o__Selenomonadales;f__Selenomonadaceae;g__Megamonas;s__Megamonas funiformis
A27_L4_395395_idba_bin.136	unique_both	d__Bacteria;p__Spirochaetota;c__Spirochaetia;o__Sphaerochaetales;f__Sphaerochaetaceae;g__Spiro-01;s__
A27_L4_395395_idba_bin.139	unique_both	d__Bacteria;p__Firmicutes_A;c__Clostridia;o__Lachnospirales;f__Lachnospiraceae;g__Mediterraneibacter;s__
A27_L4_395395_idba_bin.30	unique_both	d__Bacteria;p__Desulfobacterota;c__Desulfovibrionia;o__Desulfovibrionales;f__Desulfovibrionaceae;g__Desulfovibrio;s__
A27_L4_395395_idba_bin.32	unique_both	d__Bacteria;p__Bacteroidota;c__Bacteroidia;o__Bacteroidales;f__Tannerellaceae;g__Parabacteroides;s__
A27_L4_395395_idba_bin.41	unique_both	d__Bacteria;p__Firmicutes_A;c__Clostridia;o__Oscillospirales;f__Ruminococcaceae;g__Ruthenibacterium;s__
A27_L4_395395_idba_bin.53	unique_both	d__Bacteria;p__Firmicutes_A;c__Clostridia;o__Oscillospirales;f__Acutalibacteraceae;g__Eubacterium_R;s__Eubacterium_R sp900539425
A27_L4_395395_idba_bin.61	not_unique_drep	d__Bacteria;p__Bacteroidota;c__Bacteroidia;o__Bacteroidales;f__Bacteroidaceae;g__Phocaeicola;s__Phocaeicola sp900540105
A27_L4_395395_idba_bin.71	unique_both	d__Bacteria;p__Actinobacteriota;c__Coriobacteriia;o__Coriobacteriales;f__Coriobacteriaceae;g__Enorma;s__Enorma massiliensis
A27_L4_395395_idba_bin.78	unique_both	d__Bacteria;p__Proteobacteria;c__Gammaproteobacteria;o__Burkholderiales;f__Burkholderiaceae;g__Sutterella;s__
A27_L4_395395_idba_bin.87	unique_both	d__Bacteria;p__Firmicutes_A;c__Clostridia;o__Oscillospirales;f__Acutalibacteraceae;g__CAG-180;s__
A27_L4_395395_idba_bin.92	not_unique_drep	d__Bacteria;p__Proteobacteria;c__Gammaproteobacteria;o__Enterobacterales;f__Enterobacteriaceae;g__Escherichia;s__Escherichia flexneri
A27_L4_395395_idba_bin.93	unique_both	d__Bacteria;p__Firmicutes_C;c__Negativicutes;o__Selenomonadales;f__Selenomonadaceae;g__Megamonas;s__Megamonas hypermegale_A
A28_L2_321321_idba_bin.100	unique_both	d__Bacteria;p__Deferribacterota;c__Deferribacteres;o__Deferribacterales;f__Mucispirillaceae;g__Mucispirillum;s__
A28_L2_321321_idba_bin.102	unique_both	d__Bacteria;p__Desulfobacterota;c__Desulfovibrionia;o__Desulfovibrionales;f__Desulfovibrionaceae;g__Desulfovibrio;s__
A28_L2_321321_idba_bin.21	unique_both	d__Bacteria;p__Bacteroidota;c__Bacteroidia;o__Bacteroidales;f__UBA932;g__RC9;s__
A28_L2_321321_idba_bin.31	unique_both	d__Bacteria;p__Bacteroidota;c__Bacteroidia;o__Bacteroidales;f__Bacteroidaceae;g__;s__
A28_L2_321321_idba_bin.46	unique_both	d__Bacteria;p__Proteobacteria;c__Gammaproteobacteria;o__Burkholderiales;f__Burkholderiaceae;g__Sutterella;s__Sutterella sp900543805
A28_L2_321321_idba_bin.5	unique_both	d__Bacteria;p__Firmicutes;c__Bacilli;o__Acholeplasmatales;f__Anaeroplasmataceae;g__;s__
A28_L2_321321_idba_bin.58	unique_both	d__Bacteria;p__Proteobacteria;c__Gammaproteobacteria;o__Burkholderiales;f__Burkholderiaceae;g__Duodenibacillus;s__Duodenibacillus sp003472385
A28_L2_321321_idba_bin.86	unique_both	d__Bacteria;p__Firmicutes_A;c__Clostridia;o__Oscillospirales;f__Oscillospiraceae;g__;s__
A28_L2_321321_idba_bin.93	unique_both	d__Bacteria;p__Bacteroidota;c__Bacteroidia;o__Bacteroidales;f__Barnesiellaceae;g__Barnesiella;s__Barnesiella sp002159975
A28_L2_321321_idba_bin.98	unique_both	d__Bacteria;p__Firmicutes;c__Bacilli;o__RFN20;f__CAG-449;g__;s__
A29_L3_342342_idba_bin.1	unique_both	d__Bacteria;p__Bacteroidota;c__Bacteroidia;o__Bacteroidales;f__UBA932;g__RC9;s__
A29_L3_342342_idba_bin.105	unique_both	d__Bacteria;p__Spirochaetota;c__Spirochaetia;o__Sphaerochaetales;f__Sphaerochaetaceae;g__;s__
A29_L3_342342_idba_bin.109	unique_both	d__Bacteria;p__Proteobacteria;c__Alphaproteobacteria;o__Rs-D84;f__Rs-D84;g__Rs-D84;s__
A29_L3_342342_idba_bin.115	unique_both	d__Bacteria;p__Firmicutes_A;c__Clostridia_A;o__Christensenellales;f__DTU072;g__;s__
A29_L3_342342_idba_bin.12	unique_both	d__Bacteria;p__Bacteroidota;c__Bacteroidia;o__Bacteroidales;f__Muribaculaceae;g__;s__
A29_L3_342342_idba_bin.121	unique_both	d__Bacteria;p__Firmicutes_C;c__Negativicutes;o__Acidaminococcales;f__Acidaminococcaceae;g__Phascolarctobacterium;s__Phascolarctobacterium sp000436095
A29_L3_342342_idba_bin.123	unique_both	d__Bacteria;p__Bacteroidota;c__Bacteroidia;o__Bacteroidales;f__UBA932;g__UBA3382;s__UBA3382 sp002159555
A29_L3_342342_idba_bin.125	unique_both	d__Bacteria;p__Firmicutes_A;c__Clostridia_A;o__Christensenellales;f__CAG-917;g__UMGS1688;s__UMGS1688 sp900554085
A29_L3_342342_idba_bin.132	unique_both	d__Bacteria;p__Bacteroidota;c__Bacteroidia;o__Bacteroidales;f__Paludibacteraceae;g__;s__
A29_L3_342342_idba_bin.15	unique_both	d__Bacteria;p__Proteobacteria;c__Alphaproteobacteria;o__Rs-D84;f__Rs-D84;g__Rs-D84;s__
A29_L3_342342_idba_bin.17	unique_both	d__Bacteria;p__Spirochaetota;c__Spirochaetia;o__Sphaerochaetales;f__Sphaerochaetaceae;g__;s__
A29_L3_342342_idba_bin.20	unique_both	d__Bacteria;p__Bacteroidota;c__Bacteroidia;o__Bacteroidales;f__UBA932;g__RC9;s__
A29_L3_342342_idba_bin.48	unique_both	d__Bacteria;p__Proteobacteria;c__Alphaproteobacteria;o__RF32;f__CAG-239;g__;s__
A29_L3_342342_idba_bin.52	unique_both	d__Bacteria;p__Desulfobacterota;c__Desulfovibrionia;o__Desulfovibrionales;f__Desulfovibrionaceae;g__Desulfovibrio;s__Desulfovibrio sp002159665
A29_L3_342342_idba_bin.53	unique_both	d__Bacteria;p__Bacteroidota;c__Bacteroidia;o__Bacteroidales;f__Rikenellaceae;g__Alistipes;s__
A29_L3_342342_idba_bin.62	unique_both	d__Bacteria;p__Firmicutes;c__Bacilli;o__RFN20;f__CAG-826;g__;s__
A29_L3_342342_idba_bin.75	unique_both	d__Bacteria;p__Firmicutes_A;c__Clostridia_A;o__Christensenellales;f__CAG-138;g__UBA5394;s__UBA5394 sp003150565
A29_L3_342342_idba_bin.90	unique_both	d__Bacteria;p__Cyanobacteria;c__Vampirovibrionia;o__Gastranaerophilales;f__Gastranaerophilaceae;g__CAG-306;s__
A29_L3_342342_idba_bin.99	unique_both	d__Bacteria;p__Firmicutes_A;c__Clostridia_A;o__Christensenellales;f__DTU072;g__;s__
A3_L3_373373_idba_bin.108	unique_both	d__Bacteria;p__Firmicutes_A;c__Clostridia_A;o__Christensenellales;f__CAG-917;g__UMGS1688;s__
A3_L3_373373_idba_bin.126	unique_both	d__Bacteria;p__Bacteroidota;c__Bacteroidia;o__Bacteroidales;f__UBA932;g__UBA3382;s__UBA3382 sp002159555
A3_L3_373373_idba_bin.128	unique_both	d__Bacteria;p__Spirochaetota;c__Spirochaetia;o__Treponematales;f__Treponemataceae;g__;s__
A3_L3_373373_idba_bin.140	unique_both	d__Bacteria;p__Firmicutes;c__Bacilli;o__RFN20;f__CAG-826;g__UBA733;s__
A3_L3_373373_idba_bin.144	unique_both	d__Bacteria;p__Campylobacterota;c__Campylobacteria;o__Campylobacterales;f__Helicobacteraceae;g__Helicobacter_F;s__
A3_L3_373373_idba_bin.15	unique_both	d__Bacteria;p__Firmicutes;c__Bacilli;o__RFN20;f__CAG-826;g__UBA733;s__
A3_L3_373373_idba_bin.4	unique_both	d__Bacteria;p__Firmicutes;c__Bacilli;o__Acholeplasmatales;f__Anaeroplasmataceae;g__;s__
A3_L3_373373_idba_bin.50	unique_both	d__Bacteria;p__Proteobacteria;c__Gammaproteobacteria;o__Burkholderiales;f__Burkholderiaceae;g__CAG-521;s__CAG-521 sp000437635
A3_L3_373373_idba_bin.58	unique_both	d__Archaea;p__Thermoplasmatota;c__Thermoplasmata;o__Methanomassiliicoccales;f__Methanomethylophilaceae;g__UBA71;s__UBA71 sp006954425
A3_L3_373373_idba_bin.64	unique_both	d__Bacteria;p__Firmicutes;c__Bacilli;o__RFN20;f__CAG-449;g__;s__
A30_L1_343343_idba_bin.10	unique_both	d__Bacteria;p__Firmicutes_A;c__Clostridia;o__Oscillospirales;f__Oscillospiraceae;g__CAG-110;s__
A30_L1_343343_idba_bin.108	unique_both	d__Bacteria;p__Firmicutes_A;c__Clostridia;o__Oscillospirales;f__Ruminococcaceae;g__Faecalibacterium;s__
A30_L1_343343_idba_bin.11	unique_both	d__Bacteria;p__Bacteroidota;c__Bacteroidia;o__Bacteroidales;f__Paludibacteraceae;g__;s__
A30_L1_343343_idba_bin.111	unique_both	d__Bacteria;p__Synergistota;c__Synergistia;o__Synergistales;f__Synergistaceae;g__An23;s__An23 sp900544635
A30_L1_343343_idba_bin.113	unique_both	d__Bacteria;p__Firmicutes_A;c__Clostridia_A;o__Christensenellales;f__CAG-917;g__UMGS1688;s__UMGS1688 sp900554085
A30_L1_343343_idba_bin.142	unique_both	d__Bacteria;p__Firmicutes_A;c__Clostridia;o__Lachnospirales;f__Lachnospiraceae;g__Dorea;s__
A30_L1_343343_idba_bin.18	unique_both	d__Bacteria;p__Proteobacteria;c__Gammaproteobacteria;o__Enterobacterales;f__Succinivibrionaceae;g__Anaerobiospirillum;s__
A30_L1_343343_idba_bin.20	unique_both	d__Bacteria;p__Firmicutes_A;c__Clostridia_A;o__Christensenellales;f__UBA3700;g__;s__
A30_L1_343343_idba_bin.24	unique_both	d__Bacteria;p__Firmicutes_A;c__Clostridia_A;o__Christensenellales;f__CAG-314;g__CAG-1435;s__
A30_L1_343343_idba_bin.30	unique_both	d__Bacteria;p__Firmicutes;c__Bacilli;o__RF39;f__CAG-822;g__CAG-878;s__
A30_L1_343343_idba_bin.4	unique_both	d__Bacteria;p__Bacteroidota;c__Bacteroidia;o__Bacteroidales;f__Muribaculaceae;g__CAG-279;s__CAG-279 sp900541555
A30_L1_343343_idba_bin.42	unique_both	d__Bacteria;p__Bacteroidota;c__Bacteroidia;o__Bacteroidales;f__Tannerellaceae;g__Parabacteroides;s__Parabacteroides sp900552415
A30_L1_343343_idba_bin.51	unique_both	d__Bacteria;p__Bacteroidota;c__Bacteroidia;o__Bacteroidales;f__Bacteroidaceae;g__Prevotella;s__Prevotella sp000435635
A30_L1_343343_idba_bin.59	unique_both	d__Bacteria;p__Proteobacteria;c__Gammaproteobacteria;o__Burkholderiales;f__Burkholderiaceae;g__Sutterella;s__
A30_L1_343343_idba_bin.66	unique_both	d__Bacteria;p__Spirochaetota;c__Spirochaetia;o__Sphaerochaetales;f__Sphaerochaetaceae;g__;s__
A30_L1_343343_idba_bin.7	unique_both	d__Bacteria;p__Spirochaetota;c__Spirochaetia;o__Spirochaetales;f__UBA9216;g__;s__
A30_L1_343343_idba_bin.73	unique_both	d__Bacteria;p__Firmicutes_A;c__Clostridia_A;o__Christensenellales;f__UBA1242;g__UBA4626;s__
A30_L1_343343_idba_bin.8	unique_both	d__Bacteria;p__Firmicutes_A;c__Clostridia_A;o__Christensenellales;f__UBA1242;g__UBA11517;s__
A30_L1_343343_idba_bin.86	unique_both	d__Bacteria;p__Bacteroidota;c__Bacteroidia;o__Bacteroidales;f__UBA932;g__RC9;s__RC9 sp001915575
A30_L1_343343_idba_bin.9	unique_both	d__Bacteria;p__Bacteroidota;c__Bacteroidia;o__Bacteroidales;f__Rikenellaceae;g__Alistipes;s__Alistipes sp900546065
A30_L1_343343_idba_bin.93	unique_both	d__Bacteria;p__Desulfobacterota;c__Desulfovibrionia;o__Desulfovibrionales;f__Desulfovibrionaceae;g__Desulfovibrio;s__Desulfovibrio sp002159665
A31_L1_344344_idba_bin.12	unique_both	d__Bacteria;p__Firmicutes;c__Bacilli;o__RFN20;f__CAG-826;g__UBA733;s__
A31_L1_344344_idba_bin.120	unique_both	d__Bacteria;p__Firmicutes_A;c__Clostridia_A;o__Christensenellales;f__UBA3700;g__;s__
A31_L1_344344_idba_bin.127	unique_both	d__Bacteria;p__Firmicutes_A;c__Clostridia_A;o__Christensenellales;f__UBA1242;g__UBA11517;s__
A31_L1_344344_idba_bin.130	unique_both	d__Bacteria;p__Firmicutes_A;c__Clostridia;o__Oscillospirales;f__Ruminococcaceae;g__Faecalibacterium;s__
A31_L1_344344_idba_bin.135	unique_both	d__Bacteria;p__Bacteroidota;c__Bacteroidia;o__Bacteroidales;f__UBA932;g__RC9;s__RC9 sp001915575
A31_L1_344344_idba_bin.15	unique_both	d__Bacteria;p__Synergistota;c__Synergistia;o__Synergistales;f__Synergistaceae;g__An23;s__An23 sp900544635
A31_L1_344344_idba_bin.155	unique_both	d__Bacteria;p__Firmicutes_A;c__Clostridia_A;o__Christensenellales;f__UBA3700;g__;s__
A31_L1_344344_idba_bin.168	unique_both	d__Bacteria;p__Firmicutes_A;c__Clostridia_A;o__Christensenellales;f__Borkfalkiaceae;g__UMGS1004;s__
A31_L1_344344_idba_bin.175	unique_both	d__Bacteria;p__Bacteroidota;c__Bacteroidia;o__Bacteroidales;f__Muribaculaceae;g__CAG-279;s__
A31_L1_344344_idba_bin.176	unique_both	d__Bacteria;p__Elusimicrobiota;c__Elusimicrobia;o__Elusimicrobiales;f__Elusimicrobiaceae;g__;s__
A31_L1_344344_idba_bin.178	unique_both	d__Bacteria;p__Spirochaetota;c__Spirochaetia;o__Sphaerochaetales;f__Sphaerochaetaceae;g__Spiro-01;s__
A31_L1_344344_idba_bin.211	unique_both	d__Bacteria;p__Bacteroidota;c__Bacteroidia;o__Bacteroidales;f__UBA932;g__RC9;s__
A31_L1_344344_idba_bin.3	unique_both	d__Bacteria;p__Proteobacteria;c__Gammaproteobacteria;o__Enterobacterales;f__Succinivibrionaceae;g__Anaerobiospirillum;s__
A31_L1_344344_idba_bin.37	unique_both	d__Bacteria;p__Proteobacteria;c__Gammaproteobacteria;o__Enterobacterales;f__Succinivibrionaceae;g__Succinatimonas;s__
A31_L1_344344_idba_bin.5	unique_both	d__Bacteria;p__Firmicutes_A;c__Clostridia_A;o__Christensenellales;f__UBA3700;g__;s__
A31_L1_344344_idba_bin.52	unique_both	d__Bacteria;p__Firmicutes_A;c__Clostridia_A;o__Christensenellales;f__CAG-917;g__UMGS1688;s__
A31_L1_344344_idba_bin.7	unique_both	d__Bacteria;p__Cyanobacteria;c__Vampirovibrionia;o__Gastranaerophilales;f__Gastranaerophilaceae;g__Zag111;s__
A31_L1_344344_idba_bin.76	unique_both	d__Bacteria;p__Bacteroidota;c__Bacteroidia;o__Bacteroidales;f__Bacteroidaceae;g__;s__
A31_L1_344344_idba_bin.83	unique_both	d__Bacteria;p__Bacteroidota;c__Bacteroidia;o__Bacteroidales;f__UBA11471;g__UBA11471;s__UBA11471 sp900542765
A31_L1_344344_idba_bin.91	unique_both	d__Bacteria;p__Bacteroidota;c__Bacteroidia;o__Bacteroidales;f__Bacteroidaceae;g__Prevotella;s__Prevotella sp000435635
A31_L1_344344_idba_bin.93	not_unique_both	d__Bacteria;p__Bacteroidota;c__Bacteroidia;o__Bacteroidales;f__Bacteroidaceae;g__Phocaeicola;s__Phocaeicola sp900540105
A31_L1_344344_idba_bin.94	unique_both	d__Bacteria;p__Firmicutes;c__Bacilli;o__Acholeplasmatales;f__Anaeroplasmataceae;g__;s__
A31_L1_344344_idba_bin.98	unique_both	d__Bacteria;p__Bacteroidota;c__Bacteroidia;o__Bacteroidales;f__UBA932;g__RC9;s__
A32_L3_345345_idba_bin.101	unique_both	d__Bacteria;p__Firmicutes_A;c__Clostridia_A;o__Christensenellales;f__CAG-917;g__UMGS1688;s__
A32_L3_345345_idba_bin.116	unique_both	d__Bacteria;p__Firmicutes_A;c__Clostridia_A;o__Christensenellales;f__Borkfalkiaceae;g__;s__
A32_L3_345345_idba_bin.12	unique_both	d__Bacteria;p__Proteobacteria;c__Alphaproteobacteria;o__RF32;f__CAG-239;g__CAG-495;s__
A32_L3_345345_idba_bin.134	unique_both	d__Bacteria;p__Cyanobacteria;c__Vampirovibrionia;o__Gastranaerophilales;f__;g__;s__
A32_L3_345345_idba_bin.137	unique_both	d__Bacteria;p__Bacteroidota;c__Bacteroidia;o__Bacteroidales;f__Bacteroidaceae;g__Prevotella;s__
A32_L3_345345_idba_bin.138	unique_both	d__Bacteria;p__Spirochaetota;c__Spirochaetia;o__Sphaerochaetales;f__Sphaerochaetaceae;g__Spiro-01;s__
A32_L3_345345_idba_bin.140	unique_both	d__Bacteria;p__Firmicutes_A;c__Clostridia;o__Lachnospirales;f__Lachnospiraceae;g__Eisenbergiella;s__
A32_L3_345345_idba_bin.2	unique_both	d__Bacteria;p__Bacteroidota;c__Bacteroidia;o__Bacteroidales;f__Tannerellaceae;g__Parabacteroides;s__
A32_L3_345345_idba_bin.20	unique_both	d__Bacteria;p__Bacteroidota;c__Bacteroidia;o__Bacteroidales;f__Bacteroidaceae;g__CAG-462;s__
A32_L3_345345_idba_bin.38	unique_both	d__Archaea;p__Halobacteriota;c__Methanomicrobia;o__Methanomicrobiales;f__Methanocorpusculaceae;g__Methanocorpusculum;s__
A32_L3_345345_idba_bin.45	unique_both	d__Bacteria;p__Firmicutes_A;c__Clostridia;o__Lachnospirales;f__Lachnospiraceae;g__UBA7182;s__UBA7182 sp002160135
A32_L3_345345_idba_bin.50	unique_both	d__Bacteria;p__Proteobacteria;c__Gammaproteobacteria;o__Burkholderiales;f__Burkholderiaceae;g__CAG-521;s__
A32_L3_345345_idba_bin.56	unique_both	d__Bacteria;p__Firmicutes_A;c__Clostridia_A;o__Christensenellales;f__UBA1242;g__UBA11517;s__
A32_L3_345345_idba_bin.59	unique_both	d__Bacteria;p__Firmicutes;c__Bacilli;o__RFN20;f__CAG-826;g__;s__
A32_L3_345345_idba_bin.60	unique_both	d__Bacteria;p__Bacteroidota;c__Bacteroidia;o__Bacteroidales;f__UBA932;g__RC9;s__
A32_L3_345345_idba_bin.65	unique_both	d__Bacteria;p__Firmicutes_A;c__Clostridia_A;o__Christensenellales;f__CAG-917;g__UMGS1688;s__
A32_L3_345345_idba_bin.82	unique_both	d__Bacteria;p__Bacteroidota;c__Bacteroidia;o__Bacteroidales;f__UBA932;g__RC9;s__
A32_L3_345345_idba_bin.83	unique_both	d__Bacteria;p__Firmicutes_A;c__Clostridia_A;o__Christensenellales;f__Borkfalkiaceae;g__;s__
A33_L3_346346_idba_bin.100	unique_both	d__Bacteria;p__Bacteroidota;c__Bacteroidia;o__Bacteroidales;f__UBA932;g__UBA3382;s__UBA3382 sp002159555
A33_L3_346346_idba_bin.13	unique_both	d__Bacteria;p__Bacteroidota;c__Bacteroidia;o__Bacteroidales;f__Rikenellaceae;g__Alistipes;s__Alistipes sp900546065
A33_L3_346346_idba_bin.131	unique_both	d__Bacteria;p__Cyanobacteria;c__Vampirovibrionia;o__Gastranaerophilales;f__Gastranaerophilaceae;g__QAMI01;s__
A33_L3_346346_idba_bin.149	unique_both	d__Bacteria;p__Bacteroidota;c__Bacteroidia;o__Bacteroidales;f__UBA932;g__UBA1232;s__
A33_L3_346346_idba_bin.157	unique_both	d__Bacteria;p__Firmicutes_A;c__Clostridia_A;o__Christensenellales;f__CAG-917;g__UMGS1688;s__
A33_L3_346346_idba_bin.162	unique_both	d__Bacteria;p__Firmicutes_A;c__Clostridia_A;o__Christensenellales;f__CAG-917;g__CAG-917;s__CAG-917 sp000437555
A33_L3_346346_idba_bin.163	unique_both	d__Bacteria;p__Bacteroidota;c__Bacteroidia;o__Bacteroidales;f__Paludibacteraceae;g__;s__
A33_L3_346346_idba_bin.169	unique_both	d__Bacteria;p__Firmicutes_A;c__Clostridia_A;o__Christensenellales;f__CAG-917;g__UMGS1688;s__
A33_L3_346346_idba_bin.175	unique_both	d__Bacteria;p__Firmicutes_A;c__Clostridia_A;o__Christensenellales;f__DTU072;g__;s__
A33_L3_346346_idba_bin.26	unique_both	d__Bacteria;p__Firmicutes_A;c__Clostridia_A;o__Christensenellales;f__UBA3700;g__;s__
A33_L3_346346_idba_bin.32	unique_both	d__Bacteria;p__Firmicutes;c__Bacilli;o__RFN20;f__CAG-826;g__;s__
A33_L3_346346_idba_bin.36	unique_both	d__Bacteria;p__Desulfobacterota;c__Desulfovibrionia;o__Desulfovibrionales;f__Desulfovibrionaceae;g__Desulfovibrio;s__Desulfovibrio sp002159665
A33_L3_346346_idba_bin.37	unique_both	d__Bacteria;p__Spirochaetota;c__Spirochaetia;o__Sphaerochaetales;f__Sphaerochaetaceae;g__;s__
A33_L3_346346_idba_bin.45	unique_both	d__Bacteria;p__Verrucomicrobiota;c__Kiritimatiellae;o__RFP12;f__W1P29-020;g__W1P29-020;s__
A33_L3_346346_idba_bin.59	unique_both	d__Bacteria;p__Bacteroidota;c__Bacteroidia;o__Bacteroidales;f__Bacteroidaceae;g__Prevotella;s__Prevotella sp000435635
A33_L3_346346_idba_bin.61	unique_both	d__Bacteria;p__Bacteroidota;c__Bacteroidia;o__Bacteroidales;f__UBA932;g__RC9;s__
A33_L3_346346_idba_bin.63	unique_both	d__Bacteria;p__Spirochaetota;c__Spirochaetia;o__Sphaerochaetales;f__Sphaerochaetaceae;g__;s__
A33_L3_346346_idba_bin.75	not_unique_gtdb	d__Bacteria;p__Bacteroidota;c__Bacteroidia;o__Bacteroidales;f__Rikenellaceae;g__Alistipes;s__Alistipes sp900290115
A33_L3_346346_idba_bin.79	unique_both	d__Bacteria;p__Proteobacteria;c__Alphaproteobacteria;o__RF32;f__CAG-239;g__CAG-495;s__
A33_L3_346346_idba_bin.8	unique_both	d__Bacteria;p__Firmicutes_A;c__Clostridia;o__Peptostreptococcales;f__Anaerovoracaceae;g__;s__
A33_L3_346346_idba_bin.83	unique_both	d__Bacteria;p__Cyanobacteria;c__Vampirovibrionia;o__Gastranaerophilales;f__;g__;s__
A33_L3_346346_idba_bin.86	unique_both	d__Archaea;p__Halobacteriota;c__Methanomicrobia;o__Methanomicrobiales;f__Methanocorpusculaceae;g__Methanocorpusculum;s__
A33_L3_346346_idba_bin.89	unique_both	d__Bacteria;p__Firmicutes_A;c__Clostridia_A;o__Christensenellales;f__UBA1242;g__UBA11517;s__
A33_L3_346346_idba_bin.91	unique_both	d__Bacteria;p__Proteobacteria;c__Gammaproteobacteria;o__Enterobacterales;f__Succinivibrionaceae;g__Anaerobiospirillum;s__
A33_L3_346346_idba_bin.92	unique_both	d__Bacteria;p__Firmicutes_A;c__Clostridia_A;o__Christensenellales;f__UBA1242;g__UMGS687;s__
A33_L3_346346_idba_bin.94	unique_both	d__Bacteria;p__Firmicutes_A;c__Clostridia_A;o__Christensenellales;f__UBA3700;g__;s__
A35_L3_347347_idba_bin.101	unique_both	d__Bacteria;p__Proteobacteria;c__Gammaproteobacteria;o__Burkholderiales;f__Burkholderiaceae;g__Sutterella;s__
A35_L3_347347_idba_bin.104	unique_both	d__Bacteria;p__Bacteroidota;c__Bacteroidia;o__Bacteroidales;f__UBA932;g__RC9;s__
A35_L3_347347_idba_bin.117	unique_both	d__Bacteria;p__Bacteroidota;c__Bacteroidia;o__Bacteroidales;f__Marinifilaceae;g__Odoribacter;s__
A35_L3_347347_idba_bin.119	unique_both	d__Bacteria;p__Bacteroidota;c__Bacteroidia;o__Bacteroidales;f__UBA932;g__RC9;s__
A35_L3_347347_idba_bin.18	unique_both	d__Bacteria;p__Firmicutes_A;c__Clostridia;o__Oscillospirales;f__Acutalibacteraceae;g__UMGS263;s__UMGS263 sp900540535
A35_L3_347347_idba_bin.2	unique_both	d__Bacteria;p__Firmicutes_A;c__Clostridia;o__Oscillospirales;f__Oscillospiraceae;g__Flavonifractor;s__
A35_L3_347347_idba_bin.20	unique_both	d__Bacteria;p__Bacteroidota;c__Bacteroidia;o__Bacteroidales;f__Bacteroidaceae;g__Prevotella;s__Prevotella sp000435635
A35_L3_347347_idba_bin.37	unique_both	d__Bacteria;p__Bacteroidota;c__Bacteroidia;o__Bacteroidales;f__Bacteroidaceae;g__Phocaeicola;s__Phocaeicola plebeius_A
A35_L3_347347_idba_bin.40	unique_both	d__Bacteria;p__Spirochaetota;c__Spirochaetia;o__Spirochaetales;f__UBA9216;g__;s__
A35_L3_347347_idba_bin.43	unique_both	d__Bacteria;p__Deferribacterota;c__Deferribacteres;o__Deferribacterales;f__Mucispirillaceae;g__Mucispirillum;s__
A35_L3_347347_idba_bin.46	unique_both	d__Bacteria;p__Bacteroidota;c__Bacteroidia;o__Bacteroidales;f__Bacteroidaceae;g__Phocaeicola;s__
A35_L3_347347_idba_bin.60	unique_both	d__Bacteria;p__Bacteroidota;c__Bacteroidia;o__Bacteroidales;f__UBA932;g__RC9;s__
A35_L3_347347_idba_bin.70	unique_both	d__Bacteria;p__Proteobacteria;c__Gammaproteobacteria;o__Burkholderiales;f__Burkholderiaceae;g__Sutterella;s__
A35_L3_347347_idba_bin.75	unique_both	d__Bacteria;p__Proteobacteria;c__Alphaproteobacteria;o__RF32;f__CAG-239;g__51-20;s__
A35_L3_347347_idba_bin.89	unique_both	d__Bacteria;p__Bacteroidota;c__Bacteroidia;o__Bacteroidales;f__Muribaculaceae;g__;s__
A35_L3_347347_idba_bin.9	unique_both	d__Bacteria;p__Firmicutes_A;c__Clostridia_A;o__Christensenellales;f__CAG-917;g__UMGS1688;s__
A35_L3_347347_idba_bin.97	unique_both	d__Bacteria;p__Bacteroidota;c__Bacteroidia;o__Bacteroidales;f__Muribaculaceae;g__CAG-279;s__
A36_L1_348348_idba_bin.107	unique_both	d__Bacteria;p__Firmicutes_A;c__Clostridia;o__Oscillospirales;f__Ruminococcaceae;g__Faecalibacterium;s__
A36_L1_348348_idba_bin.111	unique_both	d__Bacteria;p__Spirochaetota;c__Spirochaetia;o__Sphaerochaetales;f__Sphaerochaetaceae;g__;s__
A36_L1_348348_idba_bin.121	unique_both	d__Bacteria;p__Firmicutes_C;c__Negativicutes;o__Acidaminococcales;f__Acidaminococcaceae;g__Phascolarctobacterium;s__Phascolarctobacterium sp000436095
A36_L1_348348_idba_bin.134	unique_both	d__Bacteria;p__Firmicutes;c__Bacilli;o__Acholeplasmatales;f__Anaeroplasmataceae;g__;s__
A36_L1_348348_idba_bin.140	unique_both	d__Bacteria;p__Proteobacteria;c__Gammaproteobacteria;o__Burkholderiales;f__Burkholderiaceae;g__Sutterella;s__
A36_L1_348348_idba_bin.141	unique_both	d__Bacteria;p__Proteobacteria;c__Alphaproteobacteria;o__Rickettsiales;f__UBA1997;g__;s__
A36_L1_348348_idba_bin.157	unique_both	d__Bacteria;p__Firmicutes_A;c__Clostridia_A;o__Christensenellales;f__CAG-917;g__UMGS1688;s__
A36_L1_348348_idba_bin.158	unique_both	d__Bacteria;p__Proteobacteria;c__Gammaproteobacteria;o__Enterobacterales;f__Succinivibrionaceae;g__Anaerobiospirillum;s__
A36_L1_348348_idba_bin.17	unique_both	d__Bacteria;p__Spirochaetota;c__Spirochaetia;o__Sphaerochaetales;f__Sphaerochaetaceae;g__Spiro-01;s__
A36_L1_348348_idba_bin.21	unique_both	d__Bacteria;p__Firmicutes_A;c__Clostridia_A;o__Christensenellales;f__CAG-917;g__UMGS1688;s__
A36_L1_348348_idba_bin.42	unique_both	d__Bacteria;p__Verrucomicrobiota;c__Kiritimatiellae;o__RFP12;f__W1P29-020;g__W1P29-020;s__
A36_L1_348348_idba_bin.48	unique_both	d__Bacteria;p__Deferribacterota;c__Deferribacteres;o__Deferribacterales;f__Mucispirillaceae;g__Mucispirillum;s__
A36_L1_348348_idba_bin.6	unique_both	d__Bacteria;p__Firmicutes_A;c__Clostridia_A;o__Christensenellales;f__UBA3700;g__;s__
A36_L1_348348_idba_bin.62	unique_both	d__Bacteria;p__Bacteroidota;c__Bacteroidia;o__Bacteroidales;f__Rikenellaceae;g__Alistipes;s__
A36_L1_348348_idba_bin.66	unique_both	d__Bacteria;p__Bacteroidota;c__Bacteroidia;o__Bacteroidales;f__Bacteroidaceae;g__Prevotella;s__Prevotella sp000435635
A36_L1_348348_idba_bin.67	unique_both	d__Bacteria;p__Firmicutes;c__Bacilli;o__RFN20;f__CAG-826;g__;s__
A36_L1_348348_idba_bin.69	unique_both	d__Bacteria;p__Bacteroidota;c__Bacteroidia;o__Bacteroidales;f__UBA932;g__RC9;s__
A36_L1_348348_idba_bin.80	unique_both	d__Bacteria;p__Proteobacteria;c__Alphaproteobacteria;o__Rs-D84;f__Rs-D84;g__Rs-D84;s__
A36_L1_348348_idba_bin.85	unique_both	d__Bacteria;p__Bacteroidota;c__Bacteroidia;o__Bacteroidales;f__Muribaculaceae;g__CAG-279;s__CAG-279 sp900541555
A36_L1_348348_idba_bin.89	unique_both	d__Bacteria;p__Cyanobacteria;c__Vampirovibrionia;o__Gastranaerophilales;f__;g__;s__
A36_L1_348348_idba_bin.91	unique_both	d__Bacteria;p__Firmicutes_A;c__Clostridia_A;o__Christensenellales;f__Borkfalkiaceae;g__Borkfalkia;s__
A36_L1_348348_idba_bin.94	unique_both	d__Archaea;p__Thermoplasmatota;c__Thermoplasmata;o__Methanomassiliicoccales;f__Methanomethylophilaceae;g__UBA71;s__UBA71 sp006954425
A36_L1_348348_idba_bin.95	unique_both	d__Bacteria;p__Firmicutes;c__Bacilli;o__Lactobacillales;f__Lactobacillaceae;g__Lactobacillus;s__Lactobacillus crispatus
A37_L4_323323_idba_bin.112	unique_both	d__Bacteria;p__Spirochaetota;c__Spirochaetia;o__Sphaerochaetales;f__Sphaerochaetaceae;g__Spiro-01;s__
A37_L4_323323_idba_bin.12	unique_both	d__Bacteria;p__Bacteroidota;c__Bacteroidia;o__Bacteroidales;f__UBA932;g__RC9;s__
A37_L4_323323_idba_bin.29	unique_both	d__Bacteria;p__Bacteroidota;c__Bacteroidia;o__Bacteroidales;f__UBA932;g__RC9;s__RC9 sp900543205
A37_L4_323323_idba_bin.7	unique_both	d__Bacteria;p__Firmicutes_A;c__Clostridia;o__Oscillospirales;f__Acutalibacteraceae;g__Eubacterium_R;s__Eubacterium_R sp000431535
A37_L4_323323_idba_bin.76	unique_both	d__Bacteria;p__Proteobacteria;c__Gammaproteobacteria;o__Burkholderiales;f__Burkholderiaceae;g__Sutterella;s__
A37_L4_323323_idba_bin.90	unique_both	d__Bacteria;p__Bacteroidota;c__Bacteroidia;o__Bacteroidales;f__Bacteroidaceae;g__Bacteroides;s__
A37_L4_323323_idba_bin.97	unique_both	d__Bacteria;p__Bacteroidota;c__Bacteroidia;o__Bacteroidales;f__Bacteroidaceae;g__CAG-617;s__
A38_L1_349349_idba_bin.11	unique_both	d__Bacteria;p__Firmicutes_A;c__Clostridia;o__Lachnospirales;f__Lachnospiraceae;g__Blautia;s__
A38_L1_349349_idba_bin.110	unique_both	d__Bacteria;p__Deferribacterota;c__Deferribacteres;o__Deferribacterales;f__Mucispirillaceae;g__Mucispirillum;s__
A38_L1_349349_idba_bin.136	unique_both	d__Bacteria;p__Firmicutes_A;c__Clostridia;o__Oscillospirales;f__Oscillospiraceae;g__UBA9475;s__
A38_L1_349349_idba_bin.138	unique_both	d__Bacteria;p__Firmicutes;c__Bacilli;o__RF39;f__CAG-611;g__CAG-988;s__CAG-988 sp003149915
A38_L1_349349_idba_bin.147	unique_both	d__Bacteria;p__Firmicutes_A;c__Clostridia;o__Oscillospirales;f__Acutalibacteraceae;g__CAG-180;s__
A38_L1_349349_idba_bin.170	unique_both	d__Bacteria;p__Firmicutes;c__Bacilli;o__RFN20;f__CAG-449;g__;s__
A38_L1_349349_idba_bin.23	unique_both	d__Bacteria;p__Campylobacterota;c__Campylobacteria;o__Campylobacterales;f__Helicobacteraceae;g__Helicobacter_A;s__
A38_L1_349349_idba_bin.32	unique_both	d__Bacteria;p__Firmicutes_A;c__Clostridia_A;o__Christensenellales;f__CAG-917;g__UMGS1688;s__
A38_L1_349349_idba_bin.42	unique_both	d__Bacteria;p__Spirochaetota;c__Spirochaetia;o__Sphaerochaetales;f__Sphaerochaetaceae;g__Spiro-01;s__
A38_L1_349349_idba_bin.44	unique_both	d__Archaea;p__Thermoplasmatota;c__Thermoplasmata;o__Methanomassiliicoccales;f__Methanomethylophilaceae;g__UBA71;s__
A38_L1_349349_idba_bin.49	unique_both	d__Bacteria;p__Desulfobacterota;c__Desulfovibrionia;o__Desulfovibrionales;f__Desulfovibrionaceae;g__Desulfovibrio;s__Desulfovibrio sp002159665
A38_L1_349349_idba_bin.51	unique_both	d__Bacteria;p__Deferribacterota;c__Deferribacteres;o__Deferribacterales;f__Mucispirillaceae;g__Mucispirillum;s__
A38_L1_349349_idba_bin.6	unique_both	d__Bacteria;p__Spirochaetota;c__Spirochaetia;o__Sphaerochaetales;f__Sphaerochaetaceae;g__Spiro-01;s__
A38_L1_349349_idba_bin.67	unique_both	d__Bacteria;p__Spirochaetota;c__Spirochaetia;o__Sphaerochaetales;f__Sphaerochaetaceae;g__Spiro-01;s__
A38_L1_349349_idba_bin.70	unique_both	d__Bacteria;p__Bacteroidota;c__Bacteroidia;o__Bacteroidales;f__Bacteroidaceae;g__CAG-617;s__
A38_L1_349349_idba_bin.76	unique_both	d__Bacteria;p__Bacteroidota;c__Bacteroidia;o__Bacteroidales;f__Bacteroidaceae;g__Bacteroides;s__
A38_L1_349349_idba_bin.85	unique_both	d__Bacteria;p__Bacteroidota;c__Bacteroidia;o__Bacteroidales;f__UBA932;g__RC9;s__
A38_L1_349349_idba_bin.90	unique_both	d__Bacteria;p__Proteobacteria;c__Alphaproteobacteria;o__RF32;f__CAG-239;g__CAG-495;s__
A39_L1_350350_idba_bin.100	unique_both	d__Bacteria;p__Firmicutes_A;c__Clostridia;o__Oscillospirales;f__Oscillospiraceae;g__CAG-110;s__
A39_L1_350350_idba_bin.103	unique_both	d__Bacteria;p__Bacteroidota;c__Bacteroidia;o__Bacteroidales;f__Bacteroidaceae;g__Prevotella;s__Prevotella sp000435635
A39_L1_350350_idba_bin.108	unique_both	d__Bacteria;p__Spirochaetota;c__Spirochaetia;o__Treponematales;f__Treponemataceae;g__Treponema_F;s__
A39_L1_350350_idba_bin.110	unique_both	d__Bacteria;p__Spirochaetota;c__Spirochaetia;o__Sphaerochaetales;f__Sphaerochaetaceae;g__Spiro-01;s__
A39_L1_350350_idba_bin.111	unique_both	d__Bacteria;p__Firmicutes_A;c__Clostridia;o__Oscillospirales;f__Ruminococcaceae;g__UBA866;s__
A39_L1_350350_idba_bin.118	unique_both	d__Bacteria;p__Proteobacteria;c__Alphaproteobacteria;o__RF32;f__CAG-239;g__51-20;s__
A39_L1_350350_idba_bin.122	unique_both	d__Bacteria;p__Firmicutes;c__Bacilli;o__Mycoplasmatales;f__Mycoplasmoidaceae;g__;s__
A39_L1_350350_idba_bin.125	unique_both	d__Bacteria;p__Firmicutes_A;c__Clostridia_A;o__Christensenellales;f__UBA3700;g__;s__
A39_L1_350350_idba_bin.134	unique_both	d__Bacteria;p__Cyanobacteria;c__Vampirovibrionia;o__Gastranaerophilales;f__Gastranaerophilaceae;g__QAMI01;s__
A39_L1_350350_idba_bin.135	unique_both	d__Bacteria;p__Firmicutes;c__Bacilli;o__RFN20;f__CAG-826;g__;s__
A39_L1_350350_idba_bin.14	unique_both	d__Archaea;p__Thermoplasmatota;c__Thermoplasmata;o__Methanomassiliicoccales;f__Methanomethylophilaceae;g__UBA71;s__UBA71 sp006954425
A39_L1_350350_idba_bin.141	unique_both	d__Bacteria;p__Firmicutes_A;c__Clostridia;o__Oscillospirales;f__Oscillospiraceae;g__UBA9475;s__
A39_L1_350350_idba_bin.154	unique_both	d__Bacteria;p__Bacteroidota;c__Bacteroidia;o__Bacteroidales;f__Rikenellaceae;g__Alistipes;s__Alistipes sp900546065
A39_L1_350350_idba_bin.44	unique_both	d__Bacteria;p__Firmicutes;c__Bacilli;o__RFN20;f__CAG-826;g__UBA4855;s__
A39_L1_350350_idba_bin.47	unique_both	d__Bacteria;p__Spirochaetota;c__Spirochaetia;o__Sphaerochaetales;f__Sphaerochaetaceae;g__Spiro-01;s__
A39_L1_350350_idba_bin.50	unique_both	d__Bacteria;p__Spirochaetota;c__Spirochaetia;o__Spirochaetales;f__UBA9216;g__;s__
A39_L1_350350_idba_bin.56	unique_both	d__Bacteria;p__Spirochaetota;c__Spirochaetia;o__Treponematales;f__Treponemataceae;g__;s__
A39_L1_350350_idba_bin.57	unique_both	d__Bacteria;p__Bacteroidota;c__Bacteroidia;o__Bacteroidales;f__Muribaculaceae;g__CAG-279;s__CAG-279 sp900544305
A39_L1_350350_idba_bin.58	unique_both	d__Bacteria;p__Firmicutes_A;c__Clostridia_A;o__Christensenellales;f__DTU072;g__;s__
A39_L1_350350_idba_bin.63	unique_both	d__Bacteria;p__Firmicutes_A;c__Clostridia_A;o__Christensenellales;f__UBA3700;g__;s__
A39_L1_350350_idba_bin.99	unique_both	d__Bacteria;p__Firmicutes_A;c__Clostridia_A;o__Christensenellales;f__CAG-917;g__UMGS1688;s__
A4_L3_374374_idba_bin.1	unique_both	d__Bacteria;p__Bacteroidota;c__Bacteroidia;o__Bacteroidales;f__UBA932;g__RC9;s__
A4_L3_374374_idba_bin.10	unique_both	d__Bacteria;p__Bacteroidota;c__Bacteroidia;o__Bacteroidales;f__Muribaculaceae;g__CAG-279;s__CAG-279 sp900541555
A4_L3_374374_idba_bin.105	unique_both	d__Bacteria;p__Spirochaetota;c__Spirochaetia;o__Sphaerochaetales;f__Sphaerochaetaceae;g__Spiro-01;s__
A4_L3_374374_idba_bin.106	unique_both	d__Bacteria;p__Elusimicrobiota;c__Elusimicrobia;o__Elusimicrobiales;f__Elusimicrobiaceae;g__UBA1436;s__
A4_L3_374374_idba_bin.107	unique_both	d__Bacteria;p__Bacteroidota;c__Bacteroidia;o__Bacteroidales;f__Tannerellaceae;g__Parabacteroides;s__Parabacteroides sp900552415
A4_L3_374374_idba_bin.11	unique_both	d__Bacteria;p__Bacteroidota;c__Bacteroidia;o__Bacteroidales;f__Rikenellaceae;g__Alistipes;s__Alistipes sp900546065
A4_L3_374374_idba_bin.112	unique_both	d__Bacteria;p__Spirochaetota;c__Spirochaetia;o__Treponematales;f__Treponemataceae;g__Treponema_F;s__
A4_L3_374374_idba_bin.128	unique_both	d__Bacteria;p__Proteobacteria;c__Alphaproteobacteria;o__RF32;f__CAG-239;g__CAG-495;s__
A4_L3_374374_idba_bin.139	unique_both	d__Bacteria;p__Proteobacteria;c__Gammaproteobacteria;o__Enterobacterales;f__Succinivibrionaceae;g__;s__
A4_L3_374374_idba_bin.148	unique_both	d__Bacteria;p__Firmicutes_A;c__Clostridia_A;o__Christensenellales;f__CAG-917;g__CAG-917;s__CAG-917 sp000437555
A4_L3_374374_idba_bin.151	unique_both	d__Bacteria;p__Proteobacteria;c__Alphaproteobacteria;o__RF32;f__CAG-239;g__CAG-495;s__
A4_L3_374374_idba_bin.156	unique_both	d__Bacteria;p__Desulfobacterota;c__Desulfovibrionia;o__Desulfovibrionales;f__Desulfovibrionaceae;g__Desulfovibrio;s__Desulfovibrio sp900556755
A4_L3_374374_idba_bin.163	unique_both	d__Bacteria;p__Bacteroidota;c__Bacteroidia;o__Bacteroidales;f__Rikenellaceae;g__Alistipes;s__Alistipes sp900544265
A4_L3_374374_idba_bin.169	unique_both	d__Bacteria;p__Spirochaetota;c__Spirochaetia;o__Treponematales;f__Treponemataceae;g__;s__
A4_L3_374374_idba_bin.170	unique_both	d__Bacteria;p__Verrucomicrobiota;c__Kiritimatiellae;o__RFP12;f__W1P29-020;g__W1P29-020;s__
A4_L3_374374_idba_bin.24	unique_both	d__Bacteria;p__Spirochaetota;c__Spirochaetia;o__Sphaerochaetales;f__Sphaerochaetaceae;g__Spiro-01;s__
A4_L3_374374_idba_bin.26	unique_both	d__Bacteria;p__Firmicutes;c__Bacilli;o__RFN20;f__CAG-449;g__;s__
A4_L3_374374_idba_bin.29	unique_both	d__Bacteria;p__Firmicutes_A;c__Clostridia_A;o__Christensenellales;f__UBA3700;g__;s__
A4_L3_374374_idba_bin.3	unique_both	d__Bacteria;p__Bacteroidota;c__Bacteroidia;o__Bacteroidales;f__UBA11471;g__UBA11471;s__UBA11471 sp900542765
A4_L3_374374_idba_bin.37	unique_both	d__Bacteria;p__Firmicutes_A;c__Clostridia_A;o__Christensenellales;f__Borkfalkiaceae;g__;s__
A4_L3_374374_idba_bin.46	unique_both	d__Bacteria;p__Firmicutes_A;c__Clostridia_A;o__Christensenellales;f__Borkfalkiaceae;g__UBA11940;s__
A4_L3_374374_idba_bin.50	unique_both	d__Bacteria;p__Bacteroidota;c__Bacteroidia;o__Bacteroidales;f__UBA932;g__UBA1232;s__
A4_L3_374374_idba_bin.51	unique_both	d__Bacteria;p__Bacteroidota;c__Bacteroidia;o__Bacteroidales;f__Paludibacteraceae;g__RUG163;s__
A4_L3_374374_idba_bin.58	unique_both	d__Bacteria;p__Proteobacteria;c__Gammaproteobacteria;o__Enterobacterales;f__Succinivibrionaceae;g__Anaerobiospirillum;s__
A4_L3_374374_idba_bin.60	unique_both	d__Bacteria;p__Firmicutes;c__Bacilli;o__RFN20;f__CAG-288;g__UBA6879;s__
A4_L3_374374_idba_bin.67	unique_both	d__Bacteria;p__Firmicutes_A;c__Clostridia_A;o__Christensenellales;f__UBA3700;g__;s__
A4_L3_374374_idba_bin.70	unique_both	d__Bacteria;p__Bacteroidota;c__Bacteroidia;o__Bacteroidales;f__UBA932;g__RC9;s__
A4_L3_374374_idba_bin.78	unique_both	d__Bacteria;p__Firmicutes_A;c__Clostridia_A;o__Christensenellales;f__CAG-917;g__UMGS1688;s__
A4_L3_374374_idba_bin.8	unique_both	d__Bacteria;p__Spirochaetota;c__Spirochaetia;o__Sphaerochaetales;f__Sphaerochaetaceae;g__;s__
A4_L3_374374_idba_bin.83	unique_both	d__Bacteria;p__Spirochaetota;c__Spirochaetia;o__Sphaerochaetales;f__Sphaerochaetaceae;g__Spiro-01;s__
A4_L3_374374_idba_bin.9	unique_both	d__Bacteria;p__Firmicutes_A;c__Clostridia_A;o__Christensenellales;f__DTU072;g__;s__
A4_L3_374374_idba_bin.90	unique_both	d__Bacteria;p__Bacteroidota;c__Bacteroidia;o__Bacteroidales;f__UBA932;g__RC9;s__
A4_L3_374374_idba_bin.93	unique_both	d__Bacteria;p__Cyanobacteria;c__Vampirovibrionia;o__Gastranaerophilales;f__;g__;s__
A40_L2_322322_idba_bin.102	unique_both	d__Bacteria;p__Cyanobacteria;c__Vampirovibrionia;o__Gastranaerophilales;f__Gastranaerophilaceae;g__CAG-306;s__
A40_L2_322322_idba_bin.15	unique_both	d__Bacteria;p__Proteobacteria;c__Gammaproteobacteria;o__Enterobacterales;f__Succinivibrionaceae;g__Anaerobiospirillum;s__
A40_L2_322322_idba_bin.21	unique_both	d__Bacteria;p__Firmicutes_A;c__Clostridia_A;o__Christensenellales;f__UBA1242;g__;s__
A40_L2_322322_idba_bin.33	unique_both	d__Bacteria;p__Bacteroidota;c__Bacteroidia;o__Bacteroidales;f__UBA932;g__RC9;s__
A40_L2_322322_idba_bin.35	unique_both	d__Bacteria;p__Bacteroidota;c__Bacteroidia;o__Bacteroidales;f__UBA932;g__RC9;s__
A40_L2_322322_idba_bin.45	unique_both	d__Bacteria;p__Bacteroidota;c__Bacteroidia;o__Bacteroidales;f__UBA932;g__RC9;s__
A40_L2_322322_idba_bin.46	unique_both	d__Bacteria;p__Firmicutes;c__Bacilli;o__RFN20;f__CAG-449;g__;s__
A40_L2_322322_idba_bin.5	unique_both	d__Bacteria;p__Firmicutes_A;c__Clostridia;o__Oscillospirales;f__Ruminococcaceae;g__Fournierella;s__
A40_L2_322322_idba_bin.52	unique_both	d__Bacteria;p__Firmicutes_A;c__Clostridia_A;o__Christensenellales;f__UBA3700;g__;s__
A40_L2_322322_idba_bin.57	unique_both	d__Bacteria;p__Bacteroidota;c__Bacteroidia;o__Bacteroidales;f__Barnesiellaceae;g__Barnesiella;s__Barnesiella sp002159975
A40_L2_322322_idba_bin.58	unique_both	d__Bacteria;p__Bacteroidota;c__Bacteroidia;o__Bacteroidales;f__Marinifilaceae;g__Odoribacter;s__
A40_L2_322322_idba_bin.68	unique_both	d__Bacteria;p__Firmicutes_A;c__Clostridia_A;o__Christensenellales;f__Borkfalkiaceae;g__UBA11940;s__
A40_L2_322322_idba_bin.72	unique_both	d__Bacteria;p__Firmicutes_A;c__Clostridia_A;o__Christensenellales;f__UBA3700;g__;s__
A40_L2_322322_idba_bin.74	unique_both	d__Bacteria;p__Bacteroidota;c__Bacteroidia;o__Bacteroidales;f__Rikenellaceae;g__Alistipes;s__Alistipes sp900546065
A40_L2_322322_idba_bin.90	unique_both	d__Bacteria;p__Firmicutes_A;c__Clostridia_A;o__Christensenellales;f__CAG-917;g__CAG-917;s__CAG-917 sp000437555
A40_L2_322322_idba_bin.97	unique_both	d__Bacteria;p__Proteobacteria;c__Gammaproteobacteria;o__Burkholderiales;f__Burkholderiaceae;g__Sutterella;s__
A40_L2_322322_idba_bin.99	unique_both	d__Bacteria;p__Firmicutes_A;c__Clostridia_A;o__Christensenellales;f__CAG-917;g__UMGS1688;s__UMGS1688 sp900554085
A41_L4_351351_idba_bin.11	unique_both	d__Bacteria;p__Firmicutes;c__Bacilli;o__RFN20;f__CAG-826;g__UBA733;s__
A41_L4_351351_idba_bin.119	unique_both	d__Bacteria;p__Verrucomicrobiota;c__Kiritimatiellae;o__RFP12;f__W1P29-020;g__W1P29-020;s__
A41_L4_351351_idba_bin.126	unique_both	d__Bacteria;p__Firmicutes_A;c__Clostridia;o__Oscillospirales;f__Ruminococcaceae;g__Faecalibacterium;s__
A41_L4_351351_idba_bin.128	unique_both	d__Bacteria;p__Firmicutes_A;c__Clostridia;o__Oscillospirales;f__Oscillospiraceae;g__CAG-110;s__
A41_L4_351351_idba_bin.129	unique_both	d__Bacteria;p__Proteobacteria;c__Alphaproteobacteria;o__Rs-D84;f__Rs-D84;g__Rs-D84;s__
A41_L4_351351_idba_bin.13	unique_both	d__Bacteria;p__Firmicutes_A;c__Clostridia;o__Oscillospirales;f__Oscillospiraceae;g__UBA1777;s__
A41_L4_351351_idba_bin.150	unique_both	d__Bacteria;p__Firmicutes_A;c__Clostridia;o__Lachnospirales;f__Lachnospiraceae;g__Dorea;s__Dorea sp900312975
A41_L4_351351_idba_bin.17	unique_both	d__Bacteria;p__Firmicutes_A;c__Clostridia_A;o__Christensenellales;f__CAG-917;g__UMGS1688;s__
A41_L4_351351_idba_bin.19	unique_both	d__Bacteria;p__Spirochaetota;c__Spirochaetia;o__Spirochaetales;f__UBA9216;g__;s__
A41_L4_351351_idba_bin.27	unique_both	d__Bacteria;p__Cyanobacteria;c__Vampirovibrionia;o__Gastranaerophilales;f__;g__;s__
A41_L4_351351_idba_bin.4	unique_both	d__Bacteria;p__Bacteroidota;c__Bacteroidia;o__Bacteroidales;f__Rikenellaceae;g__Rikenella;s__Rikenella massiliensis
A41_L4_351351_idba_bin.46	unique_both	d__Bacteria;p__Spirochaetota;c__Spirochaetia;o__Treponematales;f__Treponemataceae;g__Treponema_F;s__
A41_L4_351351_idba_bin.47	unique_both	d__Bacteria;p__Bacteroidota;c__Bacteroidia;o__Bacteroidales;f__UBA932;g__RC9;s__RC9 sp001915575
A41_L4_351351_idba_bin.52	unique_both	d__Bacteria;p__Bacteroidota;c__Bacteroidia;o__Bacteroidales;f__Tannerellaceae;g__Parabacteroides;s__
A41_L4_351351_idba_bin.53	unique_both	d__Bacteria;p__Spirochaetota;c__Spirochaetia;o__Sphaerochaetales;f__Sphaerochaetaceae;g__Spiro-01;s__
A41_L4_351351_idba_bin.55	unique_both	d__Bacteria;p__Bacteroidota;c__Bacteroidia;o__Bacteroidales;f__P3;g__;s__
A41_L4_351351_idba_bin.6	unique_both	d__Bacteria;p__Firmicutes_A;c__Clostridia;o__Oscillospirales;f__Ruminococcaceae;g__Anaerofilum;s__
A41_L4_351351_idba_bin.63	unique_both	d__Bacteria;p__Firmicutes_A;c__Clostridia_A;o__Christensenellales;f__CAG-917;g__UMGS1688;s__
A41_L4_351351_idba_bin.65	unique_both	d__Bacteria;p__Bacteroidota;c__Bacteroidia;o__Bacteroidales;f__UBA932;g__RC9;s__
A41_L4_351351_idba_bin.68	unique_both	d__Bacteria;p__Bacteroidota;c__Bacteroidia;o__Bacteroidales;f__P3;g__UBA3388;s__
A41_L4_351351_idba_bin.74	unique_both	d__Bacteria;p__Firmicutes_A;c__Clostridia_A;o__Christensenellales;f__CAG-917;g__CAG-1138;s__
A41_L4_351351_idba_bin.82	unique_both	d__Bacteria;p__Cyanobacteria;c__Vampirovibrionia;o__Gastranaerophilales;f__Gastranaerophilaceae;g__;s__
A41_L4_351351_idba_bin.89	unique_both	d__Bacteria;p__Proteobacteria;c__Alphaproteobacteria;o__RF32;f__CAG-239;g__CAG-495;s__
A41_L4_351351_idba_bin.91	unique_both	d__Bacteria;p__Firmicutes_A;c__Clostridia_A;o__Christensenellales;f__DTU072;g__;s__
A41_L4_351351_idba_bin.96	unique_both	d__Bacteria;p__Firmicutes_C;c__Negativicutes;o__Acidaminococcales;f__Acidaminococcaceae;g__Phascolarctobacterium;s__
A41_L4_351351_idba_bin.97	unique_both	d__Bacteria;p__Firmicutes_A;c__Clostridia_A;o__Christensenellales;f__Borkfalkiaceae;g__;s__
A42_L3_352352_idba_bin.101	unique_both	d__Bacteria;p__Cyanobacteria;c__Vampirovibrionia;o__Gastranaerophilales;f__Gastranaerophilaceae;g__Zag111;s__
A42_L3_352352_idba_bin.104	unique_both	d__Bacteria;p__Firmicutes;c__Bacilli;o__RFN20;f__CAG-826;g__UBA4855;s__UBA4855 sp900540365
A42_L3_352352_idba_bin.107	unique_both	d__Bacteria;p__Firmicutes_A;c__Clostridia;o__Oscillospirales;f__CAG-272;g__QALR01;s__QALR01 sp003150035
A42_L3_352352_idba_bin.11	unique_both	d__Bacteria;p__Firmicutes_A;c__Clostridia_A;o__Christensenellales;f__UBA3700;g__;s__
A42_L3_352352_idba_bin.113	unique_both	d__Bacteria;p__Bacteroidota;c__Bacteroidia;o__Bacteroidales;f__UBA932;g__RC9;s__RC9 sp001915575
A42_L3_352352_idba_bin.14	unique_both	d__Bacteria;p__Firmicutes;c__Bacilli;o__RF39;f__CAG-1000;g__CAG-605;s__
A42_L3_352352_idba_bin.141	unique_both	d__Bacteria;p__Firmicutes_A;c__Clostridia_A;o__Christensenellales;f__Borkfalkiaceae;g__Borkfalkia;s__
A42_L3_352352_idba_bin.145	unique_both	d__Bacteria;p__Spirochaetota;c__Spirochaetia;o__Sphaerochaetales;f__Sphaerochaetaceae;g__;s__
A42_L3_352352_idba_bin.149	unique_both	d__Bacteria;p__Firmicutes_A;c__Clostridia_A;o__Christensenellales;f__DTU072;g__;s__
A42_L3_352352_idba_bin.158	unique_both	d__Bacteria;p__Firmicutes_A;c__Clostridia_A;o__Christensenellales;f__UBA3700;g__;s__
A42_L3_352352_idba_bin.165	unique_both	d__Bacteria;p__Bacteroidota;c__Bacteroidia;o__Bacteroidales;f__Paludibacteraceae;g__RUG163;s__
A42_L3_352352_idba_bin.21	unique_both	d__Bacteria;p__Spirochaetota;c__Spirochaetia;o__Sphaerochaetales;f__Sphaerochaetaceae;g__Spiro-01;s__
A42_L3_352352_idba_bin.24	unique_both	d__Bacteria;p__Firmicutes;c__Bacilli;o__RFN20;f__CAG-826;g__UBA4951;s__
A42_L3_352352_idba_bin.31	unique_both	d__Bacteria;p__Firmicutes;c__Bacilli;o__RFN20;f__CAG-449;g__;s__
A42_L3_352352_idba_bin.37	unique_both	d__Bacteria;p__Spirochaetota;c__Spirochaetia;o__Treponematales;f__Treponemataceae;g__;s__
A42_L3_352352_idba_bin.38	unique_both	d__Bacteria;p__Spirochaetota;c__Spirochaetia;o__Spirochaetales;f__UBA9216;g__;s__
A42_L3_352352_idba_bin.45	unique_both	d__Bacteria;p__Firmicutes;c__Bacilli;o__RFN20;f__CAG-826;g__UBA733;s__
A42_L3_352352_idba_bin.70	unique_both	d__Bacteria;p__Firmicutes_A;c__Clostridia_A;o__Christensenellales;f__CAG-917;g__UMGS1688;s__
A42_L3_352352_idba_bin.71	unique_both	d__Bacteria;p__Firmicutes;c__Bacilli;o__RFN20;f__CAG-826;g__UBA4951;s__
A42_L3_352352_idba_bin.73	unique_both	d__Bacteria;p__Bacteroidota;c__Bacteroidia;o__Bacteroidales;f__UBA932;g__RC9;s__
A42_L3_352352_idba_bin.82	unique_both	d__Bacteria;p__Bacteroidota;c__Bacteroidia;o__Bacteroidales;f__Bacteroidaceae;g__CAG-617;s__
A42_L3_352352_idba_bin.89	unique_both	d__Bacteria;p__Proteobacteria;c__Gammaproteobacteria;o__Enterobacterales;f__Succinivibrionaceae;g__Anaerobiospirillum;s__
A43_L1_353353_idba_bin.10	unique_both	d__Bacteria;p__Bacteroidota;c__Bacteroidia;o__Bacteroidales;f__UBA932;g__RC9;s__
A43_L1_353353_idba_bin.103	unique_both	d__Bacteria;p__Firmicutes;c__Bacilli;o__RF39;f__CAG-822;g__CAG-822;s__
A43_L1_353353_idba_bin.107	unique_both	d__Bacteria;p__Firmicutes_A;c__Clostridia_A;o__Christensenellales;f__DTU072;g__;s__
A43_L1_353353_idba_bin.108	unique_both	d__Bacteria;p__Bacteroidota;c__Bacteroidia;o__Bacteroidales;f__Muribaculaceae;g__CAG-279;s__
A43_L1_353353_idba_bin.109	unique_both	d__Bacteria;p__Spirochaetota;c__Spirochaetia;o__Treponematales;f__Treponemataceae;g__Treponema_F;s__
A43_L1_353353_idba_bin.110	unique_both	d__Bacteria;p__Firmicutes_A;c__Clostridia;o__Lachnospirales;f__Lachnospiraceae;g__Mediterraneibacter;s__
A43_L1_353353_idba_bin.14	unique_both	d__Bacteria;p__Campylobacterota;c__Campylobacteria;o__Campylobacterales;f__Helicobacteraceae;g__Helicobacter_D;s__Helicobacter_D pullorum
A43_L1_353353_idba_bin.149	unique_both	d__Bacteria;p__Bacteroidota;c__Bacteroidia;o__Bacteroidales;f__UBA932;g__RC9;s__
A43_L1_353353_idba_bin.157	unique_both	d__Bacteria;p__Firmicutes;c__Bacilli;o__RFN20;f__CAG-826;g__UBA4951;s__
A43_L1_353353_idba_bin.167	unique_both	d__Bacteria;p__Firmicutes_A;c__Clostridia_A;o__Christensenellales;f__Borkfalkiaceae;g__UBA1259;s__
A43_L1_353353_idba_bin.174	unique_both	d__Bacteria;p__Firmicutes_A;c__Clostridia_A;o__Christensenellales;f__UBA1242;g__UBA11517;s__
A43_L1_353353_idba_bin.176	unique_both	d__Bacteria;p__Firmicutes_A;c__Clostridia_A;o__Christensenellales;f__Borkfalkiaceae;g__UMGS1004;s__
A43_L1_353353_idba_bin.178	unique_both	d__Bacteria;p__Firmicutes_A;c__Clostridia_A;o__Christensenellales;f__UBA1242;g__UBA11517;s__
A43_L1_353353_idba_bin.179	unique_both	d__Bacteria;p__Firmicutes_A;c__Clostridia;o__Peptostreptococcales;f__Anaerovoracaceae;g__Eubacterium_M;s__Eubacterium_M sp900540015
A43_L1_353353_idba_bin.184	unique_both	d__Bacteria;p__Spirochaetota;c__Spirochaetia;o__Spirochaetales;f__UBA9216;g__;s__
A43_L1_353353_idba_bin.187	unique_both	d__Bacteria;p__Firmicutes_A;c__Clostridia_A;o__Christensenellales;f__Borkfalkiaceae;g__UBA11940;s__UBA11940 sp900549005
A43_L1_353353_idba_bin.191	unique_both	d__Bacteria;p__Verrucomicrobiota;c__Verrucomicrobiae;o__Opitutales;f__UBA953;g__W0P29-029;s__
A43_L1_353353_idba_bin.30	unique_both	d__Bacteria;p__Proteobacteria;c__Alphaproteobacteria;o__Rs-D84;f__Rs-D84;g__Rs-D84;s__
A43_L1_353353_idba_bin.32	unique_both	d__Bacteria;p__Bacteroidota;c__Bacteroidia;o__Bacteroidales;f__UBA932;g__UBA3382;s__
A43_L1_353353_idba_bin.40	unique_both	d__Bacteria;p__Firmicutes_A;c__Clostridia_A;o__Christensenellales;f__Borkfalkiaceae;g__UMGS1004;s__
A43_L1_353353_idba_bin.43	unique_both	d__Bacteria;p__Firmicutes_A;c__Clostridia;o__Peptostreptococcales;f__Anaerovoracaceae;g__;s__
A43_L1_353353_idba_bin.49	unique_both	d__Bacteria;p__Firmicutes;c__Bacilli;o__RFN20;f__CAG-826;g__;s__
A43_L1_353353_idba_bin.51	unique_both	d__Bacteria;p__Bacteroidota;c__Bacteroidia;o__Bacteroidales;f__Rikenellaceae;g__Alistipes;s__Alistipes sp900546065
A43_L1_353353_idba_bin.52	unique_both	d__Bacteria;p__Proteobacteria;c__Alphaproteobacteria;o__Rs-D84;f__Rs-D84;g__Rs-D84;s__
A43_L1_353353_idba_bin.58	unique_both	d__Bacteria;p__Firmicutes_A;c__Clostridia;o__Oscillospirales;f__CAG-272;g__UBA7573;s__
A43_L1_353353_idba_bin.59	unique_both	d__Bacteria;p__Firmicutes_A;c__Clostridia_A;o__Christensenellales;f__Borkfalkiaceae;g__UBA1259;s__
A43_L1_353353_idba_bin.6	not_unique_drep	d__Bacteria;p__Bacteroidota;c__Bacteroidia;o__Bacteroidales;f__Bacteroidaceae;g__Phocaeicola;s__Phocaeicola sp900540105
A43_L1_353353_idba_bin.67	unique_both	d__Bacteria;p__Bacteroidota;c__Bacteroidia;o__Bacteroidales;f__Barnesiellaceae;g__Barnesiella;s__Barnesiella viscericola
A43_L1_353353_idba_bin.69	unique_both	d__Bacteria;p__Proteobacteria;c__Alphaproteobacteria;o__RF32;f__UBA3637;g__;s__
A43_L1_353353_idba_bin.77	unique_both	d__Bacteria;p__Bacteroidota;c__Bacteroidia;o__Bacteroidales;f__Paludibacteraceae;g__RUG163;s__
A43_L1_353353_idba_bin.82	unique_both	d__Bacteria;p__Firmicutes_A;c__Clostridia_A;o__Christensenellales;f__CAG-917;g__UMGS1688;s__
A43_L1_353353_idba_bin.84	unique_both	d__Bacteria;p__Firmicutes_A;c__Clostridia_A;o__Christensenellales;f__CAG-917;g__CAG-917;s__CAG-917 sp000437555
A43_L1_353353_idba_bin.88	unique_both	d__Bacteria;p__Bacteroidota;c__Bacteroidia;o__Bacteroidales;f__Rikenellaceae;g__Alistipes;s__
A43_L1_353353_idba_bin.91	unique_both	d__Bacteria;p__Bacteroidota;c__Bacteroidia;o__Bacteroidales;f__UBA932;g__RC9;s__
A43_L1_353353_idba_bin.94	unique_both	d__Bacteria;p__Firmicutes;c__Bacilli;o__RFN20;f__CAG-826;g__UBA4855;s__UBA4855 sp900540365
A43_L1_353353_idba_bin.97	unique_both	d__Bacteria;p__Bacteroidota;c__Bacteroidia;o__Bacteroidales;f__P3;g__;s__
A44_L1_354354_idba_bin.107	unique_both	d__Bacteria;p__Desulfobacterota;c__Desulfovibrionia;o__Desulfovibrionales;f__Desulfovibrionaceae;g__Desulfovibrio;s__Desulfovibrio sp002159665
A44_L1_354354_idba_bin.110	unique_both	d__Bacteria;p__Bacteroidota;c__Bacteroidia;o__Bacteroidales;f__UBA932;g__RC9;s__
A44_L1_354354_idba_bin.123	unique_both	d__Bacteria;p__Bacteroidota;c__Bacteroidia;o__Bacteroidales;f__Bacteroidaceae;g__CAG-617;s__
A44_L1_354354_idba_bin.163	unique_both	d__Bacteria;p__Firmicutes_A;c__Clostridia_A;o__Christensenellales;f__UBA3700;g__;s__
A44_L1_354354_idba_bin.167	unique_both	d__Bacteria;p__Firmicutes;c__Bacilli;o__RF39;f__CAG-822;g__UMGS1648;s__UMGS1648 sp900553765
A44_L1_354354_idba_bin.172	unique_both	d__Bacteria;p__Firmicutes;c__Bacilli;o__RFN20;f__CAG-826;g__UBA733;s__
A44_L1_354354_idba_bin.186	unique_both	d__Bacteria;p__Verrucomicrobiota;c__Kiritimatiellae;o__RFP12;f__W1P29-020;g__W1P29-020;s__
A44_L1_354354_idba_bin.190	unique_both	d__Bacteria;p__Proteobacteria;c__Gammaproteobacteria;o__Enterobacterales;f__Succinivibrionaceae;g__Anaerobiospirillum;s__
A44_L1_354354_idba_bin.191	unique_both	d__Archaea;p__Halobacteriota;c__Methanomicrobia;o__Methanomicrobiales;f__Methanocorpusculaceae;g__Methanocorpusculum;s__
A44_L1_354354_idba_bin.196	unique_both	d__Bacteria;p__Deferribacterota;c__Deferribacteres;o__Deferribacterales;f__Mucispirillaceae;g__Mucispirillum;s__
A44_L1_354354_idba_bin.20	unique_both	d__Bacteria;p__Firmicutes;c__Bacilli;o__RFN20;f__CAG-826;g__UBA4951;s__
A44_L1_354354_idba_bin.203	unique_both	d__Bacteria;p__Proteobacteria;c__Alphaproteobacteria;o__Rs-D84;f__Rs-D84;g__Rs-D84;s__
A44_L1_354354_idba_bin.36	unique_both	d__Bacteria;p__Firmicutes;c__Bacilli;o__Lactobacillales;f__Lactobacillaceae;g__Ligilactobacillus;s__Ligilactobacillus aviarius
A44_L1_354354_idba_bin.60	unique_both	d__Bacteria;p__Firmicutes;c__Bacilli;o__RFN20;f__CAG-288;g__UBA7642;s__
A44_L1_354354_idba_bin.63	not_unique_drep	d__Bacteria;p__Proteobacteria;c__Gammaproteobacteria;o__Enterobacterales;f__Enterobacteriaceae;g__Escherichia;s__Escherichia flexneri
A44_L1_354354_idba_bin.76	unique_both	d__Bacteria;p__Firmicutes_A;c__Clostridia_A;o__Christensenellales;f__CAG-917;g__UMGS1688;s__
A44_L1_354354_idba_bin.80	unique_both	d__Bacteria;p__Spirochaetota;c__Spirochaetia;o__Sphaerochaetales;f__Sphaerochaetaceae;g__;s__
A44_L1_354354_idba_bin.82	unique_both	d__Bacteria;p__Spirochaetota;c__Spirochaetia;o__Spirochaetales;f__UBA9216;g__;s__
A44_L1_354354_idba_bin.96	unique_both	d__Bacteria;p__Bacteroidota;c__Bacteroidia;o__Bacteroidales;f__Bacteroidaceae;g__CAG-462;s__CAG-462 sp003489705
A44_L1_354354_idba_bin.97	unique_both	d__Bacteria;p__Spirochaetota;c__Spirochaetia;o__Treponematales;f__Treponemataceae;g__Treponema_F;s__
A44_L1_354354_idba_bin.98	unique_both	d__Bacteria;p__Bacteroidota;c__Bacteroidia;o__Bacteroidales;f__UBA932;g__UBA3382;s__UBA3382 sp002159555
A45_L1_355355_idba_bin.103	unique_both	d__Bacteria;p__Spirochaetota;c__Spirochaetia;o__Treponematales;f__Treponemataceae;g__;s__
A45_L1_355355_idba_bin.107	unique_both	d__Bacteria;p__Firmicutes_A;c__Clostridia_A;o__Christensenellales;f__CAG-917;g__UMGS1688;s__
A45_L1_355355_idba_bin.108	unique_both	d__Bacteria;p__Bacteroidota;c__Bacteroidia;o__Bacteroidales;f__UBA932;g__UBA1232;s__
A45_L1_355355_idba_bin.112	unique_both	d__Bacteria;p__Bacteroidota;c__Bacteroidia;o__Bacteroidales;f__P3;g__;s__
A45_L1_355355_idba_bin.124	unique_both	d__Bacteria;p__Cyanobacteria;c__Vampirovibrionia;o__Gastranaerophilales;f__Gastranaerophilaceae;g__QAMI01;s__
A45_L1_355355_idba_bin.127	unique_both	d__Bacteria;p__Cyanobacteria;c__Vampirovibrionia;o__Gastranaerophilales;f__Gastranaerophilaceae;g__;s__
A45_L1_355355_idba_bin.131	unique_both	d__Bacteria;p__Spirochaetota;c__Spirochaetia;o__Sphaerochaetales;f__Sphaerochaetaceae;g__Spiro-01;s__
A45_L1_355355_idba_bin.136	unique_both	d__Bacteria;p__Bacteroidota;c__Bacteroidia;o__Bacteroidales;f__UBA932;g__RC9;s__RC9 sp900543205
A45_L1_355355_idba_bin.15	unique_both	d__Bacteria;p__Actinobacteriota;c__Coriobacteriia;o__Coriobacteriales;f__Atopobiaceae;g__Olsenella_E;s__
A45_L1_355355_idba_bin.150	unique_both	d__Bacteria;p__Firmicutes_A;c__Clostridia_A;o__Christensenellales;f__Borkfalkiaceae;g__Borkfalkia;s__
A45_L1_355355_idba_bin.17	unique_both	d__Archaea;p__Halobacteriota;c__Methanomicrobia;o__Methanomicrobiales;f__Methanocorpusculaceae;g__Methanocorpusculum;s__
A45_L1_355355_idba_bin.2	unique_both	d__Bacteria;p__Proteobacteria;c__Gammaproteobacteria;o__Enterobacterales;f__Enterobacteriaceae;g__Escherichia;s__Escherichia flexneri
A45_L1_355355_idba_bin.23	unique_both	d__Bacteria;p__Proteobacteria;c__Gammaproteobacteria;o__Enterobacterales;f__Succinivibrionaceae;g__Anaerobiospirillum;s__
A45_L1_355355_idba_bin.26	unique_both	d__Bacteria;p__Firmicutes_A;c__Clostridia_A;o__Christensenellales;f__DTU072;g__;s__
A45_L1_355355_idba_bin.38	unique_both	d__Bacteria;p__Bacteroidota;c__Bacteroidia;o__Bacteroidales;f__UBA932;g__RC9;s__
A45_L1_355355_idba_bin.40	unique_both	d__Bacteria;p__Bacteroidota;c__Bacteroidia;o__Bacteroidales;f__Paludibacteraceae;g__;s__
A45_L1_355355_idba_bin.54	unique_both	d__Bacteria;p__Bacteroidota;c__Bacteroidia;o__Bacteroidales;f__Bacteroidaceae;g__;s__
A45_L1_355355_idba_bin.68	unique_both	d__Bacteria;p__Cyanobacteria;c__Vampirovibrionia;o__Gastranaerophilales;f__;g__;s__
A45_L1_355355_idba_bin.86	unique_both	d__Bacteria;p__Desulfobacterota;c__Desulfovibrionia;o__Desulfovibrionales;f__Desulfovibrionaceae;g__Desulfovibrio;s__Desulfovibrio sp002159665
A45_L1_355355_idba_bin.89	unique_both	d__Bacteria;p__Spirochaetota;c__Spirochaetia;o__Sphaerochaetales;f__Sphaerochaetaceae;g__Spiro-01;s__
A46_L1_356356_idba_bin.104	unique_both	d__Bacteria;p__Firmicutes_A;c__Clostridia_A;o__Christensenellales;f__UBA3700;g__;s__
A46_L1_356356_idba_bin.141	not_unique_drep	d__Bacteria;p__Proteobacteria;c__Gammaproteobacteria;o__Enterobacterales;f__Enterobacteriaceae;g__Escherichia;s__Escherichia flexneri
A46_L1_356356_idba_bin.154	unique_both	d__Bacteria;p__Bacteroidota;c__Bacteroidia;o__Bacteroidales;f__Tannerellaceae;g__Parabacteroides;s__
A46_L1_356356_idba_bin.156	unique_both	d__Bacteria;p__Proteobacteria;c__Gammaproteobacteria;o__Burkholderiales;f__Burkholderiaceae;g__Sutterella;s__
A46_L1_356356_idba_bin.172	unique_both	d__Archaea;p__Thermoplasmatota;c__Thermoplasmata;o__Methanomassiliicoccales;f__Methanomethylophilaceae;g__MX-02;s__
A46_L1_356356_idba_bin.18	unique_both	d__Bacteria;p__Proteobacteria;c__Alphaproteobacteria;o__RF32;f__CAG-239;g__CAG-495;s__
A46_L1_356356_idba_bin.29	unique_both	d__Bacteria;p__Firmicutes_A;c__Clostridia_A;o__Christensenellales;f__Borkfalkiaceae;g__UMGS1004;s__
A46_L1_356356_idba_bin.33	unique_both	d__Bacteria;p__Proteobacteria;c__Gammaproteobacteria;o__Enterobacterales;f__Succinivibrionaceae;g__Anaerobiospirillum;s__
A46_L1_356356_idba_bin.39	unique_both	d__Bacteria;p__Firmicutes_A;c__Clostridia_A;o__Christensenellales;f__DTU072;g__;s__
A46_L1_356356_idba_bin.42	unique_both	d__Bacteria;p__Bacteroidota;c__Bacteroidia;o__Bacteroidales;f__Bacteroidaceae;g__Phocaeicola;s__Phocaeicola barnesiae
A46_L1_356356_idba_bin.43	unique_both	d__Bacteria;p__Verrucomicrobiota;c__Kiritimatiellae;o__RFP12;f__W1P29-020;g__W1P29-020;s__
A46_L1_356356_idba_bin.48	unique_both	d__Bacteria;p__Firmicutes_A;c__Clostridia_A;o__Christensenellales;f__CAG-917;g__UMGS1688;s__UMGS1688 sp900553825
A46_L1_356356_idba_bin.51	unique_both	d__Bacteria;p__Elusimicrobiota;c__Elusimicrobia;o__Elusimicrobiales;f__Elusimicrobiaceae;g__UBA1174;s__
A46_L1_356356_idba_bin.55	unique_both	d__Bacteria;p__Proteobacteria;c__Alphaproteobacteria;o__RF32;f__CAG-239;g__;s__
A46_L1_356356_idba_bin.57	unique_both	d__Bacteria;p__Bacteroidota;c__Bacteroidia;o__Bacteroidales;f__Tannerellaceae;g__Parabacteroides;s__Parabacteroides sp000436495
A46_L1_356356_idba_bin.65	unique_both	d__Bacteria;p__Firmicutes_A;c__Clostridia_A;o__Christensenellales;f__CAG-917;g__UMGS1688;s__
A46_L1_356356_idba_bin.66	unique_both	d__Bacteria;p__Firmicutes_A;c__Clostridia_A;o__Christensenellales;f__UBA3700;g__;s__
A46_L1_356356_idba_bin.69	unique_both	d__Bacteria;p__Firmicutes;c__Bacilli;o__RFN20;f__CAG-826;g__;s__
A46_L1_356356_idba_bin.78	unique_both	d__Bacteria;p__Bacteroidota;c__Bacteroidia;o__Bacteroidales;f__UBA932;g__RC9;s__RC9 sp900543205
A46_L1_356356_idba_bin.79	unique_both	d__Bacteria;p__Bacteroidota;c__Bacteroidia;o__Bacteroidales;f__UBA932;g__UBA1232;s__
A47_L1_357357_idba_bin.103	unique_both	d__Bacteria;p__Bacteroidota;c__Bacteroidia;o__Bacteroidales;f__Bacteroidaceae;g__Phocaeicola;s__
A47_L1_357357_idba_bin.112	unique_both	d__Bacteria;p__Bacteroidota;c__Bacteroidia;o__Bacteroidales;f__Rikenellaceae;g__Alistipes;s__
A47_L1_357357_idba_bin.118	unique_both	d__Bacteria;p__Firmicutes_A;c__Clostridia_A;o__Christensenellales;f__Borkfalkiaceae;g__UMGS1004;s__
A47_L1_357357_idba_bin.121	unique_both	d__Bacteria;p__Desulfobacterota;c__Desulfovibrionia;o__Desulfovibrionales;f__Desulfovibrionaceae;g__Desulfovibrio;s__Desulfovibrio sp002159665
A47_L1_357357_idba_bin.128	unique_both	d__Bacteria;p__Spirochaetota;c__Spirochaetia;o__Sphaerochaetales;f__Sphaerochaetaceae;g__Spiro-01;s__
A47_L1_357357_idba_bin.13	unique_both	d__Bacteria;p__Firmicutes_A;c__Clostridia;o__Lachnospirales;f__Lachnospiraceae;g__Dorea;s__
A47_L1_357357_idba_bin.130	unique_both	d__Bacteria;p__Firmicutes_A;c__Clostridia_A;o__Christensenellales;f__Borkfalkiaceae;g__Borkfalkia;s__
A47_L1_357357_idba_bin.132	unique_both	d__Bacteria;p__Bacteroidota;c__Bacteroidia;o__Bacteroidales;f__Bacteroidaceae;g__Phocaeicola;s__
A47_L1_357357_idba_bin.137	unique_both	d__Bacteria;p__Proteobacteria;c__Alphaproteobacteria;o__Rs-D84;f__Rs-D84;g__Rs-D84;s__
A47_L1_357357_idba_bin.141	unique_both	d__Bacteria;p__Firmicutes_A;c__Clostridia;o__Oscillospirales;f__Acutalibacteraceae;g__;s__
A47_L1_357357_idba_bin.147	unique_both	d__Bacteria;p__Bacteroidota;c__Bacteroidia;o__Bacteroidales;f__Muribaculaceae;g__;s__
A47_L1_357357_idba_bin.153	unique_both	d__Bacteria;p__Proteobacteria;c__Gammaproteobacteria;o__Burkholderiales;f__Burkholderiaceae;g__Sutterella;s__
A47_L1_357357_idba_bin.156	unique_both	d__Bacteria;p__Bacteroidota;c__Bacteroidia;o__Bacteroidales;f__Bacteroidaceae;g__OM05-12;s__
A47_L1_357357_idba_bin.160	unique_both	d__Bacteria;p__Spirochaetota;c__Spirochaetia;o__Sphaerochaetales;f__Sphaerochaetaceae;g__Spiro-01;s__
A47_L1_357357_idba_bin.164	unique_both	d__Bacteria;p__Firmicutes_A;c__Clostridia_A;o__Christensenellales;f__CAG-917;g__UMGS1688;s__
A47_L1_357357_idba_bin.167	unique_both	d__Bacteria;p__Firmicutes_A;c__Clostridia_A;o__Christensenellales;f__UBA1242;g__UMGS687;s__
A47_L1_357357_idba_bin.170	unique_both	d__Bacteria;p__Verrucomicrobiota;c__Kiritimatiellae;o__RFP12;f__W1P29-020;g__W1P29-020;s__
A47_L1_357357_idba_bin.22	unique_both	d__Bacteria;p__Bacteroidota;c__Bacteroidia;o__Bacteroidales;f__Bacteroidaceae;g__Paraprevotella;s__
A47_L1_357357_idba_bin.28	unique_both	d__Bacteria;p__Proteobacteria;c__Gammaproteobacteria;o__Enterobacterales;f__Succinivibrionaceae;g__Anaerobiospirillum;s__
A47_L1_357357_idba_bin.34	unique_both	d__Bacteria;p__Proteobacteria;c__Alphaproteobacteria;o__Rs-D84;f__Rs-D84;g__Rs-D84;s__
A47_L1_357357_idba_bin.45	unique_both	d__Bacteria;p__Bacteroidota;c__Bacteroidia;o__Bacteroidales;f__UBA932;g__RC9;s__
A47_L1_357357_idba_bin.50	unique_both	d__Bacteria;p__Firmicutes_A;c__Clostridia_A;o__Christensenellales;f__CAG-917;g__UMGS1688;s__
A47_L1_357357_idba_bin.58	unique_both	d__Bacteria;p__Firmicutes_A;c__Clostridia;o__Oscillospirales;f__Oscillospiraceae;g__CAG-110;s__
A47_L1_357357_idba_bin.67	unique_both	d__Bacteria;p__Firmicutes;c__Bacilli;o__RFN20;f__CAG-826;g__UBA733;s__
A47_L1_357357_idba_bin.84	unique_both	d__Bacteria;p__Bacteroidota;c__Bacteroidia;o__Bacteroidales;f__Bacteroidaceae;g__;s__
A47_L1_357357_idba_bin.87	unique_both	d__Bacteria;p__Bacteroidota;c__Bacteroidia;o__Bacteroidales;f__Muribaculaceae;g__CAG-279;s__CAG-279 sp900541555
A47_L1_357357_idba_bin.88	unique_both	d__Bacteria;p__Bacteroidota;c__Bacteroidia;o__Bacteroidales;f__Paludibacteraceae;g__RUG163;s__
A47_L1_357357_idba_bin.96	unique_both	d__Bacteria;p__Proteobacteria;c__Alphaproteobacteria;o__RF32;f__CAG-239;g__CAG-495;s__
A47_L1_357357_idba_bin.98	unique_both	d__Bacteria;p__Firmicutes;c__Bacilli;o__RF39;f__CAG-611;g__CAG-877;s__
A48_L3_358358_idba_bin.116	unique_both	d__Archaea;p__Thermoplasmatota;c__Thermoplasmata;o__Methanomassiliicoccales;f__Methanomethylophilaceae;g__UBA71;s__UBA71 sp006954425
A48_L3_358358_idba_bin.118	unique_both	d__Bacteria;p__Bacteroidota;c__Bacteroidia;o__Bacteroidales;f__Bacteroidaceae;g__Prevotella;s__Prevotella sp000435635
A48_L3_358358_idba_bin.12	unique_both	d__Bacteria;p__Proteobacteria;c__Alphaproteobacteria;o__Rs-D84;f__Rs-D84;g__Rs-D84;s__
A48_L3_358358_idba_bin.13	unique_both	d__Bacteria;p__Campylobacterota;c__Campylobacteria;o__Campylobacterales;f__Helicobacteraceae;g__Helicobacter_D;s__Helicobacter_D pullorum
A48_L3_358358_idba_bin.19	unique_both	d__Bacteria;p__Firmicutes;c__Bacilli;o__RFN20;f__CAG-826;g__;s__
A48_L3_358358_idba_bin.32	unique_both	d__Bacteria;p__Elusimicrobiota;c__Elusimicrobia;o__Elusimicrobiales;f__Elusimicrobiaceae;g__;s__
A48_L3_358358_idba_bin.34	unique_both	d__Bacteria;p__Firmicutes;c__Bacilli;o__RFN20;f__CAG-288;g__UBA6879;s__
A48_L3_358358_idba_bin.35	unique_both	d__Bacteria;p__Bacteroidota;c__Bacteroidia;o__Bacteroidales;f__Marinifilaceae;g__Odoribacter;s__
A48_L3_358358_idba_bin.46	unique_both	d__Bacteria;p__Bacteroidota;c__Bacteroidia;o__Bacteroidales;f__UBA932;g__RC9;s__
A48_L3_358358_idba_bin.51	unique_both	d__Bacteria;p__Campylobacterota;c__Campylobacteria;o__Campylobacterales;f__Helicobacteraceae;g__Helicobacter_F;s__
A48_L3_358358_idba_bin.52	unique_both	d__Bacteria;p__Proteobacteria;c__Gammaproteobacteria;o__Enterobacterales;f__Succinivibrionaceae;g__Anaerobiospirillum;s__
A48_L3_358358_idba_bin.6	unique_both	d__Bacteria;p__Firmicutes;c__Bacilli;o__RF39;f__CAG-822;g__CAG-822;s__
A48_L3_358358_idba_bin.68	unique_both	d__Bacteria;p__Proteobacteria;c__Alphaproteobacteria;o__RF32;f__CAG-239;g__CAG-267;s__
A48_L3_358358_idba_bin.71	unique_both	d__Bacteria;p__Actinobacteriota;c__Actinomycetia;o__Actinomycetales;f__Bifidobacteriaceae;g__Bifidobacterium;s__Bifidobacterium gallinarum
A48_L3_358358_idba_bin.81	unique_both	d__Bacteria;p__Proteobacteria;c__Gammaproteobacteria;o__Burkholderiales;f__Burkholderiaceae;g__Sutterella;s__
A48_L3_358358_idba_bin.95	unique_both	d__Bacteria;p__Proteobacteria;c__Gammaproteobacteria;o__Burkholderiales;f__Burkholderiaceae;g__Duodenibacillus;s__Duodenibacillus sp003472385
A48_L3_358358_idba_bin.98	unique_both	d__Bacteria;p__Firmicutes_A;c__Clostridia;o__Oscillospirales;f__Acutalibacteraceae;g__CAG-180;s__
A49_L3_351351_idba_bin.100	unique_both	d__Bacteria;p__Bacteroidota;c__Bacteroidia;o__Bacteroidales;f__Bacteroidaceae;g__Phocaeicola;s__Phocaeicola plebeius_A
A49_L3_351351_idba_bin.107	unique_both	d__Bacteria;p__Firmicutes_A;c__Clostridia_A;o__Christensenellales;f__CAG-74;g__Firm-11;s__Firm-11 sp900553905
A49_L3_351351_idba_bin.124	unique_both	d__Bacteria;p__Firmicutes_A;c__Clostridia_A;o__Christensenellales;f__UBA1242;g__UBA11517;s__
A49_L3_351351_idba_bin.138	not_unique_drep	d__Bacteria;p__Proteobacteria;c__Gammaproteobacteria;o__Enterobacterales;f__Enterobacteriaceae;g__Escherichia;s__Escherichia flexneri
A49_L3_351351_idba_bin.141	unique_both	d__Bacteria;p__Firmicutes_A;c__Clostridia_A;o__Christensenellales;f__CAG-314;g__CAG-1435;s__
A49_L3_351351_idba_bin.146	unique_both	d__Bacteria;p__Spirochaetota;c__Spirochaetia;o__Treponematales;f__Treponemataceae;g__;s__
A49_L3_351351_idba_bin.16	unique_both	d__Bacteria;p__Firmicutes_A;c__Clostridia_A;o__Christensenellales;f__CAG-917;g__CAG-917;s__CAG-917 sp000437555
A49_L3_351351_idba_bin.3	unique_both	d__Bacteria;p__Firmicutes_A;c__Clostridia;o__Lachnospirales;f__Lachnospiraceae;g__Blautia;s__
A49_L3_351351_idba_bin.31	unique_both	d__Bacteria;p__Bacteroidota;c__Bacteroidia;o__Bacteroidales;f__Paludibacteraceae;g__;s__
A49_L3_351351_idba_bin.46	unique_both	d__Bacteria;p__Cyanobacteria;c__Vampirovibrionia;o__Gastranaerophilales;f__;g__;s__
A49_L3_351351_idba_bin.48	unique_both	d__Bacteria;p__Firmicutes_A;c__Clostridia_A;o__Christensenellales;f__DTU072;g__;s__
A49_L3_351351_idba_bin.57	unique_both	d__Bacteria;p__Bacteroidota;c__Bacteroidia;o__Bacteroidales;f__UBA932;g__UBA3382;s__
A49_L3_351351_idba_bin.58	unique_both	d__Bacteria;p__Proteobacteria;c__Alphaproteobacteria;o__Rs-D84;f__Rs-D84;g__Rs-D84;s__
A49_L3_351351_idba_bin.6	unique_both	d__Bacteria;p__Bacteroidota;c__Bacteroidia;o__Bacteroidales;f__Marinifilaceae;g__Butyricimonas;s__
A49_L3_351351_idba_bin.61	unique_both	d__Bacteria;p__Firmicutes_A;c__Clostridia_A;o__Christensenellales;f__CAG-917;g__UMGS1688;s__
A49_L3_351351_idba_bin.62	unique_both	d__Bacteria;p__Desulfobacterota;c__Desulfovibrionia;o__Desulfovibrionales;f__Desulfovibrionaceae;g__Desulfovibrio;s__Desulfovibrio sp002159665
A49_L3_351351_idba_bin.65	unique_both	d__Bacteria;p__Campylobacterota;c__Campylobacteria;o__Campylobacterales;f__Helicobacteraceae;g__Helicobacter_D;s__Helicobacter_D pullorum
A49_L3_351351_idba_bin.69	unique_both	d__Bacteria;p__Bacteroidota;c__Bacteroidia;o__Bacteroidales;f__Bacteroidaceae;g__;s__
A49_L3_351351_idba_bin.74	unique_both	d__Bacteria;p__Bacteroidota;c__Bacteroidia;o__Bacteroidales;f__UBA932;g__RC9;s__
A49_L3_351351_idba_bin.77	unique_both	d__Bacteria;p__Spirochaetota;c__Spirochaetia;o__Sphaerochaetales;f__Sphaerochaetaceae;g__Spiro-01;s__
A49_L3_351351_idba_bin.82	unique_both	d__Archaea;p__Halobacteriota;c__Methanomicrobia;o__Methanomicrobiales;f__Methanocorpusculaceae;g__Methanocorpusculum;s__
A49_L3_351351_idba_bin.85	unique_both	d__Bacteria;p__Firmicutes_A;c__Clostridia_A;o__Christensenellales;f__CAG-138;g__UBA5394;s__UBA5394 sp003150565
A49_L3_351351_idba_bin.89	unique_both	d__Bacteria;p__Bacteroidota;c__Bacteroidia;o__Bacteroidales;f__Tannerellaceae;g__Parabacteroides;s__Parabacteroides sp900552415
A5_L3_375375_idba_bin.103	unique_both	d__Bacteria;p__Proteobacteria;c__Gammaproteobacteria;o__Enterobacterales;f__Enterobacteriaceae;g__Escherichia;s__Escherichia flexneri
A5_L3_375375_idba_bin.106	unique_both	d__Bacteria;p__Proteobacteria;c__Gammaproteobacteria;o__Burkholderiales;f__Burkholderiaceae;g__Sutterella;s__Sutterella sp900543805
A5_L3_375375_idba_bin.118	unique_both	d__Bacteria;p__Cyanobacteria;c__Vampirovibrionia;o__Gastranaerophilales;f__Gastranaerophilaceae;g__QAMI01;s__
A5_L3_375375_idba_bin.131	unique_both	d__Bacteria;p__Verrucomicrobiota;c__Verrucomicrobiae;o__Opitutales;f__UBA953;g__W0P29-029;s__
A5_L3_375375_idba_bin.133	unique_both	d__Bacteria;p__Desulfobacterota;c__Desulfovibrionia;o__Desulfovibrionales;f__Desulfovibrionaceae;g__Desulfovibrio;s__Desulfovibrio sp002159665
A5_L3_375375_idba_bin.142	unique_both	d__Bacteria;p__Bacteroidota;c__Bacteroidia;o__Bacteroidales;f__Bacteroidaceae;g__Prevotella;s__Prevotella sp000435635
A5_L3_375375_idba_bin.147	unique_both	d__Bacteria;p__Firmicutes_A;c__Clostridia_A;o__Christensenellales;f__Borkfalkiaceae;g__;s__
A5_L3_375375_idba_bin.148	unique_both	d__Bacteria;p__Bacteroidota;c__Bacteroidia;o__Bacteroidales;f__UBA932;g__UBA3382;s__
A5_L3_375375_idba_bin.15	unique_both	d__Bacteria;p__Firmicutes_A;c__Clostridia;o__Lachnospirales;f__Lachnospiraceae;g__Dorea;s__
A5_L3_375375_idba_bin.156	unique_both	d__Bacteria;p__Actinobacteriota;c__Coriobacteriia;o__Coriobacteriales;f__Coriobacteriaceae;g__An7;s__An7 sp002161805
A5_L3_375375_idba_bin.164	unique_both	d__Bacteria;p__Firmicutes_A;c__Clostridia_A;o__Christensenellales;f__UBA3700;g__;s__
A5_L3_375375_idba_bin.170	unique_both	d__Bacteria;p__Firmicutes;c__Bacilli;o__RFN20;f__CAG-826;g__UBA733;s__
A5_L3_375375_idba_bin.21	unique_both	d__Bacteria;p__Campylobacterota;c__Campylobacteria;o__Campylobacterales;f__Helicobacteraceae;g__Helicobacter_D;s__Helicobacter_D pullorum
A5_L3_375375_idba_bin.27	unique_both	d__Bacteria;p__Firmicutes_A;c__Clostridia_A;o__Christensenellales;f__UBA3700;g__;s__
A5_L3_375375_idba_bin.36	unique_both	d__Bacteria;p__Firmicutes_A;c__Clostridia;o__Oscillospirales;f__Acutalibacteraceae;g__CAG-180;s__
A5_L3_375375_idba_bin.37	unique_both	d__Bacteria;p__Spirochaetota;c__Spirochaetia;o__;f__;g__;s__
A5_L3_375375_idba_bin.38	unique_both	d__Bacteria;p__Firmicutes_A;c__Clostridia_A;o__Christensenellales;f__UBA3700;g__;s__
A5_L3_375375_idba_bin.40	unique_both	d__Bacteria;p__Bacteroidota;c__Bacteroidia;o__Bacteroidales;f__UBA932;g__RC9;s__
A5_L3_375375_idba_bin.46	unique_both	d__Bacteria;p__Spirochaetota;c__Spirochaetia;o__Sphaerochaetales;f__Sphaerochaetaceae;g__Spiro-01;s__
A5_L3_375375_idba_bin.51	unique_both	d__Bacteria;p__Firmicutes_A;c__Clostridia;o__Lachnospirales;f__Lachnospiraceae;g__Eisenbergiella;s__
A5_L3_375375_idba_bin.58	unique_both	d__Bacteria;p__Bacteroidota;c__Bacteroidia;o__Bacteroidales;f__Rikenellaceae;g__Alistipes;s__Alistipes sp900546065
A5_L3_375375_idba_bin.65	not_unique_drep	d__Bacteria;p__Cyanobacteria;c__Vampirovibrionia;o__Gastranaerophilales;f__Gastranaerophilaceae;g__;s__
A5_L3_375375_idba_bin.73	unique_both	d__Bacteria;p__Proteobacteria;c__Alphaproteobacteria;o__Rs-D84;f__Rs-D84;g__Rs-D84;s__
A5_L3_375375_idba_bin.79	unique_both	d__Bacteria;p__Firmicutes;c__Bacilli;o__RF39;f__CAG-611;g__CAG-988;s__CAG-988 sp003149915
A5_L3_375375_idba_bin.82	unique_both	d__Bacteria;p__Proteobacteria;c__Gammaproteobacteria;o__Enterobacterales;f__Succinivibrionaceae;g__Anaerobiospirillum;s__
A5_L3_375375_idba_bin.86	unique_both	d__Bacteria;p__Proteobacteria;c__Alphaproteobacteria;o__Rs-D84;f__Rs-D84;g__Rs-D84;s__
A5_L3_375375_idba_bin.90	unique_both	d__Bacteria;p__Spirochaetota;c__Spirochaetia;o__Sphaerochaetales;f__Sphaerochaetaceae;g__;s__
A5_L3_375375_idba_bin.91	unique_both	d__Bacteria;p__Spirochaetota;c__Spirochaetia;o__Sphaerochaetales;f__Sphaerochaetaceae;g__Spiro-01;s__
A5_L3_375375_idba_bin.94	unique_both	d__Bacteria;p__Bacteroidota;c__Bacteroidia;o__Bacteroidales;f__UBA932;g__RC9;s__
A5_L3_375375_idba_bin.96	unique_both	d__Bacteria;p__Bacteroidota;c__Bacteroidia;o__Bacteroidales;f__Paludibacteraceae;g__RUG163;s__
A50_L2_350350_idba_bin.103	unique_both	d__Bacteria;p__Firmicutes_A;c__Clostridia;o__Oscillospirales;f__Acutalibacteraceae;g__An200;s__
A50_L2_350350_idba_bin.107	unique_both	d__Bacteria;p__Firmicutes;c__Bacilli;o__Erysipelotrichales;f__Erysipelatoclostridiaceae;g__Erysipelatoclostridium;s__Erysipelatoclostridium sp002160495
A50_L2_350350_idba_bin.109	unique_both	d__Bacteria;p__Bacteroidota;c__Bacteroidia;o__Bacteroidales;f__UBA11471;g__UBA11471;s__UBA11471 sp900542765
A50_L2_350350_idba_bin.115	unique_both	d__Bacteria;p__Firmicutes_A;c__Clostridia;o__Oscillospirales;f__Oscillospiraceae;g__UBA9475;s__UBA9475 sp002161675
A50_L2_350350_idba_bin.122	unique_both	d__Bacteria;p__Spirochaetota;c__Spirochaetia;o__Sphaerochaetales;f__Sphaerochaetaceae;g__Spiro-01;s__
A50_L2_350350_idba_bin.125	unique_both	d__Bacteria;p__Bacteroidota;c__Bacteroidia;o__Bacteroidales;f__Paludibacteraceae;g__;s__
A50_L2_350350_idba_bin.155	unique_both	d__Bacteria;p__Firmicutes_A;c__Clostridia_A;o__Christensenellales;f__CAG-917;g__UMGS1688;s__
A50_L2_350350_idba_bin.158	unique_both	d__Bacteria;p__Proteobacteria;c__Gammaproteobacteria;o__Enterobacterales;f__Succinivibrionaceae;g__Anaerobiospirillum;s__
A50_L2_350350_idba_bin.164	unique_both	d__Bacteria;p__Firmicutes_A;c__Clostridia_A;o__Christensenellales;f__UBA1242;g__UBA4626;s__
A50_L2_350350_idba_bin.165	unique_both	d__Bacteria;p__Firmicutes_A;c__Clostridia;o__Oscillospirales;f__Ruminococcaceae;g__Faecalibacterium;s__
A50_L2_350350_idba_bin.170	unique_both	d__Bacteria;p__Bacteroidota;c__Bacteroidia;o__Bacteroidales;f__UBA932;g__RC9;s__RC9 sp001915575
A50_L2_350350_idba_bin.171	unique_both	d__Bacteria;p__Spirochaetota;c__Spirochaetia;o__Spirochaetales;f__UBA9216;g__;s__
A50_L2_350350_idba_bin.2	not_unique_drep	d__Bacteria;p__Proteobacteria;c__Gammaproteobacteria;o__Enterobacterales;f__Succinivibrionaceae;g__;s__
A50_L2_350350_idba_bin.20	unique_both	d__Bacteria;p__Firmicutes_A;c__Clostridia_A;o__Christensenellales;f__UBA3700;g__;s__
A50_L2_350350_idba_bin.26	unique_both	d__Bacteria;p__Firmicutes_A;c__Clostridia;o__Oscillospirales;f__Acutalibacteraceae;g__UBA737;s__
A50_L2_350350_idba_bin.37	unique_both	d__Bacteria;p__Firmicutes_A;c__Clostridia;o__Lachnospirales;f__Lachnospiraceae;g__Fusicatenibacter;s__Fusicatenibacter sp900543115
A50_L2_350350_idba_bin.43	unique_both	d__Bacteria;p__Firmicutes_A;c__Clostridia;o__Lachnospirales;f__Lachnospiraceae;g__Blautia;s__
A50_L2_350350_idba_bin.45	unique_both	d__Bacteria;p__Bacteroidota;c__Bacteroidia;o__Bacteroidales;f__Marinifilaceae;g__Odoribacter;s__
A50_L2_350350_idba_bin.46	unique_both	d__Bacteria;p__Spirochaetota;c__Spirochaetia;o__Sphaerochaetales;f__Sphaerochaetaceae;g__Spiro-01;s__
A50_L2_350350_idba_bin.67	unique_both	d__Bacteria;p__Cyanobacteria;c__Vampirovibrionia;o__Gastranaerophilales;f__Gastranaerophilaceae;g__;s__
A50_L2_350350_idba_bin.81	unique_both	d__Bacteria;p__Firmicutes;c__Bacilli;o__RFN20;f__CAG-826;g__UBA4855;s__UBA4855 sp900540365
A50_L2_350350_idba_bin.82	unique_both	d__Bacteria;p__Bacteroidota;c__Bacteroidia;o__Bacteroidales;f__UBA932;g__UBA1232;s__
A50_L2_350350_idba_bin.88	unique_both	d__Bacteria;p__Spirochaetota;c__Spirochaetia;o__Sphaerochaetales;f__Sphaerochaetaceae;g__;s__
A50_L2_350350_idba_bin.91	unique_both	d__Bacteria;p__Desulfobacterota;c__Desulfovibrionia;o__Desulfovibrionales;f__Desulfovibrionaceae;g__Desulfovibrio;s__Desulfovibrio sp900556755
A50_L2_350350_idba_bin.93	unique_both	d__Bacteria;p__Firmicutes_A;c__Clostridia;o__TANB77;f__CAG-508;g__CAG-354;s__CAG-354 sp001915925
A50_L2_350350_idba_bin.94	unique_both	d__Bacteria;p__Bacteroidota;c__Bacteroidia;o__Bacteroidales;f__Paludibacteraceae;g__;s__
A50_L2_350350_idba_bin.99	unique_both	d__Bacteria;p__Firmicutes_A;c__Clostridia_A;o__Christensenellales;f__CAG-917;g__CAG-1138;s__
A51_L4_302302_idba_bin.11	unique_both	d__Bacteria;p__Bacteroidota;c__Bacteroidia;o__Bacteroidales;f__UBA932;g__RC9;s__
A51_L4_302302_idba_bin.12	unique_both	d__Bacteria;p__Proteobacteria;c__Gammaproteobacteria;o__Enterobacterales;f__Succinivibrionaceae;g__Anaerobiospirillum;s__
A51_L4_302302_idba_bin.17	unique_both	d__Bacteria;p__Firmicutes_A;c__Clostridia_A;o__Christensenellales;f__UBA3700;g__;s__
A51_L4_302302_idba_bin.20	unique_both	d__Bacteria;p__Verrucomicrobiota;c__Kiritimatiellae;o__RFP12;f__W1P29-020;g__W1P29-020;s__
A51_L4_302302_idba_bin.22	unique_both	d__Bacteria;p__Bacteroidota;c__Bacteroidia;o__Bacteroidales;f__UBA932;g__CAG-831;s__
A51_L4_302302_idba_bin.25	unique_both	d__Bacteria;p__Deferribacterota;c__Deferribacteres;o__Deferribacterales;f__Mucispirillaceae;g__Mucispirillum;s__
A51_L4_302302_idba_bin.28	unique_both	d__Bacteria;p__Firmicutes_A;c__Clostridia_A;o__Christensenellales;f__CAG-917;g__UMGS1688;s__UMGS1688 sp900554085
A51_L4_302302_idba_bin.33	unique_both	d__Bacteria;p__Elusimicrobiota;c__Elusimicrobia;o__Elusimicrobiales;f__Elusimicrobiaceae;g__;s__
A51_L4_302302_idba_bin.37	unique_both	d__Bacteria;p__Bacteroidota;c__Bacteroidia;o__Bacteroidales;f__Barnesiellaceae;g__Barnesiella;s__Barnesiella viscericola
A51_L4_302302_idba_bin.38	unique_both	d__Bacteria;p__Verrucomicrobiota;c__Verrucomicrobiae;o__Opitutales;f__UBA953;g__W0P29-029;s__
A51_L4_302302_idba_bin.40	unique_both	d__Bacteria;p__Firmicutes_A;c__Clostridia_A;o__Christensenellales;f__DTU072;g__;s__
A51_L4_302302_idba_bin.45	not_unique_drep	d__Bacteria;p__Proteobacteria;c__Gammaproteobacteria;o__Enterobacterales;f__Enterobacteriaceae;g__Escherichia;s__Escherichia flexneri
A51_L4_302302_idba_bin.48	unique_both	d__Bacteria;p__Firmicutes_C;c__Negativicutes;o__Acidaminococcales;f__Acidaminococcaceae;g__Phascolarctobacterium;s__Phascolarctobacterium sp000436095
A51_L4_302302_idba_bin.6	unique_both	d__Bacteria;p__Campylobacterota;c__Campylobacteria;o__Campylobacterales;f__Helicobacteraceae;g__Helicobacter_A;s__
A52_L2_H538_idba_bin.101	unique_both	d__Bacteria;p__Proteobacteria;c__Gammaproteobacteria;o__Enterobacterales;f__Succinivibrionaceae;g__Anaerobiospirillum;s__
A52_L2_H538_idba_bin.104	unique_both	d__Bacteria;p__Firmicutes_A;c__Clostridia;o__Lachnospirales;f__Lachnospiraceae;g__Dorea;s__Dorea faecis
A52_L2_H538_idba_bin.112	unique_both	d__Bacteria;p__Proteobacteria;c__Gammaproteobacteria;o__Enterobacterales;f__Succinivibrionaceae;g__Anaerobiospirillum;s__
A52_L2_H538_idba_bin.125	unique_both	d__Bacteria;p__Firmicutes_A;c__Clostridia_A;o__Christensenellales;f__DTU072;g__;s__
A52_L2_H538_idba_bin.142	unique_both	d__Bacteria;p__Spirochaetota;c__Spirochaetia;o__Sphaerochaetales;f__Sphaerochaetaceae;g__;s__
A52_L2_H538_idba_bin.153	unique_both	d__Bacteria;p__Bacteroidota;c__Bacteroidia;o__Bacteroidales;f__Barnesiellaceae;g__Barnesiella;s__Barnesiella sp002159975
A52_L2_H538_idba_bin.154	unique_both	d__Bacteria;p__Bacteroidota;c__Bacteroidia;o__Bacteroidales;f__Muribaculaceae;g__CAG-279;s__CAG-279 sp900541555
A52_L2_H538_idba_bin.25	unique_both	d__Bacteria;p__Firmicutes;c__Bacilli;o__RFN20;f__CAG-826;g__UBA4951;s__UBA4951 sp900542595
A52_L2_H538_idba_bin.30	unique_both	d__Bacteria;p__Firmicutes_A;c__Clostridia_A;o__Christensenellales;f__Borkfalkiaceae;g__Borkfalkia;s__
A52_L2_H538_idba_bin.35	unique_both	d__Bacteria;p__Firmicutes_A;c__Clostridia_A;o__Christensenellales;f__DTU072;g__;s__
A52_L2_H538_idba_bin.51	unique_both	d__Bacteria;p__Firmicutes_A;c__Clostridia;o__Lachnospirales;f__Lachnospiraceae;g__Blautia;s__
A52_L2_H538_idba_bin.53	unique_both	d__Bacteria;p__Firmicutes_C;c__Negativicutes;o__Acidaminococcales;f__Acidaminococcaceae;g__Phascolarctobacterium_A;s__Phascolarctobacterium_A sp900541915
A52_L2_H538_idba_bin.72	unique_both	d__Bacteria;p__Spirochaetota;c__Spirochaetia;o__Treponematales;f__Treponemataceae;g__Treponema_F;s__
A52_L2_H538_idba_bin.75	unique_both	d__Bacteria;p__Proteobacteria;c__Alphaproteobacteria;o__Rs-D84;f__Rs-D84;g__Rs-D84;s__Rs-D84 sp900546185
A52_L2_H538_idba_bin.77	unique_both	d__Bacteria;p__Proteobacteria;c__Alphaproteobacteria;o__Rs-D84;f__Rs-D84;g__Rs-D84;s__
A52_L2_H538_idba_bin.80	unique_both	d__Bacteria;p__Firmicutes_A;c__Clostridia_A;o__Christensenellales;f__DTU072;g__CAG-1782;s__
A52_L2_H538_idba_bin.83	unique_both	d__Bacteria;p__Spirochaetota;c__Brachyspirae;o__Brachyspirales;f__Brachyspiraceae;g__Brachyspira;s__Brachyspira innocens
A52_L2_H538_idba_bin.85	unique_both	d__Bacteria;p__Bacteroidota;c__Bacteroidia;o__Bacteroidales;f__Bacteroidaceae;g__Bacteroides;s__
A53_L4_303303_idba_bin.101	unique_both	d__Bacteria;p__Firmicutes_A;c__Clostridia;o__Lachnospirales;f__Lachnospiraceae;g__;s__
A53_L4_303303_idba_bin.105	unique_both	d__Bacteria;p__Firmicutes_C;c__Negativicutes;o__Selenomonadales;f__Selenomonadaceae;g__Megamonas;s__Megamonas hypermegale_A
A53_L4_303303_idba_bin.112	unique_both	d__Bacteria;p__Firmicutes_A;c__Clostridia;o__Peptostreptococcales;f__Anaerovoracaceae;g__Eubacterium_M;s__Eubacterium_M sp900540015
A53_L4_303303_idba_bin.113	unique_both	d__Bacteria;p__Firmicutes_A;c__Clostridia;o__Oscillospirales;f__Acutalibacteraceae;g__;s__
A53_L4_303303_idba_bin.119	unique_both	d__Bacteria;p__Desulfobacterota;c__Desulfovibrionia;o__Desulfovibrionales;f__Desulfovibrionaceae;g__Desulfovibrio;s__
A53_L4_303303_idba_bin.121	unique_both	d__Bacteria;p__Firmicutes_A;c__Clostridia;o__Oscillospirales;f__Ruminococcaceae;g__Gemmiger;s__
A53_L4_303303_idba_bin.123	unique_both	d__Bacteria;p__Desulfobacterota;c__Desulfovibrionia;o__Desulfovibrionales;f__Desulfovibrionaceae;g__Desulfovibrio;s__Desulfovibrio piger
A53_L4_303303_idba_bin.130	unique_both	d__Bacteria;p__Firmicutes;c__Bacilli;o__Erysipelotrichales;f__Erysipelotrichaceae;g__Bulleidia;s__
A53_L4_303303_idba_bin.19	unique_both	d__Bacteria;p__Firmicutes_A;c__Clostridia;o__Oscillospirales;f__Oscillospiraceae;g__CAG-110;s__
A53_L4_303303_idba_bin.24	unique_both	d__Bacteria;p__Spirochaetota;c__Spirochaetia;o__Treponematales;f__Treponemataceae;g__;s__
A53_L4_303303_idba_bin.28	unique_both	d__Bacteria;p__Firmicutes_A;c__Clostridia_A;o__Christensenellales;f__DTU072;g__;s__
A53_L4_303303_idba_bin.42	unique_both	d__Bacteria;p__Firmicutes_A;c__Clostridia;o__Oscillospirales;f__Ruminococcaceae;g__Faecalibacterium;s__
A53_L4_303303_idba_bin.45	unique_both	d__Bacteria;p__Bacteroidota;c__Bacteroidia;o__Bacteroidales;f__UBA932;g__RC9;s__
A53_L4_303303_idba_bin.52	unique_both	d__Bacteria;p__Firmicutes_A;c__Clostridia;o__Oscillospirales;f__Acutalibacteraceae;g__UBA737;s__
A53_L4_303303_idba_bin.58	unique_both	d__Bacteria;p__Firmicutes_A;c__Clostridia;o__Oscillospirales;f__Oscillospiraceae;g__UBA5446;s__UBA5446 sp900544295
A53_L4_303303_idba_bin.61	unique_both	d__Bacteria;p__Firmicutes_C;c__Negativicutes;o__Acidaminococcales;f__Acidaminococcaceae;g__Phascolarctobacterium;s__Phascolarctobacterium sp000436095
A53_L4_303303_idba_bin.62	unique_both	d__Bacteria;p__Actinobacteriota;c__Actinomycetia;o__Actinomycetales;f__Bifidobacteriaceae;g__Bifidobacterium;s__Bifidobacterium gallinarum
A53_L4_303303_idba_bin.65	unique_both	d__Archaea;p__Methanobacteriota;c__Methanobacteria;o__Methanobacteriales;f__Methanobacteriaceae;g__Methanobrevibacter_A;s__Methanobrevibacter_A woesei
A53_L4_303303_idba_bin.68	unique_both	d__Bacteria;p__Bacteroidota;c__Bacteroidia;o__Bacteroidales;f__Bacteroidaceae;g__Bacteroides;s__
A54_L1_304304_idba_bin.12	unique_both	d__Bacteria;p__Proteobacteria;c__Gammaproteobacteria;o__Burkholderiales;f__Burkholderiaceae;g__Sutterella;s__Sutterella sp900543805
A54_L1_304304_idba_bin.121	unique_both	d__Bacteria;p__Proteobacteria;c__Alphaproteobacteria;o__RF32;f__;g__;s__
A54_L1_304304_idba_bin.127	unique_both	d__Bacteria;p__Firmicutes_A;c__Clostridia;o__Oscillospirales;f__Ruminococcaceae;g__Faecalibacterium;s__
A54_L1_304304_idba_bin.129	unique_both	d__Bacteria;p__Verrucomicrobiota;c__Kiritimatiellae;o__RFP12;f__W1P29-020;g__W1P29-020;s__
A54_L1_304304_idba_bin.134	unique_both	d__Archaea;p__Methanobacteriota;c__Methanobacteria;o__Methanobacteriales;f__Methanobacteriaceae;g__Methanobrevibacter_A;s__Methanobrevibacter_A woesei
A54_L1_304304_idba_bin.139	unique_both	d__Bacteria;p__Firmicutes_A;c__Clostridia_A;o__Christensenellales;f__CAG-74;g__Firm-11;s__
A54_L1_304304_idba_bin.143	unique_both	d__Bacteria;p__Verrucomicrobiota;c__Verrucomicrobiae;o__Opitutales;f__UBA953;g__W0P29-029;s__
A54_L1_304304_idba_bin.15	unique_both	d__Bacteria;p__Firmicutes_A;c__Clostridia_A;o__Christensenellales;f__CAG-138;g__UBA5394;s__UBA5394 sp003150565
A54_L1_304304_idba_bin.158	unique_both	d__Bacteria;p__Firmicutes_A;c__Clostridia;o__Oscillospirales;f__Oscillospiraceae;g__CAG-110;s__
A54_L1_304304_idba_bin.160	unique_both	d__Bacteria;p__Bacteroidota;c__Bacteroidia;o__Bacteroidales;f__UBA932;g__UBA1232;s__
A54_L1_304304_idba_bin.164	unique_both	d__Bacteria;p__Proteobacteria;c__Alphaproteobacteria;o__Rs-D84;f__Rs-D84;g__Rs-D84;s__
A54_L1_304304_idba_bin.2	unique_both	d__Bacteria;p__Firmicutes_A;c__Clostridia;o__Oscillospirales;f__Oscillospiraceae;g__;s__
A54_L1_304304_idba_bin.27	unique_both	d__Bacteria;p__Bacteroidota;c__Bacteroidia;o__Bacteroidales;f__Bacteroidaceae;g__Prevotella;s__Prevotella sp000435635
A54_L1_304304_idba_bin.36	unique_both	d__Bacteria;p__Bacteroidota;c__Bacteroidia;o__Bacteroidales;f__UBA932;g__RC9;s__
A54_L1_304304_idba_bin.45	unique_both	d__Bacteria;p__Proteobacteria;c__Gammaproteobacteria;o__Enterobacterales;f__Succinivibrionaceae;g__;s__
A54_L1_304304_idba_bin.58	unique_both	d__Bacteria;p__Firmicutes_A;c__Clostridia;o__Lachnospirales;f__Lachnospiraceae;g__Dorea;s__
A54_L1_304304_idba_bin.62	unique_both	d__Bacteria;p__Firmicutes_A;c__Clostridia_A;o__Christensenellales;f__Borkfalkiaceae;g__UMGS1004;s__UMGS1004 sp003343805
A54_L1_304304_idba_bin.71	unique_both	d__Bacteria;p__Bacteroidota;c__Bacteroidia;o__Bacteroidales;f__UBA932;g__RC9;s__
A54_L1_304304_idba_bin.73	unique_both	d__Bacteria;p__Proteobacteria;c__Alphaproteobacteria;o__Rs-D84;f__Rs-D84;g__Rs-D84;s__
A54_L1_304304_idba_bin.75	unique_both	d__Bacteria;p__Bacteroidota;c__Bacteroidia;o__Bacteroidales;f__Paludibacteraceae;g__RUG163;s__
A54_L1_304304_idba_bin.84	unique_both	d__Bacteria;p__Spirochaetota;c__Spirochaetia;o__Spirochaetales;f__UBA9216;g__;s__
A54_L1_304304_idba_bin.94	unique_both	d__Bacteria;p__Firmicutes_A;c__Clostridia;o__Oscillospirales;f__Acutalibacteraceae;g__Eubacterium_R;s__
A55_L2_305305_idba_bin.116	unique_both	d__Bacteria;p__Verrucomicrobiota;c__Kiritimatiellae;o__RFP12;f__W1P29-020;g__W1P29-020;s__
A55_L2_305305_idba_bin.119	unique_both	d__Bacteria;p__Bacteroidota;c__Bacteroidia;o__Bacteroidales;f__Marinifilaceae;g__Butyricimonas;s__
A55_L2_305305_idba_bin.127	unique_both	d__Bacteria;p__Firmicutes_A;c__Clostridia;o__Oscillospirales;f__Acutalibacteraceae;g__UMGS263;s__
A55_L2_305305_idba_bin.13	unique_both	d__Bacteria;p__Firmicutes_A;c__Clostridia;o__Oscillospirales;f__Ruminococcaceae;g__Faecalibacterium;s__
A55_L2_305305_idba_bin.136	unique_both	d__Bacteria;p__Desulfobacterota;c__Desulfovibrionia;o__Desulfovibrionales;f__Desulfovibrionaceae;g__Desulfovibrio;s__
A55_L2_305305_idba_bin.138	unique_both	d__Bacteria;p__Firmicutes_A;c__Clostridia_A;o__Christensenellales;f__CAG-917;g__UMGS1688;s__
A55_L2_305305_idba_bin.144	unique_both	d__Bacteria;p__Cyanobacteria;c__Vampirovibrionia;o__Gastranaerophilales;f__;g__;s__
A55_L2_305305_idba_bin.20	unique_both	d__Bacteria;p__Bacteroidota;c__Bacteroidia;o__Bacteroidales;f__Paludibacteraceae;g__;s__
A55_L2_305305_idba_bin.25	unique_both	d__Bacteria;p__Bacteroidota;c__Bacteroidia;o__Bacteroidales;f__UBA932;g__RC9;s__
A55_L2_305305_idba_bin.27	unique_both	d__Bacteria;p__Proteobacteria;c__Alphaproteobacteria;o__RF32;f__CAG-239;g__CAG-267;s__
A55_L2_305305_idba_bin.30	unique_both	d__Bacteria;p__Firmicutes_A;c__Clostridia_A;o__Christensenellales;f__CAG-917;g__UMGS1688;s__
A55_L2_305305_idba_bin.35	unique_both	d__Bacteria;p__Firmicutes_A;c__Clostridia;o__Oscillospirales;f__Ruminococcaceae;g__Fournierella;s__
A55_L2_305305_idba_bin.40	unique_both	d__Archaea;p__Thermoplasmatota;c__Thermoplasmata;o__Methanomassiliicoccales;f__Methanomethylophilaceae;g__UBA71;s__UBA71 sp006954425
A55_L2_305305_idba_bin.45	unique_both	d__Bacteria;p__Bacteroidota;c__Bacteroidia;o__Bacteroidales;f__Tannerellaceae;g__Parabacteroides;s__
A55_L2_305305_idba_bin.51	unique_both	d__Bacteria;p__Firmicutes_A;c__Clostridia_A;o__Christensenellales;f__CAG-917;g__UMGS1688;s__UMGS1688 sp900554085
A55_L2_305305_idba_bin.58	unique_both	d__Bacteria;p__Firmicutes_A;c__Clostridia;o__Peptostreptococcales;f__Anaerovoracaceae;g__;s__
A55_L2_305305_idba_bin.67	unique_both	d__Bacteria;p__Firmicutes_A;c__Clostridia;o__Oscillospirales;f__Acutalibacteraceae;g__CAG-180;s__
A55_L2_305305_idba_bin.70	unique_both	d__Bacteria;p__Bacteroidota;c__Bacteroidia;o__Bacteroidales;f__UBA932;g__RC9;s__
A55_L2_305305_idba_bin.79	unique_both	d__Bacteria;p__Proteobacteria;c__Gammaproteobacteria;o__Enterobacterales;f__Succinivibrionaceae;g__Anaerobiospirillum;s__
A55_L2_305305_idba_bin.94	unique_both	d__Bacteria;p__Proteobacteria;c__Gammaproteobacteria;o__Enterobacterales;f__Succinivibrionaceae;g__Anaerobiospirillum;s__
A55_L2_305305_idba_bin.99	unique_both	d__Bacteria;p__Firmicutes_A;c__Clostridia_A;o__Christensenellales;f__DTU072;g__CAG-1782;s__
A56_L2_H539_idba_bin.108	unique_both	d__Bacteria;p__Firmicutes_A;c__Clostridia_A;o__Christensenellales;f__CAG-138;g__UBA5394;s__UBA5394 sp900542615
A56_L2_H539_idba_bin.112	unique_both	d__Bacteria;p__Firmicutes_A;c__Clostridia;o__Lachnospirales;f__Lachnospiraceae;g__Dorea;s__Dorea faecis
A56_L2_H539_idba_bin.113	unique_both	d__Bacteria;p__Firmicutes;c__Bacilli;o__Lactobacillales;f__Enterococcaceae;g__Enterococcus_E;s__Enterococcus_E cecorum
A56_L2_H539_idba_bin.124	unique_both	d__Bacteria;p__Bacteroidota;c__Bacteroidia;o__Bacteroidales;f__UBA932;g__CAG-831;s__
A56_L2_H539_idba_bin.126	unique_both	d__Bacteria;p__Firmicutes_A;c__Clostridia_A;o__Christensenellales;f__CAG-917;g__UMGS1688;s__
A56_L2_H539_idba_bin.128	unique_both	d__Bacteria;p__Firmicutes_A;c__Clostridia;o__Peptostreptococcales;f__Anaerovoracaceae;g__Eubacterium_M;s__Eubacterium_M sp900540015
A56_L2_H539_idba_bin.14	unique_both	d__Bacteria;p__Spirochaetota;c__Spirochaetia;o__Treponematales;f__Treponemataceae;g__Treponema_F;s__
A56_L2_H539_idba_bin.15	unique_both	d__Bacteria;p__Firmicutes;c__Bacilli;o__Erysipelotrichales;f__Erysipelotrichaceae;g__;s__
A56_L2_H539_idba_bin.25	unique_both	d__Bacteria;p__Firmicutes_A;c__Clostridia;o__Peptostreptococcales;f__Anaerovoracaceae;g__;s__
A56_L2_H539_idba_bin.29	unique_both	d__Bacteria;p__Firmicutes_A;c__Clostridia_A;o__Christensenellales;f__UBA3700;g__;s__
A56_L2_H539_idba_bin.36	unique_both	d__Bacteria;p__Bacteroidota;c__Bacteroidia;o__Bacteroidales;f__UBA932;g__RC9;s__
A56_L2_H539_idba_bin.39	unique_both	d__Bacteria;p__Firmicutes_A;c__Clostridia;o__Oscillospirales;f__Oscillospiraceae;g__UBA1777;s__
A56_L2_H539_idba_bin.49	unique_both	d__Bacteria;p__Firmicutes_C;c__Negativicutes;o__Acidaminococcales;f__Acidaminococcaceae;g__Phascolarctobacterium;s__Phascolarctobacterium sp000436095
A56_L2_H539_idba_bin.66	unique_both	d__Bacteria;p__Firmicutes;c__Bacilli;o__Lactobacillales;f__Lactobacillaceae;g__Limosilactobacillus;s__Limosilactobacillus ingluviei
A56_L2_H539_idba_bin.72	unique_both	d__Bacteria;p__Firmicutes_A;c__Clostridia;o__Oscillospirales;f__Oscillospiraceae;g__Lawsonibacter;s__Lawsonibacter sp900545895
A56_L2_H539_idba_bin.80	unique_both	d__Archaea;p__Thermoplasmatota;c__Thermoplasmata;o__Methanomassiliicoccales;f__Methanomethylophilaceae;g__MX-02;s__
A56_L2_H539_idba_bin.87	unique_both	d__Bacteria;p__Firmicutes_A;c__Clostridia_A;o__Christensenellales;f__DTU072;g__;s__
A56_L2_H539_idba_bin.90	unique_both	d__Bacteria;p__Firmicutes_A;c__Clostridia_A;o__Christensenellales;f__CAG-917;g__UMGS1688;s__UMGS1688 sp900553825
A57_L4_306306_idba_bin.10	unique_both	d__Bacteria;p__Bacteroidota;c__Bacteroidia;o__Bacteroidales;f__UBA11471;g__UBA11471;s__
A57_L4_306306_idba_bin.103	unique_both	d__Bacteria;p__Bacteroidota;c__Bacteroidia;o__Bacteroidales;f__Tannerellaceae;g__Parabacteroides;s__Parabacteroides sp900552415
A57_L4_306306_idba_bin.110	unique_both	d__Bacteria;p__Firmicutes_A;c__Clostridia_A;o__Christensenellales;f__DTU072;g__;s__
A57_L4_306306_idba_bin.13	unique_both	d__Bacteria;p__Bacteroidota;c__Bacteroidia;o__Bacteroidales;f__Paludibacteraceae;g__RUG163;s__
A57_L4_306306_idba_bin.133	unique_both	d__Bacteria;p__Spirochaetota;c__Spirochaetia;o__Sphaerochaetales;f__Sphaerochaetaceae;g__Spiro-01;s__
A57_L4_306306_idba_bin.3	unique_both	d__Bacteria;p__Bacteroidota;c__Bacteroidia;o__Bacteroidales;f__Bacteroidaceae;g__Phocaeicola;s__
A57_L4_306306_idba_bin.31	unique_both	d__Bacteria;p__Firmicutes_A;c__Clostridia_A;o__Christensenellales;f__UBA3700;g__;s__
A57_L4_306306_idba_bin.33	unique_both	d__Bacteria;p__Synergistota;c__Synergistia;o__Synergistales;f__Synergistaceae;g__An23;s__An23 sp900544635
A57_L4_306306_idba_bin.34	unique_both	d__Bacteria;p__Proteobacteria;c__Gammaproteobacteria;o__Enterobacterales;f__Succinivibrionaceae;g__Anaerobiospirillum;s__
A57_L4_306306_idba_bin.54	unique_both	d__Bacteria;p__Bacteroidota;c__Bacteroidia;o__Bacteroidales;f__Bacteroidaceae;g__Prevotella;s__Prevotella sp000435635
A57_L4_306306_idba_bin.58	unique_both	d__Bacteria;p__Verrucomicrobiota;c__Verrucomicrobiae;o__Opitutales;f__UBA953;g__W0P29-029;s__
A57_L4_306306_idba_bin.6	unique_both	d__Bacteria;p__Firmicutes_A;c__Clostridia;o__Lachnospirales;f__Lachnospiraceae;g__Eisenbergiella;s__
A57_L4_306306_idba_bin.73	not_unique_drep	d__Bacteria;p__Firmicutes_A;c__Clostridia;o__Lachnospirales;f__Lachnospiraceae;g__Blautia;s__
A57_L4_306306_idba_bin.8	unique_both	d__Bacteria;p__Campylobacterota;c__Campylobacteria;o__Campylobacterales;f__Helicobacteraceae;g__Helicobacter_D;s__Helicobacter_D pullorum
A57_L4_306306_idba_bin.85	unique_both	d__Bacteria;p__Bacteroidota;c__Bacteroidia;o__Bacteroidales;f__UBA932;g__RC9;s__
A57_L4_306306_idba_bin.96	unique_both	d__Bacteria;p__Spirochaetota;c__Spirochaetia;o__Sphaerochaetales;f__Sphaerochaetaceae;g__Spiro-01;s__
A58_L2_H540_idba_bin.101	not_unique_drep	d__Bacteria;p__Desulfobacterota;c__Desulfovibrionia;o__Desulfovibrionales;f__Desulfovibrionaceae;g__Desulfovibrio;s__Desulfovibrio sp002159665
A58_L2_H540_idba_bin.102	unique_both	d__Bacteria;p__Bacteroidota;c__Bacteroidia;o__Bacteroidales;f__Bacteroidaceae;g__Phocaeicola;s__
A58_L2_H540_idba_bin.103	unique_both	d__Bacteria;p__Bacteroidota;c__Bacteroidia;o__Bacteroidales;f__UBA932;g__RC9;s__
A58_L2_H540_idba_bin.108	unique_both	d__Bacteria;p__Proteobacteria;c__Alphaproteobacteria;o__Rs-D84;f__Rs-D84;g__Rs-D84;s__
A58_L2_H540_idba_bin.11	unique_both	d__Bacteria;p__Firmicutes;c__Bacilli;o__RF39;f__CAG-611;g__CAG-988;s__CAG-988 sp003149915
A58_L2_H540_idba_bin.124	unique_both	d__Bacteria;p__Proteobacteria;c__Gammaproteobacteria;o__Enterobacterales;f__Succinivibrionaceae;g__Anaerobiospirillum;s__
A58_L2_H540_idba_bin.140	unique_both	d__Bacteria;p__Proteobacteria;c__Alphaproteobacteria;o__RF32;f__CAG-239;g__CAG-495;s__
A58_L2_H540_idba_bin.59	unique_both	d__Bacteria;p__Bacteroidota;c__Bacteroidia;o__Bacteroidales;f__Muribaculaceae;g__CAG-279;s__CAG-279 sp900550025
A58_L2_H540_idba_bin.60	unique_both	d__Bacteria;p__Bacteroidota;c__Bacteroidia;o__Bacteroidales;f__Bacteroidaceae;g__Prevotella;s__Prevotella sp000435635
A58_L2_H540_idba_bin.71	unique_both	d__Archaea;p__Thermoplasmatota;c__Thermoplasmata;o__Methanomassiliicoccales;f__Methanomethylophilaceae;g__UBA71;s__UBA71 sp006954425
A58_L2_H540_idba_bin.75	unique_both	d__Bacteria;p__Bacteroidota;c__Bacteroidia;o__Bacteroidales;f__Tannerellaceae;g__Parabacteroides;s__
A58_L2_H540_idba_bin.8	unique_both	d__Bacteria;p__Actinobacteriota;c__Actinomycetia;o__Actinomycetales;f__Bifidobacteriaceae;g__Bifidobacterium;s__Bifidobacterium ruminantium
A58_L2_H540_idba_bin.82	unique_both	d__Bacteria;p__Firmicutes;c__Bacilli;o__RF39;f__CAG-822;g__CAG-822;s__
A58_L2_H540_idba_bin.91	unique_both	d__Bacteria;p__Bacteroidota;c__Bacteroidia;o__Bacteroidales;f__Rikenellaceae;g__Rikenella;s__Rikenella massiliensis
A58_L2_H540_idba_bin.94	unique_both	d__Bacteria;p__Bacteroidota;c__Bacteroidia;o__Bacteroidales;f__Muribaculaceae;g__CAG-279;s__CAG-279 sp900541555
A58_L2_H540_idba_bin.97	unique_both	d__Bacteria;p__Bacteroidota;c__Bacteroidia;o__Bacteroidales;f__Muribaculaceae;g__;s__
A6_L3_376376_idba_bin.110	unique_both	d__Bacteria;p__Spirochaetota;c__Brachyspirae;o__Brachyspirales;f__Brachyspiraceae;g__Brachyspira;s__
A6_L3_376376_idba_bin.115	unique_both	d__Bacteria;p__Cyanobacteria;c__Vampirovibrionia;o__Gastranaerophilales;f__;g__;s__
A6_L3_376376_idba_bin.128	unique_both	d__Bacteria;p__Spirochaetota;c__Spirochaetia;o__Sphaerochaetales;f__Sphaerochaetaceae;g__Spiro-01;s__
A6_L3_376376_idba_bin.29	unique_both	d__Bacteria;p__Cyanobacteria;c__Vampirovibrionia;o__Gastranaerophilales;f__Gastranaerophilaceae;g__CAG-196;s__
A6_L3_376376_idba_bin.36	unique_both	d__Bacteria;p__Firmicutes_A;c__Clostridia_A;o__Christensenellales;f__UBA3700;g__;s__
A6_L3_376376_idba_bin.39	unique_both	d__Bacteria;p__Proteobacteria;c__Gammaproteobacteria;o__Enterobacterales;f__Succinivibrionaceae;g__Anaerobiospirillum;s__
A6_L3_376376_idba_bin.46	unique_both	d__Bacteria;p__Proteobacteria;c__Gammaproteobacteria;o__Burkholderiales;f__Burkholderiaceae;g__Sutterella;s__
A6_L3_376376_idba_bin.47	unique_both	d__Bacteria;p__Bacteroidota;c__Bacteroidia;o__Bacteroidales;f__Paludibacteraceae;g__;s__
A6_L3_376376_idba_bin.52	unique_both	d__Bacteria;p__Bacteroidota;c__Bacteroidia;o__Bacteroidales;f__UBA11471;g__UBA11471;s__UBA11471 sp900542765
A6_L3_376376_idba_bin.59	unique_both	d__Bacteria;p__Spirochaetota;c__Spirochaetia;o__Sphaerochaetales;f__Sphaerochaetaceae;g__Spiro-01;s__
A6_L3_376376_idba_bin.63	unique_both	d__Bacteria;p__Elusimicrobiota;c__Elusimicrobia;o__Elusimicrobiales;f__Elusimicrobiaceae;g__UBA1436;s__
A6_L3_376376_idba_bin.65	unique_both	d__Bacteria;p__Bacteroidota;c__Bacteroidia;o__Bacteroidales;f__UBA932;g__RC9;s__
A6_L3_376376_idba_bin.69	unique_both	d__Bacteria;p__Elusimicrobiota;c__Elusimicrobia;o__Elusimicrobiales;f__Elusimicrobiaceae;g__UBA1174;s__
A6_L3_376376_idba_bin.7	unique_both	d__Bacteria;p__Cyanobacteria;c__Vampirovibrionia;o__Gastranaerophilales;f__;g__;s__
A6_L3_376376_idba_bin.77	unique_both	d__Bacteria;p__Proteobacteria;c__Alphaproteobacteria;o__Rs-D84;f__Rs-D84;g__Rs-D84;s__Rs-D84 sp900546185
A6_L3_376376_idba_bin.84	unique_both	d__Bacteria;p__Bacteroidota;c__Bacteroidia;o__Bacteroidales;f__UBA932;g__UBA3382;s__
A6_L3_376376_idba_bin.85	unique_both	d__Bacteria;p__Proteobacteria;c__Alphaproteobacteria;o__RF32;f__;g__;s__
A6_L3_376376_idba_bin.90	unique_both	d__Bacteria;p__Bacteroidota;c__Bacteroidia;o__Bacteroidales;f__UBA932;g__RC9;s__
A60_L2_H541_idba_bin.1	unique_both	d__Bacteria;p__Bacteroidota;c__Bacteroidia;o__Bacteroidales;f__Tannerellaceae;g__Parabacteroides;s__Parabacteroides sp000436495
A60_L2_H541_idba_bin.103	unique_both	d__Bacteria;p__Spirochaetota;c__Spirochaetia;o__Sphaerochaetales;f__Sphaerochaetaceae;g__;s__
A60_L2_H541_idba_bin.132	unique_both	d__Bacteria;p__Bacteroidota;c__Bacteroidia;o__Bacteroidales;f__UBA932;g__RC9;s__
A60_L2_H541_idba_bin.154	unique_both	d__Bacteria;p__Firmicutes_A;c__Clostridia_A;o__Christensenellales;f__DTU072;g__;s__
A60_L2_H541_idba_bin.156	unique_both	d__Bacteria;p__Firmicutes;c__Bacilli;o__RFN20;f__CAG-826;g__UBA733;s__
A60_L2_H541_idba_bin.30	unique_both	d__Bacteria;p__Spirochaetota;c__Spirochaetia;o__Sphaerochaetales;f__Sphaerochaetaceae;g__Spiro-01;s__
A60_L2_H541_idba_bin.31	unique_both	d__Bacteria;p__Firmicutes_A;c__Clostridia_A;o__Christensenellales;f__CAG-917;g__UMGS1688;s__
A60_L2_H541_idba_bin.39	unique_both	d__Bacteria;p__Bacteroidota;c__Bacteroidia;o__Bacteroidales;f__Barnesiellaceae;g__Barnesiella;s__Barnesiella sp002159975
A60_L2_H541_idba_bin.47	unique_both	d__Bacteria;p__Bacteroidota;c__Bacteroidia;o__Bacteroidales;f__Marinifilaceae;g__Odoribacter;s__
A60_L2_H541_idba_bin.53	unique_both	d__Bacteria;p__Proteobacteria;c__Gammaproteobacteria;o__Enterobacterales;f__Succinivibrionaceae;g__Anaerobiospirillum;s__
A60_L2_H541_idba_bin.56	unique_both	d__Bacteria;p__Cyanobacteria;c__Vampirovibrionia;o__Gastranaerophilales;f__Gastranaerophilaceae;g__CAG-306;s__
A60_L2_H541_idba_bin.59	unique_both	d__Bacteria;p__Spirochaetota;c__Spirochaetia;o__Treponematales;f__Treponemataceae;g__;s__
A60_L2_H541_idba_bin.61	unique_both	d__Bacteria;p__Bacteroidota;c__Bacteroidia;o__Bacteroidales;f__Paludibacteraceae;g__RUG163;s__
A60_L2_H541_idba_bin.66	unique_both	d__Bacteria;p__Bacteroidota;c__Bacteroidia;o__Bacteroidales;f__UBA932;g__UBA3382;s__
A60_L2_H541_idba_bin.67	unique_both	d__Bacteria;p__Bacteroidota;c__Bacteroidia;o__Bacteroidales;f__Bacteroidaceae;g__Prevotella;s__
A60_L2_H541_idba_bin.82	unique_both	d__Bacteria;p__Desulfobacterota;c__Desulfovibrionia;o__Desulfovibrionales;f__Desulfovibrionaceae;g__Desulfovibrio;s__Desulfovibrio sp002159665
A60_L2_H541_idba_bin.89	unique_both	d__Bacteria;p__Spirochaetota;c__Spirochaetia;o__Spirochaetales;f__UBA9216;g__;s__
A60_L2_H541_idba_bin.90	unique_both	d__Bacteria;p__Bacteroidota;c__Bacteroidia;o__Bacteroidales;f__Bacteroidaceae;g__Prevotella;s__Prevotella copri
A60_L2_H541_idba_bin.93	unique_both	d__Bacteria;p__Proteobacteria;c__Gammaproteobacteria;o__Enterobacterales;f__Succinivibrionaceae;g__Anaerobiospirillum;s__
A61_L1_325325_idba_bin.104	unique_both	d__Bacteria;p__Firmicutes;c__Bacilli;o__RFN20;f__CAG-826;g__UBA733;s__
A61_L1_325325_idba_bin.108	unique_both	d__Bacteria;p__Firmicutes;c__Bacilli;o__RFN20;f__CAG-826;g__UBA4951;s__UBA4951 sp900542595
A61_L1_325325_idba_bin.116	unique_both	d__Bacteria;p__Firmicutes;c__Bacilli;o__RF39;f__CAG-611;g__CAG-988;s__CAG-988 sp003149915
A61_L1_325325_idba_bin.118	unique_both	d__Bacteria;p__Campylobacterota;c__Campylobacteria;o__Campylobacterales;f__Helicobacteraceae;g__Helicobacter_D;s__Helicobacter_D pullorum
A61_L1_325325_idba_bin.133	unique_both	d__Bacteria;p__Proteobacteria;c__Gammaproteobacteria;o__Enterobacterales;f__Succinivibrionaceae;g__Anaerobiospirillum;s__
A61_L1_325325_idba_bin.29	unique_both	d__Bacteria;p__Desulfobacterota;c__Desulfovibrionia;o__Desulfovibrionales;f__Desulfovibrionaceae;g__Desulfovibrio;s__Desulfovibrio sp002159665
A61_L1_325325_idba_bin.37	unique_both	d__Bacteria;p__Deferribacterota;c__Deferribacteres;o__Deferribacterales;f__Mucispirillaceae;g__Mucispirillum;s__
A61_L1_325325_idba_bin.39	unique_both	d__Bacteria;p__Bacteroidota;c__Bacteroidia;o__Bacteroidales;f__Muribaculaceae;g__;s__
A61_L1_325325_idba_bin.60	unique_both	d__Archaea;p__Methanobacteriota;c__Methanobacteria;o__Methanobacteriales;f__Methanobacteriaceae;g__Methanobrevibacter_A;s__Methanobrevibacter_A woesei
A61_L1_325325_idba_bin.67	unique_both	d__Bacteria;p__Verrucomicrobiota;c__Verrucomicrobiae;o__Opitutales;f__CAG-312;g__CAG-312;s__CAG-312 sp900545715
A61_L1_325325_idba_bin.70	unique_both	d__Bacteria;p__Cyanobacteria;c__Vampirovibrionia;o__Gastranaerophilales;f__Gastranaerophilaceae;g__Zag1;s__Zag1 sp900555175
A61_L1_325325_idba_bin.79	unique_both	d__Bacteria;p__Firmicutes_A;c__Clostridia;o__Oscillospirales;f__Acutalibacteraceae;g__CAG-180;s__
A62_L1_378378_idba_bin.108	unique_both	d__Bacteria;p__Spirochaetota;c__Spirochaetia;o__Treponematales;f__Treponemataceae;g__;s__
A62_L1_378378_idba_bin.110	unique_both	d__Bacteria;p__Firmicutes_A;c__Clostridia_A;o__Christensenellales;f__UBA3700;g__;s__
A62_L1_378378_idba_bin.111	unique_both	d__Bacteria;p__Bacteroidota;c__Bacteroidia;o__Bacteroidales;f__Tannerellaceae;g__Parabacteroides;s__Parabacteroides sp900552415
A62_L1_378378_idba_bin.112	unique_both	d__Bacteria;p__Firmicutes_A;c__Clostridia_A;o__Christensenellales;f__UBA4651;g__UBA7867;s__
A62_L1_378378_idba_bin.12	unique_both	d__Bacteria;p__Firmicutes_A;c__Clostridia_A;o__Christensenellales;f__DTU072;g__;s__
A62_L1_378378_idba_bin.28	unique_both	d__Bacteria;p__Bacteroidota;c__Bacteroidia;o__Bacteroidales;f__Rikenellaceae;g__Alistipes;s__Alistipes sp900546065
A62_L1_378378_idba_bin.4	unique_both	d__Bacteria;p__Firmicutes_A;c__Clostridia_A;o__Christensenellales;f__UBA3700;g__;s__
A62_L1_378378_idba_bin.41	unique_both	d__Bacteria;p__Bacteroidota;c__Bacteroidia;o__Bacteroidales;f__UBA932;g__UBA3382;s__UBA3382 sp002159555
A62_L1_378378_idba_bin.44	unique_both	d__Bacteria;p__Firmicutes_A;c__Clostridia_A;o__Christensenellales;f__UBA3700;g__;s__
A62_L1_378378_idba_bin.45	unique_both	d__Bacteria;p__Firmicutes;c__Bacilli;o__RFN20;f__CAG-826;g__UBA4855;s__UBA4855 sp900540365
A62_L1_378378_idba_bin.52	unique_both	d__Bacteria;p__Firmicutes;c__Bacilli;o__Acholeplasmatales;f__Anaeroplasmataceae;g__;s__
A62_L1_378378_idba_bin.6	unique_both	d__Bacteria;p__Proteobacteria;c__Alphaproteobacteria;o__Rs-D84;f__Rs-D84;g__Rs-D84;s__Rs-D84 sp900546185
A62_L1_378378_idba_bin.60	unique_both	d__Bacteria;p__Firmicutes_C;c__Negativicutes;o__Selenomonadales;f__Selenomonadaceae;g__Megamonas;s__Megamonas hypermegale_A
A62_L1_378378_idba_bin.62	unique_both	d__Bacteria;p__Firmicutes;c__Bacilli;o__RFN20;f__CAG-826;g__UBA733;s__
A62_L1_378378_idba_bin.65	unique_both	d__Bacteria;p__Bacteroidota;c__Bacteroidia;o__Bacteroidales;f__UBA932;g__RC9;s__
A62_L1_378378_idba_bin.69	unique_both	d__Bacteria;p__Bacteroidota;c__Bacteroidia;o__Bacteroidales;f__Bacteroidaceae;g__Prevotella;s__Prevotella sp000435635
A62_L1_378378_idba_bin.70	unique_both	d__Bacteria;p__Firmicutes;c__Bacilli;o__RFN20;f__CAG-826;g__UBA4951;s__
A62_L1_378378_idba_bin.74	unique_both	d__Bacteria;p__Bacteroidota;c__Bacteroidia;o__Bacteroidales;f__P3;g__;s__
A62_L1_378378_idba_bin.75	unique_both	d__Bacteria;p__Bacteroidota;c__Bacteroidia;o__Bacteroidales;f__Muribaculaceae;g__CAG-279;s__CAG-279 sp900541555
A62_L1_378378_idba_bin.78	unique_both	d__Bacteria;p__Proteobacteria;c__Gammaproteobacteria;o__Enterobacterales;f__Succinivibrionaceae;g__Anaerobiospirillum;s__
A62_L1_378378_idba_bin.79	unique_both	d__Bacteria;p__Elusimicrobiota;c__Elusimicrobia;o__Elusimicrobiales;f__Elusimicrobiaceae;g__;s__
A62_L1_378378_idba_bin.98	unique_both	d__Bacteria;p__Firmicutes_A;c__Clostridia;o__Lachnospirales;f__Lachnospiraceae;g__Mediterraneibacter;s__Mediterraneibacter sp002314255
A62_L1_378378_idba_bin.99	unique_both	d__Bacteria;p__Proteobacteria;c__Gammaproteobacteria;o__Enterobacterales;f__Succinivibrionaceae;g__Anaerobiospirillum;s__
A64_L1_379379_idba_bin.119	unique_both	d__Bacteria;p__Bacteroidota;c__Bacteroidia;o__Bacteroidales;f__Bacteroidaceae;g__Bacteroides;s__
A64_L1_379379_idba_bin.120	unique_both	d__Bacteria;p__Bacteroidota;c__Bacteroidia;o__Bacteroidales;f__Bacteroidaceae;g__;s__
A64_L1_379379_idba_bin.124	unique_both	d__Bacteria;p__Proteobacteria;c__Gammaproteobacteria;o__Enterobacterales;f__Succinivibrionaceae;g__Anaerobiospirillum;s__
A64_L1_379379_idba_bin.142	unique_both	d__Bacteria;p__Bacteroidota;c__Bacteroidia;o__Bacteroidales;f__Bacteroidaceae;g__CAG-617;s__
A64_L1_379379_idba_bin.149	unique_both	d__Bacteria;p__Firmicutes_A;c__Clostridia;o__Lachnospirales;f__Lachnospiraceae;g__Dorea;s__
A64_L1_379379_idba_bin.161	not_unique_drep	d__Bacteria;p__Bacteroidota;c__Bacteroidia;o__Bacteroidales;f__UBA932;g__RC9;s__
A64_L1_379379_idba_bin.23	unique_both	d__Bacteria;p__Firmicutes;c__Bacilli;o__RFN20;f__CAG-826;g__UBA4951;s__UBA4951 sp900542595
A64_L1_379379_idba_bin.26	unique_both	d__Bacteria;p__Bacteroidota;c__Bacteroidia;o__Bacteroidales;f__P3;g__;s__
A64_L1_379379_idba_bin.40	unique_both	d__Bacteria;p__Actinobacteriota;c__Actinomycetia;o__Actinomycetales;f__Bifidobacteriaceae;g__Bifidobacterium;s__Bifidobacterium gallinarum
A64_L1_379379_idba_bin.57	unique_both	d__Bacteria;p__Bacteroidota;c__Bacteroidia;o__Bacteroidales;f__Paludibacteraceae;g__RUG163;s__
A64_L1_379379_idba_bin.63	unique_both	d__Bacteria;p__Desulfobacterota;c__Desulfovibrionia;o__Desulfovibrionales;f__Desulfovibrionaceae;g__Desulfovibrio;s__Desulfovibrio sp002159665
A64_L1_379379_idba_bin.74	unique_both	d__Bacteria;p__Proteobacteria;c__Gammaproteobacteria;o__Enterobacterales;f__Succinivibrionaceae;g__Anaerobiospirillum;s__
A64_L1_379379_idba_bin.75	unique_both	d__Bacteria;p__Firmicutes_A;c__Clostridia;o__Oscillospirales;f__Ruminococcaceae;g__Ruthenibacterium;s__Ruthenibacterium sp002315015
A64_L1_379379_idba_bin.81	unique_both	d__Bacteria;p__Firmicutes;c__Bacilli;o__Mycoplasmatales;f__Mycoplasmoidaceae;g__Malacoplasma;s__
A65_L4_326326_idba_bin.102	unique_both	d__Bacteria;p__Bacteroidota;c__Bacteroidia;o__Bacteroidales;f__Barnesiellaceae;g__Barnesiella;s__Barnesiella sp002159975
A65_L4_326326_idba_bin.110	unique_both	d__Bacteria;p__Bacteroidota;c__Bacteroidia;o__Bacteroidales;f__Bacteroidaceae;g__Prevotella;s__Prevotella sp000435635
A65_L4_326326_idba_bin.141	unique_both	d__Bacteria;p__Firmicutes_A;c__Clostridia;o__Oscillospirales;f__Oscillospiraceae;g__UBA5446;s__UBA5446 sp900543085
A65_L4_326326_idba_bin.159	unique_both	d__Bacteria;p__Bacteroidota;c__Bacteroidia;o__Bacteroidales;f__Muribaculaceae;g__;s__
A65_L4_326326_idba_bin.160	unique_both	d__Bacteria;p__Bacteroidota;c__Bacteroidia;o__Bacteroidales;f__Bacteroidaceae;g__CAG-462;s__CAG-462 sp900291465
A65_L4_326326_idba_bin.163	unique_both	d__Bacteria;p__Firmicutes;c__Bacilli;o__RFN20;f__CAG-826;g__UBA4951;s__UBA4951 sp900542595
A65_L4_326326_idba_bin.173	unique_both	d__Bacteria;p__Firmicutes_A;c__Clostridia;o__Oscillospirales;f__Acutalibacteraceae;g__CAG-180;s__
A65_L4_326326_idba_bin.28	unique_both	d__Bacteria;p__Bacteroidota;c__Bacteroidia;o__Bacteroidales;f__UBA932;g__UBA3382;s__UBA3382 sp002159555
A65_L4_326326_idba_bin.3	unique_both	d__Bacteria;p__Bacteroidota;c__Bacteroidia;o__Bacteroidales;f__Bacteroidaceae;g__Prevotella;s__
A65_L4_326326_idba_bin.32	unique_both	d__Bacteria;p__Firmicutes;c__Bacilli;o__RFN20;f__CAG-826;g__UBA4855;s__
A65_L4_326326_idba_bin.4	unique_both	d__Bacteria;p__Bacteroidota;c__Bacteroidia;o__Bacteroidales;f__Bacteroidaceae;g__Prevotella;s__
A65_L4_326326_idba_bin.40	unique_both	d__Bacteria;p__Verrucomicrobiota;c__Lentisphaeria;o__Victivallales;f__Victivallaceae;g__Victivallis;s__Victivallis sp900550905
A65_L4_326326_idba_bin.42	unique_both	d__Bacteria;p__Firmicutes_A;c__Clostridia_A;o__Christensenellales;f__CAG-917;g__UMGS1688;s__
A65_L4_326326_idba_bin.46	unique_both	d__Bacteria;p__Verrucomicrobiota;c__Verrucomicrobiae;o__Opitutales;f__CAG-312;g__CAG-312;s__
A65_L4_326326_idba_bin.51	unique_both	d__Archaea;p__Thermoplasmatota;c__Thermoplasmata;o__Methanomassiliicoccales;f__Methanomethylophilaceae;g__UBA71;s__UBA71 sp006954425
A65_L4_326326_idba_bin.52	unique_both	d__Bacteria;p__Bacteroidota;c__Bacteroidia;o__Bacteroidales;f__UBA932;g__RC9;s__
A65_L4_326326_idba_bin.65	unique_both	d__Bacteria;p__Firmicutes_A;c__Clostridia;o__Oscillospirales;f__Acutalibacteraceae;g__Eubacterium_R;s__Eubacterium_R sp000431535
A65_L4_326326_idba_bin.7	unique_both	d__Bacteria;p__Proteobacteria;c__Alphaproteobacteria;o__Rs-D84;f__Rs-D84;g__Rs-D84;s__
A65_L4_326326_idba_bin.80	unique_both	d__Bacteria;p__Desulfobacterota;c__Desulfovibrionia;o__Desulfovibrionales;f__Desulfovibrionaceae;g__Desulfovibrio;s__Desulfovibrio sp002159665
A65_L4_326326_idba_bin.88	unique_both	d__Bacteria;p__Spirochaetota;c__Spirochaetia;o__Treponematales;f__Treponemataceae;g__;s__
A65_L4_326326_idba_bin.93	unique_both	d__Bacteria;p__Firmicutes;c__Bacilli;o__RF39;f__CAG-611;g__CAG-988;s__CAG-988 sp003149915
A67_L2_327327_idba_bin.103	unique_both	d__Bacteria;p__Firmicutes_A;c__Clostridia;o__Lachnospirales;f__Lachnospiraceae;g__Anaerobutyricum;s__
A67_L2_327327_idba_bin.104	unique_both	d__Bacteria;p__Firmicutes;c__Bacilli;o__RFN20;f__CAG-826;g__UBA733;s__
A67_L2_327327_idba_bin.107	unique_both	d__Bacteria;p__Firmicutes;c__Bacilli;o__RFN20;f__CAG-826;g__UBA4855;s__
A67_L2_327327_idba_bin.108	unique_both	d__Bacteria;p__Firmicutes_A;c__Clostridia;o__Oscillospirales;f__Acutalibacteraceae;g__CAG-180;s__
A67_L2_327327_idba_bin.113	unique_both	d__Bacteria;p__Spirochaetota;c__Spirochaetia;o__Treponematales;f__Treponemataceae;g__Treponema_F;s__
A67_L2_327327_idba_bin.120	unique_both	d__Bacteria;p__Actinobacteriota;c__Coriobacteriia;o__Coriobacteriales;f__Atopobiaceae;g__Olsenella_E;s__
A67_L2_327327_idba_bin.128	unique_both	d__Bacteria;p__Proteobacteria;c__Alphaproteobacteria;o__Rs-D84;f__Rs-D84;g__Rs-D84;s__
A67_L2_327327_idba_bin.130	unique_both	d__Bacteria;p__Desulfobacterota;c__Desulfovibrionia;o__Desulfovibrionales;f__Desulfovibrionaceae;g__Desulfovibrio;s__Desulfovibrio sp002159665
A67_L2_327327_idba_bin.135	unique_both	d__Bacteria;p__Bacteroidota;c__Bacteroidia;o__Bacteroidales;f__Marinifilaceae;g__Odoribacter;s__
A67_L2_327327_idba_bin.138	unique_both	d__Bacteria;p__Firmicutes_A;c__Clostridia_A;o__Christensenellales;f__UBA3700;g__;s__
A67_L2_327327_idba_bin.149	unique_both	d__Bacteria;p__Bacteroidota;c__Bacteroidia;o__Bacteroidales;f__Bacteroidaceae;g__Phocaeicola;s__Phocaeicola sp002161765
A67_L2_327327_idba_bin.151	unique_both	d__Bacteria;p__Firmicutes;c__Bacilli;o__RFN20;f__CAG-826;g__UBA4951;s__
A67_L2_327327_idba_bin.153	unique_both	d__Bacteria;p__Firmicutes_A;c__Clostridia;o__Peptostreptococcales;f__Anaerovoracaceae;g__CAG-145;s__
A67_L2_327327_idba_bin.164	unique_both	d__Bacteria;p__Firmicutes_A;c__Clostridia;o__Peptostreptococcales;f__Anaerovoracaceae;g__Eubacterium_M;s__Eubacterium_M sp900540015
A67_L2_327327_idba_bin.173	unique_both	d__Bacteria;p__Bacteroidota;c__Bacteroidia;o__Bacteroidales;f__UBA932;g__UBA3382;s__UBA3382 sp002159555
A67_L2_327327_idba_bin.175	unique_both	d__Bacteria;p__Spirochaetota;c__Spirochaetia;o__Sphaerochaetales;f__Sphaerochaetaceae;g__;s__
A67_L2_327327_idba_bin.184	unique_both	d__Bacteria;p__Bacteroidota;c__Bacteroidia;o__Bacteroidales;f__Rikenellaceae;g__Alistipes;s__Alistipes sp900546065
A67_L2_327327_idba_bin.187	unique_both	d__Bacteria;p__Bacteroidota;c__Bacteroidia;o__Bacteroidales;f__Tannerellaceae;g__Parabacteroides;s__Parabacteroides sp900552415
A67_L2_327327_idba_bin.194	unique_both	d__Bacteria;p__Spirochaetota;c__Spirochaetia;o__Sphaerochaetales;f__Sphaerochaetaceae;g__Spiro-01;s__
A67_L2_327327_idba_bin.195	unique_both	d__Bacteria;p__Firmicutes_A;c__Clostridia_A;o__Christensenellales;f__UBA1242;g__UBA11517;s__
A67_L2_327327_idba_bin.198	unique_both	d__Bacteria;p__Bacteroidota;c__Bacteroidia;o__Bacteroidales;f__Bacteroidaceae;g__Phocaeicola;s__
A67_L2_327327_idba_bin.2	unique_both	d__Bacteria;p__Bacteroidota;c__Bacteroidia;o__Bacteroidales;f__UBA932;g__RC9;s__
A67_L2_327327_idba_bin.208	unique_both	d__Bacteria;p__Firmicutes_A;c__Clostridia;o__Oscillospirales;f__Acutalibacteraceae;g__An200;s__
A67_L2_327327_idba_bin.214	unique_both	d__Bacteria;p__Verrucomicrobiota;c__Lentisphaeria;o__Victivallales;f__UBA1829;g__UBA11452;s__
A67_L2_327327_idba_bin.218	unique_both	d__Bacteria;p__Bacteroidota;c__Bacteroidia;o__Bacteroidales;f__Bacteroidaceae;g__;s__
A67_L2_327327_idba_bin.219	unique_both	d__Bacteria;p__Firmicutes_A;c__Clostridia;o__Oscillospirales;f__Oscillospiraceae;g__UBA9475;s__
A67_L2_327327_idba_bin.224	unique_both	d__Bacteria;p__Desulfobacterota;c__Desulfovibrionia;o__Desulfovibrionales;f__Desulfovibrionaceae;g__Desulfovibrio;s__
A67_L2_327327_idba_bin.240	unique_both	d__Bacteria;p__Firmicutes;c__Bacilli;o__Acholeplasmatales;f__Anaeroplasmataceae;g__;s__
A67_L2_327327_idba_bin.241	unique_both	d__Bacteria;p__Cyanobacteria;c__Vampirovibrionia;o__Gastranaerophilales;f__Gastranaerophilaceae;g__CAG-484;s__
A67_L2_327327_idba_bin.244	unique_both	d__Bacteria;p__Verrucomicrobiota;c__Kiritimatiellae;o__RFP12;f__W1P29-020;g__W1P29-020;s__
A67_L2_327327_idba_bin.248	unique_both	d__Archaea;p__Thermoplasmatota;c__Thermoplasmata;o__Methanomassiliicoccales;f__Methanomethylophilaceae;g__UBA71;s__
A67_L2_327327_idba_bin.251	unique_both	d__Bacteria;p__Proteobacteria;c__Alphaproteobacteria;o__RF32;f__CAG-239;g__CAG-495;s__
A67_L2_327327_idba_bin.253	unique_both	d__Bacteria;p__Bacteroidota;c__Bacteroidia;o__Bacteroidales;f__P3;g__;s__
A67_L2_327327_idba_bin.67	unique_both	d__Bacteria;p__Bacteroidota;c__Bacteroidia;o__Bacteroidales;f__Tannerellaceae;g__Parabacteroides;s__
A67_L2_327327_idba_bin.73	unique_both	d__Bacteria;p__Bacteroidota;c__Bacteroidia;o__Bacteroidales;f__UBA932;g__RC9;s__RC9 sp001915575
A67_L2_327327_idba_bin.79	unique_both	d__Bacteria;p__Cyanobacteria;c__Vampirovibrionia;o__Gastranaerophilales;f__Gastranaerophilaceae;g__Zag1;s__
A67_L2_327327_idba_bin.80	unique_both	d__Bacteria;p__Proteobacteria;c__Gammaproteobacteria;o__Enterobacterales;f__Succinivibrionaceae;g__Anaerobiospirillum;s__
A67_L2_327327_idba_bin.88	unique_both	d__Bacteria;p__Firmicutes_A;c__Clostridia_A;o__Christensenellales;f__CAG-917;g__UMGS1688;s__UMGS1688 sp900544575
A68_L4_309309_idba_bin.100	unique_both	d__Bacteria;p__Firmicutes;c__Bacilli;o__Lactobacillales;f__Lactobacillaceae;g__Ligilactobacillus;s__Ligilactobacillus agilis
A68_L4_309309_idba_bin.105	unique_both	d__Bacteria;p__Proteobacteria;c__Alphaproteobacteria;o__RF32;f__CAG-239;g__CAG-495;s__
A68_L4_309309_idba_bin.112	not_unique_drep	d__Bacteria;p__Bacteroidota;c__Bacteroidia;o__Bacteroidales;f__Marinifilaceae;g__Odoribacter;s__
A68_L4_309309_idba_bin.13	unique_both	d__Bacteria;p__Bacteroidota;c__Bacteroidia;o__Bacteroidales;f__Bacteroidaceae;g__;s__
A68_L4_309309_idba_bin.138	unique_both	d__Bacteria;p__Bacteroidota;c__Bacteroidia;o__Bacteroidales;f__UBA932;g__RC9;s__
A68_L4_309309_idba_bin.142	unique_both	d__Archaea;p__Thermoplasmatota;c__Thermoplasmata;o__Methanomassiliicoccales;f__Methanomethylophilaceae;g__UBA71;s__UBA71 sp006954425
A68_L4_309309_idba_bin.143	unique_both	d__Bacteria;p__Bacteroidota;c__Bacteroidia;o__Bacteroidales;f__P3;g__;s__
A68_L4_309309_idba_bin.36	unique_both	d__Bacteria;p__Cyanobacteria;c__Vampirovibrionia;o__Gastranaerophilales;f__Gastranaerophilaceae;g__CAG-484;s__
A68_L4_309309_idba_bin.47	unique_both	d__Bacteria;p__Proteobacteria;c__Gammaproteobacteria;o__Enterobacterales;f__Succinivibrionaceae;g__Anaerobiospirillum;s__
A68_L4_309309_idba_bin.50	unique_both	d__Bacteria;p__Proteobacteria;c__Gammaproteobacteria;o__Enterobacterales;f__Succinivibrionaceae;g__Anaerobiospirillum;s__
A68_L4_309309_idba_bin.55	unique_both	d__Bacteria;p__Bacteroidota;c__Bacteroidia;o__Bacteroidales;f__UBA932;g__RC9;s__RC9 sp001915575
A68_L4_309309_idba_bin.58	unique_both	d__Bacteria;p__Firmicutes_A;c__Clostridia;o__Oscillospirales;f__Oscillospiraceae;g__CAG-110;s__
A68_L4_309309_idba_bin.60	unique_both	d__Bacteria;p__Bacteroidota;c__Bacteroidia;o__Bacteroidales;f__Muribaculaceae;g__CAG-279;s__CAG-279 sp900550025
A68_L4_309309_idba_bin.61	unique_both	d__Bacteria;p__Firmicutes_A;c__Clostridia;o__Lachnospirales;f__Lachnospiraceae;g__;s__
A68_L4_309309_idba_bin.63	unique_both	d__Bacteria;p__Bacteroidota;c__Bacteroidia;o__Bacteroidales;f__UBA932;g__UBA3382;s__UBA3382 sp002159555
A68_L4_309309_idba_bin.70	unique_both	d__Bacteria;p__Bacteroidota;c__Bacteroidia;o__Bacteroidales;f__Barnesiellaceae;g__Barnesiella;s__Barnesiella sp900538705
A68_L4_309309_idba_bin.71	unique_both	d__Bacteria;p__Bacteroidota;c__Bacteroidia;o__Bacteroidales;f__Bacteroidaceae;g__Prevotella;s__Prevotella copri
A68_L4_309309_idba_bin.74	unique_both	d__Bacteria;p__Firmicutes_A;c__Clostridia;o__Oscillospirales;f__Oscillospiraceae;g__CAG-110;s__
A68_L4_309309_idba_bin.77	unique_both	d__Bacteria;p__Firmicutes;c__Bacilli;o__RFN20;f__CAG-826;g__UBA4951;s__
A68_L4_309309_idba_bin.82	unique_both	d__Bacteria;p__Firmicutes_A;c__Clostridia_A;o__Christensenellales;f__UBA3700;g__;s__
A68_L4_309309_idba_bin.91	unique_both	d__Bacteria;p__Spirochaetota;c__Spirochaetia;o__Treponematales;f__Treponemataceae;g__Treponema_F;s__
A68_L4_309309_idba_bin.98	unique_both	d__Bacteria;p__Bacteroidota;c__Bacteroidia;o__Bacteroidales;f__Bacteroidaceae;g__Prevotella;s__Prevotella sp000435635
A69_L1_310310_idba_bin.10	unique_both	d__Bacteria;p__Desulfobacterota;c__Desulfovibrionia;o__Desulfovibrionales;f__Desulfovibrionaceae;g__Desulfovibrio;s__Desulfovibrio sp002159665
A69_L1_310310_idba_bin.105	unique_both	d__Bacteria;p__Bacteroidota;c__Bacteroidia;o__Bacteroidales;f__Bacteroidaceae;g__Prevotella;s__Prevotella sp000435635
A69_L1_310310_idba_bin.112	unique_both	d__Bacteria;p__Firmicutes_A;c__Clostridia_A;o__Christensenellales;f__CAG-917;g__UMGS1688;s__
A69_L1_310310_idba_bin.131	unique_both	d__Bacteria;p__Deferribacterota;c__Deferribacteres;o__Deferribacterales;f__Mucispirillaceae;g__Mucispirillum;s__
A69_L1_310310_idba_bin.2	unique_both	d__Bacteria;p__Proteobacteria;c__Alphaproteobacteria;o__Rs-D84;f__Rs-D84;g__Rs-D84;s__
A69_L1_310310_idba_bin.48	unique_both	d__Bacteria;p__Bacteroidota;c__Bacteroidia;o__Bacteroidales;f__Bacteroidaceae;g__Prevotella;s__Prevotella sp000431975
A69_L1_310310_idba_bin.56	unique_both	d__Bacteria;p__Proteobacteria;c__Gammaproteobacteria;o__Enterobacterales;f__Succinivibrionaceae;g__Anaerobiospirillum;s__
A69_L1_310310_idba_bin.80	unique_both	d__Bacteria;p__Firmicutes_A;c__Clostridia;o__Oscillospirales;f__Acutalibacteraceae;g__Eubacterium_R;s__Eubacterium_R sp000431535
A69_L1_310310_idba_bin.9	unique_both	d__Bacteria;p__Firmicutes;c__Bacilli;o__RFN20;f__CAG-288;g__CAG-568;s__
A69_L1_310310_idba_bin.90	unique_both	d__Bacteria;p__Firmicutes;c__Bacilli;o__Erysipelotrichales;f__Erysipelotrichaceae;g__Bulleidia;s__
A69_L1_310310_idba_bin.93	unique_both	d__Bacteria;p__Bacteroidota;c__Bacteroidia;o__Bacteroidales;f__UBA932;g__RC9;s__
A69_L1_310310_idba_bin.96	unique_both	d__Bacteria;p__Firmicutes_A;c__Clostridia;o__Oscillospirales;f__Acutalibacteraceae;g__CAG-180;s__
A69_L1_310310_idba_bin.98	unique_both	d__Archaea;p__Thermoplasmatota;c__Thermoplasmata;o__Methanomassiliicoccales;f__Methanomethylophilaceae;g__UBA71;s__UBA71 sp006954425
A7_L3_377377_idba_bin.1	unique_both	d__Bacteria;p__Proteobacteria;c__Gammaproteobacteria;o__Enterobacterales;f__Succinivibrionaceae;g__Anaerobiospirillum;s__
A7_L3_377377_idba_bin.15	unique_both	d__Bacteria;p__Bacteroidota;c__Bacteroidia;o__Bacteroidales;f__Barnesiellaceae;g__Barnesiella;s__Barnesiella sp002159975
A7_L3_377377_idba_bin.18	unique_both	d__Bacteria;p__Firmicutes_C;c__Negativicutes;o__Acidaminococcales;f__Acidaminococcaceae;g__Phascolarctobacterium;s__
A7_L3_377377_idba_bin.27	unique_both	d__Bacteria;p__Firmicutes;c__Bacilli;o__Acholeplasmatales;f__Anaeroplasmataceae;g__;s__
A7_L3_377377_idba_bin.31	unique_both	d__Bacteria;p__Deferribacterota;c__Deferribacteres;o__Deferribacterales;f__Mucispirillaceae;g__Mucispirillum;s__
A7_L3_377377_idba_bin.32	unique_both	d__Bacteria;p__Proteobacteria;c__Alphaproteobacteria;o__Paracaedibacterales;f__UBA11393;g__;s__
A7_L3_377377_idba_bin.43	unique_both	d__Bacteria;p__Bacteroidota;c__Bacteroidia;o__Bacteroidales;f__Rikenellaceae;g__Alistipes;s__Alistipes sp900546065
A7_L3_377377_idba_bin.46	unique_both	d__Bacteria;p__Firmicutes;c__Bacilli;o__Mycoplasmatales;f__Mycoplasmoidaceae;g__Malacoplasma;s__
A70_L1_311311_idba_bin.118	not_unique_drep	d__Bacteria;p__Bacteroidota;c__Bacteroidia;o__Bacteroidales;f__Marinifilaceae;g__Odoribacter;s__
A70_L1_311311_idba_bin.121	unique_both	d__Archaea;p__Thermoplasmatota;c__Thermoplasmata;o__Methanomassiliicoccales;f__Methanomethylophilaceae;g__UBA71;s__UBA71 sp006954425
A70_L1_311311_idba_bin.144	unique_both	d__Bacteria;p__Bacteroidota;c__Bacteroidia;o__Bacteroidales;f__Tannerellaceae;g__Parabacteroides;s__Parabacteroides sp900552415
A70_L1_311311_idba_bin.145	unique_both	d__Bacteria;p__Bacteroidota;c__Bacteroidia;o__Bacteroidales;f__UBA932;g__RC9;s__
A70_L1_311311_idba_bin.149	unique_both	d__Bacteria;p__Proteobacteria;c__Gammaproteobacteria;o__Enterobacterales;f__Succinivibrionaceae;g__Anaerobiospirillum;s__
A70_L1_311311_idba_bin.16	unique_both	d__Bacteria;p__Spirochaetota;c__Spirochaetia;o__;f__;g__;s__
A70_L1_311311_idba_bin.17	unique_both	d__Bacteria;p__Bacteroidota;c__Bacteroidia;o__Bacteroidales;f__UBA932;g__RC9;s__RC9 sp900543205
A70_L1_311311_idba_bin.29	unique_both	d__Bacteria;p__Bacteroidota;c__Bacteroidia;o__Bacteroidales;f__Muribaculaceae;g__;s__
A70_L1_311311_idba_bin.36	unique_both	d__Bacteria;p__Campylobacterota;c__Campylobacteria;o__Campylobacterales;f__Helicobacteraceae;g__Helicobacter_A;s__
A70_L1_311311_idba_bin.5	unique_both	d__Bacteria;p__Spirochaetota;c__Spirochaetia;o__Treponematales;f__Treponemataceae;g__;s__
A70_L1_311311_idba_bin.55	unique_both	d__Bacteria;p__Firmicutes_A;c__Clostridia_A;o__Christensenellales;f__UBA4651;g__UBA7584;s__
A70_L1_311311_idba_bin.63	unique_both	d__Bacteria;p__Bacteroidota;c__Bacteroidia;o__Bacteroidales;f__Muribaculaceae;g__;s__
A70_L1_311311_idba_bin.64	unique_both	d__Bacteria;p__Firmicutes_A;c__Clostridia_A;o__Christensenellales;f__UBA3700;g__;s__
A70_L1_311311_idba_bin.70	unique_both	d__Bacteria;p__Bacteroidota;c__Bacteroidia;o__Bacteroidales;f__Bacteroidaceae;g__Prevotella;s__Prevotella sp000435635
A70_L1_311311_idba_bin.80	unique_both	d__Bacteria;p__Bacteroidota;c__Bacteroidia;o__Bacteroidales;f__Muribaculaceae;g__CAG-279;s__
A70_L1_311311_idba_bin.81	unique_both	d__Bacteria;p__Campylobacterota;c__Campylobacteria;o__Campylobacterales;f__Helicobacteraceae;g__NHYM01;s__
A70_L1_311311_idba_bin.92	unique_both	d__Bacteria;p__Firmicutes_A;c__Clostridia_A;o__Christensenellales;f__UBA3700;g__;s__
A70_L1_311311_idba_bin.98	unique_both	d__Bacteria;p__Proteobacteria;c__Gammaproteobacteria;o__Enterobacterales;f__Succinivibrionaceae;g__Anaerobiospirillum;s__
A71_L2_312312_idba_bin.102	unique_both	d__Bacteria;p__Firmicutes_A;c__Clostridia_A;o__Christensenellales;f__Borkfalkiaceae;g__Borkfalkia;s__
A71_L2_312312_idba_bin.109	unique_both	d__Bacteria;p__Proteobacteria;c__Alphaproteobacteria;o__Rs-D84;f__Rs-D84;g__Rs-D84;s__
A71_L2_312312_idba_bin.110	unique_both	d__Bacteria;p__Bacteroidota;c__Bacteroidia;o__Bacteroidales;f__Tannerellaceae;g__Parabacteroides;s__Parabacteroides sp900552415
A71_L2_312312_idba_bin.113	unique_both	d__Bacteria;p__Bacteroidota;c__Bacteroidia;o__Bacteroidales;f__Rikenellaceae;g__Alistipes;s__Alistipes sp900546065
A71_L2_312312_idba_bin.115	unique_both	d__Bacteria;p__Proteobacteria;c__Alphaproteobacteria;o__RF32;f__CAG-239;g__;s__
A71_L2_312312_idba_bin.117	unique_both	d__Bacteria;p__Proteobacteria;c__Alphaproteobacteria;o__Rs-D84;f__Rs-D84;g__Rs-D84;s__
A71_L2_312312_idba_bin.120	unique_both	d__Bacteria;p__Proteobacteria;c__Gammaproteobacteria;o__Enterobacterales;f__Succinivibrionaceae;g__Anaerobiospirillum;s__
A71_L2_312312_idba_bin.131	unique_both	d__Bacteria;p__Cyanobacteria;c__Vampirovibrionia;o__Gastranaerophilales;f__Gastranaerophilaceae;g__CAG-306;s__
A71_L2_312312_idba_bin.15	unique_both	d__Bacteria;p__Proteobacteria;c__Alphaproteobacteria;o__Rs-D84;f__Rs-D84;g__Rs-D84;s__
A71_L2_312312_idba_bin.151	unique_both	d__Bacteria;p__Firmicutes_A;c__Clostridia_A;o__Christensenellales;f__DTU072;g__;s__
A71_L2_312312_idba_bin.158	unique_both	d__Bacteria;p__Proteobacteria;c__Alphaproteobacteria;o__Rs-D84;f__Rs-D84;g__Rs-D84;s__
A71_L2_312312_idba_bin.159	unique_both	d__Bacteria;p__Proteobacteria;c__Gammaproteobacteria;o__Burkholderiales;f__Burkholderiaceae;g__CAG-521;s__CAG-521 sp000437635
A71_L2_312312_idba_bin.167	unique_both	d__Bacteria;p__Firmicutes_A;c__Clostridia;o__Lachnospirales;f__Lachnospiraceae;g__Dorea;s__Dorea sp900312975
A71_L2_312312_idba_bin.38	unique_both	d__Bacteria;p__Bacteroidota;c__Bacteroidia;o__Bacteroidales;f__P3;g__;s__
A71_L2_312312_idba_bin.42	unique_both	d__Bacteria;p__Firmicutes_A;c__Clostridia_A;o__Christensenellales;f__UBA3700;g__;s__
A71_L2_312312_idba_bin.43	unique_both	d__Bacteria;p__Cyanobacteria;c__Vampirovibrionia;o__Gastranaerophilales;f__Gastranaerophilaceae;g__Zag111;s__
A71_L2_312312_idba_bin.46	unique_both	d__Bacteria;p__Elusimicrobiota;c__Elusimicrobia;o__Elusimicrobiales;f__Elusimicrobiaceae;g__UBA1436;s__
A71_L2_312312_idba_bin.51	unique_both	d__Bacteria;p__Firmicutes_A;c__Clostridia_A;o__Christensenellales;f__UBA3700;g__;s__
A71_L2_312312_idba_bin.52	unique_both	d__Bacteria;p__Bacteroidota;c__Bacteroidia;o__Bacteroidales;f__UBA932;g__RC9;s__
A71_L2_312312_idba_bin.58	unique_both	d__Bacteria;p__Bacteroidota;c__Bacteroidia;o__Bacteroidales;f__Bacteroidaceae;g__CAG-617;s__
A71_L2_312312_idba_bin.65	not_unique_drep	d__Bacteria;p__Firmicutes_A;c__Clostridia;o__Lachnospirales;f__Lachnospiraceae;g__Blautia;s__
A71_L2_312312_idba_bin.66	unique_both	d__Bacteria;p__Proteobacteria;c__Alphaproteobacteria;o__RF32;f__CAG-239;g__51-20;s__
A71_L2_312312_idba_bin.69	unique_both	d__Bacteria;p__Firmicutes_A;c__Clostridia;o__Lachnospirales;f__Lachnospiraceae;g__Mediterraneibacter;s__Mediterraneibacter sp002314255
A71_L2_312312_idba_bin.83	unique_both	d__Bacteria;p__Bacteroidota;c__Bacteroidia;o__Bacteroidales;f__Marinifilaceae;g__Odoribacter;s__
A71_L2_312312_idba_bin.85	unique_both	d__Bacteria;p__Firmicutes_A;c__Clostridia_A;o__Christensenellales;f__UBA3700;g__;s__
A71_L2_312312_idba_bin.87	unique_both	d__Bacteria;p__Bacteroidota;c__Bacteroidia;o__Bacteroidales;f__UBA932;g__RC9;s__
A71_L2_312312_idba_bin.90	unique_both	d__Bacteria;p__Desulfobacterota;c__Desulfovibrionia;o__Desulfovibrionales;f__Desulfovibrionaceae;g__Desulfovibrio;s__Desulfovibrio sp002159665
A71_L2_312312_idba_bin.93	unique_both	d__Bacteria;p__Spirochaetota;c__Spirochaetia;o__Sphaerochaetales;f__Sphaerochaetaceae;g__Spiro-01;s__
A72_L1_313313_idba_bin.1	unique_both	d__Bacteria;p__Bacteroidota;c__Bacteroidia;o__Bacteroidales;f__UBA932;g__RC9;s__
A72_L1_313313_idba_bin.112	unique_both	d__Bacteria;p__Bacteroidota;c__Bacteroidia;o__Bacteroidales;f__Paludibacteraceae;g__;s__
A72_L1_313313_idba_bin.124	not_unique_drep	d__Bacteria;p__Desulfobacterota;c__Desulfovibrionia;o__Desulfovibrionales;f__Desulfovibrionaceae;g__Desulfovibrio;s__Desulfovibrio sp002159665
A72_L1_313313_idba_bin.130	unique_both	d__Bacteria;p__Proteobacteria;c__Gammaproteobacteria;o__Enterobacterales;f__Succinivibrionaceae;g__Anaerobiospirillum;s__
A72_L1_313313_idba_bin.142	unique_both	d__Bacteria;p__Firmicutes_A;c__Clostridia;o__Oscillospirales;f__Ruminococcaceae;g__Faecalibacterium;s__
A72_L1_313313_idba_bin.57	unique_both	d__Bacteria;p__Desulfobacterota;c__Desulfovibrionia;o__Desulfovibrionales;f__Desulfovibrionaceae;g__Desulfovibrio;s__
A72_L1_313313_idba_bin.59	unique_both	d__Bacteria;p__Bacteroidota;c__Bacteroidia;o__Bacteroidales;f__Tannerellaceae;g__Parabacteroides;s__
A72_L1_313313_idba_bin.78	unique_both	d__Bacteria;p__Proteobacteria;c__Gammaproteobacteria;o__Enterobacterales;f__Succinivibrionaceae;g__Succinatimonas;s__
A72_L1_313313_idba_bin.85	unique_both	d__Bacteria;p__Campylobacterota;c__Campylobacteria;o__Campylobacterales;f__Helicobacteraceae;g__Helicobacter_A;s__
A73_L2_314314_idba_bin.126	unique_both	d__Bacteria;p__Firmicutes;c__Bacilli;o__RFN20;f__CAG-826;g__;s__
A73_L2_314314_idba_bin.132	unique_both	d__Bacteria;p__Desulfobacterota;c__Desulfovibrionia;o__Desulfovibrionales;f__Desulfovibrionaceae;g__Desulfovibrio;s__
A73_L2_314314_idba_bin.149	unique_both	d__Bacteria;p__Bacteroidota;c__Bacteroidia;o__Bacteroidales;f__Bacteroidaceae;g__Prevotella;s__Prevotella sp000435635
A73_L2_314314_idba_bin.38	unique_both	d__Bacteria;p__Actinobacteriota;c__Coriobacteriia;o__Coriobacteriales;f__Coriobacteriaceae;g__;s__
A73_L2_314314_idba_bin.55	unique_both	d__Bacteria;p__Campylobacterota;c__Campylobacteria;o__Campylobacterales;f__Campylobacteraceae;g__Campylobacter_D;s__
A73_L2_314314_idba_bin.57	unique_both	d__Bacteria;p__Bacteroidota;c__Bacteroidia;o__Bacteroidales;f__UBA932;g__UBA3382;s__UBA3382 sp002159555
A73_L2_314314_idba_bin.60	unique_both	d__Bacteria;p__Deferribacterota;c__Deferribacteres;o__Deferribacterales;f__Mucispirillaceae;g__Mucispirillum;s__
A73_L2_314314_idba_bin.63	unique_both	d__Bacteria;p__Bacteroidota;c__Bacteroidia;o__Bacteroidales;f__Bacteroidaceae;g__Bacteroides;s__
A74_L1_315315_idba_bin.118	unique_both	d__Bacteria;p__Campylobacterota;c__Campylobacteria;o__Campylobacterales;f__Campylobacteraceae;g__Campylobacter_D;s__Campylobacter_D avium
A74_L1_315315_idba_bin.124	unique_both	d__Bacteria;p__Bacteroidota;c__Bacteroidia;o__Bacteroidales;f__UBA932;g__RC9;s__
A74_L1_315315_idba_bin.131	not_unique_drep	d__Bacteria;p__Bacteroidota;c__Bacteroidia;o__Bacteroidales;f__Marinifilaceae;g__Odoribacter;s__
A74_L1_315315_idba_bin.143	unique_both	d__Bacteria;p__Bacteroidota;c__Bacteroidia;o__Bacteroidales;f__UBA932;g__RC9;s__RC9 sp001915575
A74_L1_315315_idba_bin.153	unique_both	d__Bacteria;p__Bacteroidota;c__Bacteroidia;o__Bacteroidales;f__UBA932;g__RC9;s__
A74_L1_315315_idba_bin.22	unique_both	d__Bacteria;p__Bacteroidota;c__Bacteroidia;o__Bacteroidales;f__Muribaculaceae;g__;s__
A74_L1_315315_idba_bin.51	unique_both	d__Bacteria;p__Bacteroidota;c__Bacteroidia;o__Bacteroidales;f__UBA932;g__RC9;s__
A74_L1_315315_idba_bin.53	unique_both	d__Bacteria;p__Bacteroidota;c__Bacteroidia;o__Bacteroidales;f__Bacteroidaceae;g__CAG-462;s__CAG-462 sp003489705
A74_L1_315315_idba_bin.63	unique_both	d__Bacteria;p__Proteobacteria;c__Gammaproteobacteria;o__Enterobacterales;f__Succinivibrionaceae;g__Anaerobiospirillum;s__
A74_L1_315315_idba_bin.70	unique_both	d__Bacteria;p__Bacteroidota;c__Bacteroidia;o__Bacteroidales;f__UBA932;g__UBA3382;s__UBA3382 sp002159555
A74_L1_315315_idba_bin.78	unique_both	d__Bacteria;p__Firmicutes_A;c__Clostridia;o__Oscillospirales;f__Acutalibacteraceae;g__Eubacterium_R;s__Eubacterium_R sp900539425
A74_L1_315315_idba_bin.81	unique_both	d__Bacteria;p__Desulfobacterota;c__Desulfovibrionia;o__Desulfovibrionales;f__Desulfovibrionaceae;g__Desulfovibrio;s__Desulfovibrio sp002159665
A74_L1_315315_idba_bin.98	unique_both	d__Bacteria;p__Bacteroidota;c__Bacteroidia;o__Bacteroidales;f__Muribaculaceae;g__CAG-279;s__
A75_L1_316316_idba_bin.101	unique_both	d__Bacteria;p__Bacteroidota;c__Bacteroidia;o__Bacteroidales;f__UBA932;g__RC9;s__
A75_L1_316316_idba_bin.109	not_unique_drep	d__Bacteria;p__Bacteroidota;c__Bacteroidia;o__Bacteroidales;f__Marinifilaceae;g__Odoribacter;s__
A75_L1_316316_idba_bin.126	unique_both	d__Bacteria;p__Firmicutes_C;c__Negativicutes;o__Veillonellales;f__Megasphaeraceae;g__Megasphaera;s__Megasphaera stantonii
A75_L1_316316_idba_bin.136	unique_both	d__Bacteria;p__Firmicutes_A;c__Clostridia;o__Lachnospirales;f__Lachnospiraceae;g__Dorea;s__
A75_L1_316316_idba_bin.14	unique_both	d__Bacteria;p__Firmicutes;c__Bacilli;o__Erysipelotrichales;f__Erysipelotrichaceae;g__Bulleidia;s__
A75_L1_316316_idba_bin.15	unique_both	d__Bacteria;p__Bacteroidota;c__Bacteroidia;o__Bacteroidales;f__Barnesiellaceae;g__Barnesiella;s__Barnesiella sp002159975
A75_L1_316316_idba_bin.150	unique_both	d__Bacteria;p__Bacteroidota;c__Bacteroidia;o__Bacteroidales;f__Bacteroidaceae;g__Bacteroides;s__
A75_L1_316316_idba_bin.154	unique_both	d__Bacteria;p__Bacteroidota;c__Bacteroidia;o__Bacteroidales;f__UBA932;g__RC9;s__RC9 sp001915575
A75_L1_316316_idba_bin.155	unique_both	d__Bacteria;p__Proteobacteria;c__Gammaproteobacteria;o__Enterobacterales;f__Succinivibrionaceae;g__Anaerobiospirillum;s__
A75_L1_316316_idba_bin.16	unique_both	d__Bacteria;p__Bacteroidota;c__Bacteroidia;o__Bacteroidales;f__UBA932;g__RC9;s__
A75_L1_316316_idba_bin.163	unique_both	d__Bacteria;p__Bacteroidota;c__Bacteroidia;o__Bacteroidales;f__Bacteroidaceae;g__Prevotellamassilia;s__
A75_L1_316316_idba_bin.164	unique_both	d__Bacteria;p__Firmicutes;c__Bacilli;o__RFN20;f__CAG-826;g__UBA4951;s__UBA4951 sp900542595
A75_L1_316316_idba_bin.171	unique_both	d__Bacteria;p__Proteobacteria;c__Gammaproteobacteria;o__Enterobacterales;f__Succinivibrionaceae;g__Succinatimonas;s__
A75_L1_316316_idba_bin.20	unique_both	d__Bacteria;p__Bacteroidota;c__Bacteroidia;o__Bacteroidales;f__Bacteroidaceae;g__;s__
A75_L1_316316_idba_bin.35	unique_both	d__Bacteria;p__Bacteroidota;c__Bacteroidia;o__Bacteroidales;f__Tannerellaceae;g__Parabacteroides;s__
A75_L1_316316_idba_bin.48	unique_both	d__Bacteria;p__Bacteroidota;c__Bacteroidia;o__Bacteroidales;f__UBA932;g__CAG-831;s__
A75_L1_316316_idba_bin.54	unique_both	d__Bacteria;p__Bacteroidota;c__Bacteroidia;o__Bacteroidales;f__UBA932;g__RC9;s__
A75_L1_316316_idba_bin.62	unique_both	d__Bacteria;p__Firmicutes;c__Bacilli;o__RFN20;f__CAG-288;g__UBA7642;s__
A75_L1_316316_idba_bin.73	unique_both	d__Bacteria;p__Actinobacteriota;c__Actinomycetia;o__Actinomycetales;f__Bifidobacteriaceae;g__Bifidobacterium;s__Bifidobacterium gallinarum
A75_L1_316316_idba_bin.88	unique_both	d__Bacteria;p__Proteobacteria;c__Gammaproteobacteria;o__Enterobacterales;f__Succinivibrionaceae;g__Anaerobiospirillum;s__
A75_L1_316316_idba_bin.89	unique_both	d__Bacteria;p__Firmicutes;c__Bacilli;o__RFN20;f__CAG-826;g__UBA4951;s__
A75_L1_316316_idba_bin.9	unique_both	d__Bacteria;p__Bacteroidota;c__Bacteroidia;o__Bacteroidales;f__UBA932;g__RC9;s__
A76_L1_317317_idba_bin.104	unique_both	d__Bacteria;p__Bacteroidota;c__Bacteroidia;o__Bacteroidales;f__Tannerellaceae;g__Parabacteroides;s__Parabacteroides sp900552415
A76_L1_317317_idba_bin.105	unique_both	d__Bacteria;p__Spirochaetota;c__Spirochaetia;o__Treponematales;f__Treponemataceae;g__;s__
A76_L1_317317_idba_bin.114	unique_both	d__Bacteria;p__Bacteroidota;c__Bacteroidia;o__Bacteroidales;f__UBA932;g__RC9;s__
A76_L1_317317_idba_bin.115	unique_both	d__Bacteria;p__Bacteroidota;c__Bacteroidia;o__Bacteroidales;f__Paludibacteraceae;g__;s__
A76_L1_317317_idba_bin.118	unique_both	d__Bacteria;p__Spirochaetota;c__Spirochaetia;o__Sphaerochaetales;f__Sphaerochaetaceae;g__;s__
A76_L1_317317_idba_bin.119	unique_both	d__Bacteria;p__Bacteroidota;c__Bacteroidia;o__Bacteroidales;f__UBA932;g__RC9;s__
A76_L1_317317_idba_bin.12	unique_both	d__Bacteria;p__Firmicutes_A;c__Clostridia_A;o__Christensenellales;f__UBA3700;g__;s__
A76_L1_317317_idba_bin.140	unique_both	d__Bacteria;p__Bacteroidota;c__Bacteroidia;o__Bacteroidales;f__Bacteroidaceae;g__Prevotella;s__Prevotella sp000435635
A76_L1_317317_idba_bin.142	unique_both	d__Bacteria;p__Spirochaetota;c__Spirochaetia;o__Sphaerochaetales;f__Sphaerochaetaceae;g__Spiro-01;s__
A76_L1_317317_idba_bin.152	unique_both	d__Bacteria;p__Bacteroidota;c__Bacteroidia;o__Bacteroidales;f__UBA932;g__RC9;s__
A76_L1_317317_idba_bin.162	unique_both	d__Bacteria;p__Cyanobacteria;c__Vampirovibrionia;o__Gastranaerophilales;f__Gastranaerophilaceae;g__CAG-306;s__
A76_L1_317317_idba_bin.164	unique_both	d__Bacteria;p__Bacteroidota;c__Bacteroidia;o__Bacteroidales;f__Muribaculaceae;g__CAG-279;s__CAG-279 sp900544305
A76_L1_317317_idba_bin.167	unique_both	d__Bacteria;p__Desulfobacterota;c__Desulfovibrionia;o__Desulfovibrionales;f__Desulfovibrionaceae;g__Desulfovibrio;s__
A76_L1_317317_idba_bin.171	unique_both	d__Bacteria;p__Proteobacteria;c__Alphaproteobacteria;o__RF32;f__CAG-239;g__;s__
A76_L1_317317_idba_bin.194	unique_both	d__Bacteria;p__Bacteroidota;c__Bacteroidia;o__Bacteroidales;f__Rikenellaceae;g__Rikenella;s__Rikenella massiliensis
A76_L1_317317_idba_bin.195	unique_both	d__Bacteria;p__Bacteroidota;c__Bacteroidia;o__Bacteroidales;f__UBA932;g__UBA3382;s__UBA3382 sp002159555
A76_L1_317317_idba_bin.196	unique_both	d__Bacteria;p__Cyanobacteria;c__Vampirovibrionia;o__Gastranaerophilales;f__Gastranaerophilaceae;g__Zag111;s__
A76_L1_317317_idba_bin.198	unique_both	d__Bacteria;p__Bacteroidota;c__Bacteroidia;o__Bacteroidales;f__UBA932;g__RC9;s__RC9 sp001915575
A76_L1_317317_idba_bin.21	unique_both	d__Bacteria;p__Bacteroidota;c__Bacteroidia;o__Bacteroidales;f__Tannerellaceae;g__Parabacteroides;s__Parabacteroides sp000436495
A76_L1_317317_idba_bin.24	unique_both	d__Bacteria;p__Cyanobacteria;c__Vampirovibrionia;o__Gastranaerophilales;f__;g__;s__
A76_L1_317317_idba_bin.27	unique_both	d__Bacteria;p__Firmicutes;c__Bacilli;o__RF39;f__CAG-1000;g__UBA11963;s__
A76_L1_317317_idba_bin.38	unique_both	d__Bacteria;p__Bacteroidota;c__Bacteroidia;o__Bacteroidales;f__Muribaculaceae;g__;s__
A76_L1_317317_idba_bin.49	unique_both	d__Bacteria;p__Firmicutes;c__Bacilli;o__RFN20;f__CAG-826;g__UBA733;s__
A76_L1_317317_idba_bin.55	unique_both	d__Bacteria;p__Firmicutes;c__Bacilli;o__RFN20;f__CAG-826;g__UBA4855;s__UBA4855 sp900540365
A76_L1_317317_idba_bin.61	unique_both	d__Bacteria;p__Deferribacterota;c__Deferribacteres;o__Deferribacterales;f__Mucispirillaceae;g__Mucispirillum;s__
A76_L1_317317_idba_bin.68	unique_both	d__Bacteria;p__Spirochaetota;c__Brachyspirae;o__Brachyspirales;f__Brachyspiraceae;g__Brachyspira;s__Brachyspira pilosicoli
A76_L1_317317_idba_bin.77	unique_both	d__Bacteria;p__Bacteroidota;c__Bacteroidia;o__Bacteroidales;f__Bacteroidaceae;g__Paraprevotella;s__
A76_L1_317317_idba_bin.82	unique_both	d__Bacteria;p__Firmicutes_C;c__Negativicutes;o__Veillonellales;f__Megasphaeraceae;g__Megasphaera;s__Megasphaera stantonii
A76_L1_317317_idba_bin.87	unique_both	d__Bacteria;p__Spirochaetota;c__Spirochaetia;o__Sphaerochaetales;f__Sphaerochaetaceae;g__Spiro-01;s__
A77_L2_318318_idba_bin.113	unique_both	d__Bacteria;p__Firmicutes;c__Bacilli;o__RFN20;f__CAG-449;g__;s__
A77_L2_318318_idba_bin.134	unique_both	d__Bacteria;p__Deferribacterota;c__Deferribacteres;o__Deferribacterales;f__Mucispirillaceae;g__Mucispirillum;s__
A77_L2_318318_idba_bin.16	unique_both	d__Bacteria;p__Bacteroidota;c__Bacteroidia;o__Bacteroidales;f__Tannerellaceae;g__Parabacteroides;s__
A77_L2_318318_idba_bin.2	unique_both	d__Archaea;p__Thermoplasmatota;c__Thermoplasmata;o__Methanomassiliicoccales;f__Methanomethylophilaceae;g__UBA71;s__UBA71 sp006954425
A77_L2_318318_idba_bin.39	not_unique_drep	d__Bacteria;p__Bacteroidota;c__Bacteroidia;o__Bacteroidales;f__Marinifilaceae;g__Odoribacter;s__
A77_L2_318318_idba_bin.4	unique_both	d__Bacteria;p__Bacteroidota;c__Bacteroidia;o__Bacteroidales;f__Rikenellaceae;g__Alistipes;s__Alistipes sp900546065
A77_L2_318318_idba_bin.49	unique_both	d__Bacteria;p__Bacteroidota;c__Bacteroidia;o__Bacteroidales;f__Bacteroidaceae;g__Bacteroides;s__
A77_L2_318318_idba_bin.5	not_unique_drep	d__Bacteria;p__Bacteroidota;c__Bacteroidia;o__Bacteroidales;f__Rikenellaceae;g__Rikenella;s__
A77_L2_318318_idba_bin.55	unique_both	d__Bacteria;p__Firmicutes;c__Bacilli;o__Acholeplasmatales;f__Anaeroplasmataceae;g__;s__
A77_L2_318318_idba_bin.58	unique_both	d__Bacteria;p__Proteobacteria;c__Gammaproteobacteria;o__Enterobacterales;f__Succinivibrionaceae;g__Anaerobiospirillum;s__
A77_L2_318318_idba_bin.6	unique_both	d__Bacteria;p__Bacteroidota;c__Bacteroidia;o__Bacteroidales;f__Tannerellaceae;g__Parabacteroides;s__
A77_L2_318318_idba_bin.93	unique_both	d__Bacteria;p__Bacteroidota;c__Bacteroidia;o__Bacteroidales;f__Rikenellaceae;g__Alistipes_A;s__Alistipes_A sp900545315
A78_L4_353353_idba_bin.1	unique_both	d__Bacteria;p__Bacteroidota;c__Bacteroidia;o__Bacteroidales;f__UBA932;g__RC9;s__
A78_L4_353353_idba_bin.101	unique_both	d__Bacteria;p__Bacteroidota;c__Bacteroidia;o__Bacteroidales;f__Barnesiellaceae;g__Barnesiella;s__Barnesiella sp002159975
A78_L4_353353_idba_bin.103	unique_both	d__Bacteria;p__Spirochaetota;c__Spirochaetia;o__Treponematales;f__Treponemataceae;g__Treponema_F;s__
A78_L4_353353_idba_bin.114	unique_both	d__Bacteria;p__Spirochaetota;c__Spirochaetia;o__Sphaerochaetales;f__Sphaerochaetaceae;g__Spiro-01;s__
A78_L4_353353_idba_bin.116	unique_both	d__Bacteria;p__Proteobacteria;c__Alphaproteobacteria;o__Rs-D84;f__Rs-D84;g__Rs-D84;s__
A78_L4_353353_idba_bin.129	unique_both	d__Bacteria;p__Proteobacteria;c__Gammaproteobacteria;o__Burkholderiales;f__Burkholderiaceae;g__Sutterella;s__Sutterella sp900543805
A78_L4_353353_idba_bin.140	unique_both	d__Bacteria;p__Firmicutes_A;c__Clostridia;o__Lachnospirales;f__Lachnospiraceae;g__Blautia;s__
A78_L4_353353_idba_bin.144	unique_both	d__Bacteria;p__Bacteroidota;c__Bacteroidia;o__Bacteroidales;f__Paludibacteraceae;g__RUG163;s__
A78_L4_353353_idba_bin.146	unique_both	d__Bacteria;p__Bacteroidota;c__Bacteroidia;o__Bacteroidales;f__UBA932;g__UBA3382;s__UBA3382 sp002159555
A78_L4_353353_idba_bin.152	unique_both	d__Bacteria;p__Cyanobacteria;c__Vampirovibrionia;o__Gastranaerophilales;f__Gastranaerophilaceae;g__CAG-306;s__
A78_L4_353353_idba_bin.153	unique_both	d__Bacteria;p__Spirochaetota;c__Spirochaetia;o__Sphaerochaetales;f__Sphaerochaetaceae;g__;s__
A78_L4_353353_idba_bin.158	unique_both	d__Bacteria;p__Bacteroidota;c__Bacteroidia;o__Bacteroidales;f__UBA932;g__RC9;s__
A78_L4_353353_idba_bin.167	unique_both	d__Bacteria;p__Bacteroidota;c__Bacteroidia;o__Bacteroidales;f__Tannerellaceae;g__Parabacteroides;s__Parabacteroides sp900552415
A78_L4_353353_idba_bin.175	unique_both	d__Bacteria;p__Bacteroidota;c__Bacteroidia;o__Bacteroidales;f__UBA932;g__UBA3382;s__
A78_L4_353353_idba_bin.179	unique_both	d__Bacteria;p__Bacteroidota;c__Bacteroidia;o__Bacteroidales;f__Muribaculaceae;g__;s__
A78_L4_353353_idba_bin.24	unique_both	d__Bacteria;p__Bacteroidota;c__Bacteroidia;o__Bacteroidales;f__Rikenellaceae;g__Alistipes;s__Alistipes sp900546065
A78_L4_353353_idba_bin.28	unique_both	d__Bacteria;p__Proteobacteria;c__Gammaproteobacteria;o__Enterobacterales;f__Succinivibrionaceae;g__Anaerobiospirillum;s__
A78_L4_353353_idba_bin.31	unique_both	d__Bacteria;p__Bacteroidota;c__Bacteroidia;o__Bacteroidales;f__Bacteroidaceae;g__;s__
A78_L4_353353_idba_bin.34	unique_both	d__Bacteria;p__Firmicutes_A;c__Clostridia_A;o__Christensenellales;f__CAG-917;g__UMGS1688;s__
A78_L4_353353_idba_bin.5	unique_both	d__Bacteria;p__Firmicutes_A;c__Clostridia_A;o__Christensenellales;f__Borkfalkiaceae;g__UMGS1004;s__UMGS1004 sp003343805
A78_L4_353353_idba_bin.57	unique_both	d__Bacteria;p__Proteobacteria;c__Alphaproteobacteria;o__RF32;f__CAG-239;g__51-20;s__
A78_L4_353353_idba_bin.58	unique_both	d__Bacteria;p__Proteobacteria;c__Alphaproteobacteria;o__Rs-D84;f__Rs-D84;g__Rs-D84;s__
A78_L4_353353_idba_bin.67	unique_both	d__Bacteria;p__Firmicutes;c__Bacilli;o__RFN20;f__CAG-826;g__UBA733;s__
A78_L4_353353_idba_bin.68	unique_both	d__Bacteria;p__Spirochaetota;c__Spirochaetia;o__Spirochaetales;f__UBA9216;g__;s__
A78_L4_353353_idba_bin.75	unique_both	d__Bacteria;p__Bacteroidota;c__Bacteroidia;o__Bacteroidales;f__Tannerellaceae;g__Parabacteroides;s__
A78_L4_353353_idba_bin.8	unique_both	d__Bacteria;p__Firmicutes_A;c__Clostridia_A;o__Christensenellales;f__CAG-917;g__UMGS1688;s__
A78_L4_353353_idba_bin.91	unique_both	d__Bacteria;p__Spirochaetota;c__Spirochaetia;o__Sphaerochaetales;f__Sphaerochaetaceae;g__Spiro-01;s__
A78_L4_353353_idba_bin.94	unique_both	d__Bacteria;p__Bacteroidota;c__Bacteroidia;o__Bacteroidales;f__Muribaculaceae;g__CAG-279;s__
A78_L4_353353_idba_bin.97	unique_both	d__Bacteria;p__Desulfobacterota;c__Desulfovibrionia;o__Desulfovibrionales;f__Desulfovibrionaceae;g__Desulfovibrio;s__Desulfovibrio sp002159665
A79_L4_354354_idba_bin.126	unique_both	d__Bacteria;p__Firmicutes;c__Bacilli;o__RFN20;f__CAG-288;g__UBA7642;s__
A79_L4_354354_idba_bin.137	unique_both	d__Bacteria;p__Bacteroidota;c__Bacteroidia;o__Bacteroidales;f__Muribaculaceae;g__;s__
A79_L4_354354_idba_bin.139	unique_both	d__Bacteria;p__Bacteroidota;c__Bacteroidia;o__Bacteroidales;f__P3;g__;s__
A79_L4_354354_idba_bin.22	unique_both	d__Bacteria;p__Firmicutes;c__Bacilli;o__RFN20;f__CAG-826;g__UBA4951;s__
A79_L4_354354_idba_bin.26	unique_both	d__Bacteria;p__Bacteroidota;c__Bacteroidia;o__Bacteroidales;f__Bacteroidaceae;g__CAG-617;s__CAG-617 sp000431275
A79_L4_354354_idba_bin.59	not_unique_drep	d__Bacteria;p__Proteobacteria;c__Gammaproteobacteria;o__Enterobacterales;f__Enterobacteriaceae;g__Escherichia;s__Escherichia flexneri
A79_L4_354354_idba_bin.65	unique_both	d__Bacteria;p__Bacteroidota;c__Bacteroidia;o__Bacteroidales;f__Tannerellaceae;g__Parabacteroides;s__
A79_L4_354354_idba_bin.67	unique_both	d__Bacteria;p__Bacteroidota;c__Bacteroidia;o__Bacteroidales;f__UBA932;g__RC9;s__
A79_L4_354354_idba_bin.68	unique_both	d__Archaea;p__Thermoplasmatota;c__Thermoplasmata;o__Methanomassiliicoccales;f__Methanomethylophilaceae;g__UBA71;s__UBA71 sp006954425
A79_L4_354354_idba_bin.70	unique_both	d__Bacteria;p__Proteobacteria;c__Gammaproteobacteria;o__Enterobacterales;f__Succinivibrionaceae;g__Anaerobiospirillum;s__
A79_L4_354354_idba_bin.72	unique_both	d__Bacteria;p__Firmicutes;c__Bacilli;o__Lactobacillales;f__Enterococcaceae;g__Enterococcus_E;s__Enterococcus_E cecorum
A79_L4_354354_idba_bin.77	unique_both	d__Bacteria;p__Bacteroidota;c__Bacteroidia;o__Bacteroidales;f__Bacteroidaceae;g__Prevotella;s__Prevotella sp000435635
A79_L4_354354_idba_bin.93	unique_both	d__Bacteria;p__Fusobacteriota;c__Fusobacteriia;o__Fusobacteriales;f__Fusobacteriaceae;g__Fusobacterium_A;s__Fusobacterium_A mortiferum
A79_L4_354354_idba_bin.96	unique_both	d__Bacteria;p__Verrucomicrobiota;c__Lentisphaeria;o__Victivallales;f__Victivallaceae;g__Victivallis;s__
A80_L4_355355_idba_bin.119	unique_both	d__Bacteria;p__Firmicutes_A;c__Clostridia_A;o__Christensenellales;f__Borkfalkiaceae;g__UMGS1004;s__UMGS1004 sp003343805
A80_L4_355355_idba_bin.121	unique_both	d__Bacteria;p__Firmicutes_C;c__Negativicutes;o__Selenomonadales;f__Selenomonadaceae;g__Megamonas;s__Megamonas hypermegale_A
A80_L4_355355_idba_bin.125	unique_both	d__Bacteria;p__Firmicutes_A;c__Clostridia;o__Oscillospirales;f__Acutalibacteraceae;g__Ruminococcus_E;s__
A80_L4_355355_idba_bin.126	unique_both	d__Bacteria;p__Bacteroidota;c__Bacteroidia;o__Bacteroidales;f__Muribaculaceae;g__CAG-279;s__
A80_L4_355355_idba_bin.132	unique_both	d__Bacteria;p__Firmicutes_A;c__Clostridia;o__Oscillospirales;f__Ruminococcaceae;g__Faecalibacterium;s__
A80_L4_355355_idba_bin.138	unique_both	d__Bacteria;p__Firmicutes;c__Bacilli;o__Erysipelotrichales;f__Erysipelotrichaceae;g__Merdibacter;s__
A80_L4_355355_idba_bin.15	unique_both	d__Bacteria;p__Deferribacterota;c__Deferribacteres;o__Deferribacterales;f__Mucispirillaceae;g__Mucispirillum;s__
A80_L4_355355_idba_bin.18	unique_both	d__Bacteria;p__Elusimicrobiota;c__Elusimicrobia;o__Elusimicrobiales;f__Elusimicrobiaceae;g__;s__
A80_L4_355355_idba_bin.19	unique_both	d__Bacteria;p__Bacteroidota;c__Bacteroidia;o__Bacteroidales;f__Muribaculaceae;g__;s__
A80_L4_355355_idba_bin.26	unique_both	d__Bacteria;p__Firmicutes_A;c__Clostridia_A;o__Christensenellales;f__CAG-917;g__UMGS1688;s__
A80_L4_355355_idba_bin.4	unique_both	d__Bacteria;p__Bacteroidota;c__Bacteroidia;o__Bacteroidales;f__Rikenellaceae;g__Alistipes;s__Alistipes sp900544265
A80_L4_355355_idba_bin.44	unique_both	d__Bacteria;p__Bacteroidota;c__Bacteroidia;o__Bacteroidales;f__Bacteroidaceae;g__CAG-617;s__
A80_L4_355355_idba_bin.51	unique_both	d__Bacteria;p__Firmicutes_A;c__Clostridia;o__Oscillospirales;f__Oscillospiraceae;g__Lawsonibacter;s__Lawsonibacter sp002160305
A80_L4_355355_idba_bin.60	unique_both	d__Bacteria;p__Firmicutes_A;c__Clostridia;o__Oscillospirales;f__Acutalibacteraceae;g__UMGS905;s__UMGS905 sp900546735
A80_L4_355355_idba_bin.61	unique_both	d__Bacteria;p__Firmicutes;c__Bacilli;o__RFN20;f__CAG-826;g__UBA733;s__
A80_L4_355355_idba_bin.65	unique_both	d__Bacteria;p__Firmicutes_A;c__Clostridia;o__Peptostreptococcales;f__Anaerovoracaceae;g__;s__
A80_L4_355355_idba_bin.71	not_unique_drep	d__Bacteria;p__Bacteroidota;c__Bacteroidia;o__Bacteroidales;f__Bacteroidaceae;g__Phocaeicola;s__Phocaeicola sp900546095
A80_L4_355355_idba_bin.72	unique_both	d__Bacteria;p__Bacteroidota;c__Bacteroidia;o__Bacteroidales;f__Paludibacteraceae;g__RUG163;s__
A80_L4_355355_idba_bin.83	unique_both	d__Bacteria;p__Firmicutes_C;c__Negativicutes;o__Veillonellales;f__Dialisteraceae;g__UBA1822;s__UBA1822 sp900545365
A80_L4_355355_idba_bin.88	unique_both	d__Bacteria;p__Proteobacteria;c__Gammaproteobacteria;o__Enterobacterales;f__Succinivibrionaceae;g__Anaerobiospirillum;s__
A80_L4_355355_idba_bin.91	unique_both	d__Bacteria;p__Proteobacteria;c__Alphaproteobacteria;o__Rs-D84;f__Rs-D84;g__Rs-D84;s__
A80_L4_355355_idba_bin.97	unique_both	d__Bacteria;p__Firmicutes_C;c__Negativicutes;o__Veillonellales;f__Megasphaeraceae;g__Megasphaera;s__Megasphaera stantonii
A81_L1_356356_idba_bin.31	unique_both	d__Bacteria;p__Bacteroidota;c__Bacteroidia;o__Bacteroidales;f__Bacteroidaceae;g__Prevotella;s__Prevotella sp000435635
A81_L1_356356_idba_bin.37	unique_both	d__Bacteria;p__Firmicutes;c__Bacilli;o__RFN20;f__CAG-288;g__UBA7642;s__
A81_L1_356356_idba_bin.41	unique_both	d__Bacteria;p__Bacteroidota;c__Bacteroidia;o__Bacteroidales;f__Muribaculaceae;g__CAG-279;s__CAG-279 sp900550025
A81_L1_356356_idba_bin.45	unique_both	d__Bacteria;p__Proteobacteria;c__Alphaproteobacteria;o__Rs-D84;f__Rs-D84;g__Rs-D84;s__
A81_L4_356356_idba_bin.125	unique_both	d__Bacteria;p__Firmicutes_A;c__Clostridia;o__Oscillospirales;f__Oscillospiraceae;g__Lawsonibacter;s__Lawsonibacter sp900545895
A81_L4_356356_idba_bin.138	unique_both	d__Bacteria;p__Bacteroidota;c__Bacteroidia;o__Bacteroidales;f__UBA932;g__RC9;s__
A81_L4_356356_idba_bin.33	unique_both	d__Bacteria;p__Firmicutes_A;c__Clostridia;o__Oscillospirales;f__Acutalibacteraceae;g__UMGS905;s__UMGS905 sp900546735
A81_L4_356356_idba_bin.34	unique_both	d__Bacteria;p__Proteobacteria;c__Gammaproteobacteria;o__Enterobacterales;f__Succinivibrionaceae;g__Anaerobiospirillum;s__
A81_L4_356356_idba_bin.38	unique_both	d__Bacteria;p__Proteobacteria;c__Gammaproteobacteria;o__Enterobacterales;f__Succinivibrionaceae;g__;s__
A81_L4_356356_idba_bin.47	not_unique_gtdb	d__Bacteria;p__Actinobacteriota;c__Actinomycetia;o__Actinomycetales;f__Bifidobacteriaceae;g__Bifidobacterium;s__Bifidobacterium anseris
A81_L4_356356_idba_bin.64	unique_both	d__Bacteria;p__Bacteroidota;c__Bacteroidia;o__Bacteroidales;f__Tannerellaceae;g__Parabacteroides;s__
A81_L4_356356_idba_bin.7	unique_both	d__Bacteria;p__Firmicutes_A;c__Clostridia;o__Oscillospirales;f__Acutalibacteraceae;g__UMGS1839;s__UMGS1839 sp900555545
A81_L4_356356_idba_bin.72	unique_both	d__Bacteria;p__Firmicutes_A;c__Clostridia_A;o__Christensenellales;f__CAG-917;g__UMGS1688;s__UMGS1688 sp900544575
A81_L4_356356_idba_bin.84	unique_both	d__Bacteria;p__Proteobacteria;c__Gammaproteobacteria;o__Burkholderiales;f__Burkholderiaceae;g__Duodenibacillus;s__Duodenibacillus sp003472385
A82_L3_357357_idba_bin.18	unique_both	d__Bacteria;p__Cyanobacteria;c__Vampirovibrionia;o__Gastranaerophilales;f__Gastranaerophilaceae;g__Zag1;s__
A82_L4_357357_idba_bin.100	unique_both	d__Bacteria;p__Firmicutes_A;c__Clostridia;o__Oscillospirales;f__Acutalibacteraceae;g__Eubacterium_R;s__Eubacterium_R sp000431535
A82_L4_357357_idba_bin.15	unique_both	d__Bacteria;p__Spirochaetota;c__Spirochaetia;o__Treponematales;f__Treponemataceae;g__Treponema_F;s__
A82_L4_357357_idba_bin.23	unique_both	d__Bacteria;p__Bacteroidota;c__Bacteroidia;o__Bacteroidales;f__Rikenellaceae;g__Alistipes;s__Alistipes sp900546065
A82_L4_357357_idba_bin.50	unique_both	d__Bacteria;p__Desulfobacterota;c__Desulfovibrionia;o__Desulfovibrionales;f__Desulfovibrionaceae;g__Desulfovibrio;s__Desulfovibrio sp002159665
A82_L4_357357_idba_bin.53	unique_both	d__Bacteria;p__Proteobacteria;c__Alphaproteobacteria;o__Rs-D84;f__Rs-D84;g__Rs-D84;s__
A82_L4_357357_idba_bin.76	unique_both	d__Bacteria;p__Bacteroidota;c__Bacteroidia;o__Bacteroidales;f__UBA932;g__UBA3382;s__UBA3382 sp002159555
A82_L4_357357_idba_bin.82	unique_both	d__Bacteria;p__Firmicutes_C;c__Negativicutes;o__Veillonellales;f__Dialisteraceae;g__UBA1822;s__UBA1822 sp900545365
A82_L4_357357_idba_bin.94	unique_both	d__Bacteria;p__Proteobacteria;c__Gammaproteobacteria;o__Burkholderiales;f__Burkholderiaceae;g__CAG-521;s__
A83_L3_358358_idba_bin.102	unique_both	d__Bacteria;p__Bacteroidota;c__Bacteroidia;o__Bacteroidales;f__Bacteroidaceae;g__Bacteroides;s__
A83_L3_358358_idba_bin.2	unique_both	d__Bacteria;p__Bacteroidota;c__Bacteroidia;o__Bacteroidales;f__P3;g__;s__
A83_L3_358358_idba_bin.38	unique_both	d__Bacteria;p__Bacteroidota;c__Bacteroidia;o__Bacteroidales;f__UBA932;g__RC9;s__
A83_L3_358358_idba_bin.47	unique_both	d__Bacteria;p__Bacteroidota;c__Bacteroidia;o__Bacteroidales;f__Muribaculaceae;g__;s__
A83_L3_358358_idba_bin.51	unique_both	d__Bacteria;p__Campylobacterota;c__Campylobacteria;o__Campylobacterales;f__Helicobacteraceae;g__Helicobacter_F;s__Helicobacter_F sp002287135
A83_L3_358358_idba_bin.53	unique_both	d__Bacteria;p__Verrucomicrobiota;c__Verrucomicrobiae;o__Verrucomicrobiales;f__Akkermansiaceae;g__Akkermansia;s__Akkermansia sp900548895
A83_L3_358358_idba_bin.61	unique_both	d__Bacteria;p__Bacteroidota;c__Bacteroidia;o__Bacteroidales;f__Rikenellaceae;g__Alistipes;s__
A83_L3_358358_idba_bin.71	unique_both	d__Bacteria;p__Firmicutes_A;c__Clostridia;o__Lachnospirales;f__Lachnospiraceae;g__14-2;s__
A83_L3_358358_idba_bin.80	unique_both	d__Bacteria;p__Bacteroidota;c__Bacteroidia;o__Bacteroidales;f__UBA932;g__UBA3382;s__UBA3382 sp002159555
A83_L3_358358_idba_bin.88	unique_both	d__Bacteria;p__Cyanobacteria;c__Vampirovibrionia;o__Gastranaerophilales;f__;g__;s__
A83_L4_358358_idba_bin.12	unique_both	d__Bacteria;p__Firmicutes_A;c__Clostridia_A;o__Christensenellales;f__CAG-917;g__UMGS1688;s__
A83_L4_358358_idba_bin.37	unique_both	d__Bacteria;p__Firmicutes;c__Bacilli;o__RFN20;f__CAG-826;g__UBA4855;s__UBA4855 sp900540395
A83_L4_358358_idba_bin.44	unique_both	d__Bacteria;p__Elusimicrobiota;c__Elusimicrobia;o__Elusimicrobiales;f__Elusimicrobiaceae;g__UBA1174;s__
A83_L4_358358_idba_bin.79	unique_both	d__Bacteria;p__Bacteroidota;c__Bacteroidia;o__Bacteroidales;f__Barnesiellaceae;g__Barnesiella;s__Barnesiella sp900542255
A83_L4_358358_idba_bin.85	unique_both	d__Bacteria;p__Bacteroidota;c__Bacteroidia;o__Bacteroidales;f__Bacteroidaceae;g__Bacteroides;s__
A84_L4_359359_idba_bin.10	unique_both	d__Bacteria;p__Desulfobacterota;c__Desulfovibrionia;o__Desulfovibrionales;f__Desulfovibrionaceae;g__Desulfovibrio;s__Desulfovibrio sp002159665
A84_L4_359359_idba_bin.126	unique_both	d__Bacteria;p__Proteobacteria;c__Alphaproteobacteria;o__Rs-D84;f__Rs-D84;g__Rs-D84;s__
A84_L4_359359_idba_bin.13	unique_both	d__Bacteria;p__Campylobacterota;c__Campylobacteria;o__Campylobacterales;f__Campylobacteraceae;g__Campylobacter_D;s__Campylobacter_D avium
A84_L4_359359_idba_bin.130	unique_both	d__Bacteria;p__Bacteroidota;c__Bacteroidia;o__Bacteroidales;f__Paludibacteraceae;g__SFVR01;s__
A84_L4_359359_idba_bin.15	unique_both	d__Bacteria;p__Bacteroidota;c__Bacteroidia;o__Bacteroidales;f__UBA932;g__UBA3382;s__UBA3382 sp002159555
A84_L4_359359_idba_bin.22	unique_both	d__Bacteria;p__Proteobacteria;c__Alphaproteobacteria;o__Rs-D84;f__Rs-D84;g__Rs-D84;s__
A84_L4_359359_idba_bin.30	unique_both	d__Bacteria;p__Bacteroidota;c__Bacteroidia;o__Bacteroidales;f__P3;g__;s__
A84_L4_359359_idba_bin.37	unique_both	d__Bacteria;p__Proteobacteria;c__Alphaproteobacteria;o__RF32;f__CAG-239;g__;s__
A84_L4_359359_idba_bin.38	unique_both	d__Bacteria;p__Firmicutes_A;c__Clostridia_A;o__Christensenellales;f__CAG-917;g__UMGS1688;s__
A84_L4_359359_idba_bin.42	unique_both	d__Bacteria;p__Spirochaetota;c__Spirochaetia;o__Sphaerochaetales;f__Sphaerochaetaceae;g__Spiro-01;s__
A84_L4_359359_idba_bin.44	unique_both	d__Bacteria;p__Firmicutes_A;c__Clostridia;o__Oscillospirales;f__Acutalibacteraceae;g__;s__
A84_L4_359359_idba_bin.45	unique_both	d__Bacteria;p__Bacteroidota;c__Bacteroidia;o__Bacteroidales;f__UBA932;g__RC9;s__
A84_L4_359359_idba_bin.49	unique_both	d__Bacteria;p__Cyanobacteria;c__Vampirovibrionia;o__Gastranaerophilales;f__Gastranaerophilaceae;g__;s__
A84_L4_359359_idba_bin.56	unique_both	d__Bacteria;p__Bacteroidota;c__Bacteroidia;o__Bacteroidales;f__Muribaculaceae;g__CAG-279;s__CAG-279 sp900541555
A84_L4_359359_idba_bin.57	unique_both	d__Bacteria;p__Elusimicrobiota;c__Elusimicrobia;o__Elusimicrobiales;f__Elusimicrobiaceae;g__UBA1436;s__
A84_L4_359359_idba_bin.62	unique_both	d__Bacteria;p__Elusimicrobiota;c__Elusimicrobia;o__Elusimicrobiales;f__Elusimicrobiaceae;g__UBA1436;s__
A84_L4_359359_idba_bin.68	unique_both	d__Bacteria;p__Proteobacteria;c__Gammaproteobacteria;o__Burkholderiales;f__Burkholderiaceae;g__CAG-521;s__CAG-521 sp000437635
A84_L4_359359_idba_bin.69	unique_both	d__Bacteria;p__Proteobacteria;c__Alphaproteobacteria;o__RF32;f__CAG-239;g__CAG-495;s__
A84_L4_359359_idba_bin.76	unique_both	d__Bacteria;p__Proteobacteria;c__Gammaproteobacteria;o__Enterobacterales;f__Succinivibrionaceae;g__Anaerobiospirillum;s__
A84_L4_359359_idba_bin.86	unique_both	d__Bacteria;p__Firmicutes_A;c__Clostridia;o__Oscillospirales;f__Acutalibacteraceae;g__CAG-180;s__
A84_L4_359359_idba_bin.9	unique_both	d__Bacteria;p__Synergistota;c__Synergistia;o__Synergistales;f__Synergistaceae;g__An23;s__An23 sp900544635
A84_L4_359359_idba_bin.95	unique_both	d__Bacteria;p__Bacteroidota;c__Bacteroidia;o__Bacteroidales;f__Rikenellaceae;g__Alistipes;s__Alistipes sp900546065
A85_L1_320320_idba_bin.100	unique_both	d__Bacteria;p__Firmicutes_A;c__Clostridia_A;o__Christensenellales;f__UBA3700;g__;s__
A85_L1_320320_idba_bin.103	unique_both	d__Bacteria;p__Firmicutes_A;c__Clostridia_A;o__Christensenellales;f__UBA3700;g__;s__
A85_L1_320320_idba_bin.104	unique_both	d__Bacteria;p__Firmicutes;c__Bacilli;o__Acholeplasmatales;f__Anaeroplasmataceae;g__;s__
A85_L1_320320_idba_bin.110	unique_both	d__Bacteria;p__Spirochaetota;c__Spirochaetia;o__Sphaerochaetales;f__Sphaerochaetaceae;g__;s__
A85_L1_320320_idba_bin.112	unique_both	d__Bacteria;p__Bacteroidota;c__Bacteroidia;o__Bacteroidales;f__Tannerellaceae;g__Parabacteroides;s__Parabacteroides sp000436495
A85_L1_320320_idba_bin.117	unique_both	d__Bacteria;p__Spirochaetota;c__Spirochaetia;o__Treponematales;f__Treponemataceae;g__Treponema_F;s__
A85_L1_320320_idba_bin.135	unique_both	d__Bacteria;p__Proteobacteria;c__Alphaproteobacteria;o__Rs-D84;f__Rs-D84;g__Rs-D84;s__Rs-D84 sp900546185
A85_L1_320320_idba_bin.15	unique_both	d__Bacteria;p__Spirochaetota;c__Brachyspirae;o__Brachyspirales;f__Brachyspiraceae;g__Brachyspira;s__Brachyspira innocens
A85_L1_320320_idba_bin.19	unique_both	d__Bacteria;p__Proteobacteria;c__Gammaproteobacteria;o__Enterobacterales;f__Succinivibrionaceae;g__Anaerobiospirillum;s__
A85_L1_320320_idba_bin.35	unique_both	d__Bacteria;p__Firmicutes_A;c__Clostridia;o__Oscillospirales;f__Acutalibacteraceae;g__CAG-180;s__CAG-180 sp002314305
A85_L1_320320_idba_bin.39	unique_both	d__Bacteria;p__Spirochaetota;c__Spirochaetia;o__Sphaerochaetales;f__Sphaerochaetaceae;g__Spiro-01;s__
A85_L1_320320_idba_bin.43	unique_both	d__Bacteria;p__Bacteroidota;c__Bacteroidia;o__Bacteroidales;f__UBA932;g__RC9;s__
A85_L1_320320_idba_bin.5	unique_both	d__Bacteria;p__Bacteroidota;c__Bacteroidia;o__Bacteroidales;f__UBA932;g__RC9;s__
A85_L1_320320_idba_bin.53	unique_both	d__Bacteria;p__Bacteroidota;c__Bacteroidia;o__Bacteroidales;f__Rikenellaceae;g__Rikenella;s__Rikenella massiliensis
A85_L1_320320_idba_bin.56	unique_both	d__Bacteria;p__Proteobacteria;c__Alphaproteobacteria;o__Rs-D84;f__Rs-D84;g__Rs-D84;s__
A85_L1_320320_idba_bin.60	unique_both	d__Bacteria;p__Bacteroidota;c__Bacteroidia;o__Bacteroidales;f__Paludibacteraceae;g__RUG163;s__
A85_L1_320320_idba_bin.65	unique_both	d__Bacteria;p__Firmicutes_A;c__Clostridia_A;o__Christensenellales;f__UBA3700;g__;s__
A85_L1_320320_idba_bin.69	unique_both	d__Bacteria;p__Spirochaetota;c__Spirochaetia;o__Spirochaetales;f__UBA9216;g__;s__
A85_L1_320320_idba_bin.70	unique_both	d__Bacteria;p__Firmicutes;c__Bacilli;o__RFN20;f__CAG-826;g__UBA4951;s__
A85_L1_320320_idba_bin.75	unique_both	d__Bacteria;p__Bacteroidota;c__Bacteroidia;o__Bacteroidales;f__Bacteroidaceae;g__Phocaeicola;s__
A85_L1_320320_idba_bin.79	unique_both	d__Bacteria;p__Proteobacteria;c__Gammaproteobacteria;o__Enterobacterales;f__Succinivibrionaceae;g__Anaerobiospirillum;s__
A85_L1_320320_idba_bin.81	unique_both	d__Bacteria;p__Bacteroidota;c__Bacteroidia;o__Bacteroidales;f__Paludibacteraceae;g__;s__
A85_L1_320320_idba_bin.83	unique_both	d__Bacteria;p__Bacteroidota;c__Bacteroidia;o__Bacteroidales;f__Rikenellaceae;g__Alistipes_A;s__Alistipes_A sp900546005
A85_L1_320320_idba_bin.96	unique_both	d__Bacteria;p__Bacteroidota;c__Bacteroidia;o__Bacteroidales;f__Tannerellaceae;g__Parabacteroides;s__Parabacteroides sp900552415
A85_L1_320320_idba_bin.99	unique_both	d__Bacteria;p__Verrucomicrobiota;c__Lentisphaeria;o__Victivallales;f__Victivallaceae;g__Victivallis;s__
A86_L4_360360_idba_bin.129	unique_both	d__Bacteria;p__Cyanobacteria;c__Vampirovibrionia;o__Gastranaerophilales;f__Gastranaerophilaceae;g__Gastranaerophilus;s__
A86_L4_360360_idba_bin.130	unique_both	d__Bacteria;p__Spirochaetota;c__Spirochaetia;o__Treponematales;f__Treponemataceae;g__;s__
A86_L4_360360_idba_bin.131	unique_both	d__Bacteria;p__Firmicutes_A;c__Clostridia_A;o__Christensenellales;f__Borkfalkiaceae;g__Borkfalkia;s__
A86_L4_360360_idba_bin.132	unique_both	d__Bacteria;p__Cyanobacteria;c__Vampirovibrionia;o__Gastranaerophilales;f__;g__;s__
A86_L4_360360_idba_bin.133	unique_both	d__Bacteria;p__Bacteroidota;c__Bacteroidia;o__Bacteroidales;f__UBA932;g__UBA1232;s__
A86_L4_360360_idba_bin.135	unique_both	d__Bacteria;p__Firmicutes_A;c__Clostridia_A;o__Christensenellales;f__CAG-917;g__UMGS1688;s__
A86_L4_360360_idba_bin.136	unique_both	d__Bacteria;p__Firmicutes;c__Bacilli;o__RFN20;f__CAG-288;g__UBA7642;s__
A86_L4_360360_idba_bin.145	unique_both	d__Bacteria;p__Firmicutes_A;c__Clostridia_A;o__Christensenellales;f__DTU072;g__;s__
A86_L4_360360_idba_bin.150	unique_both	d__Bacteria;p__Proteobacteria;c__Alphaproteobacteria;o__RF32;f__CAG-239;g__;s__
A86_L4_360360_idba_bin.151	unique_both	d__Bacteria;p__Bacteroidota;c__Bacteroidia;o__Bacteroidales;f__Bacteroidaceae;g__Phocaeicola;s__
A86_L4_360360_idba_bin.2	unique_both	d__Bacteria;p__Proteobacteria;c__Alphaproteobacteria;o__RF32;f__CAG-239;g__CAG-495;s__
A86_L4_360360_idba_bin.21	unique_both	d__Bacteria;p__Verrucomicrobiota;c__Verrucomicrobiae;o__Opitutales;f__CAG-312;g__CAG-312;s__
A86_L4_360360_idba_bin.27	unique_both	d__Bacteria;p__Cyanobacteria;c__Vampirovibrionia;o__Gastranaerophilales;f__Gastranaerophilaceae;g__;s__
A86_L4_360360_idba_bin.28	unique_both	d__Bacteria;p__Proteobacteria;c__Alphaproteobacteria;o__Rs-D84;f__Rs-D84;g__Rs-D84;s__
A86_L4_360360_idba_bin.38	unique_both	d__Bacteria;p__Proteobacteria;c__Gammaproteobacteria;o__Burkholderiales;f__Burkholderiaceae;g__Sutterella;s__Sutterella sp900543805
A86_L4_360360_idba_bin.39	unique_both	d__Bacteria;p__Firmicutes_A;c__Clostridia_A;o__Christensenellales;f__UBA3700;g__;s__
A86_L4_360360_idba_bin.44	unique_both	d__Bacteria;p__Bacteroidota;c__Bacteroidia;o__Bacteroidales;f__Bacteroidaceae;g__43-108;s__43-108 sp001915545
A86_L4_360360_idba_bin.55	unique_both	d__Bacteria;p__Bacteroidota;c__Bacteroidia;o__Bacteroidales;f__UBA932;g__RC9;s__
A86_L4_360360_idba_bin.71	unique_both	d__Bacteria;p__Spirochaetota;c__Spirochaetia;o__Sphaerochaetales;f__Sphaerochaetaceae;g__Spiro-01;s__
A86_L4_360360_idba_bin.72	unique_both	d__Bacteria;p__Bacteroidota;c__Bacteroidia;o__Bacteroidales;f__Paludibacteraceae;g__RUG163;s__
A86_L4_360360_idba_bin.74	unique_both	d__Bacteria;p__Bacteroidota;c__Bacteroidia;o__Bacteroidales;f__Rikenellaceae;g__Alistipes;s__Alistipes sp900546065
A86_L4_360360_idba_bin.76	unique_both	d__Bacteria;p__Bacteroidota;c__Bacteroidia;o__Bacteroidales;f__Paludibacteraceae;g__;s__
A86_L4_360360_idba_bin.77	unique_both	d__Bacteria;p__Spirochaetota;c__Spirochaetia;o__Sphaerochaetales;f__Sphaerochaetaceae;g__Spiro-01;s__
A86_L4_360360_idba_bin.85	unique_both	d__Bacteria;p__Bacteroidota;c__Bacteroidia;o__Bacteroidales;f__Muribaculaceae;g__CAG-279;s__CAG-279 sp900541555
A86_L4_360360_idba_bin.9	unique_both	d__Bacteria;p__Spirochaetota;c__Spirochaetia;o__Sphaerochaetales;f__Sphaerochaetaceae;g__;s__
A86_L4_360360_idba_bin.95	unique_both	d__Bacteria;p__Bacteroidota;c__Bacteroidia;o__Bacteroidales;f__UBA932;g__RC9;s__
A86_L4_360360_idba_bin.99	unique_both	d__Bacteria;p__Proteobacteria;c__Alphaproteobacteria;o__Rs-D84;f__Rs-D84;g__Rs-D84;s__
A87_L3_361361_idba_bin.1	unique_both	d__Bacteria;p__Proteobacteria;c__Gammaproteobacteria;o__Enterobacterales;f__Succinivibrionaceae;g__Anaerobiospirillum;s__
A87_L3_361361_idba_bin.23	unique_both	d__Bacteria;p__Bacteroidota;c__Bacteroidia;o__Bacteroidales;f__Bacteroidaceae;g__;s__
A87_L3_361361_idba_bin.8	unique_both	d__Bacteria;p__Firmicutes_C;c__Negativicutes;o__Acidaminococcales;f__Acidaminococcaceae;g__Phascolarctobacterium;s__Phascolarctobacterium sp000436095
A87_L4_361361_idba_bin.29	unique_both	d__Bacteria;p__Proteobacteria;c__Alphaproteobacteria;o__RF32;f__CAG-239;g__CAG-495;s__
A87_L4_361361_idba_bin.61	not_unique_drep	d__Bacteria;p__Proteobacteria;c__Gammaproteobacteria;o__Enterobacterales;f__Enterobacteriaceae;g__Escherichia;s__Escherichia flexneri
A87_L4_361361_idba_bin.67	unique_both	d__Bacteria;p__Spirochaetota;c__Spirochaetia;o__Sphaerochaetales;f__Sphaerochaetaceae;g__Spiro-01;s__
A87_L4_361361_idba_bin.86	unique_both	d__Bacteria;p__Firmicutes_A;c__Clostridia;o__Oscillospirales;f__Ruminococcaceae;g__Fournierella;s__Fournierella sp002161595
A88_L2_362362_idba_bin.102	unique_both	d__Bacteria;p__Proteobacteria;c__Gammaproteobacteria;o__Enterobacterales;f__Succinivibrionaceae;g__Anaerobiospirillum;s__
A88_L2_362362_idba_bin.103	unique_both	d__Bacteria;p__Bacteroidota;c__Bacteroidia;o__Bacteroidales;f__UBA932;g__RC9;s__
A88_L2_362362_idba_bin.105	unique_both	d__Bacteria;p__Proteobacteria;c__Alphaproteobacteria;o__RF32;f__CAG-239;g__CAG-495;s__
A88_L2_362362_idba_bin.119	unique_both	d__Bacteria;p__Proteobacteria;c__Alphaproteobacteria;o__Rs-D84;f__Rs-D84;g__Rs-D84;s__
A88_L2_362362_idba_bin.121	unique_both	d__Bacteria;p__Firmicutes_A;c__Clostridia_A;o__Christensenellales;f__UBA3700;g__;s__
A88_L2_362362_idba_bin.128	unique_both	d__Bacteria;p__Firmicutes_A;c__Clostridia_A;o__Christensenellales;f__UBA1242;g__UBA5893;s__
A88_L2_362362_idba_bin.129	unique_both	d__Bacteria;p__Firmicutes_A;c__Clostridia;o__Oscillospirales;f__Acutalibacteraceae;g__CAG-180;s__
A88_L2_362362_idba_bin.133	unique_both	d__Bacteria;p__Bacteroidota;c__Bacteroidia;o__Bacteroidales;f__UBA932;g__RC9;s__RC9 sp900543205
A88_L2_362362_idba_bin.146	unique_both	d__Bacteria;p__Firmicutes_A;c__Clostridia_A;o__Christensenellales;f__UBA3700;g__;s__
A88_L2_362362_idba_bin.148	unique_both	d__Bacteria;p__Firmicutes_A;c__Clostridia_A;o__Christensenellales;f__CAG-917;g__UMGS1688;s__UMGS1688 sp900553825
A88_L2_362362_idba_bin.150	unique_both	d__Bacteria;p__Proteobacteria;c__Alphaproteobacteria;o__RF32;f__CAG-239;g__CAG-495;s__
A88_L2_362362_idba_bin.155	unique_both	d__Bacteria;p__Proteobacteria;c__Gammaproteobacteria;o__Enterobacterales;f__Succinivibrionaceae;g__Anaerobiospirillum;s__
A88_L2_362362_idba_bin.158	unique_both	d__Bacteria;p__Spirochaetota;c__Spirochaetia;o__Sphaerochaetales;f__Sphaerochaetaceae;g__;s__
A88_L2_362362_idba_bin.163	unique_both	d__Bacteria;p__Firmicutes;c__Bacilli;o__RFN20;f__CAG-288;g__UBA6879;s__
A88_L2_362362_idba_bin.165	unique_both	d__Bacteria;p__Synergistota;c__Synergistia;o__Synergistales;f__Synergistaceae;g__An23;s__An23 sp900544635
A88_L2_362362_idba_bin.167	unique_both	d__Bacteria;p__Firmicutes_A;c__Clostridia;o__Lachnospirales;f__Lachnospiraceae;g__Blautia;s__
A88_L2_362362_idba_bin.173	unique_both	d__Bacteria;p__Bacteroidota;c__Bacteroidia;o__Bacteroidales;f__Tannerellaceae;g__Parabacteroides;s__
A88_L2_362362_idba_bin.20	unique_both	d__Bacteria;p__Elusimicrobiota;c__Elusimicrobia;o__Elusimicrobiales;f__Elusimicrobiaceae;g__UBA1436;s__
A88_L2_362362_idba_bin.25	unique_both	d__Bacteria;p__Bacteroidota;c__Bacteroidia;o__Bacteroidales;f__Bacteroidaceae;g__;s__
A88_L2_362362_idba_bin.3	unique_both	d__Bacteria;p__Firmicutes;c__Bacilli;o__RFN20;f__CAG-826;g__;s__
A88_L2_362362_idba_bin.33	unique_both	d__Bacteria;p__Spirochaetota;c__Spirochaetia;o__Treponematales;f__Treponemataceae;g__;s__
A88_L2_362362_idba_bin.45	unique_both	d__Bacteria;p__Firmicutes_A;c__Clostridia_A;o__Christensenellales;f__UBA1242;g__UBA5893;s__
A88_L2_362362_idba_bin.46	unique_both	d__Bacteria;p__Spirochaetota;c__Spirochaetia;o__Sphaerochaetales;f__Sphaerochaetaceae;g__Spiro-01;s__
A88_L2_362362_idba_bin.57	unique_both	d__Bacteria;p__Spirochaetota;c__Spirochaetia;o__Sphaerochaetales;f__Sphaerochaetaceae;g__Spiro-01;s__
A88_L2_362362_idba_bin.80	unique_both	d__Bacteria;p__Desulfobacterota;c__Desulfovibrionia;o__Desulfovibrionales;f__Desulfovibrionaceae;g__Desulfovibrio;s__Desulfovibrio sp002159665
A88_L2_362362_idba_bin.82	unique_both	d__Archaea;p__Halobacteriota;c__Methanomicrobia;o__Methanomicrobiales;f__Methanocorpusculaceae;g__Methanocorpusculum;s__
A88_L2_362362_idba_bin.87	unique_both	d__Bacteria;p__Proteobacteria;c__Gammaproteobacteria;o__Burkholderiales;f__Burkholderiaceae;g__Oxalobacter;s__
A88_L2_362362_idba_bin.92	unique_both	d__Bacteria;p__Firmicutes_A;c__Clostridia_A;o__Christensenellales;f__CAG-917;g__UMGS1688;s__
A89_L4_363363_idba_bin.1	unique_both	d__Bacteria;p__Proteobacteria;c__Alphaproteobacteria;o__RF32;f__CAG-239;g__CAG-495;s__
A89_L4_363363_idba_bin.105	unique_both	d__Bacteria;p__Spirochaetota;c__Spirochaetia;o__;f__;g__;s__
A89_L4_363363_idba_bin.11	unique_both	d__Bacteria;p__Bacteroidota;c__Bacteroidia;o__Bacteroidales;f__Muribaculaceae;g__;s__
A89_L4_363363_idba_bin.118	unique_both	d__Bacteria;p__Desulfobacterota;c__Desulfovibrionia;o__Desulfovibrionales;f__Desulfovibrionaceae;g__Desulfovibrio;s__Desulfovibrio sp002159665
A89_L4_363363_idba_bin.124	unique_both	d__Bacteria;p__Firmicutes_A;c__Clostridia_A;o__Christensenellales;f__UBA1242;g__UMGS687;s__
A89_L4_363363_idba_bin.13	unique_both	d__Bacteria;p__Bacteroidota;c__Bacteroidia;o__Bacteroidales;f__UBA932;g__CAG-831;s__
A89_L4_363363_idba_bin.138	unique_both	d__Bacteria;p__Bacteroidota;c__Bacteroidia;o__Bacteroidales;f__Muribaculaceae;g__CAG-279;s__CAG-279 sp900541555
A89_L4_363363_idba_bin.149	unique_both	d__Bacteria;p__Spirochaetota;c__Spirochaetia;o__Sphaerochaetales;f__Sphaerochaetaceae;g__;s__
A89_L4_363363_idba_bin.150	unique_both	d__Bacteria;p__Bacteroidota;c__Bacteroidia;o__Bacteroidales;f__UBA932;g__RC9;s__
A89_L4_363363_idba_bin.155	unique_both	d__Bacteria;p__Firmicutes_A;c__Clostridia_A;o__Christensenellales;f__DTU072;g__CAG-1782;s__
A89_L4_363363_idba_bin.159	unique_both	d__Bacteria;p__Firmicutes_A;c__Clostridia_A;o__Christensenellales;f__DTU072;g__;s__
A89_L4_363363_idba_bin.166	unique_both	d__Bacteria;p__Firmicutes;c__Bacilli;o__RFN20;f__CAG-826;g__UBA4951;s__
A89_L4_363363_idba_bin.174	unique_both	d__Bacteria;p__Verrucomicrobiota;c__Kiritimatiellae;o__RFP12;f__W1P29-020;g__W1P29-020;s__
A89_L4_363363_idba_bin.183	unique_both	d__Bacteria;p__Bacteroidota;c__Bacteroidia;o__Bacteroidales;f__UBA932;g__UBA3382;s__
A89_L4_363363_idba_bin.184	unique_both	d__Bacteria;p__Proteobacteria;c__Alphaproteobacteria;o__Rs-D84;f__Rs-D84;g__Rs-D84;s__
A89_L4_363363_idba_bin.196	unique_both	d__Bacteria;p__Firmicutes_A;c__Clostridia_A;o__Christensenellales;f__;g__;s__
A89_L4_363363_idba_bin.203	unique_both	d__Bacteria;p__Bacteroidota;c__Bacteroidia;o__Bacteroidales;f__Tannerellaceae;g__Parabacteroides;s__Parabacteroides sp002159645
A89_L4_363363_idba_bin.205	unique_both	d__Bacteria;p__Spirochaetota;c__Spirochaetia;o__Sphaerochaetales;f__Sphaerochaetaceae;g__Spiro-01;s__
A89_L4_363363_idba_bin.207	unique_both	d__Bacteria;p__Proteobacteria;c__Alphaproteobacteria;o__Rs-D84;f__Rs-D84;g__Rs-D84;s__
A89_L4_363363_idba_bin.36	unique_both	d__Bacteria;p__Firmicutes;c__Bacilli;o__RFN20;f__CAG-826;g__UBA4855;s__
A89_L4_363363_idba_bin.40	unique_both	d__Bacteria;p__Bacteroidota;c__Bacteroidia;o__Bacteroidales;f__Bacteroidaceae;g__Phocaeicola;s__
A89_L4_363363_idba_bin.41	unique_both	d__Bacteria;p__Bacteroidota;c__Bacteroidia;o__Bacteroidales;f__Bacteroidaceae;g__Bacteroides;s__
A89_L4_363363_idba_bin.52	unique_both	d__Bacteria;p__Bacteroidota;c__Bacteroidia;o__Bacteroidales;f__UBA932;g__RC9;s__
A89_L4_363363_idba_bin.57	unique_both	d__Bacteria;p__Bacteroidota;c__Bacteroidia;o__Bacteroidales;f__Tannerellaceae;g__Parabacteroides;s__Parabacteroides sp900547435
A89_L4_363363_idba_bin.58	unique_both	d__Bacteria;p__Bacteroidota;c__Bacteroidia;o__Bacteroidales;f__Bacteroidaceae;g__Prevotella;s__Prevotella sp000435635
A89_L4_363363_idba_bin.66	unique_both	d__Bacteria;p__Bacteroidota;c__Bacteroidia;o__Bacteroidales;f__Bacteroidaceae;g__Prevotella;s__
A89_L4_363363_idba_bin.7	unique_both	d__Bacteria;p__Cyanobacteria;c__Vampirovibrionia;o__Gastranaerophilales;f__Gastranaerophilaceae;g__Zag1;s__
A89_L4_363363_idba_bin.75	unique_both	d__Bacteria;p__Cyanobacteria;c__Vampirovibrionia;o__Gastranaerophilales;f__Gastranaerophilaceae;g__CAG-306;s__
A89_L4_363363_idba_bin.79	unique_both	d__Bacteria;p__Cyanobacteria;c__Vampirovibrionia;o__Gastranaerophilales;f__;g__;s__
A89_L4_363363_idba_bin.89	unique_both	d__Bacteria;p__Bacteroidota;c__Bacteroidia;o__Bacteroidales;f__Tannerellaceae;g__Parabacteroides;s__
A89_L4_363363_idba_bin.93	unique_both	d__Bacteria;p__Firmicutes_A;c__Clostridia_A;o__Christensenellales;f__CAG-917;g__UMGS1688;s__UMGS1688 sp900554085
A89_L4_363363_idba_bin.98	unique_both	d__Bacteria;p__Bacteroidota;c__Bacteroidia;o__Bacteroidales;f__Bacteroidaceae;g__OM05-12;s__
A9_L1_378378_idba_bin.108	unique_both	d__Bacteria;p__Firmicutes_A;c__Clostridia_A;o__Christensenellales;f__Borkfalkiaceae;g__UMGS1004;s__
A9_L1_378378_idba_bin.109	unique_both	d__Bacteria;p__Bacteroidota;c__Bacteroidia;o__Bacteroidales;f__UBA932;g__UBA1232;s__
A9_L1_378378_idba_bin.119	unique_both	d__Bacteria;p__Firmicutes_A;c__Clostridia_A;o__Christensenellales;f__UBA3700;g__;s__
A9_L1_378378_idba_bin.125	unique_both	d__Bacteria;p__Spirochaetota;c__Spirochaetia;o__Sphaerochaetales;f__Sphaerochaetaceae;g__;s__
A9_L1_378378_idba_bin.139	unique_both	d__Bacteria;p__Spirochaetota;c__Spirochaetia;o__Treponematales;f__Treponemataceae;g__;s__
A9_L1_378378_idba_bin.146	unique_both	d__Bacteria;p__Spirochaetota;c__Spirochaetia;o__Sphaerochaetales;f__Sphaerochaetaceae;g__;s__
A9_L1_378378_idba_bin.148	unique_both	d__Bacteria;p__Firmicutes_A;c__Clostridia_A;o__Christensenellales;f__;g__;s__
A9_L1_378378_idba_bin.151	unique_both	d__Bacteria;p__Firmicutes_A;c__Clostridia_A;o__Christensenellales;f__DTU072;g__;s__
A9_L1_378378_idba_bin.153	unique_both	d__Bacteria;p__Verrucomicrobiota;c__Kiritimatiellae;o__RFP12;f__W1P29-020;g__W1P29-020;s__
A9_L1_378378_idba_bin.17	unique_both	d__Bacteria;p__Firmicutes_A;c__Clostridia_A;o__Christensenellales;f__UBA3700;g__;s__
A9_L1_378378_idba_bin.19	unique_both	d__Archaea;p__Thermoplasmatota;c__Thermoplasmata;o__Methanomassiliicoccales;f__Methanomethylophilaceae;g__UBA71;s__
A9_L1_378378_idba_bin.2	unique_both	d__Bacteria;p__Firmicutes_C;c__Negativicutes;o__Acidaminococcales;f__Acidaminococcaceae;g__Phascolarctobacterium;s__
A9_L1_378378_idba_bin.23	unique_both	d__Bacteria;p__Bacteroidota;c__Bacteroidia;o__Bacteroidales;f__UBA932;g__RC9;s__
A9_L1_378378_idba_bin.30	unique_both	d__Bacteria;p__Firmicutes_A;c__Clostridia_A;o__Christensenellales;f__DTU072;g__;s__
A9_L1_378378_idba_bin.34	unique_both	d__Bacteria;p__Proteobacteria;c__Gammaproteobacteria;o__Burkholderiales;f__Burkholderiaceae;g__Sutterella;s__
A9_L1_378378_idba_bin.40	unique_both	d__Bacteria;p__Cyanobacteria;c__Vampirovibrionia;o__Gastranaerophilales;f__Gastranaerophilaceae;g__;s__
A9_L1_378378_idba_bin.43	unique_both	d__Bacteria;p__Cyanobacteria;c__Vampirovibrionia;o__Gastranaerophilales;f__;g__;s__
A9_L1_378378_idba_bin.48	unique_both	d__Bacteria;p__Verrucomicrobiota;c__Verrucomicrobiae;o__Verrucomicrobiales;f__Akkermansiaceae;g__Akkermansia;s__
A9_L1_378378_idba_bin.52	unique_both	d__Bacteria;p__Verrucomicrobiota;c__Verrucomicrobiae;o__Opitutales;f__UBA953;g__W0P29-029;s__
A9_L1_378378_idba_bin.54	unique_both	d__Bacteria;p__Firmicutes_A;c__Clostridia_A;o__Christensenellales;f__Borkfalkiaceae;g__Borkfalkia;s__
A9_L1_378378_idba_bin.55	unique_both	d__Bacteria;p__Spirochaetota;c__Spirochaetia;o__Sphaerochaetales;f__Sphaerochaetaceae;g__Spiro-01;s__
A9_L1_378378_idba_bin.60	unique_both	d__Bacteria;p__Bacteroidota;c__Bacteroidia;o__Bacteroidales;f__UBA932;g__RC9;s__
A9_L1_378378_idba_bin.61	unique_both	d__Bacteria;p__Bacteroidota;c__Bacteroidia;o__Bacteroidales;f__Muribaculaceae;g__CAG-279;s__CAG-279 sp900541555
A9_L1_378378_idba_bin.62	unique_both	d__Bacteria;p__Firmicutes_A;c__Clostridia_A;o__Christensenellales;f__DTU072;g__;s__
A9_L1_378378_idba_bin.71	unique_both	d__Bacteria;p__Bacteroidota;c__Bacteroidia;o__Bacteroidales;f__P3;g__;s__
A9_L1_378378_idba_bin.72	unique_both	d__Bacteria;p__Firmicutes_A;c__Clostridia_A;o__Christensenellales;f__Borkfalkiaceae;g__;s__
A9_L1_378378_idba_bin.79	unique_both	d__Bacteria;p__Firmicutes_A;c__Clostridia_A;o__Christensenellales;f__CAG-917;g__UMGS1688;s__UMGS1688 sp900553825
A9_L1_378378_idba_bin.88	unique_both	d__Bacteria;p__Proteobacteria;c__Alphaproteobacteria;o__Rs-D84;f__Rs-D84;g__Rs-D84;s__
A9_L1_378378_idba_bin.89	unique_both	d__Bacteria;p__Desulfobacterota;c__Desulfovibrionia;o__Desulfovibrionales;f__Desulfovibrionaceae;g__Desulfovibrio;s__
A9_L1_378378_idba_bin.91	unique_both	d__Bacteria;p__Bacteroidota;c__Bacteroidia;o__Bacteroidales;f__Paludibacteraceae;g__RUG163;s__
A9_L1_378378_idba_bin.95	unique_both	d__Bacteria;p__Bacteroidota;c__Bacteroidia;o__Bacteroidales;f__Bacteroidaceae;g__Phocaeicola;s__
A90_L2_364364_idba_bin.23	unique_both	d__Bacteria;p__Proteobacteria;c__Gammaproteobacteria;o__Burkholderiales;f__Burkholderiaceae;g__Duodenibacillus;s__Duodenibacillus sp003472385
A90_L2_364364_idba_bin.30	unique_both	d__Bacteria;p__Desulfobacterota;c__Desulfovibrionia;o__Desulfovibrionales;f__Desulfovibrionaceae;g__Desulfovibrio;s__Desulfovibrio sp900556755
A90_L2_364364_idba_bin.31	unique_both	d__Bacteria;p__Bacteroidota;c__Bacteroidia;o__Bacteroidales;f__Bacteroidaceae;g__Bacteroides;s__Bacteroides intestinalis
A90_L2_364364_idba_bin.32	unique_both	d__Bacteria;p__Firmicutes_A;c__Clostridia_A;o__Christensenellales;f__UBA3700;g__;s__
A90_L2_364364_idba_bin.39	unique_both	d__Bacteria;p__Firmicutes_A;c__Clostridia;o__Oscillospirales;f__Ruminococcaceae;g__Gemmiger_A;s__Gemmiger_A sp002160955
A90_L2_364364_idba_bin.4	unique_both	d__Bacteria;p__Firmicutes_A;c__Clostridia;o__Oscillospirales;f__Ruminococcaceae;g__Fournierella;s__Fournierella sp002161595
A90_L2_364364_idba_bin.40	unique_both	d__Bacteria;p__Firmicutes_A;c__Clostridia;o__Lachnospirales;f__Anaerotignaceae;g__Anaerotignum;s__Anaerotignum lactatifermentans
A90_L2_364364_idba_bin.42	unique_both	d__Bacteria;p__Fusobacteriota;c__Fusobacteriia;o__Fusobacteriales;f__Fusobacteriaceae;g__Fusobacterium_A;s__Fusobacterium_A mortiferum
A90_L2_364364_idba_bin.55	unique_both	d__Bacteria;p__Firmicutes_A;c__Clostridia;o__Oscillospirales;f__Ruminococcaceae;g__Negativibacillus;s__Negativibacillus massiliensis
A90_L2_364364_idba_bin.59	unique_both	d__Bacteria;p__Proteobacteria;c__Alphaproteobacteria;o__UBA3830;f__;g__;s__
A90_L2_364364_idba_bin.6	not_unique_drep	d__Bacteria;p__Desulfobacterota;c__Desulfovibrionia;o__Desulfovibrionales;f__Desulfovibrionaceae;g__Bilophila;s__Bilophila wadsworthia
A90_L2_364364_idba_bin.64	unique_both	d__Bacteria;p__Spirochaetota;c__Spirochaetia;o__Sphaerochaetales;f__Sphaerochaetaceae;g__;s__
A90_L2_364364_idba_bin.70	unique_both	d__Bacteria;p__Actinobacteriota;c__Coriobacteriia;o__Coriobacteriales;f__Coriobacteriaceae;g__Collinsella;s__
A90_L2_364364_idba_bin.74	unique_both	d__Bacteria;p__Bacteroidota;c__Bacteroidia;o__Bacteroidales;f__Tannerellaceae;g__Parabacteroides;s__Parabacteroides distasonis
A90_L2_364364_idba_bin.82	unique_both	d__Bacteria;p__Bacteroidota;c__Bacteroidia;o__Bacteroidales;f__Rikenellaceae;g__Alistipes;s__Alistipes sp900546065
A91_L4_365365_idba_bin.100	unique_both	d__Bacteria;p__Proteobacteria;c__Gammaproteobacteria;o__Enterobacterales;f__Succinivibrionaceae;g__Anaerobiospirillum;s__
A91_L4_365365_idba_bin.11	unique_both	d__Bacteria;p__Firmicutes;c__Bacilli;o__RFN20;f__CAG-449;g__;s__
A91_L4_365365_idba_bin.110	unique_both	d__Bacteria;p__Proteobacteria;c__Alphaproteobacteria;o__RF32;f__CAG-239;g__;s__
A91_L4_365365_idba_bin.119	unique_both	d__Bacteria;p__Bacteroidota;c__Bacteroidia;o__Bacteroidales;f__Muribaculaceae;g__;s__
A91_L4_365365_idba_bin.135	unique_both	d__Bacteria;p__Spirochaetota;c__Spirochaetia;o__Sphaerochaetales;f__Sphaerochaetaceae;g__Spiro-01;s__
A91_L4_365365_idba_bin.140	unique_both	d__Archaea;p__Thermoplasmatota;c__Thermoplasmata;o__Methanomassiliicoccales;f__Methanomethylophilaceae;g__UBA71;s__UBA71 sp006954425
A91_L4_365365_idba_bin.152	unique_both	d__Bacteria;p__Bacteroidota;c__Bacteroidia;o__Bacteroidales;f__Muribaculaceae;g__;s__
A91_L4_365365_idba_bin.155	unique_both	d__Bacteria;p__Bacteroidota;c__Bacteroidia;o__Bacteroidales;f__UBA932;g__RC9;s__
A91_L4_365365_idba_bin.156	unique_both	d__Bacteria;p__Firmicutes;c__Bacilli;o__RFN20;f__CAG-826;g__UBA4855;s__UBA4855 sp900540395
A91_L4_365365_idba_bin.159	unique_both	d__Bacteria;p__Bacteroidota;c__Bacteroidia;o__Bacteroidales;f__Bacteroidaceae;g__Prevotella;s__Prevotella sp000435635
A91_L4_365365_idba_bin.24	unique_both	d__Bacteria;p__Bacteroidota;c__Bacteroidia;o__Bacteroidales;f__UBA932;g__RC9;s__
A91_L4_365365_idba_bin.26	unique_both	d__Bacteria;p__Proteobacteria;c__Gammaproteobacteria;o__Enterobacterales;f__Succinivibrionaceae;g__Anaerobiospirillum;s__
A91_L4_365365_idba_bin.45	unique_both	d__Bacteria;p__Firmicutes_A;c__Clostridia;o__Peptostreptococcales;f__Anaerovoracaceae;g__Eubacterium_M;s__Eubacterium_M sp900540015
A91_L4_365365_idba_bin.49	unique_both	d__Bacteria;p__Firmicutes;c__Bacilli;o__RFN20;f__CAG-449;g__;s__
A91_L4_365365_idba_bin.52	unique_both	d__Bacteria;p__Spirochaetota;c__Spirochaetia;o__Treponematales;f__Treponemataceae;g__Treponema_F;s__
A91_L4_365365_idba_bin.6	unique_both	d__Bacteria;p__Proteobacteria;c__Gammaproteobacteria;o__Burkholderiales;f__Burkholderiaceae;g__CAG-521;s__CAG-521 sp000437635
A91_L4_365365_idba_bin.68	unique_both	d__Bacteria;p__Firmicutes_A;c__Clostridia_A;o__Christensenellales;f__CAG-917;g__UMGS1688;s__
A91_L4_365365_idba_bin.74	unique_both	d__Bacteria;p__Firmicutes_A;c__Clostridia;o__Oscillospirales;f__Acutalibacteraceae;g__UMGS905;s__UMGS905 sp900546735
A91_L4_365365_idba_bin.8	unique_both	d__Bacteria;p__Firmicutes_A;c__Clostridia;o__Oscillospirales;f__Acutalibacteraceae;g__CAG-180;s__
A91_L4_365365_idba_bin.80	unique_both	d__Bacteria;p__Firmicutes_A;c__Clostridia;o__Peptostreptococcales;f__Anaerovoracaceae;g__;s__
A91_L4_365365_idba_bin.86	unique_both	d__Bacteria;p__Bacteroidota;c__Bacteroidia;o__Bacteroidales;f__Barnesiellaceae;g__Barnesiella;s__Barnesiella sp900538705
A92_L4_366366_idba_bin.104	unique_both	d__Bacteria;p__Campylobacterota;c__Campylobacteria;o__Campylobacterales;f__Helicobacteraceae;g__Helicobacter_H;s__
A92_L4_366366_idba_bin.11	unique_both	d__Bacteria;p__Bacteroidota;c__Bacteroidia;o__Bacteroidales;f__UBA932;g__RC9;s__
A92_L4_366366_idba_bin.123	unique_both	d__Bacteria;p__Bacteroidota;c__Bacteroidia;o__Bacteroidales;f__Bacteroidaceae;g__Bacteroides;s__
A92_L4_366366_idba_bin.126	unique_both	d__Bacteria;p__Firmicutes;c__Bacilli;o__RFN20;f__CAG-826;g__UBA4855;s__
A92_L4_366366_idba_bin.136	unique_both	d__Bacteria;p__Bacteroidota;c__Bacteroidia;o__Bacteroidales;f__Muribaculaceae;g__CAG-279;s__CAG-279 sp900550025
A92_L4_366366_idba_bin.137	unique_both	d__Bacteria;p__Bacteroidota;c__Bacteroidia;o__Bacteroidales;f__UBA932;g__RC9;s__
A92_L4_366366_idba_bin.149	unique_both	d__Bacteria;p__Proteobacteria;c__Alphaproteobacteria;o__Rs-D84;f__Rs-D84;g__Rs-D84;s__
A92_L4_366366_idba_bin.154	unique_both	d__Bacteria;p__Spirochaetota;c__Spirochaetia;o__Sphaerochaetales;f__Sphaerochaetaceae;g__Spiro-01;s__
A92_L4_366366_idba_bin.155	unique_both	d__Bacteria;p__Verrucomicrobiota;c__Kiritimatiellae;o__RFP12;f__W1P29-020;g__W1P29-020;s__
A92_L4_366366_idba_bin.16	unique_both	d__Bacteria;p__Bacteroidota;c__Bacteroidia;o__Bacteroidales;f__Bacteroidaceae;g__Prevotella;s__Prevotella sp000435635
A92_L4_366366_idba_bin.169	unique_both	d__Bacteria;p__Bacteroidota;c__Bacteroidia;o__Bacteroidales;f__Bacteroidaceae;g__Bacteroides;s__Bacteroides togonis
A92_L4_366366_idba_bin.22	unique_both	d__Bacteria;p__Firmicutes;c__Bacilli;o__RF39;f__CAG-611;g__CAG-451;s__
A92_L4_366366_idba_bin.26	unique_both	d__Bacteria;p__Spirochaetota;c__Spirochaetia;o__Sphaerochaetales;f__Sphaerochaetaceae;g__Spiro-01;s__
A92_L4_366366_idba_bin.6	unique_both	d__Bacteria;p__Desulfobacterota;c__Desulfovibrionia;o__Desulfovibrionales;f__Desulfovibrionaceae;g__Desulfovibrio;s__Desulfovibrio sp002159665
A92_L4_366366_idba_bin.67	unique_both	d__Bacteria;p__Spirochaetota;c__Spirochaetia;o__Sphaerochaetales;f__Sphaerochaetaceae;g__Spiro-01;s__
A92_L4_366366_idba_bin.77	unique_both	d__Bacteria;p__Bacteroidota;c__Bacteroidia;o__Bacteroidales;f__UBA932;g__RC9;s__
A92_L4_366366_idba_bin.86	unique_both	d__Bacteria;p__Firmicutes_A;c__Clostridia_A;o__Christensenellales;f__CAG-917;g__UMGS1688;s__UMGS1688 sp900554085
A92_L4_366366_idba_bin.89	not_unique_drep	d__Bacteria;p__Bacteroidota;c__Bacteroidia;o__Bacteroidales;f__Bacteroidaceae;g__Bacteroides;s__Bacteroides sp002160055
A92_L4_366366_idba_bin.94	unique_both	d__Bacteria;p__Bacteroidota;c__Bacteroidia;o__Bacteroidales;f__Muribaculaceae;g__CAG-279;s__CAG-279 sp900541555
A93_L3_368368_idba_bin.108	unique_both	d__Bacteria;p__Bacteroidota;c__Bacteroidia;o__Bacteroidales;f__UBA932;g__UBA3382;s__UBA3382 sp002159555
A93_L3_368368_idba_bin.114	unique_both	d__Bacteria;p__Bacteroidota;c__Bacteroidia;o__Bacteroidales;f__Rikenellaceae;g__Alistipes;s__Alistipes sp900546065
A93_L3_368368_idba_bin.123	unique_both	d__Bacteria;p__Bacteroidota;c__Bacteroidia;o__Bacteroidales;f__UBA932;g__RC9;s__
A93_L3_368368_idba_bin.142	unique_both	d__Bacteria;p__Campylobacterota;c__Campylobacteria;o__Campylobacterales;f__Helicobacteraceae;g__Helicobacter_D;s__Helicobacter_D pullorum
A93_L3_368368_idba_bin.143	unique_both	d__Bacteria;p__Firmicutes;c__Bacilli;o__RFN20;f__CAG-826;g__UBA4951;s__
A93_L3_368368_idba_bin.145	unique_both	d__Bacteria;p__Firmicutes_A;c__Clostridia;o__Oscillospirales;f__Acutalibacteraceae;g__UMGS905;s__UMGS905 sp900546735
A93_L3_368368_idba_bin.2	unique_both	d__Bacteria;p__Proteobacteria;c__Gammaproteobacteria;o__Enterobacterales;f__Succinivibrionaceae;g__Anaerobiospirillum;s__
A93_L3_368368_idba_bin.26	unique_both	d__Bacteria;p__Proteobacteria;c__Gammaproteobacteria;o__Burkholderiales;f__Burkholderiaceae;g__Sutterella;s__
A93_L3_368368_idba_bin.42	unique_both	d__Bacteria;p__Firmicutes_A;c__Clostridia;o__Lachnospirales;f__Lachnospiraceae;g__Dorea;s__
A93_L3_368368_idba_bin.57	unique_both	d__Bacteria;p__Firmicutes_C;c__Negativicutes;o__Veillonellales;f__Dialisteraceae;g__UBA1822;s__UBA1822 sp900545365
A93_L3_368368_idba_bin.64	unique_both	d__Bacteria;p__Firmicutes;c__Bacilli;o__Erysipelotrichales;f__Erysipelotrichaceae;g__Bulleidia;s__
A93_L3_368368_idba_bin.69	unique_both	d__Bacteria;p__Firmicutes_A;c__Clostridia;o__Oscillospirales;f__Oscillospiraceae;g__;s__
A93_L3_368368_idba_bin.72	unique_both	d__Bacteria;p__Desulfobacterota;c__Desulfovibrionia;o__Desulfovibrionales;f__Desulfovibrionaceae;g__Desulfovibrio;s__
A93_L3_368368_idba_bin.86	unique_both	d__Bacteria;p__Bacteroidota;c__Bacteroidia;o__Bacteroidales;f__Muribaculaceae;g__;s__
A94_L1_369369_idba_bin.108	unique_both	d__Bacteria;p__Firmicutes_A;c__Clostridia_A;o__Christensenellales;f__Borkfalkiaceae;g__UMGS1004;s__
A94_L1_369369_idba_bin.119	unique_both	d__Bacteria;p__Firmicutes_C;c__Negativicutes;o__Acidaminococcales;f__Acidaminococcaceae;g__Phascolarctobacterium;s__
A94_L1_369369_idba_bin.140	unique_both	d__Bacteria;p__Bacteroidota;c__Bacteroidia;o__Bacteroidales;f__UBA932;g__RC9;s__
A94_L1_369369_idba_bin.16	unique_both	d__Bacteria;p__Firmicutes_A;c__Clostridia_A;o__Christensenellales;f__Borkfalkiaceae;g__UMGS1004;s__
A94_L1_369369_idba_bin.165	unique_both	d__Bacteria;p__Firmicutes_A;c__Clostridia_A;o__Christensenellales;f__CAG-917;g__UMGS1688;s__
A94_L1_369369_idba_bin.166	unique_both	d__Bacteria;p__Bacteroidota;c__Bacteroidia;o__Bacteroidales;f__UBA932;g__RC9;s__
A94_L1_369369_idba_bin.171	unique_both	d__Bacteria;p__Firmicutes;c__Bacilli;o__Erysipelotrichales;f__Erysipelotrichaceae;g__Bulleidia;s__
A94_L1_369369_idba_bin.181	unique_both	d__Bacteria;p__Firmicutes_A;c__Clostridia_A;o__Christensenellales;f__UBA3700;g__;s__
A94_L1_369369_idba_bin.183	unique_both	d__Bacteria;p__Spirochaetota;c__Spirochaetia;o__Sphaerochaetales;f__Sphaerochaetaceae;g__Spiro-01;s__
A94_L1_369369_idba_bin.188	unique_both	d__Bacteria;p__Bacteroidota;c__Bacteroidia;o__Bacteroidales;f__Muribaculaceae;g__;s__
A94_L1_369369_idba_bin.27	unique_both	d__Bacteria;p__Firmicutes_A;c__Clostridia;o__Peptostreptococcales;f__Anaerovoracaceae;g__;s__
A94_L1_369369_idba_bin.43	unique_both	d__Bacteria;p__Cyanobacteria;c__Vampirovibrionia;o__Gastranaerophilales;f__Gastranaerophilaceae;g__Zag111;s__
A94_L1_369369_idba_bin.55	unique_both	d__Bacteria;p__Firmicutes;c__Bacilli;o__RF39;f__CAG-611;g__CAG-877;s__
A94_L1_369369_idba_bin.56	unique_both	d__Bacteria;p__Verrucomicrobiota;c__Verrucomicrobiae;o__Opitutales;f__CAG-312;g__CAG-312;s__CAG-312 sp900545705
A94_L1_369369_idba_bin.67	unique_both	d__Bacteria;p__Firmicutes;c__Bacilli;o__RFN20;f__CAG-826;g__UBA733;s__
A94_L1_369369_idba_bin.70	unique_both	d__Bacteria;p__Firmicutes_A;c__Clostridia;o__Oscillospirales;f__Acutalibacteraceae;g__UMGS905;s__UMGS905 sp900546735
A94_L1_369369_idba_bin.73	unique_both	d__Bacteria;p__Bacteroidota;c__Bacteroidia;o__Bacteroidales;f__UBA932;g__UBA3382;s__UBA3382 sp002159555
[truncated: 7,978 more rows]

## Sheet: Species-level MAGs
MAG	Uniqueness	Taxonomic_classification
A1_L3_371371_idba_bin.124	unique_both	d__Bacteria;p__Proteobacteria;c__Alphaproteobacteria;o__RF32;f__CAG-239;g__CAG-267;s__
A1_L3_371371_idba_bin.142	not_unique_drep	d__Bacteria;p__Bacteroidota;c__Bacteroidia;o__Bacteroidales;f__Rikenellaceae;g__Alistipes;s__
A1_L3_371371_idba_bin.16	unique_both	d__Bacteria;p__Proteobacteria;c__Alphaproteobacteria;o__RF32;f__CAG-239;g__CAG-495;s__
A1_L3_371371_idba_bin.35	not_unique_gtdb	d__Bacteria;p__Bacteroidota;c__Bacteroidia;o__Bacteroidales;f__Bacteroidaceae;g__43-108;s__43-108 sp001915545
A1_L3_371371_idba_bin.51	not_unique_drep	d__Bacteria;p__Firmicutes_A;c__Clostridia;o__Lachnospirales;f__Lachnospiraceae;g__992a;s__
A1_L3_371371_idba_bin.54	unique_both	d__Bacteria;p__Firmicutes_A;c__Clostridia;o__Oscillospirales;f__Acutalibacteraceae;g__UBA1081;s__
A1_L3_371371_idba_bin.90	not_unique_drep	d__Bacteria;p__Bacteroidota;c__Bacteroidia;o__Bacteroidales;f__Barnesiellaceae;g__Barnesiella;s__
A10_L4_379379_idba_bin.97	not_unique_both	d__Bacteria;p__Firmicutes;c__Bacilli;o__Erysipelotrichales;f__Erysipelatoclostridiaceae;g__Massiliomicrobiota;s__Massiliomicrobiota sp002160865
A100_L1_326326_idba_bin.101	not_unique_both	d__Bacteria;p__Bacteroidota;c__Bacteroidia;o__Bacteroidales;f__Bacteroidaceae;g__Phocaeicola;s__Phocaeicola sp900540105
A100_L1_326326_idba_bin.143	unique_both	d__Bacteria;p__Bacteroidota;c__Bacteroidia;o__Bacteroidales;f__Bacteroidaceae;g__Bacteroides;s__
A100_L1_326326_idba_bin.153	not_unique_gtdb	d__Bacteria;p__Actinobacteriota;c__Actinomycetia;o__Actinomycetales;f__Bifidobacteriaceae;g__Aeriscardovia;s__Aeriscardovia aeriphila
A101_L3_327327_idba_bin.115	not_unique_drep	d__Bacteria;p__Firmicutes_A;c__Clostridia_A;o__Christensenellales;f__Borkfalkiaceae;g__Borkfalkia;s__
A101_L3_327327_idba_bin.123	unique_both	d__Bacteria;p__Firmicutes_A;c__Clostridia_A;o__Christensenellales;f__DTU072;g__;s__
A101_L3_327327_idba_bin.148	unique_both	d__Bacteria;p__Proteobacteria;c__Alphaproteobacteria;o__Rs-D84;f__Rs-D84;g__Rs-D84;s__
A102_L1_328328_idba_bin.12	not_unique_both	d__Bacteria;p__Firmicutes;c__Bacilli;o__RF39;f__CAG-611;g__CAG-988;s__CAG-988 sp003149915
A102_L1_328328_idba_bin.138	unique_both	d__Bacteria;p__Verrucomicrobiota;c__Kiritimatiellae;o__RFP12;f__W1P29-020;g__W1P29-020;s__
A102_L1_328328_idba_bin.151	unique_both	d__Bacteria;p__Cyanobacteria;c__Vampirovibrionia;o__Gastranaerophilales;f__;g__;s__
A102_L1_328328_idba_bin.45	unique_both	d__Bacteria;p__Cyanobacteria;c__Vampirovibrionia;o__Gastranaerophilales;f__Gastranaerophilaceae;g__UMGS1585;s__
A102_L1_328328_idba_bin.47	unique_both	d__Bacteria;p__Firmicutes_A;c__Clostridia;o__Oscillospirales;f__Ruminococcaceae;g__Negativibacillus;s__
A102_L1_328328_idba_bin.55	unique_both	d__Bacteria;p__Spirochaetota;c__Spirochaetia;o__Sphaerochaetales;f__Sphaerochaetaceae;g__;s__
A102_L1_328328_idba_bin.73	unique_both	d__Bacteria;p__Proteobacteria;c__Alphaproteobacteria;o__RF32;f__UBA3637;g__;s__
A102_L1_328328_idba_bin.77	not_unique_drep	d__Bacteria;p__Cyanobacteria;c__Vampirovibrionia;o__Gastranaerophilales;f__;g__;s__
A102_L1_328328_idba_bin.89	unique_both	d__Bacteria;p__Cyanobacteria;c__Vampirovibrionia;o__Gastranaerophilales;f__Gastranaerophilaceae;g__CAG-306;s__
A103_L1_329329_idba_bin.43	unique_both	d__Bacteria;p__Firmicutes_A;c__Clostridia_A;o__Christensenellales;f__UBA4651;g__RUG666;s__
A103_L1_329329_idba_bin.5	not_unique_drep	d__Bacteria;p__Spirochaetota;c__Spirochaetia;o__Treponematales;f__Treponemataceae;g__;s__
A104_L1_330330_idba_bin.130	not_unique_both	d__Bacteria;p__Actinobacteriota;c__Actinomycetia;o__Actinomycetales;f__Bifidobacteriaceae;g__Bifidobacterium;s__Bifidobacterium pullorum
A104_L1_330330_idba_bin.137	not_unique_drep	d__Bacteria;p__Firmicutes_A;c__Clostridia;o__Lachnospirales;f__Lachnospiraceae;g__Mediterraneibacter;s__
A104_L1_330330_idba_bin.141	unique_both	d__Bacteria;p__Firmicutes;c__Bacilli;o__Erysipelotrichales;f__Erysipelotrichaceae;g__;s__
A104_L1_330330_idba_bin.161	unique_both	d__Bacteria;p__Firmicutes;c__Bacilli;o__RF39;f__CAG-611;g__CAG-451;s__
A104_L1_330330_idba_bin.37	unique_both	d__Archaea;p__Thermoplasmatota;c__Thermoplasmata;o__Methanomassiliicoccales;f__Methanomethylophilaceae;g__UBA71;s__
A104_L1_330330_idba_bin.51	unique_both	d__Bacteria;p__Firmicutes;c__Bacilli;o__Erysipelotrichales;f__Erysipelotrichaceae;g__Faecalicoccus;s__
A104_L1_330330_idba_bin.79	unique_both	d__Bacteria;p__Firmicutes_A;c__Clostridia;o__TANB77;f__CAG-508;g__CAG-269;s__
A105_L3_331331_idba_bin.39	unique_both	d__Bacteria;p__Bacteroidota;c__Bacteroidia;o__Bacteroidales;f__Bacteroidaceae;g__Prevotella;s__
A105_L3_331331_idba_bin.51	not_unique_both	d__Bacteria;p__Firmicutes_A;c__Clostridia;o__TANB77;f__CAG-508;g__CAG-354;s__CAG-354 sp001915925
A106_L4_349349_idba_bin.104	unique_both	d__Bacteria;p__Firmicutes_A;c__Clostridia;o__Oscillospirales;f__Acutalibacteraceae;g__UBA737;s__
A106_L4_349349_idba_bin.108	unique_both	d__Bacteria;p__Firmicutes_A;c__Clostridia;o__Lachnospirales;f__Lachnospiraceae;g__Blautia;s__
A106_L4_349349_idba_bin.162	unique_both	d__Bacteria;p__Cyanobacteria;c__Vampirovibrionia;o__Gastranaerophilales;f__Gastranaerophilaceae;g__Zag1;s__
A106_L4_349349_idba_bin.46	unique_both	d__Bacteria;p__Proteobacteria;c__Alphaproteobacteria;o__RF32;f__CAG-239;g__CAG-495;s__
A106_L4_349349_idba_bin.50	not_unique_gtdb	d__Bacteria;p__Bacteroidota;c__Bacteroidia;o__Bacteroidales;f__Bacteroidaceae;g__Phocaeicola;s__Phocaeicola salanitronis
A106_L4_349349_idba_bin.70	not_unique_gtdb	d__Bacteria;p__Bacteroidota;c__Bacteroidia;o__Bacteroidales;f__UBA932;g__UBA3382;s__UBA3382 sp002358965
A107_L4_350350_idba_bin.140	not_unique_both	d__Bacteria;p__Firmicutes;c__Bacilli;o__Lactobacillales;f__Lactobacillaceae;g__Ligilactobacillus;s__Ligilactobacillus agilis
A107_L4_350350_idba_bin.142	not_unique_both	d__Bacteria;p__Firmicutes_C;c__Negativicutes;o__Veillonellales;f__Megasphaeraceae;g__Megasphaera;s__Megasphaera sp900554215
A107_L4_350350_idba_bin.26	unique_both	d__Bacteria;p__Firmicutes_A;c__Clostridia;o__TANB77;f__CAG-508;g__CAG-269;s__
A107_L4_350350_idba_bin.50	not_unique_both	d__Bacteria;p__Firmicutes_A;c__Clostridia;o__Lachnospirales;f__Lachnospiraceae;g__Mediterraneibacter;s__Mediterraneibacter sp002161355
A11_L4_380380_idba_bin.23	not_unique_drep	d__Bacteria;p__Firmicutes_A;c__Clostridia;o__Lachnospirales;f__Lachnospiraceae;g__Mediterraneibacter;s__
A11_L4_380380_idba_bin.27	unique_both	d__Bacteria;p__Bacteroidota;c__Bacteroidia;o__Bacteroidales;f__UBA932;g__RC9;s__
A11_L4_380380_idba_bin.42	unique_both	d__Bacteria;p__Firmicutes_A;c__Clostridia_A;o__Christensenellales;f__UBA1242;g__UBA6345;s__
A11_L4_380380_idba_bin.84	not_unique_both	d__Bacteria;p__Fusobacteriota;c__Fusobacteriia;o__Fusobacteriales;f__Fusobacteriaceae;g__Fusobacterium_A;s__Fusobacterium_A sp900549465
A12_L4_381381_idba_bin.146	not_unique_drep	d__Bacteria;p__Spirochaetota;c__Spirochaetia;o__Treponematales;f__Treponemataceae;g__Treponema_F;s__
A12_L4_381381_idba_bin.156	not_unique_drep	d__Bacteria;p__Elusimicrobiota;c__Elusimicrobia;o__Elusimicrobiales;f__Elusimicrobiaceae;g__;s__
A12_L4_381381_idba_bin.95	not_unique_drep	d__Bacteria;p__Bacteroidota;c__Bacteroidia;o__Bacteroidales;f__Bacteroidaceae;g__Bacteroides;s__
A13_L1_382382_idba_bin.147	not_unique_drep	d__Bacteria;p__Firmicutes_A;c__Clostridia;o__Oscillospirales;f__Oscillospiraceae;g__CAG-110;s__
A13_L1_382382_idba_bin.155	not_unique_both	d__Bacteria;p__Synergistota;c__Synergistia;o__Synergistales;f__Synergistaceae;g__An23;s__An23 sp900544635
A13_L1_382382_idba_bin.172	unique_both	d__Bacteria;p__Cyanobacteria;c__Vampirovibrionia;o__Gastranaerophilales;f__Gastranaerophilaceae;g__CAG-484;s__
A13_L1_382382_idba_bin.173	unique_both	d__Bacteria;p__Bacteroidota;c__Bacteroidia;o__Bacteroidales;f__Bacteroidaceae;g__Bacteroides;s__
A13_L1_382382_idba_bin.34	unique_both	d__Bacteria;p__Bacteroidota;c__Bacteroidia;o__Bacteroidales;f__Bacteroidaceae;g__Bacteroides;s__
A14_L2_383383_idba_bin.142	unique_both	d__Bacteria;p__Spirochaetota;c__Spirochaetia;o__Sphaerochaetales;f__Sphaerochaetaceae;g__Spiro-01;s__
A14_L2_383383_idba_bin.156	unique_both	d__Bacteria;p__Proteobacteria;c__Alphaproteobacteria;o__RF32;f__CAG-239;g__CAG-495;s__
A14_L2_383383_idba_bin.167	not_unique_drep	d__Bacteria;p__Bacteroidota;c__Bacteroidia;o__Bacteroidales;f__P3;g__;s__
A14_L2_383383_idba_bin.17	not_unique_drep	d__Bacteria;p__Firmicutes_A;c__Clostridia;o__Oscillospirales;f__Ruminococcaceae;g__Faecalibacterium;s__
A14_L2_383383_idba_bin.64	not_unique_both	d__Bacteria;p__Bacteroidota;c__Bacteroidia;o__Bacteroidales;f__Barnesiellaceae;g__Barnesiella;s__Barnesiella viscericola
A14_L2_383383_idba_bin.73	unique_both	d__Bacteria;p__Firmicutes_A;c__Clostridia_A;o__Christensenellales;f__Borkfalkiaceae;g__UBA11940;s__
A14_L2_383383_idba_bin.99	unique_both	d__Bacteria;p__Spirochaetota;c__Spirochaetia;o__Sphaerochaetales;f__Sphaerochaetaceae;g__;s__
A15_L4_384384_idba_bin.143	unique_both	d__Bacteria;p__Firmicutes_A;c__Clostridia_A;o__Christensenellales;f__CAG-917;g__UMGS1688;s__
A15_L4_384384_idba_bin.151	not_unique_gtdb	d__Bacteria;p__Verrucomicrobiota;c__Kiritimatiellae;o__RFP12;f__UBA1067;g__RUG572;s__RUG572 sp900547945
A15_L4_384384_idba_bin.158	unique_both	d__Bacteria;p__Firmicutes_A;c__Clostridia;o__Oscillospirales;f__CAG-272;g__UMGS731;s__
A15_L4_384384_idba_bin.177	not_unique_gtdb	d__Bacteria;p__Firmicutes_A;c__Clostridia_A;o__Christensenellales;f__CAG-314;g__UMGS929;s__UMGS929 sp900546875
A15_L4_384384_idba_bin.180	unique_both	d__Bacteria;p__Firmicutes_A;c__Clostridia_A;o__Christensenellales;f__Borkfalkiaceae;g__Borkfalkia;s__
A15_L4_384384_idba_bin.2	unique_both	d__Bacteria;p__Firmicutes_A;c__Clostridia_A;o__Christensenellales;f__UBA3700;g__;s__
A15_L4_384384_idba_bin.61	unique_both	d__Bacteria;p__Firmicutes_A;c__Clostridia_A;o__Christensenellales;f__DTU072;g__CAG-1782;s__
A15_L4_384384_idba_bin.90	unique_both	d__Bacteria;p__Firmicutes_A;c__Clostridia;o__Lachnospirales;f__Lachnospiraceae;g__UBA2942;s__
A16_L4_385385_idba_bin.83	unique_both	d__Bacteria;p__Bacteroidota;c__Bacteroidia;o__Bacteroidales;f__Rikenellaceae;g__Alistipes;s__
A17_L4_386386_idba_bin.24	unique_both	d__Bacteria;p__Firmicutes_A;c__Clostridia_A;o__Christensenellales;f__Borkfalkiaceae;g__Borkfalkia;s__
A17_L4_386386_idba_bin.44	unique_both	d__Bacteria;p__Firmicutes_A;c__Clostridia_A;o__Christensenellales;f__UBA3700;g__;s__
A18_L2_319319_idba_bin.24	unique_both	d__Bacteria;p__Firmicutes_A;c__Clostridia;o__Lachnospirales;f__Lachnospiraceae;g__UMGS680;s__
A18_L2_319319_idba_bin.28	unique_both	d__Bacteria;p__Bacteroidota;c__Bacteroidia;o__Bacteroidales;f__Marinifilaceae;g__Butyricimonas;s__
A18_L2_319319_idba_bin.32	not_unique_both	d__Bacteria;p__Firmicutes_A;c__Clostridia;o__Oscillospirales;f__Oscillospiraceae;g__Lawsonibacter;s__Lawsonibacter sp900545895
A18_L2_319319_idba_bin.44	not_unique_both	d__Bacteria;p__Firmicutes_A;c__Clostridia;o__Lachnospirales;f__Lachnospiraceae;g__Clostridium_Q;s__Clostridium_Q saccharolyticum_A
A19_L1_387387_idba_bin.50	not_unique_both	d__Bacteria;p__Firmicutes_A;c__Clostridia_A;o__Christensenellales;f__Borkfalkiaceae;g__UMGS1004;s__UMGS1004 sp900548845
A2_L3_372372_idba_bin.21	unique_both	d__Bacteria;p__Proteobacteria;c__Gammaproteobacteria;o__Enterobacterales;f__Succinivibrionaceae;g__Anaerobiospirillum;s__
A2_L3_372372_idba_bin.4	not_unique_both	d__Bacteria;p__Firmicutes_A;c__Clostridia;o__Oscillospirales;f__Ruminococcaceae;g__Ruthenibacterium;s__Ruthenibacterium sp002315015
A2_L3_372372_idba_bin.42	unique_both	d__Bacteria;p__Firmicutes;c__Bacilli;o__RF39;f__CAG-611;g__CAG-877;s__
A2_L3_372372_idba_bin.48	unique_both	d__Bacteria;p__Firmicutes_A;c__Clostridia;o__Oscillospirales;f__Butyricicoccaceae;g__Butyricicoccus;s__
A2_L3_372372_idba_bin.56	unique_both	d__Bacteria;p__Spirochaetota;c__Brachyspirae;o__Brachyspirales;f__Brachyspiraceae;g__Brachyspira;s__
A2_L3_372372_idba_bin.60	unique_both	d__Bacteria;p__Firmicutes_A;c__Clostridia;o__Oscillospirales;f__Oscillospiraceae;g__Lawsonibacter;s__
A2_L3_372372_idba_bin.66	unique_both	d__Bacteria;p__Firmicutes_A;c__Clostridia;o__Oscillospirales;f__Ruminococcaceae;g__Anaerofilum;s__
A20_L1_388388_idba_bin.45	unique_both	d__Bacteria;p__Firmicutes;c__Bacilli;o__RF39;f__CAG-611;g__CAG-451;s__
A20_L1_388388_idba_bin.52	unique_both	d__Bacteria;p__Cyanobacteria;c__Vampirovibrionia;o__Gastranaerophilales;f__Gastranaerophilaceae;g__UMGS1477;s__
A20_L1_388388_idba_bin.66	unique_both	d__Bacteria;p__Verrucomicrobiota;c__Lentisphaeria;o__Victivallales;f__UBA1829;g__UBA11452;s__
A21_L1_389389_idba_bin.24	not_unique_drep	d__Bacteria;p__Spirochaetota;c__Spirochaetia;o__Treponematales;f__Treponemataceae;g__Treponema_F;s__
A21_L4_389389_idba_bin.29	unique_both	d__Bacteria;p__Firmicutes_A;c__Clostridia_A;o__Christensenellales;f__CAG-917;g__UMGS1688;s__
A21_L4_389389_idba_bin.52	not_unique_drep	d__Bacteria;p__Firmicutes_A;c__Clostridia;o__Oscillospirales;f__Oscillospiraceae;g__CAG-110;s__
A22_L1_390390_idba_bin.59	not_unique_drep	d__Bacteria;p__Proteobacteria;c__Alphaproteobacteria;o__Rs-D84;f__Rs-D84;g__Rs-D84;s__
A23_L1_391391_idba_bin.26	unique_both	d__Bacteria;p__Proteobacteria;c__Gammaproteobacteria;o__Enterobacterales;f__Succinivibrionaceae;g__Anaerobiospirillum;s__
A23_L1_391391_idba_bin.82	unique_both	d__Bacteria;p__Firmicutes_A;c__Clostridia;o__Peptostreptococcales;f__Anaerovoracaceae;g__;s__
A23_L4_391391_idba_bin.106	not_unique_gtdb	d__Archaea;p__Thermoplasmatota;c__Thermoplasmata;o__Methanomassiliicoccales;f__Methanomethylophilaceae;g__UBA71;s__UBA71 sp006954425
A23_L4_391391_idba_bin.4	not_unique_both	d__Bacteria;p__Firmicutes_C;c__Negativicutes;o__Selenomonadales;f__Selenomonadaceae;g__Megamonas;s__Megamonas hypermegale
A23_L4_391391_idba_bin.75	not_unique_gtdb	d__Bacteria;p__Bacteroidota;c__Bacteroidia;o__Bacteroidales;f__Bacteroidaceae;g__Prevotella;s__Prevotella sp000431975
A24_L4_392392_idba_bin.52	unique_both	d__Bacteria;p__Verrucomicrobiota;c__Verrucomicrobiae;o__Opitutales;f__CAG-312;g__CAG-312;s__
A24_L4_392392_idba_bin.86	not_unique_both	d__Bacteria;p__Actinobacteriota;c__Coriobacteriia;o__Coriobacteriales;f__Coriobacteriaceae;g__An7;s__An7 sp002159765
A25_L4_393393_idba_bin.151	not_unique_drep	d__Bacteria;p__Bacteroidota;c__Bacteroidia;o__Bacteroidales;f__Bacteroidaceae;g__Phocaeicola;s__
A26_L2_394394_idba_bin.11	not_unique_drep	d__Bacteria;p__Firmicutes_A;c__Clostridia;o__Oscillospirales;f__Ruminococcaceae;g__Faecalibacterium;s__
A26_L2_394394_idba_bin.113	unique_both	d__Bacteria;p__Campylobacterota;c__Campylobacteria;o__Campylobacterales;f__Helicobacteraceae;g__Helicobacter_F;s__
A26_L2_394394_idba_bin.116	not_unique_drep	d__Bacteria;p__Bacteroidota;c__Bacteroidia;o__Bacteroidales;f__P3;g__;s__
A26_L2_394394_idba_bin.38	unique_both	d__Bacteria;p__Firmicutes_A;c__Clostridia_A;o__Christensenellales;f__CAG-917;g__UMGS1688;s__
A27_L4_395395_idba_bin.139	not_unique_drep	d__Bacteria;p__Firmicutes_A;c__Clostridia;o__Lachnospirales;f__Lachnospiraceae;g__Mediterraneibacter;s__
A27_L4_395395_idba_bin.30	not_unique_drep	d__Bacteria;p__Desulfobacterota;c__Desulfovibrionia;o__Desulfovibrionales;f__Desulfovibrionaceae;g__Desulfovibrio;s__
A27_L4_395395_idba_bin.71	not_unique_both	d__Bacteria;p__Actinobacteriota;c__Coriobacteriia;o__Coriobacteriales;f__Coriobacteriaceae;g__Enorma;s__Enorma massiliensis
A27_L4_395395_idba_bin.78	unique_both	d__Bacteria;p__Proteobacteria;c__Gammaproteobacteria;o__Burkholderiales;f__Burkholderiaceae;g__Sutterella;s__
A28_L2_321321_idba_bin.31	not_unique_drep	d__Bacteria;p__Bacteroidota;c__Bacteroidia;o__Bacteroidales;f__Bacteroidaceae;g__;s__
A28_L2_321321_idba_bin.86	unique_both	d__Bacteria;p__Firmicutes_A;c__Clostridia;o__Oscillospirales;f__Oscillospiraceae;g__;s__
A3_L3_373373_idba_bin.15	unique_both	d__Bacteria;p__Firmicutes;c__Bacilli;o__RFN20;f__CAG-826;g__UBA733;s__
A30_L1_343343_idba_bin.20	unique_both	d__Bacteria;p__Firmicutes_A;c__Clostridia_A;o__Christensenellales;f__UBA3700;g__;s__
A30_L1_343343_idba_bin.30	unique_both	d__Bacteria;p__Firmicutes;c__Bacilli;o__RF39;f__CAG-822;g__CAG-878;s__
A30_L1_343343_idba_bin.7	unique_both	d__Bacteria;p__Spirochaetota;c__Spirochaetia;o__Spirochaetales;f__UBA9216;g__;s__
A30_L1_343343_idba_bin.73	unique_both	d__Bacteria;p__Firmicutes_A;c__Clostridia_A;o__Christensenellales;f__UBA1242;g__UBA4626;s__
A31_L1_344344_idba_bin.127	unique_both	d__Bacteria;p__Firmicutes_A;c__Clostridia_A;o__Christensenellales;f__UBA1242;g__UBA11517;s__
A31_L1_344344_idba_bin.176	unique_both	d__Bacteria;p__Elusimicrobiota;c__Elusimicrobia;o__Elusimicrobiales;f__Elusimicrobiaceae;g__;s__
A31_L1_344344_idba_bin.52	unique_both	d__Bacteria;p__Firmicutes_A;c__Clostridia_A;o__Christensenellales;f__CAG-917;g__UMGS1688;s__
A32_L3_345345_idba_bin.137	unique_both	d__Bacteria;p__Bacteroidota;c__Bacteroidia;o__Bacteroidales;f__Bacteroidaceae;g__Prevotella;s__
A32_L3_345345_idba_bin.50	not_unique_drep	d__Bacteria;p__Proteobacteria;c__Gammaproteobacteria;o__Burkholderiales;f__Burkholderiaceae;g__CAG-521;s__
A32_L3_345345_idba_bin.59	not_unique_drep	d__Bacteria;p__Firmicutes;c__Bacilli;o__RFN20;f__CAG-826;g__;s__
A32_L3_345345_idba_bin.60	not_unique_drep	d__Bacteria;p__Bacteroidota;c__Bacteroidia;o__Bacteroidales;f__UBA932;g__RC9;s__
A32_L3_345345_idba_bin.82	unique_both	d__Bacteria;p__Bacteroidota;c__Bacteroidia;o__Bacteroidales;f__UBA932;g__RC9;s__
A32_L3_345345_idba_bin.83	unique_both	d__Bacteria;p__Firmicutes_A;c__Clostridia_A;o__Christensenellales;f__Borkfalkiaceae;g__;s__
A33_L3_346346_idba_bin.131	unique_both	d__Bacteria;p__Cyanobacteria;c__Vampirovibrionia;o__Gastranaerophilales;f__Gastranaerophilaceae;g__QAMI01;s__
A33_L3_346346_idba_bin.162	not_unique_gtdb	d__Bacteria;p__Firmicutes_A;c__Clostridia_A;o__Christensenellales;f__CAG-917;g__CAG-917;s__CAG-917 sp000437555
A33_L3_346346_idba_bin.75	not_unique_both	d__Bacteria;p__Bacteroidota;c__Bacteroidia;o__Bacteroidales;f__Rikenellaceae;g__Alistipes;s__Alistipes sp900290115
A35_L3_347347_idba_bin.2	unique_both	d__Bacteria;p__Firmicutes_A;c__Clostridia;o__Oscillospirales;f__Oscillospiraceae;g__Flavonifractor;s__
A36_L1_348348_idba_bin.80	unique_both	d__Bacteria;p__Proteobacteria;c__Alphaproteobacteria;o__Rs-D84;f__Rs-D84;g__Rs-D84;s__
A37_L4_323323_idba_bin.7	not_unique_both	d__Bacteria;p__Firmicutes_A;c__Clostridia;o__Oscillospirales;f__Acutalibacteraceae;g__Eubacterium_R;s__Eubacterium_R sp000431535
A38_L1_349349_idba_bin.136	unique_both	d__Bacteria;p__Firmicutes_A;c__Clostridia;o__Oscillospirales;f__Oscillospiraceae;g__UBA9475;s__
A38_L1_349349_idba_bin.23	unique_both	d__Bacteria;p__Campylobacterota;c__Campylobacteria;o__Campylobacterales;f__Helicobacteraceae;g__Helicobacter_A;s__
A38_L1_349349_idba_bin.44	unique_both	d__Archaea;p__Thermoplasmatota;c__Thermoplasmata;o__Methanomassiliicoccales;f__Methanomethylophilaceae;g__UBA71;s__
A39_L1_350350_idba_bin.111	unique_both	d__Bacteria;p__Firmicutes_A;c__Clostridia;o__Oscillospirales;f__Ruminococcaceae;g__UBA866;s__
A39_L1_350350_idba_bin.118	unique_both	d__Bacteria;p__Proteobacteria;c__Alphaproteobacteria;o__RF32;f__CAG-239;g__51-20;s__
A39_L1_350350_idba_bin.134	unique_both	d__Bacteria;p__Cyanobacteria;c__Vampirovibrionia;o__Gastranaerophilales;f__Gastranaerophilaceae;g__QAMI01;s__
A4_L3_374374_idba_bin.93	unique_both	d__Bacteria;p__Cyanobacteria;c__Vampirovibrionia;o__Gastranaerophilales;f__;g__;s__
A40_L2_322322_idba_bin.102	unique_both	d__Bacteria;p__Cyanobacteria;c__Vampirovibrionia;o__Gastranaerophilales;f__Gastranaerophilaceae;g__CAG-306;s__
A40_L2_322322_idba_bin.21	unique_both	d__Bacteria;p__Firmicutes_A;c__Clostridia_A;o__Christensenellales;f__UBA1242;g__;s__
A40_L2_322322_idba_bin.5	not_unique_drep	d__Bacteria;p__Firmicutes_A;c__Clostridia;o__Oscillospirales;f__Ruminococcaceae;g__Fournierella;s__
A40_L2_322322_idba_bin.68	unique_both	d__Bacteria;p__Firmicutes_A;c__Clostridia_A;o__Christensenellales;f__Borkfalkiaceae;g__UBA11940;s__
A41_L4_351351_idba_bin.129	unique_both	d__Bacteria;p__Proteobacteria;c__Alphaproteobacteria;o__Rs-D84;f__Rs-D84;g__Rs-D84;s__
A41_L4_351351_idba_bin.13	unique_both	d__Bacteria;p__Firmicutes_A;c__Clostridia;o__Oscillospirales;f__Oscillospiraceae;g__UBA1777;s__
A41_L4_351351_idba_bin.55	unique_both	d__Bacteria;p__Bacteroidota;c__Bacteroidia;o__Bacteroidales;f__P3;g__;s__
A42_L3_352352_idba_bin.101	unique_both	d__Bacteria;p__Cyanobacteria;c__Vampirovibrionia;o__Gastranaerophilales;f__Gastranaerophilaceae;g__Zag111;s__
A42_L3_352352_idba_bin.14	unique_both	d__Bacteria;p__Firmicutes;c__Bacilli;o__RF39;f__CAG-1000;g__CAG-605;s__
A42_L3_352352_idba_bin.141	not_unique_drep	d__Bacteria;p__Firmicutes_A;c__Clostridia_A;o__Christensenellales;f__Borkfalkiaceae;g__Borkfalkia;s__
A43_L1_353353_idba_bin.174	unique_both	d__Bacteria;p__Firmicutes_A;c__Clostridia_A;o__Christensenellales;f__UBA1242;g__UBA11517;s__
A43_L1_353353_idba_bin.40	not_unique_drep	d__Bacteria;p__Firmicutes_A;c__Clostridia_A;o__Christensenellales;f__Borkfalkiaceae;g__UMGS1004;s__
A43_L1_353353_idba_bin.59	unique_both	d__Bacteria;p__Firmicutes_A;c__Clostridia_A;o__Christensenellales;f__Borkfalkiaceae;g__UBA1259;s__
A43_L1_353353_idba_bin.69	unique_both	d__Bacteria;p__Proteobacteria;c__Alphaproteobacteria;o__RF32;f__UBA3637;g__;s__
A44_L1_354354_idba_bin.167	not_unique_both	d__Bacteria;p__Firmicutes;c__Bacilli;o__RF39;f__CAG-822;g__UMGS1648;s__UMGS1648 sp900553765
A44_L1_354354_idba_bin.96	not_unique_gtdb	d__Bacteria;p__Bacteroidota;c__Bacteroidia;o__Bacteroidales;f__Bacteroidaceae;g__CAG-462;s__CAG-462 sp003489705
A45_L1_355355_idba_bin.127	unique_both	d__Bacteria;p__Cyanobacteria;c__Vampirovibrionia;o__Gastranaerophilales;f__Gastranaerophilaceae;g__;s__
A45_L1_355355_idba_bin.68	unique_both	d__Bacteria;p__Cyanobacteria;c__Vampirovibrionia;o__Gastranaerophilales;f__;g__;s__
A46_L1_356356_idba_bin.29	unique_both	d__Bacteria;p__Firmicutes_A;c__Clostridia_A;o__Christensenellales;f__Borkfalkiaceae;g__UMGS1004;s__
A46_L1_356356_idba_bin.57	not_unique_both	d__Bacteria;p__Bacteroidota;c__Bacteroidia;o__Bacteroidales;f__Tannerellaceae;g__Parabacteroides;s__Parabacteroides sp000436495
A46_L1_356356_idba_bin.69	unique_both	d__Bacteria;p__Firmicutes;c__Bacilli;o__RFN20;f__CAG-826;g__;s__
A47_L1_357357_idba_bin.141	unique_both	d__Bacteria;p__Firmicutes_A;c__Clostridia;o__Oscillospirales;f__Acutalibacteraceae;g__;s__
A47_L1_357357_idba_bin.167	unique_both	d__Bacteria;p__Firmicutes_A;c__Clostridia_A;o__Christensenellales;f__UBA1242;g__UMGS687;s__
A47_L1_357357_idba_bin.98	unique_both	d__Bacteria;p__Firmicutes;c__Bacilli;o__RF39;f__CAG-611;g__CAG-877;s__
A49_L3_351351_idba_bin.107	not_unique_both	d__Bacteria;p__Firmicutes_A;c__Clostridia_A;o__Christensenellales;f__CAG-74;g__Firm-11;s__Firm-11 sp900553905
A49_L3_351351_idba_bin.138	not_unique_both	d__Bacteria;p__Proteobacteria;c__Gammaproteobacteria;o__Enterobacterales;f__Enterobacteriaceae;g__Escherichia;s__Escherichia flexneri
A49_L3_351351_idba_bin.58	unique_both	d__Bacteria;p__Proteobacteria;c__Alphaproteobacteria;o__Rs-D84;f__Rs-D84;g__Rs-D84;s__
A5_L3_375375_idba_bin.65	not_unique_drep	d__Bacteria;p__Cyanobacteria;c__Vampirovibrionia;o__Gastranaerophilales;f__Gastranaerophilaceae;g__;s__
A5_L3_375375_idba_bin.73	not_unique_drep	d__Bacteria;p__Proteobacteria;c__Alphaproteobacteria;o__Rs-D84;f__Rs-D84;g__Rs-D84;s__
A5_L3_375375_idba_bin.86	unique_both	d__Bacteria;p__Proteobacteria;c__Alphaproteobacteria;o__Rs-D84;f__Rs-D84;g__Rs-D84;s__
A50_L2_350350_idba_bin.103	unique_both	d__Bacteria;p__Firmicutes_A;c__Clostridia;o__Oscillospirales;f__Acutalibacteraceae;g__An200;s__
A50_L2_350350_idba_bin.125	unique_both	d__Bacteria;p__Bacteroidota;c__Bacteroidia;o__Bacteroidales;f__Paludibacteraceae;g__;s__
A50_L2_350350_idba_bin.164	unique_both	d__Bacteria;p__Firmicutes_A;c__Clostridia_A;o__Christensenellales;f__UBA1242;g__UBA4626;s__
A50_L2_350350_idba_bin.171	unique_both	d__Bacteria;p__Spirochaetota;c__Spirochaetia;o__Spirochaetales;f__UBA9216;g__;s__
A50_L2_350350_idba_bin.67	unique_both	d__Bacteria;p__Cyanobacteria;c__Vampirovibrionia;o__Gastranaerophilales;f__Gastranaerophilaceae;g__;s__
A50_L2_350350_idba_bin.82	unique_both	d__Bacteria;p__Bacteroidota;c__Bacteroidia;o__Bacteroidales;f__UBA932;g__UBA1232;s__
A51_L4_302302_idba_bin.17	unique_both	d__Bacteria;p__Firmicutes_A;c__Clostridia_A;o__Christensenellales;f__UBA3700;g__;s__
A52_L2_H538_idba_bin.104	not_unique_both	d__Bacteria;p__Firmicutes_A;c__Clostridia;o__Lachnospirales;f__Lachnospiraceae;g__Dorea;s__Dorea faecis
A52_L2_H538_idba_bin.35	unique_both	d__Bacteria;p__Firmicutes_A;c__Clostridia_A;o__Christensenellales;f__DTU072;g__;s__
A52_L2_H538_idba_bin.53	not_unique_gtdb	d__Bacteria;p__Firmicutes_C;c__Negativicutes;o__Acidaminococcales;f__Acidaminococcaceae;g__Phascolarctobacterium_A;s__Phascolarctobacterium_A sp900541915
A52_L2_H538_idba_bin.83	not_unique_gtdb	d__Bacteria;p__Spirochaetota;c__Brachyspirae;o__Brachyspirales;f__Brachyspiraceae;g__Brachyspira;s__Brachyspira innocens
A53_L4_303303_idba_bin.105	not_unique_both	d__Bacteria;p__Firmicutes_C;c__Negativicutes;o__Selenomonadales;f__Selenomonadaceae;g__Megamonas;s__Megamonas hypermegale_A
A53_L4_303303_idba_bin.113	unique_both	d__Bacteria;p__Firmicutes_A;c__Clostridia;o__Oscillospirales;f__Acutalibacteraceae;g__;s__
A53_L4_303303_idba_bin.121	not_unique_drep	d__Bacteria;p__Firmicutes_A;c__Clostridia;o__Oscillospirales;f__Ruminococcaceae;g__Gemmiger;s__
A53_L4_303303_idba_bin.130	unique_both	d__Bacteria;p__Firmicutes;c__Bacilli;o__Erysipelotrichales;f__Erysipelotrichaceae;g__Bulleidia;s__
A53_L4_303303_idba_bin.68	not_unique_drep	d__Bacteria;p__Bacteroidota;c__Bacteroidia;o__Bacteroidales;f__Bacteroidaceae;g__Bacteroides;s__
A54_L1_304304_idba_bin.121	unique_both	d__Bacteria;p__Proteobacteria;c__Alphaproteobacteria;o__RF32;f__;g__;s__
A54_L1_304304_idba_bin.139	unique_both	d__Bacteria;p__Firmicutes_A;c__Clostridia_A;o__Christensenellales;f__CAG-74;g__Firm-11;s__
A54_L1_304304_idba_bin.143	not_unique_drep	d__Bacteria;p__Verrucomicrobiota;c__Verrucomicrobiae;o__Opitutales;f__UBA953;g__W0P29-029;s__
A54_L1_304304_idba_bin.94	not_unique_drep	d__Bacteria;p__Firmicutes_A;c__Clostridia;o__Oscillospirales;f__Acutalibacteraceae;g__Eubacterium_R;s__
A55_L2_305305_idba_bin.13	not_unique_drep	d__Bacteria;p__Firmicutes_A;c__Clostridia;o__Oscillospirales;f__Ruminococcaceae;g__Faecalibacterium;s__
A55_L2_305305_idba_bin.35	not_unique_drep	d__Bacteria;p__Firmicutes_A;c__Clostridia;o__Oscillospirales;f__Ruminococcaceae;g__Fournierella;s__
A55_L2_305305_idba_bin.58	unique_both	d__Bacteria;p__Firmicutes_A;c__Clostridia;o__Peptostreptococcales;f__Anaerovoracaceae;g__;s__
A55_L2_305305_idba_bin.99	unique_both	d__Bacteria;p__Firmicutes_A;c__Clostridia_A;o__Christensenellales;f__DTU072;g__CAG-1782;s__
A56_L2_H539_idba_bin.113	not_unique_both	d__Bacteria;p__Firmicutes;c__Bacilli;o__Lactobacillales;f__Enterococcaceae;g__Enterococcus_E;s__Enterococcus_E cecorum
A56_L2_H539_idba_bin.124	not_unique_drep	d__Bacteria;p__Bacteroidota;c__Bacteroidia;o__Bacteroidales;f__UBA932;g__CAG-831;s__
A56_L2_H539_idba_bin.39	unique_both	d__Bacteria;p__Firmicutes_A;c__Clostridia;o__Oscillospirales;f__Oscillospiraceae;g__UBA1777;s__
A57_L4_306306_idba_bin.10	not_unique_drep	d__Bacteria;p__Bacteroidota;c__Bacteroidia;o__Bacteroidales;f__UBA11471;g__UBA11471;s__
A57_L4_306306_idba_bin.3	unique_both	d__Bacteria;p__Bacteroidota;c__Bacteroidia;o__Bacteroidales;f__Bacteroidaceae;g__Phocaeicola;s__
A58_L2_H540_idba_bin.59	not_unique_both	d__Bacteria;p__Bacteroidota;c__Bacteroidia;o__Bacteroidales;f__Muribaculaceae;g__CAG-279;s__CAG-279 sp900550025
A58_L2_H540_idba_bin.8	not_unique_gtdb	d__Bacteria;p__Actinobacteriota;c__Actinomycetia;o__Actinomycetales;f__Bifidobacteriaceae;g__Bifidobacterium;s__Bifidobacterium ruminantium
A58_L2_H540_idba_bin.82	unique_both	d__Bacteria;p__Firmicutes;c__Bacilli;o__RF39;f__CAG-822;g__CAG-822;s__
A6_L3_376376_idba_bin.110	unique_both	d__Bacteria;p__Spirochaetota;c__Brachyspirae;o__Brachyspirales;f__Brachyspiraceae;g__Brachyspira;s__
A6_L3_376376_idba_bin.115	unique_both	d__Bacteria;p__Cyanobacteria;c__Vampirovibrionia;o__Gastranaerophilales;f__;g__;s__
A6_L3_376376_idba_bin.29	unique_both	d__Bacteria;p__Cyanobacteria;c__Vampirovibrionia;o__Gastranaerophilales;f__Gastranaerophilaceae;g__CAG-196;s__
A6_L3_376376_idba_bin.85	unique_both	d__Bacteria;p__Proteobacteria;c__Alphaproteobacteria;o__RF32;f__;g__;s__
A61_L1_325325_idba_bin.70	not_unique_gtdb	d__Bacteria;p__Cyanobacteria;c__Vampirovibrionia;o__Gastranaerophilales;f__Gastranaerophilaceae;g__Zag1;s__Zag1 sp900555175
A62_L1_378378_idba_bin.112	unique_both	d__Bacteria;p__Firmicutes_A;c__Clostridia_A;o__Christensenellales;f__UBA4651;g__UBA7867;s__
A62_L1_378378_idba_bin.44	not_unique_drep	d__Bacteria;p__Firmicutes_A;c__Clostridia_A;o__Christensenellales;f__UBA3700;g__;s__
A62_L1_378378_idba_bin.70	unique_both	d__Bacteria;p__Firmicutes;c__Bacilli;o__RFN20;f__CAG-826;g__UBA4951;s__
A65_L4_326326_idba_bin.141	not_unique_both	d__Bacteria;p__Firmicutes_A;c__Clostridia;o__Oscillospirales;f__Oscillospiraceae;g__UBA5446;s__UBA5446 sp900543085
A65_L4_326326_idba_bin.159	unique_both	d__Bacteria;p__Bacteroidota;c__Bacteroidia;o__Bacteroidales;f__Muribaculaceae;g__;s__
A65_L4_326326_idba_bin.3	unique_both	d__Bacteria;p__Bacteroidota;c__Bacteroidia;o__Bacteroidales;f__Bacteroidaceae;g__Prevotella;s__
A65_L4_326326_idba_bin.4	unique_both	d__Bacteria;p__Bacteroidota;c__Bacteroidia;o__Bacteroidales;f__Bacteroidaceae;g__Prevotella;s__
A67_L2_327327_idba_bin.107	unique_both	d__Bacteria;p__Firmicutes;c__Bacilli;o__RFN20;f__CAG-826;g__UBA4855;s__
A67_L2_327327_idba_bin.120	unique_both	d__Bacteria;p__Actinobacteriota;c__Coriobacteriia;o__Coriobacteriales;f__Atopobiaceae;g__Olsenella_E;s__
A67_L2_327327_idba_bin.195	unique_both	d__Bacteria;p__Firmicutes_A;c__Clostridia_A;o__Christensenellales;f__UBA1242;g__UBA11517;s__
A67_L2_327327_idba_bin.208	not_unique_drep	d__Bacteria;p__Firmicutes_A;c__Clostridia;o__Oscillospirales;f__Acutalibacteraceae;g__An200;s__
A67_L2_327327_idba_bin.214	unique_both	d__Bacteria;p__Verrucomicrobiota;c__Lentisphaeria;o__Victivallales;f__UBA1829;g__UBA11452;s__
A67_L2_327327_idba_bin.240	unique_both	d__Bacteria;p__Firmicutes;c__Bacilli;o__Acholeplasmatales;f__Anaeroplasmataceae;g__;s__
A67_L2_327327_idba_bin.241	unique_both	d__Bacteria;p__Cyanobacteria;c__Vampirovibrionia;o__Gastranaerophilales;f__Gastranaerophilaceae;g__CAG-484;s__
A67_L2_327327_idba_bin.244	unique_both	d__Bacteria;p__Verrucomicrobiota;c__Kiritimatiellae;o__RFP12;f__W1P29-020;g__W1P29-020;s__
A67_L2_327327_idba_bin.79	unique_both	d__Bacteria;p__Cyanobacteria;c__Vampirovibrionia;o__Gastranaerophilales;f__Gastranaerophilaceae;g__Zag1;s__
A68_L4_309309_idba_bin.36	unique_both	d__Bacteria;p__Cyanobacteria;c__Vampirovibrionia;o__Gastranaerophilales;f__Gastranaerophilaceae;g__CAG-484;s__
A68_L4_309309_idba_bin.70	not_unique_gtdb	d__Bacteria;p__Bacteroidota;c__Bacteroidia;o__Bacteroidales;f__Barnesiellaceae;g__Barnesiella;s__Barnesiella sp900538705
A68_L4_309309_idba_bin.71	not_unique_gtdb	d__Bacteria;p__Bacteroidota;c__Bacteroidia;o__Bacteroidales;f__Bacteroidaceae;g__Prevotella;s__Prevotella copri
A70_L1_311311_idba_bin.145	unique_both	d__Bacteria;p__Bacteroidota;c__Bacteroidia;o__Bacteroidales;f__UBA932;g__RC9;s__
A70_L1_311311_idba_bin.63	not_unique_drep	d__Bacteria;p__Bacteroidota;c__Bacteroidia;o__Bacteroidales;f__Muribaculaceae;g__;s__
A70_L1_311311_idba_bin.81	unique_both	d__Bacteria;p__Campylobacterota;c__Campylobacteria;o__Campylobacterales;f__Helicobacteraceae;g__NHYM01;s__
A71_L2_312312_idba_bin.65	not_unique_drep	d__Bacteria;p__Firmicutes_A;c__Clostridia;o__Lachnospirales;f__Lachnospiraceae;g__Blautia;s__
A72_L1_313313_idba_bin.57	unique_both	d__Bacteria;p__Desulfobacterota;c__Desulfovibrionia;o__Desulfovibrionales;f__Desulfovibrionaceae;g__Desulfovibrio;s__
A73_L2_314314_idba_bin.126	unique_both	d__Bacteria;p__Firmicutes;c__Bacilli;o__RFN20;f__CAG-826;g__;s__
A73_L2_314314_idba_bin.63	unique_both	d__Bacteria;p__Bacteroidota;c__Bacteroidia;o__Bacteroidales;f__Bacteroidaceae;g__Bacteroides;s__
A74_L1_315315_idba_bin.118	not_unique_both	d__Bacteria;p__Campylobacterota;c__Campylobacteria;o__Campylobacterales;f__Campylobacteraceae;g__Campylobacter_D;s__Campylobacter_D avium
A75_L1_316316_idba_bin.14	unique_both	d__Bacteria;p__Firmicutes;c__Bacilli;o__Erysipelotrichales;f__Erysipelotrichaceae;g__Bulleidia;s__
A75_L1_316316_idba_bin.150	unique_both	d__Bacteria;p__Bacteroidota;c__Bacteroidia;o__Bacteroidales;f__Bacteroidaceae;g__Bacteroides;s__
A75_L1_316316_idba_bin.163	unique_both	d__Bacteria;p__Bacteroidota;c__Bacteroidia;o__Bacteroidales;f__Bacteroidaceae;g__Prevotellamassilia;s__
A76_L1_317317_idba_bin.142	not_unique_drep	d__Bacteria;p__Spirochaetota;c__Spirochaetia;o__Sphaerochaetales;f__Sphaerochaetaceae;g__Spiro-01;s__
A76_L1_317317_idba_bin.162	unique_both	d__Bacteria;p__Cyanobacteria;c__Vampirovibrionia;o__Gastranaerophilales;f__Gastranaerophilaceae;g__CAG-306;s__
A76_L1_317317_idba_bin.55	not_unique_gtdb	d__Bacteria;p__Firmicutes;c__Bacilli;o__RFN20;f__CAG-826;g__UBA4855;s__UBA4855 sp900540365
A77_L2_318318_idba_bin.113	unique_both	d__Bacteria;p__Firmicutes;c__Bacilli;o__RFN20;f__CAG-449;g__;s__
A77_L2_318318_idba_bin.6	unique_both	d__Bacteria;p__Bacteroidota;c__Bacteroidia;o__Bacteroidales;f__Tannerellaceae;g__Parabacteroides;s__
A78_L4_353353_idba_bin.152	unique_both	d__Bacteria;p__Cyanobacteria;c__Vampirovibrionia;o__Gastranaerophilales;f__Gastranaerophilaceae;g__CAG-306;s__
A79_L4_354354_idba_bin.126	unique_both	d__Bacteria;p__Firmicutes;c__Bacilli;o__RFN20;f__CAG-288;g__UBA7642;s__
A79_L4_354354_idba_bin.22	unique_both	d__Bacteria;p__Firmicutes;c__Bacilli;o__RFN20;f__CAG-826;g__UBA4951;s__
A79_L4_354354_idba_bin.26	not_unique_gtdb	d__Bacteria;p__Bacteroidota;c__Bacteroidia;o__Bacteroidales;f__Bacteroidaceae;g__CAG-617;s__CAG-617 sp000431275
A80_L4_355355_idba_bin.138	not_unique_drep	d__Bacteria;p__Firmicutes;c__Bacilli;o__Erysipelotrichales;f__Erysipelotrichaceae;g__Merdibacter;s__
A80_L4_355355_idba_bin.15	not_unique_drep	d__Bacteria;p__Deferribacterota;c__Deferribacteres;o__Deferribacterales;f__Mucispirillaceae;g__Mucispirillum;s__
A80_L4_355355_idba_bin.51	not_unique_both	d__Bacteria;p__Firmicutes_A;c__Clostridia;o__Oscillospirales;f__Oscillospiraceae;g__Lawsonibacter;s__Lawsonibacter sp002160305
A80_L4_355355_idba_bin.65	not_unique_drep	d__Bacteria;p__Firmicutes_A;c__Clostridia;o__Peptostreptococcales;f__Anaerovoracaceae;g__;s__
A80_L4_355355_idba_bin.91	unique_both	d__Bacteria;p__Proteobacteria;c__Alphaproteobacteria;o__Rs-D84;f__Rs-D84;g__Rs-D84;s__
A81_L1_356356_idba_bin.37	unique_both	d__Bacteria;p__Firmicutes;c__Bacilli;o__RFN20;f__CAG-288;g__UBA7642;s__
A81_L4_356356_idba_bin.38	unique_both	d__Bacteria;p__Proteobacteria;c__Gammaproteobacteria;o__Enterobacterales;f__Succinivibrionaceae;g__;s__
A81_L4_356356_idba_bin.47	not_unique_gtdb	d__Bacteria;p__Actinobacteriota;c__Actinomycetia;o__Actinomycetales;f__Bifidobacteriaceae;g__Bifidobacterium;s__Bifidobacterium anseris
A81_L4_356356_idba_bin.7	not_unique_gtdb	d__Bacteria;p__Firmicutes_A;c__Clostridia;o__Oscillospirales;f__Acutalibacteraceae;g__UMGS1839;s__UMGS1839 sp900555545
A81_L4_356356_idba_bin.72	not_unique_both	d__Bacteria;p__Firmicutes_A;c__Clostridia_A;o__Christensenellales;f__CAG-917;g__UMGS1688;s__UMGS1688 sp900544575
A82_L3_357357_idba_bin.18	unique_both	d__Bacteria;p__Cyanobacteria;c__Vampirovibrionia;o__Gastranaerophilales;f__Gastranaerophilaceae;g__Zag1;s__
A82_L4_357357_idba_bin.94	unique_both	d__Bacteria;p__Proteobacteria;c__Gammaproteobacteria;o__Burkholderiales;f__Burkholderiaceae;g__CAG-521;s__
A83_L3_358358_idba_bin.102	unique_both	d__Bacteria;p__Bacteroidota;c__Bacteroidia;o__Bacteroidales;f__Bacteroidaceae;g__Bacteroides;s__
A83_L3_358358_idba_bin.71	unique_both	d__Bacteria;p__Firmicutes_A;c__Clostridia;o__Lachnospirales;f__Lachnospiraceae;g__14-2;s__
A83_L3_358358_idba_bin.88	unique_both	d__Bacteria;p__Cyanobacteria;c__Vampirovibrionia;o__Gastranaerophilales;f__;g__;s__
A83_L4_358358_idba_bin.44	unique_both	d__Bacteria;p__Elusimicrobiota;c__Elusimicrobia;o__Elusimicrobiales;f__Elusimicrobiaceae;g__UBA1174;s__
A83_L4_358358_idba_bin.79	not_unique_both	d__Bacteria;p__Bacteroidota;c__Bacteroidia;o__Bacteroidales;f__Barnesiellaceae;g__Barnesiella;s__Barnesiella sp900542255
A84_L4_359359_idba_bin.49	unique_both	d__Bacteria;p__Cyanobacteria;c__Vampirovibrionia;o__Gastranaerophilales;f__Gastranaerophilaceae;g__;s__
A85_L1_320320_idba_bin.103	unique_both	d__Bacteria;p__Firmicutes_A;c__Clostridia_A;o__Christensenellales;f__UBA3700;g__;s__
A85_L1_320320_idba_bin.117	unique_both	d__Bacteria;p__Spirochaetota;c__Spirochaetia;o__Treponematales;f__Treponemataceae;g__Treponema_F;s__
A85_L1_320320_idba_bin.75	unique_both	d__Bacteria;p__Bacteroidota;c__Bacteroidia;o__Bacteroidales;f__Bacteroidaceae;g__Phocaeicola;s__
A85_L1_320320_idba_bin.96	not_unique_both	d__Bacteria;p__Bacteroidota;c__Bacteroidia;o__Bacteroidales;f__Tannerellaceae;g__Parabacteroides;s__Parabacteroides sp900552415
A86_L4_360360_idba_bin.131	unique_both	d__Bacteria;p__Firmicutes_A;c__Clostridia_A;o__Christensenellales;f__Borkfalkiaceae;g__Borkfalkia;s__
A86_L4_360360_idba_bin.2	unique_both	d__Bacteria;p__Proteobacteria;c__Alphaproteobacteria;o__RF32;f__CAG-239;g__CAG-495;s__
A86_L4_360360_idba_bin.27	unique_both	d__Bacteria;p__Cyanobacteria;c__Vampirovibrionia;o__Gastranaerophilales;f__Gastranaerophilaceae;g__;s__
A86_L4_360360_idba_bin.28	unique_both	d__Bacteria;p__Proteobacteria;c__Alphaproteobacteria;o__Rs-D84;f__Rs-D84;g__Rs-D84;s__
A86_L4_360360_idba_bin.72	not_unique_drep	d__Bacteria;p__Bacteroidota;c__Bacteroidia;o__Bacteroidales;f__Paludibacteraceae;g__RUG163;s__
A87_L4_361361_idba_bin.29	unique_both	d__Bacteria;p__Proteobacteria;c__Alphaproteobacteria;o__RF32;f__CAG-239;g__CAG-495;s__
A88_L2_362362_idba_bin.103	not_unique_drep	d__Bacteria;p__Bacteroidota;c__Bacteroidia;o__Bacteroidales;f__UBA932;g__RC9;s__
A88_L2_362362_idba_bin.150	unique_both	d__Bacteria;p__Proteobacteria;c__Alphaproteobacteria;o__RF32;f__CAG-239;g__CAG-495;s__
A88_L2_362362_idba_bin.163	not_unique_drep	d__Bacteria;p__Firmicutes;c__Bacilli;o__RFN20;f__CAG-288;g__UBA6879;s__
A89_L4_363363_idba_bin.1	unique_both	d__Bacteria;p__Proteobacteria;c__Alphaproteobacteria;o__RF32;f__CAG-239;g__CAG-495;s__
A89_L4_363363_idba_bin.150	unique_both	d__Bacteria;p__Bacteroidota;c__Bacteroidia;o__Bacteroidales;f__UBA932;g__RC9;s__
A89_L4_363363_idba_bin.166	unique_both	d__Bacteria;p__Firmicutes;c__Bacilli;o__RFN20;f__CAG-826;g__UBA4951;s__
A89_L4_363363_idba_bin.203	not_unique_both	d__Bacteria;p__Bacteroidota;c__Bacteroidia;o__Bacteroidales;f__Tannerellaceae;g__Parabacteroides;s__Parabacteroides sp002159645
A89_L4_363363_idba_bin.52	unique_both	d__Bacteria;p__Bacteroidota;c__Bacteroidia;o__Bacteroidales;f__UBA932;g__RC9;s__
A89_L4_363363_idba_bin.7	unique_both	d__Bacteria;p__Cyanobacteria;c__Vampirovibrionia;o__Gastranaerophilales;f__Gastranaerophilaceae;g__Zag1;s__
A89_L4_363363_idba_bin.75	unique_both	d__Bacteria;p__Cyanobacteria;c__Vampirovibrionia;o__Gastranaerophilales;f__Gastranaerophilaceae;g__CAG-306;s__
A89_L4_363363_idba_bin.79	not_unique_drep	d__Bacteria;p__Cyanobacteria;c__Vampirovibrionia;o__Gastranaerophilales;f__;g__;s__
A9_L1_378378_idba_bin.2	unique_both	d__Bacteria;p__Firmicutes_C;c__Negativicutes;o__Acidaminococcales;f__Acidaminococcaceae;g__Phascolarctobacterium;s__
A9_L1_378378_idba_bin.43	unique_both	d__Bacteria;p__Cyanobacteria;c__Vampirovibrionia;o__Gastranaerophilales;f__;g__;s__
A9_L1_378378_idba_bin.54	not_unique_drep	d__Bacteria;p__Firmicutes_A;c__Clostridia_A;o__Christensenellales;f__Borkfalkiaceae;g__Borkfalkia;s__
A9_L1_378378_idba_bin.72	unique_both	d__Bacteria;p__Firmicutes_A;c__Clostridia_A;o__Christensenellales;f__Borkfalkiaceae;g__;s__
A90_L2_364364_idba_bin.30	not_unique_both	d__Bacteria;p__Desulfobacterota;c__Desulfovibrionia;o__Desulfovibrionales;f__Desulfovibrionaceae;g__Desulfovibrio;s__Desulfovibrio sp900556755
A90_L2_364364_idba_bin.31	not_unique_gtdb	d__Bacteria;p__Bacteroidota;c__Bacteroidia;o__Bacteroidales;f__Bacteroidaceae;g__Bacteroides;s__Bacteroides intestinalis
A90_L2_364364_idba_bin.40	not_unique_both	d__Bacteria;p__Firmicutes_A;c__Clostridia;o__Lachnospirales;f__Anaerotignaceae;g__Anaerotignum;s__Anaerotignum lactatifermentans
A90_L2_364364_idba_bin.55	not_unique_gtdb	d__Bacteria;p__Firmicutes_A;c__Clostridia;o__Oscillospirales;f__Ruminococcaceae;g__Negativibacillus;s__Negativibacillus massiliensis
A90_L2_364364_idba_bin.59	unique_both	d__Bacteria;p__Proteobacteria;c__Alphaproteobacteria;o__UBA3830;f__;g__;s__
A90_L2_364364_idba_bin.6	not_unique_both	d__Bacteria;p__Desulfobacterota;c__Desulfovibrionia;o__Desulfovibrionales;f__Desulfovibrionaceae;g__Bilophila;s__Bilophila wadsworthia
A90_L2_364364_idba_bin.74	not_unique_both	d__Bacteria;p__Bacteroidota;c__Bacteroidia;o__Bacteroidales;f__Tannerellaceae;g__Parabacteroides;s__Parabacteroides distasonis
A91_L4_365365_idba_bin.110	unique_both	d__Bacteria;p__Proteobacteria;c__Alphaproteobacteria;o__RF32;f__CAG-239;g__;s__
A92_L4_366366_idba_bin.137	unique_both	d__Bacteria;p__Bacteroidota;c__Bacteroidia;o__Bacteroidales;f__UBA932;g__RC9;s__
A92_L4_366366_idba_bin.149	unique_both	d__Bacteria;p__Proteobacteria;c__Alphaproteobacteria;o__Rs-D84;f__Rs-D84;g__Rs-D84;s__
A92_L4_366366_idba_bin.22	unique_both	d__Bacteria;p__Firmicutes;c__Bacilli;o__RF39;f__CAG-611;g__CAG-451;s__
A93_L3_368368_idba_bin.145	not_unique_both	d__Bacteria;p__Firmicutes_A;c__Clostridia;o__Oscillospirales;f__Acutalibacteraceae;g__UMGS905;s__UMGS905 sp900546735
A93_L3_368368_idba_bin.72	unique_both	d__Bacteria;p__Desulfobacterota;c__Desulfovibrionia;o__Desulfovibrionales;f__Desulfovibrionaceae;g__Desulfovibrio;s__
A94_L1_369369_idba_bin.108	not_unique_drep	d__Bacteria;p__Firmicutes_A;c__Clostridia_A;o__Christensenellales;f__Borkfalkiaceae;g__UMGS1004;s__
A94_L1_369369_idba_bin.119	unique_both	d__Bacteria;p__Firmicutes_C;c__Negativicutes;o__Acidaminococcales;f__Acidaminococcaceae;g__Phascolarctobacterium;s__
A94_L1_369369_idba_bin.140	unique_both	d__Bacteria;p__Bacteroidota;c__Bacteroidia;o__Bacteroidales;f__UBA932;g__RC9;s__
A94_L1_369369_idba_bin.43	unique_both	d__Bacteria;p__Cyanobacteria;c__Vampirovibrionia;o__Gastranaerophilales;f__Gastranaerophilaceae;g__Zag111;s__
A94_L1_369369_idba_bin.55	unique_both	d__Bacteria;p__Firmicutes;c__Bacilli;o__RF39;f__CAG-611;g__CAG-877;s__
A95_L4_370370_idba_bin.13	not_unique_both	d__Bacteria;p__Bacteroidota;c__Bacteroidia;o__Bacteroidales;f__Rikenellaceae;g__Alistipes;s__Alistipes sp002161445
A95_L4_370370_idba_bin.159	not_unique_gtdb	d__Bacteria;p__Firmicutes_A;c__Clostridia_A;o__Christensenellales;f__CAG-552;g__UBA10677;s__UBA10677 sp900543755
A95_L4_370370_idba_bin.169	unique_both	d__Bacteria;p__Firmicutes_A;c__Clostridia;o__Oscillospirales;f__Acutalibacteraceae;g__;s__
A95_L4_370370_idba_bin.88	not_unique_drep	d__Bacteria;p__Spirochaetota;c__Spirochaetia;o__Treponematales;f__Treponemataceae;g__;s__
A97_L4_352352_idba_bin.49	not_unique_both	d__Bacteria;p__Firmicutes_A;c__Clostridia;o__Oscillospirales;f__Oscillospiraceae;g__UBA5446;s__UBA5446 sp900544295
A97_L4_352352_idba_bin.67	not_unique_gtdb	d__Bacteria;p__Firmicutes_A;c__Clostridia_A;o__Christensenellales;f__CAG-917;g__UMGS1688;s__UMGS1688 sp900554085
A98_L1_324324_idba_bin.62	unique_both	d__Bacteria;p__Firmicutes;c__Bacilli;o__RFN20;f__CAG-288;g__UBA7642;s__
A99_L3_325325_idba_bin.112	unique_both	d__Bacteria;p__Firmicutes_A;c__Clostridia;o__Lachnospirales;f__Lachnospiraceae;g__GCA-900066575;s__
A99_L3_325325_idba_bin.27	not_unique_both	d__Bacteria;p__Bacteroidota;c__Bacteroidia;o__Bacteroidales;f__Bacteroidaceae;g__Phocaeicola;s__Phocaeicola barnesiae
A99_L3_325325_idba_bin.32	unique_both	d__Bacteria;p__Firmicutes_A;c__Clostridia_A;o__Christensenellales;f__Borkfalkiaceae;g__Borkfalkia;s__
B1_L1_359359_idba_bin.109	not_unique_drep	d__Bacteria;p__Actinobacteriota;c__Coriobacteriia;o__Coriobacteriales;f__Coriobacteriaceae;g__Collinsella;s__
B1_L1_359359_idba_bin.19	unique_both	d__Bacteria;p__Spirochaetota;c__Spirochaetia;o__Sphaerochaetales;f__Sphaerochaetaceae;g__;s__
B1_L1_359359_idba_bin.49	not_unique_both	d__Bacteria;p__Bacteroidota;c__Bacteroidia;o__Bacteroidales;f__Rikenellaceae;g__Alistipes;s__Alistipes finegoldii
B1_L1_359359_idba_bin.58	unique_both	d__Bacteria;p__Firmicutes_A;c__Clostridia;o__Lachnospirales;f__Anaerotignaceae;g__Anaerotignum;s__
B1_L1_359359_idba_bin.67	not_unique_both	d__Bacteria;p__Bacteroidota;c__Bacteroidia;o__Bacteroidales;f__Rikenellaceae;g__Alistipes;s__Alistipes sp900542505
B1_L1_359359_idba_bin.97	unique_both	d__Bacteria;p__Bacteroidota;c__Bacteroidia;o__Bacteroidales;f__UBA932;g__;s__
B1_L1_359359_idba_bin.99	not_unique_both	d__Bacteria;p__Proteobacteria;c__Alphaproteobacteria;o__RF32;f__CAG-239;g__CAG-495;s__CAG-495 sp001917125
B10_L3_335335_idba_bin.107	unique_both	d__Bacteria;p__Bacteroidota;c__Bacteroidia;o__Bacteroidales;f__Muribaculaceae;g__;s__
B10_L3_335335_idba_bin.124	unique_both	d__Bacteria;p__Spirochaetota;c__Spirochaetia;o__Sphaerochaetales;f__Sphaerochaetaceae;g__;s__
B10_L3_335335_idba_bin.3	unique_both	d__Bacteria;p__Firmicutes_A;c__Clostridia_A;o__Christensenellales;f__CAG-917;g__UMGS1688;s__
B10_L3_335335_idba_bin.73	not_unique_gtdb	d__Bacteria;p__Firmicutes;c__Bacilli;o__RFN20;f__CAG-826;g__UBA4855;s__UBA4855 sp900540395
B10_L3_335335_idba_bin.75	unique_both	d__Bacteria;p__Firmicutes;c__Bacilli;o__RF39;f__CAG-611;g__CAG-451;s__
B12_L1_324324_idba_bin.132	unique_both	d__Bacteria;p__Firmicutes;c__Bacilli;o__RFN20;f__CAG-826;g__;s__
B12_L1_324324_idba_bin.34	unique_both	d__Bacteria;p__Proteobacteria;c__Alphaproteobacteria;o__RF32;f__CAG-239;g__CAG-495;s__
B12_L1_324324_idba_bin.64	unique_both	d__Bacteria;p__Firmicutes_A;c__Clostridia_A;o__Christensenellales;f__UBA3700;g__;s__
B14_L3_337337_idba_bin.89	unique_both	d__Bacteria;p__Bacteroidota;c__Bacteroidia;o__Bacteroidales;f__Bacteroidaceae;g__Bacteroides;s__
B15_L3_338338_idba_bin.114	unique_both	d__Bacteria;p__Bacteroidota;c__Bacteroidia;o__Bacteroidales;f__Bacteroidaceae;g__CAG-462;s__
B15_L3_338338_idba_bin.21	not_unique_drep	d__Bacteria;p__Firmicutes_A;c__Clostridia_A;o__Christensenellales;f__Borkfalkiaceae;g__UMGS1004;s__
B15_L3_338338_idba_bin.30	unique_both	d__Bacteria;p__Proteobacteria;c__Alphaproteobacteria;o__RF32;f__CAG-239;g__CAG-495;s__
B16_L3_339339_idba_bin.181	unique_both	d__Bacteria;p__Desulfobacterota;c__Desulfovibrionia;o__Desulfovibrionales;f__Desulfovibrionaceae;g__Desulfovibrio;s__
B16_L3_339339_idba_bin.37	unique_both	d__Bacteria;p__Spirochaetota;c__Spirochaetia;o__Sphaerochaetales;f__Sphaerochaetaceae;g__Spiro-01;s__
B16_L3_339339_idba_bin.73	unique_both	d__Bacteria;p__Cyanobacteria;c__Vampirovibrionia;o__Gastranaerophilales;f__Gastranaerophilaceae;g__QAMI01;s__
B16_L3_339339_idba_bin.78	unique_both	d__Bacteria;p__Proteobacteria;c__Alphaproteobacteria;o__RF32;f__CAG-239;g__CAG-495;s__
B16_L3_339339_idba_bin.95	unique_both	d__Bacteria;p__Spirochaetota;c__Spirochaetia;o__Sphaerochaetales;f__Sphaerochaetaceae;g__;s__
B17_L3_340340_idba_bin.24	not_unique_drep	d__Bacteria;p__Bacteroidota;c__Bacteroidia;o__Bacteroidales;f__Bacteroidaceae;g__;s__
B17_L3_340340_idba_bin.44	unique_both	d__Bacteria;p__Spirochaetota;c__Spirochaetia;o__Sphaerochaetales;f__Sphaerochaetaceae;g__;s__
B17_L3_340340_idba_bin.76	unique_both	d__Bacteria;p__Firmicutes_A;c__Clostridia_A;o__Christensenellales;f__Borkfalkiaceae;g__Borkfalkia;s__
B18_L1_327327_idba_bin.44	unique_both	d__Bacteria;p__Bacteroidota;c__Bacteroidia;o__Bacteroidales;f__UBA932;g__RC9;s__
B18_L1_327327_idba_bin.65	unique_both	d__Bacteria;p__Bacteroidota;c__Bacteroidia;o__Bacteroidales;f__UBA932;g__RC9;s__
B19_L3_341341_idba_bin.28	unique_both	d__Bacteria;p__Elusimicrobiota;c__Elusimicrobia;o__Elusimicrobiales;f__Elusimicrobiaceae;g__UBA1436;s__
B19_L3_341341_idba_bin.38	unique_both	d__Bacteria;p__Elusimicrobiota;c__Elusimicrobia;o__Elusimicrobiales;f__Elusimicrobiaceae;g__UBA1436;s__
B19_L3_341341_idba_bin.7	not_unique_gtdb	d__Bacteria;p__Verrucomicrobiota;c__Lentisphaeria;o__Victivallales;f__Victivallaceae;g__Victivallis;s__Victivallis sp900550905
B19_L3_341341_idba_bin.88	unique_both	d__Bacteria;p__Proteobacteria;c__Alphaproteobacteria;o__RF32;f__CAG-239;g__CAG-495;s__
B2_L1_360360_idba_bin.107	unique_both	d__Bacteria;p__Campylobacterota;c__Campylobacteria;o__Campylobacterales;f__Helicobacteraceae;g__Helicobacter_F;s__
B2_L1_360360_idba_bin.108	unique_both	d__Bacteria;p__Elusimicrobiota;c__Elusimicrobia;o__Elusimicrobiales;f__Elusimicrobiaceae;g__;s__
B2_L1_360360_idba_bin.123	unique_both	d__Bacteria;p__Bacteroidota;c__Bacteroidia;o__Bacteroidales;f__Rikenellaceae;g__;s__
B2_L1_360360_idba_bin.135	unique_both	d__Bacteria;p__Firmicutes_A;c__Clostridia;o__Oscillospirales;f__Oscillospiraceae;g__Lawsonibacter;s__
B20_L1_396396_idba_bin.68	not_unique_both	d__Bacteria;p__Bacteroidota;c__Bacteroidia;o__Bacteroidales;f__Bacteroidaceae;g__Prevotella;s__Prevotella sp900540415
B21_L4_325325_idba_bin.11	not_unique_gtdb	d__Bacteria;p__Bacteroidota;c__Bacteroidia;o__Bacteroidales;f__Bacteroidaceae;g__Phocaeicola;s__Phocaeicola sp900544075
B21_L4_325325_idba_bin.39	unique_both	d__Bacteria;p__Firmicutes_A;c__Clostridia_A;o__Christensenellales;f__CAG-917;g__UMGS1688;s__
B21_L4_325325_idba_bin.7	unique_both	d__Bacteria;p__Firmicutes_A;c__Clostridia;o__Peptostreptococcales;f__Anaerovoracaceae;g__S5-A14a;s__
B23_L1_385385_idba_bin.109	unique_both	d__Bacteria;p__Firmicutes;c__Bacilli;o__RFN20;f__CAG-449;g__;s__
B23_L1_385385_idba_bin.110	not_unique_both	d__Bacteria;p__Bacteroidota;c__Bacteroidia;o__Bacteroidales;f__Bacteroidaceae;g__Paraprevotella;s__Paraprevotella sp900546665
B23_L1_385385_idba_bin.111	unique_both	d__Bacteria;p__Firmicutes_A;c__Clostridia;o__Lachnospirales;f__Lachnospiraceae;g__SZUA-448;s__
B23_L1_385385_idba_bin.6	unique_both	d__Bacteria;p__Verrucomicrobiota;c__Lentisphaeria;o__Victivallales;f__UBA1829;g__;s__
B23_L1_385385_idba_bin.99	unique_both	d__Bacteria;p__Firmicutes_A;c__Clostridia_A;o__Christensenellales;f__DTU072;g__;s__
B24_L1_386386_idba_bin.142	unique_both	d__Bacteria;p__Cyanobacteria;c__Vampirovibrionia;o__Gastranaerophilales;f__Gastranaerophilaceae;g__;s__
B24_L1_386386_idba_bin.167	unique_both	d__Bacteria;p__Bacteroidota;c__Bacteroidia;o__Bacteroidales;f__Bacteroidaceae;g__Paraprevotella;s__
B24_L1_386386_idba_bin.35	unique_both	d__Bacteria;p__Firmicutes_A;c__Clostridia;o__Oscillospirales;f__Oscillospiraceae;g__CAG-110;s__
B26_L3_387387_idba_bin.103	unique_both	d__Bacteria;p__Cyanobacteria;c__Vampirovibrionia;o__Gastranaerophilales;f__Gastranaerophilaceae;g__;s__
B26_L3_387387_idba_bin.41	unique_both	d__Bacteria;p__Firmicutes_A;c__Clostridia_A;o__Christensenellales;f__Borkfalkiaceae;g__Borkfalkia;s__
B26_L3_387387_idba_bin.85	not_unique_gtdb	d__Bacteria;p__Firmicutes;c__Bacilli;o__Lactobacillales;f__Lactobacillaceae;g__Ligilactobacillus;s__Ligilactobacillus aviarius
B27_L1_388388_idba_bin.111	unique_both	d__Bacteria;p__Firmicutes_A;c__Clostridia;o__Oscillospirales;f__Oscillospiraceae;g__Lawsonibacter;s__
B27_L1_388388_idba_bin.151	not_unique_drep	d__Bacteria;p__Firmicutes_A;c__Clostridia_A;o__Christensenellales;f__CAG-917;g__UMGS1688;s__
B27_L1_388388_idba_bin.68	unique_both	d__Bacteria;p__Bacteroidota;c__Bacteroidia;o__Bacteroidales;f__Bacteroidaceae;g__Prevotella;s__
B27_L1_388388_idba_bin.83	unique_both	d__Bacteria;p__Bacteroidota;c__Bacteroidia;o__Bacteroidales;f__Bacteroidaceae;g__Bacteroides;s__
B27_L1_388388_idba_bin.9	unique_both	d__Bacteria;p__Bacteroidota;c__Bacteroidia;o__Bacteroidales;f__Bacteroidaceae;g__CAG-462;s__
B28_L2_389389_idba_bin.198	unique_both	d__Bacteria;p__Firmicutes_A;c__Clostridia;o__Oscillospirales;f__Ruminococcaceae;g__UBA1375;s__
B28_L2_389389_idba_bin.44	not_unique_drep	d__Bacteria;p__Bacteroidota;c__Bacteroidia;o__Bacteroidales;f__UBA932;g__CAG-831;s__
B28_L2_389389_idba_bin.62	unique_both	d__Bacteria;p__Campylobacterota;c__Campylobacteria;o__Campylobacterales;f__Campylobacteraceae;g__Campylobacter_D;s__
B29_L1_390390_idba_bin.101	unique_both	d__Bacteria;p__Verrucomicrobiota;c__Verrucomicrobiae;o__Opitutales;f__CAG-312;g__CAG-312;s__
B29_L1_390390_idba_bin.155	unique_both	d__Bacteria;p__Cyanobacteria;c__Vampirovibrionia;o__Gastranaerophilales;f__Gastranaerophilaceae;g__;s__
B29_L1_390390_idba_bin.158	unique_both	d__Bacteria;p__Firmicutes_A;c__Clostridia_A;o__Christensenellales;f__CAG-917;g__UMGS1688;s__
B29_L1_390390_idba_bin.42	unique_both	d__Bacteria;p__Spirochaetota;c__Spirochaetia;o__Sphaerochaetales;f__Sphaerochaetaceae;g__Spiro-01;s__
B29_L1_390390_idba_bin.53	unique_both	d__Bacteria;p__Cyanobacteria;c__Vampirovibrionia;o__Gastranaerophilales;f__;g__;s__
B29_L1_390390_idba_bin.61	unique_both	d__Bacteria;p__Firmicutes_A;c__Clostridia;o__Oscillospirales;f__Oscillospiraceae;g__Lawsonibacter;s__
B30_L2_391391_idba_bin.14	unique_both	d__Bacteria;p__Firmicutes_A;c__Clostridia_A;o__Christensenellales;f__Borkfalkiaceae;g__UMGS1004;s__
B30_L2_391391_idba_bin.181	unique_both	d__Bacteria;p__Firmicutes;c__Bacilli;o__RFN20;f__CAG-826;g__;s__
B30_L2_391391_idba_bin.24	unique_both	d__Bacteria;p__Cyanobacteria;c__Vampirovibrionia;o__Gastranaerophilales;f__Gastranaerophilaceae;g__;s__
B30_L2_391391_idba_bin.60	unique_both	d__Bacteria;p__Actinobacteriota;c__Coriobacteriia;o__Coriobacteriales;f__Coriobacteriaceae;g__An7;s__
B30_L2_391391_idba_bin.78	not_unique_drep	d__Bacteria;p__Firmicutes;c__Bacilli;o__RFN20;f__CAG-288;g__UBA7642;s__
B31_L2_392392_idba_bin.110	unique_both	d__Bacteria;p__Firmicutes_A;c__Clostridia_A;o__Christensenellales;f__UBA1242;g__UBA11517;s__
B31_L2_392392_idba_bin.53	unique_both	d__Bacteria;p__Firmicutes_A;c__Clostridia_A;o__Christensenellales;f__UBA3700;g__;s__
B31_L2_392392_idba_bin.81	unique_both	d__Bacteria;p__Firmicutes;c__Bacilli;o__RFN20;f__CAG-826;g__UBA4951;s__
B31_L2_392392_idba_bin.84	unique_both	d__Bacteria;p__Firmicutes;c__Bacilli;o__RFN20;f__CAG-826;g__UBA733;s__
B31_L2_392392_idba_bin.94	not_unique_gtdb	d__Bacteria;p__Proteobacteria;c__Gammaproteobacteria;o__Burkholderiales;f__Burkholderiaceae;g__Duodenibacillus;s__Duodenibacillus sp900552915
B32_L2_393393_idba_bin.124	not_unique_drep	d__Bacteria;p__Bacteroidota;c__Bacteroidia;o__Bacteroidales;f__UBA932;g__UBA3382;s__
B32_L2_393393_idba_bin.39	unique_both	d__Bacteria;p__Elusimicrobiota;c__Elusimicrobia;o__Elusimicrobiales;f__Elusimicrobiaceae;g__UBA1436;s__
B33_L2_394394_idba_bin.1	unique_both	d__Bacteria;p__Firmicutes_A;c__Clostridia_A;o__Christensenellales;f__Borkfalkiaceae;g__UMGS1004;s__
B33_L2_394394_idba_bin.10	not_unique_drep	d__Bacteria;p__Bacteroidota;c__Bacteroidia;o__Bacteroidales;f__UBA932;g__RC9;s__
B33_L2_394394_idba_bin.133	unique_both	d__Bacteria;p__Verrucomicrobiota;c__Lentisphaeria;o__Victivallales;f__UBA1829;g__;s__
B33_L2_394394_idba_bin.147	not_unique_gtdb	d__Bacteria;p__Firmicutes_A;c__Clostridia;o__Lachnospirales;f__Lachnospiraceae;g__Agathobacter;s__Agathobacter rectalis
B33_L2_394394_idba_bin.150	unique_both	d__Bacteria;p__Firmicutes_A;c__Clostridia_A;o__Christensenellales;f__Borkfalkiaceae;g__UMGS1004;s__
B33_L2_394394_idba_bin.181	unique_both	d__Bacteria;p__Firmicutes_A;c__Clostridia;o__Oscillospirales;f__Ruminococcaceae;g__UMGS363;s__
B33_L2_394394_idba_bin.28	not_unique_gtdb	d__Bacteria;p__Actinobacteriota;c__Actinomycetia;o__Actinomycetales;f__Bifidobacteriaceae;g__Bifidobacterium;s__Bifidobacterium sp002742445
B34_L2_395395_idba_bin.136	not_unique_both	d__Bacteria;p__Proteobacteria;c__Gammaproteobacteria;o__Burkholderiales;f__Burkholderiaceae;g__Duodenibacillus;s__Duodenibacillus sp003472385
B34_L2_395395_idba_bin.25	unique_both	d__Bacteria;p__Firmicutes_A;c__Clostridia_A;o__Christensenellales;f__UBA1242;g__UBA11517;s__
B34_L2_395395_idba_bin.28	unique_both	d__Bacteria;p__Spirochaetota;c__Spirochaetia;o__Sphaerochaetales;f__Sphaerochaetaceae;g__Spiro-01;s__
B35_L4_330330_idba_bin.115	unique_both	d__Bacteria;p__Bacteroidota;c__Bacteroidia;o__Bacteroidales;f__UBA932;g__CAG-831;s__
B35_L4_330330_idba_bin.27	unique_both	d__Bacteria;p__Proteobacteria;c__Alphaproteobacteria;o__RF32;f__CAG-239;g__CAG-495;s__
B36_L2_396396_idba_bin.10	unique_both	d__Bacteria;p__Firmicutes_A;c__Clostridia_A;o__Christensenellales;f__Borkfalkiaceae;g__UBA11940;s__
B36_L2_396396_idba_bin.152	unique_both	d__Bacteria;p__Firmicutes;c__Bacilli;o__RFN20;f__CAG-826;g__;s__
B36_L2_396396_idba_bin.49	unique_both	d__Bacteria;p__Bacteroidota;c__Bacteroidia;o__Bacteroidales;f__Bacteroidaceae;g__UBA1794;s__
B36_L2_396396_idba_bin.56	unique_both	d__Bacteria;p__Firmicutes_A;c__Clostridia_A;o__Christensenellales;f__Borkfalkiaceae;g__UBA11940;s__
B37_L1_301301_idba_bin.104	unique_both	d__Bacteria;p__Cyanobacteria;c__Vampirovibrionia;o__Gastranaerophilales;f__Gastranaerophilaceae;g__Gastranaerophilus;s__
B37_L1_301301_idba_bin.121	unique_both	d__Bacteria;p__Firmicutes_A;c__Clostridia_A;o__Christensenellales;f__Borkfalkiaceae;g__;s__
B37_L1_301301_idba_bin.129	unique_both	d__Bacteria;p__Verrucomicrobiota;c__Verrucomicrobiae;o__Verrucomicrobiales;f__Akkermansiaceae;g__Akkermansia;s__
B37_L1_301301_idba_bin.137	unique_both	d__Bacteria;p__Cyanobacteria;c__Vampirovibrionia;o__Gastranaerophilales;f__Gastranaerophilaceae;g__;s__
B37_L1_301301_idba_bin.147	unique_both	d__Bacteria;p__Firmicutes_A;c__Clostridia_A;o__Christensenellales;f__UMGS1908;g__;s__
B37_L1_301301_idba_bin.160	unique_both	d__Bacteria;p__Firmicutes_A;c__Clostridia_A;o__Christensenellales;f__UBA3700;g__;s__
B37_L1_301301_idba_bin.18	unique_both	d__Bacteria;p__Cyanobacteria;c__Vampirovibrionia;o__Gastranaerophilales;f__Gastranaerophilaceae;g__QAMI01;s__
B37_L1_301301_idba_bin.27	not_unique_drep	d__Bacteria;p__Firmicutes_A;c__Clostridia_A;o__Christensenellales;f__UBA3700;g__;s__
B37_L1_301301_idba_bin.38	unique_both	d__Bacteria;p__Firmicutes_A;c__Clostridia_A;o__Christensenellales;f__DTU072;g__;s__
B37_L1_301301_idba_bin.8	unique_both	d__Bacteria;p__Proteobacteria;c__Alphaproteobacteria;o__Rs-D84;f__Rs-D84;g__Rs-D84;s__
B38_L1_377377_idba_bin.144	not_unique_drep	d__Bacteria;p__Bacteroidota;c__Bacteroidia;o__Bacteroidales;f__UBA932;g__RC9;s__
B38_L1_377377_idba_bin.39	unique_both	d__Bacteria;p__Firmicutes;c__Bacilli;o__Erysipelotrichales;f__Erysipelotrichaceae;g__;s__
B40_L1_302302_idba_bin.124	unique_both	d__Bacteria;p__Verrucomicrobiota;c__Lentisphaeria;o__Victivallales;f__UBA1829;g__UBA1829;s__
B40_L1_302302_idba_bin.160	not_unique_drep	d__Bacteria;p__Bacteroidota;c__Bacteroidia;o__Bacteroidales;f__Marinifilaceae;g__Odoribacter;s__
B40_L1_302302_idba_bin.32	not_unique_drep	d__Bacteria;p__Bacteroidota;c__Bacteroidia;o__Bacteroidales;f__UBA932;g__RC9;s__
B41_L4_329329_idba_bin.13	not_unique_drep	d__Bacteria;p__Firmicutes_A;c__Clostridia_A;o__Christensenellales;f__CAG-74;g__Firm-11;s__
B42_L1_303303_idba_bin.73	not_unique_gtdb	d__Bacteria;p__Bacteroidota;c__Bacteroidia;o__Bacteroidales;f__Bacteroidaceae;g__Phocaeicola;s__Phocaeicola sp900546355
B43_L4_328328_idba_bin.102	unique_both	d__Bacteria;p__Bacteroidota;c__Bacteroidia;o__Bacteroidales;f__UBA932;g__CAG-831;s__
B43_L4_328328_idba_bin.111	not_unique_gtdb	d__Bacteria;p__Verrucomicrobiota;c__Verrucomicrobiae;o__Opitutales;f__CAG-312;g__CAG-312;s__CAG-312 sp900545705
B43_L4_328328_idba_bin.126	not_unique_both	d__Bacteria;p__Bacteroidota;c__Bacteroidia;o__Bacteroidales;f__Bacteroidaceae;g__Phocaeicola;s__Phocaeicola sp002161565
B43_L4_328328_idba_bin.151	unique_both	d__Bacteria;p__Proteobacteria;c__Alphaproteobacteria;o__Rs-D84;f__Rs-D84;g__Rs-D84;s__
B43_L4_328328_idba_bin.167	not_unique_both	d__Bacteria;p__Firmicutes_A;c__Clostridia;o__Oscillospirales;f__Ruminococcaceae;g__Fournierella;s__Fournierella sp004558145
B45_L1_304304_idba_bin.50	unique_both	d__Bacteria;p__Firmicutes;c__Bacilli;o__RFN20;f__CAG-826;g__;s__
B47_L2_305305_idba_bin.131	unique_both	d__Bacteria;p__Verrucomicrobiota;c__Lentisphaeria;o__Victivallales;f__Victivallaceae;g__Victivallis;s__
B47_L2_305305_idba_bin.172	unique_both	d__Bacteria;p__Cyanobacteria;c__Vampirovibrionia;o__Gastranaerophilales;f__;g__;s__
B47_L2_305305_idba_bin.61	unique_both	d__Bacteria;p__Spirochaetota;c__Spirochaetia;o__Treponematales;f__Treponemataceae;g__Treponema_F;s__
B47_L2_305305_idba_bin.62	unique_both	d__Bacteria;p__Proteobacteria;c__Alphaproteobacteria;o__RF32;f__CAG-239;g__CAG-495;s__
B47_L2_305305_idba_bin.86	not_unique_drep	d__Bacteria;p__Bacteroidota;c__Bacteroidia;o__Bacteroidales;f__Bacteroidaceae;g__Phocaeicola;s__
B48_L4_334334_idba_bin.1	unique_both	d__Bacteria;p__Proteobacteria;c__Alphaproteobacteria;o__Rickettsiales;f__UBA1997;g__;s__
B48_L4_334334_idba_bin.20	unique_both	d__Bacteria;p__Elusimicrobiota;c__Elusimicrobia;o__Elusimicrobiales;f__Elusimicrobiaceae;g__UBA1436;s__
B48_L4_334334_idba_bin.32	unique_both	d__Bacteria;p__Firmicutes_A;c__Clostridia_A;o__Christensenellales;f__Borkfalkiaceae;g__UBA11940;s__
B49_L2_306306_idba_bin.104	unique_both	d__Bacteria;p__Firmicutes;c__Bacilli;o__RF39;f__CAG-611;g__CAG-877;s__
B49_L2_306306_idba_bin.113	not_unique_drep	d__Bacteria;p__Firmicutes;c__Bacilli;o__RFN20;f__CAG-826;g__UBA733;s__
B49_L2_306306_idba_bin.168	not_unique_both	d__Bacteria;p__Bacteroidota;c__Bacteroidia;o__Bacteroidales;f__Bacteroidaceae;g__Phocaeicola;s__Phocaeicola sp900546095
B49_L2_306306_idba_bin.49	not_unique_both	d__Bacteria;p__Firmicutes_A;c__Clostridia;o__Lachnospirales;f__Lachnospiraceae;g__Fusicatenibacter;s__Fusicatenibacter sp900543115
B49_L2_306306_idba_bin.86	unique_both	d__Bacteria;p__Cyanobacteria;c__Vampirovibrionia;o__Gastranaerophilales;f__Gastranaerophilaceae;g__QAMI01;s__
B5_L1_362362_idba_bin.105	unique_both	d__Bacteria;p__Proteobacteria;c__Alphaproteobacteria;o__RF32;f__UBA3637;g__;s__
B5_L1_362362_idba_bin.123	not_unique_drep	d__Bacteria;p__Bacteroidota;c__Bacteroidia;o__Bacteroidales;f__UBA932;g__UBA3382;s__
B5_L1_362362_idba_bin.58	unique_both	d__Bacteria;p__Proteobacteria;c__Alphaproteobacteria;o__RF32;f__CAG-977;g__UBA11549;s__
B50_L2_307307_idba_bin.53	not_unique_drep	d__Bacteria;p__Bacteroidota;c__Bacteroidia;o__Bacteroidales;f__P3;g__;s__
B50_L2_307307_idba_bin.70	not_unique_drep	d__Bacteria;p__Firmicutes_A;c__Clostridia;o__Oscillospirales;f__Oscillospiraceae;g__UBA9475;s__
B51_L2_308308_idba_bin.104	unique_both	d__Bacteria;p__Firmicutes;c__Bacilli;o__RF39;f__CAG-611;g__CAG-710;s__
B51_L2_308308_idba_bin.111	not_unique_drep	d__Bacteria;p__Firmicutes_A;c__Clostridia;o__Oscillospirales;f__Acutalibacteraceae;g__CAG-180;s__
B51_L2_308308_idba_bin.136	unique_both	d__Bacteria;p__Proteobacteria;c__Alphaproteobacteria;o__Rs-D84;f__Rs-D84;g__Rs-D84;s__
B51_L2_308308_idba_bin.163	unique_both	d__Bacteria;p__Firmicutes_A;c__Clostridia;o__Lachnospirales;f__Lachnospiraceae;g__Eisenbergiella;s__
B51_L2_308308_idba_bin.167	unique_both	d__Bacteria;p__Firmicutes_A;c__Clostridia_A;o__Christensenellales;f__UBA1242;g__UBA11517;s__
B51_L2_308308_idba_bin.44	unique_both	d__Bacteria;p__Firmicutes;c__Bacilli;o__RFN20;f__CAG-826;g__UBA4951;s__
B51_L2_308308_idba_bin.62	unique_both	d__Bacteria;p__Firmicutes_A;c__Clostridia;o__Oscillospirales;f__Acutalibacteraceae;g__CAG-180;s__
B53_L1_309309_idba_bin.108	not_unique_drep	d__Bacteria;p__Bacteroidota;c__Bacteroidia;o__Bacteroidales;f__P3;g__;s__
B53_L1_309309_idba_bin.112	unique_both	d__Bacteria;p__Cyanobacteria;c__Vampirovibrionia;o__Gastranaerophilales;f__Gastranaerophilaceae;g__;s__
B53_L1_309309_idba_bin.126	unique_both	d__Bacteria;p__Bacteroidota;c__Bacteroidia;o__Bacteroidales;f__Bacteroidaceae;g__;s__
B53_L1_309309_idba_bin.149	unique_both	d__Bacteria;p__Spirochaetota;c__Brachyspirae;o__Brachyspirales;f__Brachyspiraceae;g__Brachyspira;s__
B53_L1_309309_idba_bin.15	not_unique_drep	d__Bacteria;p__Bacteroidota;c__Bacteroidia;o__Bacteroidales;f__Bacteroidaceae;g__Phocaeicola;s__
B53_L1_309309_idba_bin.159	not_unique_both	d__Bacteria;p__Bacteroidota;c__Bacteroidia;o__Bacteroidales;f__Bacteroidaceae;g__Phocaeicola;s__Phocaeicola coprophilus
B54_L2_310310_idba_bin.100	unique_both	d__Bacteria;p__Firmicutes;c__Bacilli;o__RFN20;f__CAG-826;g__UBA4855;s__
B54_L2_310310_idba_bin.29	not_unique_drep	d__Bacteria;p__Firmicutes_A;c__Clostridia;o__Oscillospirales;f__Ruminococcaceae;g__Gemmiger;s__
B55_L2_311311_idba_bin.70	not_unique_gtdb	d__Bacteria;p__Fusobacteriota;c__Fusobacteriia;o__Fusobacteriales;f__Fusobacteriaceae;g__Fusobacterium_A;s__Fusobacterium_A necrogenes
B56_L4_326326_idba_bin.146	unique_both	d__Bacteria;p__Cyanobacteria;c__Vampirovibrionia;o__Gastranaerophilales;f__Gastranaerophilaceae;g__CAG-306;s__
B56_L4_326326_idba_bin.34	unique_both	d__Bacteria;p__Proteobacteria;c__Alphaproteobacteria;o__RF32;f__CAG-239;g__;s__
B56_L4_326326_idba_bin.72	unique_both	d__Bacteria;p__Firmicutes_A;c__Clostridia;o__Oscillospirales;f__Acutalibacteraceae;g__Eubacterium_R;s__
B57_L4_331331_idba_bin.30	unique_both	d__Bacteria;p__Actinobacteriota;c__Coriobacteriia;o__Coriobacteriales;f__Coriobacteriaceae;g__Enorma;s__
B57_L4_331331_idba_bin.88	not_unique_both	d__Bacteria;p__Firmicutes_A;c__Clostridia;o__Lachnospirales;f__Lachnospiraceae;g__Dorea;s__Dorea phocaeensis
B58_L4_335335_idba_bin.15	unique_both	d__Bacteria;p__Proteobacteria;c__Alphaproteobacteria;o__Rickettsiales;f__UBA1997;g__;s__
B58_L4_335335_idba_bin.93	unique_both	d__Bacteria;p__Firmicutes_A;c__Clostridia_A;o__Christensenellales;f__UBA1242;g__UBA11517;s__
B59_L3_312312_idba_bin.127	unique_both	d__Bacteria;p__Proteobacteria;c__Alphaproteobacteria;o__Rs-D84;f__;g__;s__
B59_L3_312312_idba_bin.161	unique_both	d__Bacteria;p__Bacteroidota;c__Bacteroidia;o__Bacteroidales;f__Bacteroidaceae;g__Paraprevotella;s__
B59_L3_312312_idba_bin.19	not_unique_gtdb	d__Bacteria;p__Proteobacteria;c__Gammaproteobacteria;o__Burkholderiales;f__Burkholderiaceae;g__CAG-521;s__CAG-521 sp002329575
B59_L3_312312_idba_bin.46	unique_both	d__Bacteria;p__Proteobacteria;c__Alphaproteobacteria;o__RF32;f__CAG-239;g__CAG-495;s__
B59_L3_312312_idba_bin.54	not_unique_drep	d__Bacteria;p__Bacteroidota;c__Bacteroidia;o__Bacteroidales;f__P3;g__UBA3388;s__
B59_L3_312312_idba_bin.95	unique_both	d__Bacteria;p__Cyanobacteria;c__Vampirovibrionia;o__Gastranaerophilales;f__Gastranaerophilaceae;g__;s__
B59_L3_312312_idba_bin.99	unique_both	d__Bacteria;p__Bacteroidota;c__Bacteroidia;o__Bacteroidales;f__Rikenellaceae;g__Alistipes;s__
B6_L1_363363_idba_bin.124	unique_both	d__Bacteria;p__Firmicutes;c__Bacilli;o__RF39;f__CAG-433;g__CAG-594;s__
B6_L1_363363_idba_bin.18	unique_both	d__Bacteria;p__Proteobacteria;c__Alphaproteobacteria;o__Rs-D84;f__Rs-D84;g__Rs-D84;s__
B6_L1_363363_idba_bin.57	not_unique_gtdb	d__Bacteria;p__Bacteroidota;c__Bacteroidia;o__Bacteroidales;f__Rikenellaceae;g__Rikenella;s__Rikenella massiliensis
B6_L1_363363_idba_bin.71	unique_both	d__Bacteria;p__Campylobacterota;c__Campylobacteria;o__Campylobacterales;f__Helicobacteraceae;g__Helicobacter_H;s__
B60_L4_333333_idba_bin.103	not_unique_drep	d__Bacteria;p__Firmicutes_A;c__Clostridia_A;o__Christensenellales;f__CAG-917;g__CAG-1138;s__
B60_L4_333333_idba_bin.34	not_unique_drep	d__Bacteria;p__Proteobacteria;c__Gammaproteobacteria;o__Enterobacterales;f__Succinivibrionaceae;g__Anaerobiospirillum;s__
B7_L3_332332_idba_bin.120	not_unique_drep	d__Bacteria;p__Firmicutes_A;c__Clostridia_A;o__Christensenellales;f__UBA3700;g__;s__
B7_L3_332332_idba_bin.166	unique_both	d__Bacteria;p__Bacteroidota;c__Bacteroidia;o__Bacteroidales;f__Bacteroidaceae;g__Bacteroides;s__
B8_L1_333333_idba_bin.111	unique_both	d__Bacteria;p__Firmicutes_A;c__Clostridia_A;o__Christensenellales;f__CAG-552;g__UMGS1795;s__
B8_L1_333333_idba_bin.120	not_unique_gtdb	d__Bacteria;p__Bacteroidota;c__Bacteroidia;o__Bacteroidales;f__Bacteroidaceae;g__Bacteroides;s__Bacteroides ndongoniae
B9_L1_334334_idba_bin.10	unique_both	d__Bacteria;p__Bacteroidota;c__Bacteroidia;o__Bacteroidales;f__Paludibacteraceae;g__;s__
B9_L1_334334_idba_bin.136	not_unique_drep	d__Bacteria;p__Campylobacterota;c__Campylobacteria;o__Campylobacterales;f__Helicobacteraceae;g__Helicobacter_F;s__
B9_L1_334334_idba_bin.150	unique_both	d__Bacteria;p__Firmicutes_A;c__Clostridia_A;o__Christensenellales;f__DTU072;g__;s__
Batch1_idba_bin.1115	unique_both	d__Bacteria;p__Firmicutes;c__Bacilli;o__RF39;f__CAG-302;g__;s__
Batch1_idba_bin.1138	unique_both	d__Bacteria;p__Firmicutes;c__Bacilli;o__RF39;f__CAG-611;g__CAG-451;s__
Batch1_idba_bin.1171	unique_both	d__Bacteria;p__Firmicutes_A;c__Clostridia_A;o__Christensenellales;f__Borkfalkiaceae;g__Borkfalkia;s__
Batch1_idba_bin.1300	unique_both	d__Bacteria;p__Firmicutes;c__Bacilli;o__ML615J-28;f__CAG-313;g__CAG-313;s__
Batch1_idba_bin.1314	unique_both	d__Bacteria;p__Firmicutes_A;c__Clostridia;o__Peptostreptococcales;f__Anaerovoracaceae;g__UBA1191;s__
Batch1_idba_bin.1429	not_unique_gtdb	d__Bacteria;p__Firmicutes_A;c__Clostridia;o__Clostridiales;f__Clostridiaceae;g__Clostridium;s__Clostridium cuniculi
Batch1_idba_bin.1515	unique_both	d__Bacteria;p__Firmicutes_A;c__Clostridia;o__Oscillospirales;f__Ruminococcaceae;g__UBA1409;s__
Batch1_idba_bin.1637	unique_both	d__Bacteria;p__Firmicutes;c__Bacilli;o__RFN20;f__CAG-288;g__UBA7642;s__
Batch1_idba_bin.1686	unique_both	d__Bacteria;p__Firmicutes_A;c__Clostridia_A;o__Christensenellales;f__UBA1242;g__UBA5893;s__
Batch1_idba_bin.1776	unique_both	d__Bacteria;p__Cyanobacteria;c__Vampirovibrionia;o__Gastranaerophilales;f__Gastranaerophilaceae;g__;s__
Batch1_idba_bin.247	unique_both	d__Bacteria;p__Firmicutes;c__Bacilli;o__Mycoplasmatales;f__Metamycoplasmataceae;g__UBA710;s__
Batch1_idba_bin.308	unique_both	d__Bacteria;p__Firmicutes_A;c__Clostridia_A;o__Christensenellales;f__UBA4651;g__UBA7584;s__
Batch1_idba_bin.333	unique_both	d__Bacteria;p__Firmicutes_A;c__Clostridia_A;o__Christensenellales;f__UBA1242;g__UBA11517;s__
Batch1_idba_bin.66	unique_both	d__Bacteria;p__Cyanobacteria;c__Vampirovibrionia;o__Gastranaerophilales;f__Gastranaerophilaceae;g__;s__
Batch1_idba_bin.915	unique_both	d__Bacteria;p__Firmicutes_A;c__Clostridia;o__Oscillospirales;f__Acutalibacteraceae;g__UMGS1839;s__
Batch1_idba_bin.956	unique_both	d__Bacteria;p__Cyanobacteria;c__Vampirovibrionia;o__Gastranaerophilales;f__Gastranaerophilaceae;g__;s__
Batch2_idba_bin.1187	unique_both	d__Bacteria;p__Firmicutes;c__Bacilli;o__RF39;f__CAG-302;g__;s__
Batch2_idba_bin.1341	unique_both	d__Bacteria;p__Firmicutes_A;c__Clostridia_A;o__Christensenellales;f__Borkfalkiaceae;g__Borkfalkia;s__
Batch2_idba_bin.1416	unique_both	d__Bacteria;p__Firmicutes_A;c__Clostridia;o__Lachnospirales;f__Lachnospiraceae;g__Eubacterium_H;s__
Batch2_idba_bin.1566	not_unique_drep	d__Bacteria;p__Bacteroidota;c__Bacteroidia;o__Bacteroidales;f__;g__;s__
Batch2_idba_bin.450	unique_both	d__Bacteria;p__Firmicutes_A;c__Clostridia;o__Oscillospirales;f__CAG-272;g__UBA1740;s__
Batch2_idba_bin.594	unique_both	d__Bacteria;p__Proteobacteria;c__Alphaproteobacteria;o__RF32;f__CAG-239;g__CAG-267;s__
Batch2_idba_bin.722	not_unique_gtdb	d__Bacteria;p__Firmicutes_A;c__Clostridia_A;o__Christensenellales;f__UBA1242;g__UBA11517;s__UBA11517 sp900551855
Batch2_idba_bin.786	unique_both	d__Bacteria;p__Firmicutes_A;c__Clostridia;o__Oscillospirales;f__Ruminococcaceae;g__;s__
Batch2_idba_bin.822	unique_both	d__Bacteria;p__Cyanobacteria;c__Vampirovibrionia;o__Gastranaerophilales;f__;g__;s__
Batch2_idba_bin.903	unique_both	d__Bacteria;p__Firmicutes_A;c__Clostridia;o__Oscillospirales;f__Ruminococcaceae;g__;s__
Batch2_idba_bin.918	unique_both	d__Bacteria;p__Cyanobacteria;c__Vampirovibrionia;o__Gastranaerophilales;f__Gastranaerophilaceae;g__Zag1;s__
Batch2_idba_bin.994	not_unique_gtdb	d__Bacteria;p__Firmicutes;c__Bacilli;o__ML615J-28;f__CAG-313;g__CAG-313;s__CAG-313 sp000433035
Batch3_idba_bin.1021	not_unique_drep	d__Bacteria;p__Firmicutes_A;c__Clostridia;o__Lachnospirales;f__Lachnospiraceae;g__OF09-33XD;s__
Batch3_idba_bin.1061	unique_both	d__Bacteria;p__Firmicutes;c__Bacilli;o__Erysipelotrichales;f__Erysipelotrichaceae;g__;s__
Batch3_idba_bin.1235	unique_both	d__Bacteria;p__Firmicutes;c__Bacilli;o__RF39;f__CAG-433;g__CAG-594;s__
Batch3_idba_bin.1254	unique_both	d__Bacteria;p__Firmicutes_A;c__Clostridia;o__Lachnospirales;f__Lachnospiraceae;g__OF09-33XD;s__
Batch3_idba_bin.1294	unique_both	d__Bacteria;p__Firmicutes_A;c__Clostridia_A;o__Christensenellales;f__UBA1242;g__UBA11517;s__
Batch3_idba_bin.1321	unique_both	d__Bacteria;p__Bacteroidota;c__Bacteroidia;o__Bacteroidales;f__Rikenellaceae;g__Tidjanibacter;s__
Batch3_idba_bin.1339	unique_both	d__Bacteria;p__Cyanobacteria;c__Vampirovibrionia;o__Gastranaerophilales;f__;g__;s__
Batch3_idba_bin.1395	not_unique_gtdb	d__Bacteria;p__Firmicutes_A;c__Clostridia;o__Peptostreptococcales;f__Peptostreptococcaceae;g__Romboutsia;s__Romboutsia timonensis
Batch3_idba_bin.1397	unique_both	d__Bacteria;p__Firmicutes_A;c__Clostridia_A;o__Christensenellales;f__UBA1242;g__UBA7862;s__
Batch3_idba_bin.1484	unique_both	d__Bacteria;p__Firmicutes;c__Bacilli;o__RF39;f__CAG-1000;g__CAG-1000;s__
Batch3_idba_bin.1624	unique_both	d__Bacteria;p__Firmicutes;c__Bacilli;o__Mycoplasmatales;f__Metamycoplasmataceae;g__UBA710;s__
Batch3_idba_bin.1679	unique_both	d__Bacteria;p__Firmicutes_A;c__Clostridia;o__Peptostreptococcales;f__Anaerovoracaceae;g__CAG-145;s__
Batch3_idba_bin.1727	unique_both	d__Bacteria;p__Firmicutes;c__Bacilli;o__RF39;f__CAG-822;g__CAG-822;s__
Batch3_idba_bin.1768	not_unique_gtdb	d__Bacteria;p__Firmicutes;c__Bacilli;o__Erysipelotrichales;f__Erysipelotrichaceae;g__Longicatena;s__Longicatena sp900552125
Batch3_idba_bin.193	unique_both	d__Bacteria;p__Proteobacteria;c__Alphaproteobacteria;o__Rs-D84;f__Rs-D84;g__Rs-D84;s__
Batch3_idba_bin.331	unique_both	d__Bacteria;p__Firmicutes;c__Bacilli;o__Mycoplasmatales;f__Mycoplasmoidaceae;g__;s__
Batch3_idba_bin.34	unique_both	d__Bacteria;p__Firmicutes_A;c__Clostridia;o__Lachnospirales;f__Lachnospiraceae;g__;s__
Batch3_idba_bin.384	unique_both	d__Bacteria;p__Firmicutes;c__Bacilli;o__RF39;f__CAG-611;g__CAG-877;s__
Batch3_idba_bin.619	unique_both	d__Bacteria;p__Cyanobacteria;c__Vampirovibrionia;o__Gastranaerophilales;f__Gastranaerophilaceae;g__QAMI01;s__
Batch3_idba_bin.620	not_unique_both	d__Bacteria;p__Bacteroidota;c__Bacteroidia;o__Bacteroidales;f__Tannerellaceae;g__Parabacteroides;s__Parabacteroides merdae
Batch3_idba_bin.65	unique_both	d__Bacteria;p__Proteobacteria;c__Gammaproteobacteria;o__Diplorickettsiales;f__Diplorickettsiaceae;g__Rickettsiella;s__
Batch3_idba_bin.656	unique_both	d__Bacteria;p__Firmicutes;c__Bacilli;o__RF39;f__CAG-822;g__CAG-822;s__
Batch3_idba_bin.68	unique_both	d__Bacteria;p__Firmicutes;c__Bacilli;o__Mycoplasmatales;f__Mycoplasmoidaceae;g__Ureaplasma;s__
Batch3_idba_bin.902	not_unique_gtdb	d__Bacteria;p__Fusobacteriota;c__Fusobacteriia;o__Fusobacteriales;f__Fusobacteriaceae;g__Fusobacterium_A;s__Fusobacterium_A varium
Batch3_idba_bin.937	unique_both	d__Bacteria;p__Firmicutes;c__Bacilli;o__Mycoplasmatales;f__Mycoplasmoidaceae;g__;s__
Batch3_idba_bin.961	unique_both	d__Bacteria;p__Firmicutes;c__Bacilli;o__Mycoplasmatales;f__Mycoplasmoidaceae;g__;s__
Batch3_idba_bin.974	unique_both	d__Bacteria;p__Bacteroidota;c__Bacteroidia;o__Bacteroidales;f__Bacteroidaceae;g__Bacteroides;s__
Batch3_idba_bin.995	unique_both	d__Bacteria;p__Firmicutes;c__Bacilli;o__RF39;f__CAG-1000;g__UMGS1217;s__
Batch4_idba_bin.1138	unique_both	d__Bacteria;p__Bacteroidota;c__Bacteroidia;o__Bacteroidales;f__Rikenellaceae;g__;s__
Batch4_idba_bin.1162	unique_both	d__Bacteria;p__Firmicutes_A;c__Clostridia_A;o__Christensenellales;f__UBA1242;g__UBA4626;s__
Batch4_idba_bin.1287	unique_both	d__Bacteria;p__Cyanobacteria;c__Vampirovibrionia;o__Gastranaerophilales;f__Gastranaerophilaceae;g__UMGS951;s__
Batch4_idba_bin.1455	unique_both	d__Bacteria;p__Firmicutes_A;c__Clostridia_A;o__Christensenellales;f__Borkfalkiaceae;g__UMGS775;s__
Batch4_idba_bin.1595	not_unique_gtdb	d__Bacteria;p__Firmicutes;c__Bacilli;o__RF39;f__CAG-1000;g__UMGS1611;s__UMGS1611 sp900553435
Batch4_idba_bin.1663	not_unique_both	d__Bacteria;p__Firmicutes_A;c__Clostridia_A;o__Christensenellales;f__CAG-552;g__UMGS1795;s__UMGS1795 sp900553555
Batch4_idba_bin.1684	unique_both	d__Bacteria;p__Firmicutes_A;c__Clostridia;o__Oscillospirales;f__CAG-382;g__UMGS1052;s__
Batch4_idba_bin.1689	unique_both	d__Bacteria;p__Cyanobacteria;c__Vampirovibrionia;o__Gastranaerophilales;f__;g__;s__
Batch4_idba_bin.1741	unique_both	d__Bacteria;p__Firmicutes;c__Bacilli;o__RFN20;f__CAG-826;g__UBA4855;s__
Batch4_idba_bin.1871	unique_both	d__Bacteria;p__Firmicutes;c__Bacilli;o__RF39;f__CAG-822;g__;s__
Batch4_idba_bin.325	unique_both	d__Bacteria;p__Firmicutes;c__Bacilli;o__RF39;f__CAG-611;g__;s__
Batch4_idba_bin.718	not_unique_drep	d__Bacteria;p__Firmicutes_A;c__Clostridia;o__Oscillospirales;f__Ruminococcaceae;g__UBA3818;s__
Batch4_idba_bin.798	not_unique_gtdb	d__Bacteria;p__Firmicutes_A;c__Clostridia;o__Clostridiales;f__Clostridiaceae;g__Clostridium;s__Clostridium saudiense
Batch4_idba_bin.855	unique_both	d__Bacteria;p__Verrucomicrobiota;c__Lentisphaeria;o__Victivallales;f__Victivallaceae;g__Victivallis;s__
Batch4_idba_bin.856	unique_both	d__Bacteria;p__Firmicutes_A;c__Clostridia_A;o__Christensenellales;f__UBA1242;g__UBA11517;s__
Batch4_idba_bin.882	unique_both	d__Bacteria;p__Bacteroidota;c__Bacteroidia;o__Bacteroidales;f__Rikenellaceae;g__;s__
Batch4_idba_bin.962	unique_both	d__Bacteria;p__Cyanobacteria;c__Vampirovibrionia;o__Gastranaerophilales;f__Gastranaerophilaceae;g__;s__
Batch5_idba_bin.1004	unique_both	d__Bacteria;p__Firmicutes_A;c__Clostridia_A;o__Christensenellales;f__;g__;s__
Batch5_idba_bin.1037	unique_both	d__Bacteria;p__Firmicutes;c__Bacilli;o__RF39;f__CAG-822;g__;s__
Batch5_idba_bin.1382	not_unique_both	d__Bacteria;p__Firmicutes;c__Bacilli;o__Lactobacillales;f__Lactobacillaceae;g__Limosilactobacillus;s__Limosilactobacillus reuteri
Batch5_idba_bin.145	unique_both	d__Bacteria;p__Firmicutes_A;c__Clostridia;o__Oscillospirales;f__Ruminococcaceae;g__D5;s__
Batch5_idba_bin.1470	unique_both	d__Bacteria;p__Verrucomicrobiota;c__Verrucomicrobiae;o__Opitutales;f__CAG-312;g__CAG-312;s__
Batch5_idba_bin.153	unique_both	d__Bacteria;p__Bacteroidota;c__Bacteroidia;o__Bacteroidales;f__Rikenellaceae;g__;s__
Batch5_idba_bin.1672	unique_both	d__Bacteria;p__Firmicutes_A;c__Clostridia;o__Lachnospirales;f__Lachnospiraceae;g__Ruminococcus_B;s__
Batch5_idba_bin.243	not_unique_drep	d__Bacteria;p__Firmicutes_A;c__Clostridia;o__Lachnospirales;f__Lachnospiraceae;g__GCA-900066135;s__
Batch5_idba_bin.326	not_unique_drep	d__Bacteria;p__Firmicutes_A;c__Clostridia;o__Lachnospirales;f__Lachnospiraceae;g__;s__
Batch5_idba_bin.436	unique_both	d__Bacteria;p__Firmicutes_A;c__Clostridia;o__Clostridiales;f__Clostridiaceae;g__Clostridium;s__
Batch5_idba_bin.451	unique_both	d__Bacteria;p__Firmicutes;c__Bacilli;o__RF39;f__CAG-302;g__;s__
Batch5_idba_bin.461	unique_both	d__Bacteria;p__Firmicutes_A;c__Clostridia_A;o__Christensenellales;f__UBA1242;g__UBA4626;s__
Batch5_idba_bin.643	unique_both	d__Bacteria;p__Cyanobacteria;c__Vampirovibrionia;o__Gastranaerophilales;f__Gastranaerophilaceae;g__;s__
Batch5_idba_bin.935	unique_both	d__Bacteria;p__Verrucomicrobiota;c__Lentisphaeria;o__Victivallales;f__Victivallaceae;g__;s__
Batch6_idba_bin.1281	unique_both	d__Bacteria;p__Firmicutes_A;c__Clostridia;o__Oscillospirales;f__Ruminococcaceae;g__UMGS1826;s__
Batch6_idba_bin.1441	unique_both	d__Bacteria;p__Firmicutes_A;c__Clostridia;o__Oscillospirales;f__QAKW01;g__;s__
Batch6_idba_bin.201	unique_both	d__Bacteria;p__Proteobacteria;c__Alphaproteobacteria;o__Rs-D84;f__Rs-D84;g__Rs-D84;s__
Batch6_idba_bin.362	unique_both	d__Bacteria;p__Cyanobacteria;c__Vampirovibrionia;o__Gastranaerophilales;f__Gastranaerophilaceae;g__UMGS951;s__
Batch6_idba_bin.501	unique_both	d__Bacteria;p__Firmicutes_A;c__Clostridia;o__Monoglobales_A;f__UBA1381;g__UBA4716;s__
Batch6_idba_bin.52	unique_both	d__Bacteria;p__Proteobacteria;c__Alphaproteobacteria;o__Rickettsiales;f__UBA1997;g__;s__
Batch6_idba_bin.581	unique_both	d__Bacteria;p__Firmicutes;c__Bacilli;o__RFN20;f__CAG-826;g__UBA4951;s__
Batch6_idba_bin.795	unique_both	d__Bacteria;p__Firmicutes;c__Bacilli;o__Mycoplasmatales;f__Mycoplasmoidaceae;g__;s__
Batch6_idba_bin.838	unique_both	d__Bacteria;p__Firmicutes;c__Bacilli;o__RF39;f__CAG-822;g__;s__
Batch6_idba_bin.906	unique_both	d__Bacteria;p__Firmicutes;c__Bacilli;o__RF39;f__CAG-1000;g__CAG-776;s__
CO.A1.metabat-bins.426	not_unique_gtdb	d__Bacteria;p__Firmicutes_A;c__Clostridia_A;o__Christensenellales;f__CAG-314;g__UMGS1707;s__UMGS1707 sp900554285
CO.A10.metabat-bins.294	not_unique_drep	d__Bacteria;p__Bacteroidota;c__Bacteroidia;o__Bacteroidales;f__Rikenellaceae;g__Rikenella;s__
CO.A100.metabat-bins.27	unique_both	d__Bacteria;p__Proteobacteria;c__Alphaproteobacteria;o__Rs-D84;f__Rs-D84;g__Rs-D84;s__
CO.A100.metabat-bins.310	not_unique_drep	d__Bacteria;p__Firmicutes_A;c__Clostridia_A;o__Christensenellales;f__Borkfalkiaceae;g__Borkfalkia;s__
CO.A100.metabat-bins.38	not_unique_drep	d__Bacteria;p__Bacteroidota;c__Bacteroidia;o__Bacteroidales;f__Rikenellaceae;g__Alistipes;s__
CO.A102.metabat-bins.168	unique_both	d__Bacteria;p__Firmicutes;c__Bacilli;o__Erysipelotrichales;f__Erysipelotrichaceae;g__;s__
CO.A102.metabat-bins.191	unique_both	d__Bacteria;p__Firmicutes_A;c__Clostridia;o__Oscillospirales;f__Acutalibacteraceae;g__UMGS1279;s__
CO.A102.metabat-bins.354	unique_both	d__Bacteria;p__Firmicutes_A;c__Clostridia;o__Lachnospirales;f__Lachnospiraceae;g__;s__
CO.A102.metabat-bins.398	not_unique_both	d__Bacteria;p__Firmicutes_A;c__Clostridia;o__Oscillospirales;f__Ruminococcaceae;g__UBA1409;s__UBA1409 sp002305045
CO.A102.metabat-bins.61	unique_both	d__Bacteria;p__Verrucomicrobiota;c__Lentisphaeria;o__Victivallales;f__Victivallaceae;g__UBA1776;s__
CO.A104.metabat-bins.145	unique_both	d__Bacteria;p__Firmicutes_A;c__Clostridia;o__Oscillospirales;f__CAG-272;g__UMGS1865;s__
CO.A104.metabat-bins.159	unique_both	d__Bacteria;p__Verrucomicrobiota;c__Kiritimatiellae;o__RFP12;f__UBA3636;g__;s__
CO.A106.metabat-bins.146	not_unique_both	d__Bacteria;p__Firmicutes;c__Bacilli;o__Lactobacillales;f__Lactobacillaceae;g__Limosilactobacillus;s__Limosilactobacillus oris
CO.A107.metabat-bins.260	not_unique_drep	d__Bacteria;p__Firmicutes;c__Bacilli;o__Lactobacillales;f__Lactobacillaceae;g__Ligilactobacillus;s__
CO.A13.metabat-bins.170	not_unique_both	d__Bacteria;p__Firmicutes_A;c__Clostridia;o__Oscillospirales;f__Acutalibacteraceae;g__Anaeromassilibacillus;s__Anaeromassilibacillus sp002159845
CO.A13.metabat-bins.278	unique_both	d__Bacteria;p__Firmicutes_A;c__Clostridia_A;o__Christensenellales;f__CAG-552;g__;s__
CO.A13.metabat-bins.386	unique_both	d__Bacteria;p__Firmicutes_A;c__Clostridia;o__Oscillospirales;f__Acutalibacteraceae;g__UMGS1623;s__
CO.A14.metabat-bins.189	unique_both	d__Bacteria;p__Firmicutes_A;c__Clostridia_A;o__Christensenellales;f__Borkfalkiaceae;g__;s__
CO.A15.metabat-bins.263	unique_both	d__Bacteria;p__Firmicutes_A;c__Clostridia;o__Lachnospirales;f__Lachnospiraceae;g__ISDg;s__
CO.A16.metabat-bins.280	not_unique_gtdb	d__Bacteria;p__Firmicutes_A;c__Clostridia_A;o__Christensenellales;f__CAG-138;g__UMGS1241;s__UMGS1241 sp900540495
CO.A16.metabat-bins.68	not_unique_drep	d__Bacteria;p__Firmicutes_A;c__Clostridia_A;o__Christensenellales;f__CAG-74;g__Firm-11;s__
CO.A17.metabat-bins.417	unique_both	d__Bacteria;p__Firmicutes_A;c__Clostridia;o__Oscillospirales;f__Butyricicoccaceae;g__;s__
CO.A20.metabat-bins.181	not_unique_gtdb	d__Bacteria;p__Firmicutes;c__Bacilli;o__Erysipelotrichales;f__Erysipelotrichaceae;g__Traorella;s__Traorella massiliensis
CO.A21.metabat-bins.112	not_unique_gtdb	d__Bacteria;p__Verrucomicrobiota;c__Verrucomicrobiae;o__Opitutales;f__CAG-312;g__CAG-312;s__CAG-312 sp001917305
CO.A22.metabat-bins.169	not_unique_both	d__Bacteria;p__Firmicutes_A;c__Clostridia;o__Oscillospirales;f__Ruminococcaceae;g__UMGS966;s__UMGS966 sp900547185
CO.A24.metabat-bins.28	not_unique_gtdb	d__Bacteria;p__Firmicutes;c__Bacilli;o__Lactobacillales;f__Streptococcaceae;g__Lactococcus;s__Lactococcus lactis
CO.A24.metabat-bins.337	not_unique_drep	d__Bacteria;p__Firmicutes_A;c__Clostridia;o__Lachnospirales;f__Lachnospiraceae;g__CHKCI001;s__
CO.A26.metabat-bins.279	unique_both	d__Bacteria;p__Firmicutes_A;c__Clostridia_A;o__Christensenellales;f__UBA1242;g__UBA11517;s__
CO.A26.metabat-bins.58	unique_both	d__Bacteria;p__Firmicutes;c__Bacilli;o__RFN20;f__CAG-826;g__UBA4855;s__
CO.A27.metabat-bins.265	not_unique_drep	d__Bacteria;p__Desulfobacterota;c__Desulfovibrionia;o__Desulfovibrionales;f__Desulfovibrionaceae;g__Mailhella;s__
CO.A29.metabat-bins.44	unique_both	d__Bacteria;p__Firmicutes_A;c__Clostridia_A;o__Christensenellales;f__Borkfalkiaceae;g__Borkfalkia;s__
CO.A3.metabat-bins.68	unique_both	d__Bacteria;p__Spirochaetota;c__Spirochaetia;o__Sphaerochaetales;f__Sphaerochaetaceae;g__;s__
CO.A30.metabat-bins.367	not_unique_gtdb	d__Bacteria;p__Firmicutes;c__Bacilli;o__Lactobacillales;f__Streptococcaceae;g__Streptococcus;s__Streptococcus lutetiensis
CO.A30.metabat-bins.387	unique_both	d__Bacteria;p__Firmicutes_A;c__Clostridia;o__Oscillospirales;f__;g__;s__
CO.A31.metabat-bins.163	unique_both	d__Bacteria;p__Firmicutes_A;c__Clostridia_A;o__Christensenellales;f__Borkfalkiaceae;g__;s__
CO.A31.metabat-bins.426	unique_both	d__Bacteria;p__Firmicutes_A;c__Clostridia_A;o__Christensenellales;f__UBA4651;g__;s__
CO.A33.metabat-bins.126	unique_both	d__Bacteria;p__Firmicutes_A;c__Clostridia;o__Oscillospirales;f__UBA644;g__;s__
CO.A33.metabat-bins.79	unique_both	d__Bacteria;p__Firmicutes;c__Bacilli;o__RFN20;f__CAG-288;g__UBA7642;s__
CO.A35.metabat-bins.35	unique_both	d__Bacteria;p__Firmicutes_A;c__Clostridia;o__Lachnospirales;f__Lachnospiraceae;g__Acetatifactor;s__
CO.A36.metabat-bins.185	unique_both	d__Bacteria;p__Firmicutes_A;c__Clostridia;o__Oscillospirales;f__Ruminococcaceae;g__;s__
CO.A37.metabat-bins.206	unique_both	d__Bacteria;p__Firmicutes;c__Bacilli;o__RF39;f__CAG-611;g__CAG-877;s__
CO.A4.metabat-bins.401	unique_both	d__Bacteria;p__Verrucomicrobiota;c__Verrucomicrobiae;o__Opitutales;f__CAG-312;g__QALA01;s__
CO.A40.metabat-bins.186	not_unique_drep	d__Bacteria;p__Firmicutes_A;c__Clostridia_A;o__Christensenellales;f__Borkfalkiaceae;g__QALS01;s__
CO.A40.metabat-bins.19	not_unique_gtdb	d__Bacteria;p__Proteobacteria;c__Alphaproteobacteria;o__RF32;f__CAG-977;g__UBA11549;s__UBA11549 sp900550445
CO.A43.metabat-bins.445	not_unique_drep	d__Bacteria;p__Firmicutes_A;c__Clostridia_A;o__Christensenellales;f__Borkfalkiaceae;g__Borkfalkia;s__
CO.A43.metabat-bins.452	unique_both	d__Bacteria;p__Firmicutes_A;c__Clostridia;o__Lachnospirales;f__Lachnospiraceae;g__Eubacterium_I;s__
CO.A44.metabat-bins.23	unique_both	d__Bacteria;p__Verrucomicrobiota;c__Lentisphaeria;o__Victivallales;f__Victivallaceae;g__Victivallis;s__
CO.A44.metabat-bins.394	unique_both	d__Bacteria;p__Firmicutes_A;c__Clostridia;o__Oscillospirales;f__CAG-272;g__UBA7573;s__
CO.A44.metabat-bins.75	unique_both	d__Bacteria;p__Verrucomicrobiota;c__Verrucomicrobiae;o__Opitutales;f__CAG-312;g__;s__
CO.A47.metabat-bins.184	not_unique_drep	d__Bacteria;p__Firmicutes_A;c__Clostridia;o__Oscillospirales;f__Oscillospiraceae;g__UBA5446;s__
CO.A47.metabat-bins.369	not_unique_drep	d__Bacteria;p__Firmicutes_A;c__Clostridia;o__Lachnospirales;f__Lachnospiraceae;g__;s__
CO.A47.metabat-bins.378	unique_both	d__Bacteria;p__Firmicutes_A;c__Clostridia;o__Oscillospirales;f__Acutalibacteraceae;g__;s__
CO.A48.metabat-bins.54	not_unique_both	d__Bacteria;p__Firmicutes_A;c__Clostridia;o__Oscillospirales;f__Acutalibacteraceae;g__Ruminococcus_H;s__Ruminococcus_H sp900552925
CO.A5.metabat-bins.438	not_unique_gtdb	d__Bacteria;p__Firmicutes_A;c__Clostridia;o__Oscillospirales;f__Acutalibacteraceae;g__UMGS1623;s__UMGS1623 sp900553255
CO.A50.metabat-bins.245	not_unique_drep	d__Bacteria;p__Firmicutes;c__Bacilli;o__Erysipelotrichales;f__Erysipelotrichaceae;g__Holdemania;s__
CO.A50.metabat-bins.259	unique_both	d__Bacteria;p__Verrucomicrobiota;c__Verrucomicrobiae;o__Opitutales;f__CAG-312;g__QALA01;s__
CO.A50.metabat-bins.327	unique_both	d__Bacteria;p__Firmicutes_A;c__Clostridia;o__Lachnospirales;f__Lachnospiraceae;g__;s__
CO.A50.metabat-bins.384	not_unique_drep	d__Bacteria;p__Firmicutes_A;c__Clostridia;o__Lachnospirales;f__Lachnospiraceae;g__;s__
CO.A52.metabat-bins.202	unique_both	d__Bacteria;p__Firmicutes_A;c__Clostridia;o__Lachnospirales;f__Lachnospiraceae;g__;s__
CO.A53.metabat-bins.103	not_unique_both	d__Bacteria;p__Firmicutes_A;c__Clostridia;o__Oscillospirales;f__Ruminococcaceae;g__QAMM01;s__QAMM01 sp900552945
CO.A53.metabat-bins.117	not_unique_gtdb	d__Bacteria;p__Firmicutes_A;c__Clostridia;o__Oscillospirales;f__CAG-382;g__UMGS882;s__UMGS882 sp003343885
CO.A53.metabat-bins.142	not_unique_both	d__Bacteria;p__Firmicutes_A;c__Clostridia;o__Oscillospirales;f__Ruminococcaceae;g__Gemmiger;s__Gemmiger sp900548355
CO.A53.metabat-bins.145	unique_both	d__Bacteria;p__Firmicutes;c__Bacilli;o__Erysipelotrichales;f__Erysipelotrichaceae;g__;s__
CO.A53.metabat-bins.254	not_unique_drep	d__Bacteria;p__Firmicutes_A;c__Clostridia;o__Oscillospirales;f__;g__;s__
CO.A54.metabat-bins.153	unique_both	d__Bacteria;p__Verrucomicrobiota;c__Lentisphaeria;o__Victivallales;f__UBA1829;g__;s__
CO.A56.metabat-bins.315	not_unique_both	d__Bacteria;p__Firmicutes_A;c__Clostridia;o__Oscillospirales;f__Oscillospiraceae;g__UBA5446;s__UBA5446 sp004553625
CO.A58.metabat-bins.215	not_unique_gtdb	d__Bacteria;p__Firmicutes_A;c__Clostridia;o__Lachnospirales;f__Lachnospiraceae;g__Dorea;s__Dorea sp900553355
CO.A58.metabat-bins.280	unique_both	d__Bacteria;p__Firmicutes_A;c__Clostridia;o__Lachnospirales;f__Lachnospiraceae;g__;s__
CO.A58.metabat-bins.379	unique_both	d__Bacteria;p__Actinobacteriota;c__Coriobacteriia;o__Coriobacteriales;f__QAMH01;g__;s__
CO.A60.metabat-bins.211	unique_both	d__Bacteria;p__Firmicutes;c__Bacilli;o__Erysipelotrichales;f__Erysipelotrichaceae;g__;s__
CO.A62.metabat-bins.166	not_unique_drep	d__Bacteria;p__Firmicutes_A;c__Clostridia;o__Lachnospirales;f__Lachnospiraceae;g__Lachnoclostridium_A;s__
CO.A64.metabat-bins.97	unique_both	d__Bacteria;p__Proteobacteria;c__Alphaproteobacteria;o__RF32;f__CAG-239;g__51-20;s__
CO.A65.metabat-bins.275	unique_both	d__Bacteria;p__Firmicutes_A;c__Clostridia_A;o__Christensenellales;f__Borkfalkiaceae;g__UMGS775;s__
CO.A65.metabat-bins.398	unique_both	d__Bacteria;p__Firmicutes_A;c__Clostridia;o__Oscillospirales;f__Oscillospiraceae;g__;s__
CO.A65.metabat-bins.8	not_unique_drep	d__Bacteria;p__Firmicutes_A;c__Clostridia_A;o__Christensenellales;f__Borkfalkiaceae;g__QALS01;s__
CO.A67.metabat-bins.238	not_unique_drep	d__Bacteria;p__Firmicutes_A;c__Clostridia_A;o__Christensenellales;f__Borkfalkiaceae;g__Borkfalkia;s__
CO.A67.metabat-bins.456	not_unique_drep	d__Bacteria;p__Firmicutes_A;c__Clostridia_A;o__Christensenellales;f__Borkfalkiaceae;g__UMGS1004;s__
CO.A67.metabat-bins.491	unique_both	d__Bacteria;p__Firmicutes_A;c__Clostridia;o__Lachnospirales;f__Lachnospiraceae;g__;s__
CO.A67.metabat-bins.5	unique_both	d__Bacteria;p__Firmicutes;c__Bacilli;o__Erysipelotrichales;f__Erysipelotrichaceae;g__;s__
CO.A67.metabat-bins.551	not_unique_both	d__Bacteria;p__Verrucomicrobiota;c__Verrucomicrobiae;o__Verrucomicrobiales;f__Akkermansiaceae;g__Akkermansia;s__Akkermansia sp900548895
CO.A67.metabat-bins.569	unique_both	d__Bacteria;p__Firmicutes_A;c__Clostridia_A;o__Christensenellales;f__CAG-138;g__UBA5394;s__
CO.A67.metabat-bins.598	unique_both	d__Bacteria;p__Firmicutes_A;c__Clostridia;o__Oscillospirales;f__CAG-272;g__CAG-448;s__
CO.A69.metabat-bins.57	not_unique_both	d__Bacteria;p__Firmicutes;c__Bacilli;o__Lactobacillales;f__Lactobacillaceae;g__Ligilactobacillus;s__Ligilactobacillus salivarius
CO.A70.metabat-bins.288	unique_both	d__Bacteria;p__Desulfobacterota;c__Desulfovibrionia;o__Desulfovibrionales;f__Desulfovibrionaceae;g__Desulfovibrio;s__
CO.A70.metabat-bins.374	unique_both	d__Bacteria;p__Firmicutes;c__Bacilli;o__RF39;f__CAG-1000;g__CAG-582;s__
CO.A70.metabat-bins.408	not_unique_drep	d__Bacteria;p__Firmicutes_A;c__Clostridia_A;o__Christensenellales;f__UBA1750;g__UBA7102;s__
CO.A71.metabat-bins.247	unique_both	d__Bacteria;p__Firmicutes_A;c__Clostridia_A;o__Christensenellales;f__Borkfalkiaceae;g__Borkfalkia;s__
CO.A71.metabat-bins.28	unique_both	d__Bacteria;p__Firmicutes_A;c__Clostridia;o__Oscillospirales;f__CAG-272;g__;s__
CO.A71.metabat-bins.392	unique_both	d__Bacteria;p__Firmicutes_A;c__Clostridia_A;o__Christensenellales;f__CAG-552;g__;s__
CO.A72.metabat-bins.121	not_unique_drep	d__Bacteria;p__Firmicutes_A;c__Clostridia;o__Lachnospirales;f__Lachnospiraceae;g__Anaerostipes;s__
CO.A72.metabat-bins.150	not_unique_both	d__Bacteria;p__Firmicutes_A;c__Clostridia;o__Lachnospirales;f__Lachnospiraceae;g__Anaerobutyricum;s__Anaerobutyricum sp002161065
CO.A72.metabat-bins.263	not_unique_both	d__Bacteria;p__Firmicutes_A;c__Clostridia_A;o__Christensenellales;f__CAG-74;g__UMGS1600;s__UMGS1600 sp900553295
CO.A72.metabat-bins.63	not_unique_drep	d__Bacteria;p__Firmicutes_A;c__Clostridia;o__Lachnospirales;f__Lachnospiraceae;g__;s__
CO.A72.metabat-bins.76	unique_both	d__Bacteria;p__Firmicutes_A;c__Clostridia;o__Lachnospirales;f__Lachnospiraceae;g__;s__
CO.A73.metabat-bins.383	not_unique_both	d__Bacteria;p__Firmicutes;c__Bacilli;o__Lactobacillales;f__Lactobacillaceae;g__Limosilactobacillus;s__Limosilactobacillus ingluviei
CO.A74.metabat-bins.174	unique_both	d__Bacteria;p__Proteobacteria;c__Alphaproteobacteria;o__RF32;f__CAG-239;g__51-20;s__
CO.A75.metabat-bins.88	unique_both	d__Bacteria;p__Firmicutes_A;c__Clostridia;o__Oscillospirales;f__Ruminococcaceae;g__UBA1448;s__
CO.A76.metabat-bins.525	not_unique_gtdb	d__Bacteria;p__Firmicutes_C;c__Negativicutes;o__Selenomonadales;f__Selenomonadaceae;g__Anaerovibrio;s__Anaerovibrio sp900548165
CO.A77.metabat-bins.136	unique_both	d__Bacteria;p__Firmicutes;c__Bacilli;o__Lactobacillales;f__Lactobacillaceae;g__Lactobacillus;s__
CO.A77.metabat-bins.194	unique_both	d__Bacteria;p__Bacteroidota;c__Bacteroidia;o__Bacteroidales;f__Bacteroidaceae;g__OM05-12;s__
CO.A78.metabat-bins.194	unique_both	d__Bacteria;p__Campylobacterota;c__Campylobacteria;o__Campylobacterales;f__Helicobacteraceae;g__Helicobacter_F;s__
CO.A78.metabat-bins.341	not_unique_drep	d__Bacteria;p__Firmicutes_A;c__Clostridia;o__Lachnospirales;f__Anaerotignaceae;g__UMGS1670;s__
CO.A78.metabat-bins.384	not_unique_drep	d__Bacteria;p__Firmicutes_A;c__Clostridia;o__Oscillospirales;f__Ruminococcaceae;g__UMGS1826;s__
CO.A79.metabat-bins.246	unique_both	d__Bacteria;p__Firmicutes;c__Bacilli;o__Mycoplasmatales;f__Mycoplasmoidaceae;g__Ureaplasma;s__
CO.A80.metabat-bins.303	unique_both	d__Bacteria;p__Firmicutes;c__Bacilli;o__RFN20;f__CAG-288;g__;s__
CO.A81.metabat-bins.395	not_unique_drep	d__Bacteria;p__Firmicutes_A;c__Clostridia;o__Lachnospirales;f__Lachnospiraceae;g__UBA7096;s__
CO.A83.metabat-bins.128	unique_both	d__Bacteria;p__Cyanobacteria;c__Vampirovibrionia;o__Gastranaerophilales;f__Gastranaerophilaceae;g__UMGS951;s__
CO.A85.metabat-bins.120	not_unique_both	d__Bacteria;p__Verrucomicrobiota;c__Lentisphaeria;o__Victivallales;f__Victivallaceae;g__Victivallis;s__Victivallis vadensis
CO.A85.metabat-bins.180	unique_both	d__Bacteria;p__Firmicutes_A;c__Clostridia;o__Oscillospirales;f__Ruminococcaceae;g__;s__
CO.A87.metabat-bins.4	not_unique_drep	d__Bacteria;p__Firmicutes_A;c__Clostridia;o__Lachnospirales;f__Lachnospiraceae;g__Ruminococcus_G;s__
CO.A89.metabat-bins.10	unique_both	d__Bacteria;p__Firmicutes_A;c__Clostridia_A;o__Christensenellales;f__UBA4651;g__UBA7584;s__
CO.A89.metabat-bins.230	unique_both	d__Bacteria;p__Firmicutes_A;c__Clostridia_A;o__Christensenellales;f__CAG-552;g__UMGS1880;s__
CO.A9.metabat-bins.15	unique_both	d__Bacteria;p__Firmicutes;c__Bacilli;o__RF39;f__CAG-822;g__CAG-822;s__
CO.A9.metabat-bins.200	not_unique_drep	d__Bacteria;p__Firmicutes_A;c__Clostridia;o__Oscillospirales;f__Butyricicoccaceae;g__Butyricicoccus_A;s__
CO.A9.metabat-bins.400	not_unique_gtdb	d__Bacteria;p__Firmicutes_A;c__Clostridia;o__UBA1212;f__UBA1255;g__UMGS1537;s__UMGS1537 sp900543695
CO.A90.metabat-bins.27	not_unique_both	d__Bacteria;p__Bacteroidota;c__Bacteroidia;o__Bacteroidales;f__Marinifilaceae;g__Butyricimonas;s__Butyricimonas virosa
CO.A91.metabat-bins.256	unique_both	d__Bacteria;p__Firmicutes_A;c__Clostridia_A;o__Christensenellales;f__Borkfalkiaceae;g__UBA11940;s__
CO.A95.metabat-bins.428	unique_both	d__Bacteria;p__Firmicutes;c__Bacilli;o__RF39;f__CAG-822;g__UBA5578;s__
CO.A95.metabat-bins.509	unique_both	d__Bacteria;p__Bacteroidota;c__Bacteroidia;o__Bacteroidales;f__Tannerellaceae;g__Parabacteroides;s__
CO.B10.metabat-bins.285	unique_both	d__Bacteria;p__Proteobacteria;c__Alphaproteobacteria;o__UBA3830;f__;g__;s__
CO.B12.metabat-bins.394	unique_both	d__Bacteria;p__Firmicutes_A;c__Clostridia;o__Oscillospirales;f__CAG-272;g__UBA1740;s__
CO.B15.metabat-bins.253	not_unique_drep	d__Bacteria;p__Firmicutes_A;c__Clostridia;o__Lachnospirales;f__Lachnospiraceae;g__;s__
CO.B15.metabat-bins.281	unique_both	d__Bacteria;p__Firmicutes;c__Bacilli;o__Mycoplasmatales;f__Mycoplasmoidaceae;g__;s__
CO.B2.metabat-bins.117	unique_both	d__Bacteria;p__Bacteroidota;c__Bacteroidia;o__Bacteroidales;f__UBA932;g__RC9;s__
CO.B2.metabat-bins.275	unique_both	d__Bacteria;p__Firmicutes;c__Bacilli;o__Mycoplasmatales;f__Metamycoplasmataceae;g__UBA710;s__
CO.B20.metabat-bins.53	not_unique_drep	d__Bacteria;p__Firmicutes_A;c__Clostridia;o__Lachnospirales;f__Lachnospiraceae;g__;s__
CO.B22.metabat-bins.104	unique_both	d__Bacteria;p__Firmicutes_A;c__Clostridia_A;o__Christensenellales;f__UBA1242;g__UBA7862;s__
CO.B23.metabat-bins.112	unique_both	d__Bacteria;p__Firmicutes_A;c__Clostridia;o__Oscillospirales;f__Acutalibacteraceae;g__SFWF01;s__
CO.B23.metabat-bins.259	unique_both	d__Bacteria;p__Firmicutes_A;c__Clostridia;o__Lachnospirales;f__Lachnospiraceae;g__Agathobacter;s__
CO.B23.metabat-bins.267	unique_both	d__Bacteria;p__Firmicutes_A;c__Clostridia;o__Oscillospirales;f__Ruminococcaceae;g__Ruminiclostridium_E;s__
CO.B26.metabat-bins.189	not_unique_both	d__Bacteria;p__Firmicutes_A;c__Clostridia;o__Oscillospirales;f__Ruminococcaceae;g__Anaerofilum;s__Anaerofilum sp002160015
CO.B29.metabat-bins.236	unique_both	d__Bacteria;p__Cyanobacteria;c__Vampirovibrionia;o__Gastranaerophilales;f__Gastranaerophilaceae;g__Zag1;s__
CO.B29.metabat-bins.333	unique_both	d__Bacteria;p__Cyanobacteria;c__Vampirovibrionia;o__Gastranaerophilales;f__;g__;s__
CO.B29.metabat-bins.415	unique_both	d__Bacteria;p__Firmicutes_A;c__Clostridia;o__Oscillospirales;f__Oscillospiraceae;g__CAG-110;s__
CO.B31.metabat-bins.241	unique_both	d__Bacteria;p__Firmicutes;c__Bacilli;o__Erysipelotrichales;f__Erysipelotrichaceae;g__Merdibacter;s__
CO.B31.metabat-bins.324	unique_both	d__Bacteria;p__Desulfobacterota;c__Desulfovibrionia;o__Desulfovibrionales;f__Desulfovibrionaceae;g__Desulfovibrio;s__
CO.B31.metabat-bins.33	unique_both	d__Bacteria;p__Firmicutes;c__Bacilli;o__RFN20;f__CAG-826;g__;s__
CO.B34.metabat-bins.236	unique_both	d__Bacteria;p__Firmicutes_A;c__Clostridia;o__Oscillospirales;f__CAG-272;g__;s__
CO.B35.metabat-bins.193	unique_both	d__Bacteria;p__Bacteroidota;c__Bacteroidia;o__Bacteroidales;f__Rikenellaceae;g__;s__
CO.B35.metabat-bins.238	not_unique_drep	d__Bacteria;p__Firmicutes;c__Bacilli;o__Acholeplasmatales;f__Anaeroplasmataceae;g__;s__
CO.B36.metabat-bins.133	unique_both	d__Bacteria;p__Eremiobacterota;c__UBP9;o__;f__;g__;s__
CO.B37.metabat-bins.116	unique_both	d__Bacteria;p__Firmicutes_A;c__Clostridia;o__Oscillospirales;f__CAG-272;g__UBA1740;s__
CO.B37.metabat-bins.121	unique_both	d__Bacteria;p__Firmicutes;c__Bacilli;o__RF39;f__CAG-611;g__CAG-710;s__
CO.B37.metabat-bins.9	unique_both	d__Bacteria;p__Proteobacteria;c__Gammaproteobacteria;o__Enterobacterales;f__Succinivibrionaceae;g__;s__
CO.B38.metabat-bins.215	unique_both	d__Bacteria;p__Firmicutes_A;c__Clostridia_A;o__Christensenellales;f__Borkfalkiaceae;g__;s__
CO.B40.metabat-bins.178	unique_both	d__Bacteria;p__Firmicutes;c__Bacilli;o__RFN20;f__CAG-826;g__;s__
CO.B41.metabat-bins.244	not_unique_drep	d__Bacteria;p__Firmicutes;c__Bacilli;o__Lactobacillales;f__Lactobacillaceae;g__Limosilactobacillus;s__
CO.B43.metabat-bins.265	not_unique_gtdb	d__Bacteria;p__Actinobacteriota;c__Actinomycetia;o__Actinomycetales;f__Bifidobacteriaceae;g__Bifidobacterium;s__Bifidobacterium thermophilum
CO.B46.metabat-bins.205	not_unique_drep	d__Bacteria;p__Firmicutes_A;c__Clostridia;o__Lachnospirales;f__Lachnospiraceae;g__UMGS1370;s__
CO.B46.metabat-bins.84	unique_both	d__Bacteria;p__Firmicutes;c__Bacilli;o__Erysipelotrichales;f__Erysipelotrichaceae;g__;s__
CO.B47.metabat-bins.211	unique_both	d__Bacteria;p__Proteobacteria;c__Alphaproteobacteria;o__RF32;f__CAG-239;g__CAG-495;s__
CO.B48.metabat-bins.61	unique_both	d__Bacteria;p__Firmicutes_A;c__Clostridia;o__Oscillospirales;f__Ruminococcaceae;g__UBA866;s__
CO.B51.metabat-bins.11	unique_both	d__Bacteria;p__Bacteroidota;c__Bacteroidia;o__Bacteroidales;f__Rikenellaceae;g__;s__
CO.B54.metabat-bins.89	not_unique_drep	d__Bacteria;p__Firmicutes_A;c__Clostridia;o__Lachnospirales;f__Anaerotignaceae;g__ASF356;s__
CO.B56.metabat-bins.176	unique_both	d__Bacteria;p__Proteobacteria;c__Gammaproteobacteria;o__Burkholderiales;f__Burkholderiaceae;g__Oxalobacter;s__
CO.B59.metabat-bins.213	unique_both	d__Bacteria;p__Firmicutes_A;c__Clostridia;o__Lachnospirales;f__Lachnospiraceae;g__Dorea;s__
CO.B59.metabat-bins.6	unique_both	d__Bacteria;p__Firmicutes_A;c__Clostridia_A;o__Christensenellales;f__Borkfalkiaceae;g__UMGS775;s__
CO.B6.metabat-bins.73	unique_both	d__Bacteria;p__Firmicutes_A;c__Clostridia_A;o__Christensenellales;f__Borkfalkiaceae;g__;s__
CO.B60.metabat-bins.176	not_unique_both	d__Bacteria;p__Firmicutes_A;c__Clostridia;o__Lachnospirales;f__Lachnospiraceae;g__Sellimonas;s__Sellimonas sp002159995
CO.B60.metabat-bins.265	unique_both	d__Bacteria;p__Firmicutes_A;c__Clostridia;o__Lachnospirales;f__Anaerotignaceae;g__UBA8514;s__
CO.B60.metabat-bins.68	unique_both	d__Bacteria;p__Firmicutes_A;c__Clostridia_A;o__Christensenellales;f__CAG-314;g__UMGS1707;s__
CO.B9.metabat-bins.150	unique_both	d__Bacteria;p__Proteobacteria;c__Alphaproteobacteria;o__RF32;f__CAG-239;g__CAG-495;s__
CO.O1.metabat-bins.288	unique_both	d__Bacteria;p__Firmicutes;c__Bacilli;o__RFN20;f__CAG-826;g__;s__
CO.O1.metabat-bins.95	unique_both	d__Bacteria;p__Firmicutes;c__Bacilli;o__RFN20;f__CAG-631;g__CAG-631;s__
CO.O100.metabat-bins.115	not_unique_both	d__Bacteria;p__Firmicutes_A;c__Clostridia;o__Oscillospirales;f__Ruminococcaceae;g__UBA1375;s__UBA1375 sp002305795
CO.O100.metabat-bins.23	not_unique_drep	d__Bacteria;p__Firmicutes_A;c__Clostridia_A;o__Christensenellales;f__Borkfalkiaceae;g__UBA11940;s__
CO.O100.metabat-bins.266	unique_both	d__Bacteria;p__Firmicutes_A;c__Clostridia;o__Peptostreptococcales;f__Anaerovoracaceae;g__;s__
CO.O101.metabat-bins.202	unique_both	d__Bacteria;p__Firmicutes_A;c__Clostridia_A;o__Christensenellales;f__;g__;s__
CO.O101.metabat-bins.251	unique_both	d__Bacteria;p__Firmicutes_A;c__Clostridia;o__Lachnospirales;f__Lachnospiraceae;g__UBA7096;s__
CO.O101.metabat-bins.7	unique_both	d__Bacteria;p__Firmicutes_A;c__Clostridia;o__Oscillospirales;f__Ruminococcaceae;g__UMGS966;s__
CO.O102.metabat-bins.223	unique_both	d__Bacteria;p__Proteobacteria;c__Gammaproteobacteria;o__Enterobacterales;f__Succinivibrionaceae;g__;s__
CO.O102.metabat-bins.406	unique_both	d__Bacteria;p__Desulfobacterota;c__Desulfovibrionia;o__Desulfovibrionales;f__Desulfovibrionaceae;g__Mailhella;s__
CO.O103.metabat-bins.200	unique_both	d__Bacteria;p__Elusimicrobiota;c__Elusimicrobia;o__Elusimicrobiales;f__Elusimicrobiaceae;g__;s__
CO.O104.metabat-bins.268	not_unique_drep	d__Bacteria;p__Firmicutes_A;c__Clostridia;o__Lachnospirales;f__Lachnospiraceae;g__UBA7096;s__
CO.O104.metabat-bins.363	unique_both	d__Bacteria;p__Firmicutes_A;c__Clostridia;o__Oscillospirales;f__Acutalibacteraceae;g__An200;s__
CO.O104.metabat-bins.72	unique_both	d__Bacteria;p__Firmicutes_A;c__Clostridia;o__Oscillospirales;f__Ruminococcaceae;g__Ruminiclostridium_E;s__
CO.O105.metabat-bins.114	unique_both	d__Bacteria;p__Firmicutes_A;c__Clostridia;o__Peptostreptococcales;f__Anaerovoracaceae;g__UBA1191;s__
CO.O105.metabat-bins.135	not_unique_both	d__Bacteria;p__Firmicutes_A;c__Clostridia_A;o__Christensenellales;f__CAG-138;g__UMGS1241;s__UMGS1241 sp900550525
CO.O105.metabat-bins.383	unique_both	d__Bacteria;p__Firmicutes_A;c__Clostridia;o__Lachnospirales;f__Lachnospiraceae;g__;s__
CO.O105.metabat-bins.472	unique_both	d__Bacteria;p__Firmicutes_A;c__Clostridia;o__Oscillospirales;f__UBA644;g__;s__
CO.O106.metabat-bins.223	not_unique_drep	d__Bacteria;p__Campylobacterota;c__Campylobacteria;o__Campylobacterales;f__Helicobacteraceae;g__Helicobacter_F;s__
CO.O16.metabat-bins.314	unique_both	d__Bacteria;p__Firmicutes;c__Bacilli;o__RF39;f__CAG-611;g__CAG-988;s__
CO.O16.metabat-bins.346	unique_both	d__Bacteria;p__Firmicutes_A;c__Clostridia_A;o__Christensenellales;f__UBA4651;g__UBA7584;s__
CO.O16.metabat-bins.86	unique_both	d__Bacteria;p__Firmicutes;c__Bacilli;o__Erysipelotrichales;f__Erysipelotrichaceae;g__;s__
CO.O18.metabat-bins.138	unique_both	d__Bacteria;p__Spirochaetota;c__Spirochaetia;o__Sphaerochaetales;f__Sphaerochaetaceae;g__;s__
CO.O18.metabat-bins.270	unique_both	d__Bacteria;p__Spirochaetota;c__Spirochaetia;o__Sphaerochaetales;f__Sphaerochaetaceae;g__;s__
CO.O21.metabat-bins.24	unique_both	d__Bacteria;p__Firmicutes_A;c__Clostridia;o__Peptostreptococcales;f__Anaerovoracaceae;g__Emergencia;s__
CO.O21.metabat-bins.319	unique_both	d__Bacteria;p__Firmicutes_A;c__Clostridia;o__Lachnospirales;f__UBA1390;g__;s__
CO.O24.metabat-bins.274	unique_both	d__Bacteria;p__Actinobacteriota;c__Coriobacteriia;o__Coriobacteriales;f__Coriobacteriaceae;g__An7;s__
CO.O25.metabat-bins.232	unique_both	d__Bacteria;p__Firmicutes_A;c__Clostridia;o__Oscillospirales;f__Acutalibacteraceae;g__;s__
CO.O25.metabat-bins.313	unique_both	d__Bacteria;p__Firmicutes_A;c__Clostridia;o__Oscillospirales;f__Ruminococcaceae;g__Angelakisella;s__
CO.O28.metabat-bins.117	not_unique_both	d__Bacteria;p__Firmicutes_A;c__Clostridia_A;o__Christensenellales;f__QALW01;g__QALW01;s__QALW01 sp900552055
CO.O28.metabat-bins.137	unique_both	d__Bacteria;p__Verrucomicrobiota;c__Lentisphaeria;o__Victivallales;f__Victivallaceae;g__UBA1784;s__
CO.O28.metabat-bins.178	unique_both	d__Bacteria;p__Bacteroidota;c__Bacteroidia;o__Bacteroidales;f__Bacteroidaceae;g__Phocaeicola;s__
CO.O28.metabat-bins.260	unique_both	d__Bacteria;p__Firmicutes_A;c__Clostridia;o__Oscillospirales;f__Acutalibacteraceae;g__UMGS172;s__
CO.O28.metabat-bins.33	unique_both	d__Bacteria;p__Firmicutes_A;c__Clostridia;o__Oscillospirales;f__CAG-272;g__UBA1740;s__
CO.O29.metabat-bins.16	not_unique_gtdb	d__Bacteria;p__Firmicutes_A;c__Clostridia;o__Oscillospirales;f__Acutalibacteraceae;g__UMGS263;s__UMGS263 sp900540535
CO.O3.metabat-bins.25	not_unique_both	d__Bacteria;p__Firmicutes;c__Bacilli;o__Erysipelotrichales;f__Erysipelatoclostridiaceae;g__CHKCI006;s__CHKCI006 sp900018345
CO.O3.metabat-bins.322	unique_both	d__Bacteria;p__Verrucomicrobiota;c__Verrucomicrobiae;o__Opitutales;f__CAG-312;g__CAG-312;s__
CO.O35.metabat-bins.294	not_unique_drep	d__Bacteria;p__Campylobacterota;c__Campylobacteria;o__Campylobacterales;f__Helicobacteraceae;g__Helicobacter_G;s__
CO.O35.metabat-bins.337	unique_both	d__Bacteria;p__Firmicutes_A;c__Clostridia;o__Oscillospirales;f__CAG-272;g__CAG-448;s__
CO.O36.metabat-bins.252	not_unique_gtdb	d__Bacteria;p__Verrucomicrobiota;c__Verrucomicrobiae;o__Opitutales;f__CAG-312;g__UMGS1490;s__UMGS1490 sp900552245
CO.O36.metabat-bins.311	unique_both	d__Bacteria;p__Firmicutes_A;c__Clostridia;o__Oscillospirales;f__Acutalibacteraceae;g__An200;s__
CO.O36.metabat-bins.329	unique_both	d__Bacteria;p__Firmicutes_A;c__Clostridia_A;o__Christensenellales;f__UBA1750;g__;s__
CO.O38.metabat-bins.116	unique_both	d__Bacteria;p__Verrucomicrobiota;c__Lentisphaeria;o__Victivallales;f__Victivallaceae;g__UBA1776;s__
CO.O38.metabat-bins.150	unique_both	d__Bacteria;p__Firmicutes_A;c__Clostridia_A;o__Christensenellales;f__Borkfalkiaceae;g__UMGS1004;s__
CO.O38.metabat-bins.313	unique_both	d__Bacteria;p__Firmicutes_A;c__Clostridia;o__TANB77;f__UBA1234;g__;s__
CO.O38.metabat-bins.471	unique_both	d__Bacteria;p__Cyanobacteria;c__Vampirovibrionia;o__Gastranaerophilales;f__;g__;s__
CO.O38.metabat-bins.57	unique_both	d__Bacteria;p__Firmicutes;c__Bacilli;o__RFN20;f__CAG-826;g__;s__
CO.O39.metabat-bins.360	not_unique_gtdb	d__Bacteria;p__Firmicutes;c__Bacilli;o__Lactobacillales;f__Lactobacillaceae;g__Ligilactobacillus;s__Ligilactobacillus ruminis
CO.O39.metabat-bins.390	not_unique_both	d__Bacteria;p__Firmicutes_A;c__Clostridia;o__Oscillospirales;f__Acutalibacteraceae;g__An172;s__An172 sp002160515
CO.O39.metabat-bins.400	unique_both	d__Bacteria;p__Firmicutes_A;c__Clostridia_A;o__Christensenellales;f__Borkfalkiaceae;g__UMGS775;s__
CO.O39.metabat-bins.424	unique_both	d__Bacteria;p__Verrucomicrobiota;c__Verrucomicrobiae;o__Opitutales;f__CAG-312;g__;s__
CO.O39.metabat-bins.468	unique_both	d__Bacteria;p__Proteobacteria;c__Alphaproteobacteria;o__RF32;f__;g__;s__
CO.O39.metabat-bins.65	unique_both	d__Bacteria;p__Cyanobacteria;c__Vampirovibrionia;o__Gastranaerophilales;f__Gastranaerophilaceae;g__;s__
CO.O4.metabat-bins.139	unique_both	d__Bacteria;p__Firmicutes_G;c__SHA-98;o__DTUO25;f__;g__;s__
CO.O41.metabat-bins.176	unique_both	d__Bacteria;p__Proteobacteria;c__Alphaproteobacteria;o__RF32;f__CAG-239;g__51-20;s__
CO.O41.metabat-bins.286	unique_both	d__Bacteria;p__Firmicutes_A;c__Clostridia;o__Oscillospirales;f__Acutalibacteraceae;g__UMGS1224;s__
CO.O41.metabat-bins.403	unique_both	d__Bacteria;p__Firmicutes_A;c__Clostridia;o__Oscillospirales;f__CAG-272;g__;s__
CO.O41.metabat-bins.420	unique_both	d__Bacteria;p__Firmicutes;c__Bacilli;o__Erysipelotrichales;f__Erysipelotrichaceae;g__Traorella;s__
CO.O41.metabat-bins.426	not_unique_gtdb	d__Bacteria;p__Proteobacteria;c__Gammaproteobacteria;o__Burkholderiales;f__Burkholderiaceae;g__Parasutterella;s__Parasutterella excrementihominis
CO.O43.metabat-bins.8	unique_both	d__Bacteria;p__Verrucomicrobiota;c__Lentisphaeria;o__Victivallales;f__UBA1829;g__;s__
CO.O43.metabat-bins.89	unique_both	d__Bacteria;p__Firmicutes_A;c__Clostridia;o__Peptostreptococcales;f__Anaerovoracaceae;g__Emergencia;s__
CO.O44.metabat-bins.35	not_unique_drep	d__Bacteria;p__Firmicutes_A;c__Clostridia_A;o__Christensenellales;f__Borkfalkiaceae;g__UBA11940;s__
CO.O44.metabat-bins.350	unique_both	d__Bacteria;p__Firmicutes_A;c__Clostridia;o__Lachnospirales;f__Lachnospiraceae;g__Clostridium_Q;s__
CO.O44.metabat-bins.365	unique_both	d__Bacteria;p__Firmicutes_A;c__Clostridia;o__Lachnospirales;f__Lachnospiraceae;g__;s__
CO.O44.metabat-bins.45	unique_both	d__Bacteria;p__Proteobacteria;c__Alphaproteobacteria;o__RF32;f__;g__;s__
CO.O45.metabat-bins.317	unique_both	d__Bacteria;p__Bacteroidota;c__Bacteroidia;o__Bacteroidales;f__Rikenellaceae;g__Alistipes_A;s__
CO.O46.metabat-bins.52	unique_both	d__Bacteria;p__Firmicutes;c__Bacilli;o__Erysipelotrichales;f__Erysipelatoclostridiaceae;g__Erysipelatoclostridium;s__
CO.O49.metabat-bins.298	unique_both	d__Bacteria;p__Bacteroidota;c__Bacteroidia;o__Bacteroidales;f__Bacteroidaceae;g__;s__
CO.O50.metabat-bins.105	not_unique_drep	d__Bacteria;p__Firmicutes_A;c__Clostridia;o__Lachnospirales;f__Lachnospiraceae;g__OF09-33XD;s__
CO.O51.metabat-bins.108	unique_both	d__Bacteria;p__Verrucomicrobiota;c__Lentisphaeria;o__Victivallales;f__Victivallaceae;g__UBA1776;s__
CO.O51.metabat-bins.17	unique_both	d__Bacteria;p__Firmicutes_A;c__Clostridia;o__Oscillospirales;f__Ruminococcaceae;g__Ruminococcus_C;s__
CO.O51.metabat-bins.393	not_unique_drep	d__Bacteria;p__Firmicutes_A;c__Clostridia;o__Lachnospirales;f__Lachnospiraceae;g__;s__
CO.O52.metabat-bins.139	unique_both	d__Bacteria;p__Firmicutes_A;c__Clostridia;o__Lachnospirales;f__Lachnospiraceae;g__Hungatella_A;s__
CO.O52.metabat-bins.66	not_unique_gtdb	d__Bacteria;p__Proteobacteria;c__Gammaproteobacteria;o__Burkholderiales;f__Burkholderiaceae;g__Duodenibacillus;s__Duodenibacillus sp900552545
CO.O52.metabat-bins.86	unique_both	d__Bacteria;p__Eremiobacterota;c__UBP9;o__UBA4705;f__UBA4705;g__;s__
CO.O53.metabat-bins.369	not_unique_drep	d__Bacteria;p__Firmicutes;c__Bacilli;o__RF39;f__CAG-611;g__UBA7057;s__
CO.O53.metabat-bins.59	unique_both	d__Bacteria;p__Bacteroidota;c__Bacteroidia;o__Bacteroidales;f__Muribaculaceae;g__CAG-279;s__
CO.O54.metabat-bins.104	unique_both	d__Bacteria;p__Proteobacteria;c__Alphaproteobacteria;o__RF32;f__CAG-239;g__CAG-495;s__
CO.O54.metabat-bins.192	unique_both	d__Bacteria;p__Firmicutes_A;c__Clostridia;o__Lachnospirales;f__CAG-274;g__;s__
CO.O54.metabat-bins.221	not_unique_gtdb	d__Bacteria;p__Firmicutes_A;c__Clostridia;o__Oscillospirales;f__Ruminococcaceae;g__Ruminiclostridium_E;s__Ruminiclostridium_E siraeum
CO.O54.metabat-bins.50	unique_both	d__Bacteria;p__Firmicutes_A;c__Clostridia;o__Oscillospirales;f__Oscillospiraceae;g__UBA5446;s__
CO.O54.metabat-bins.55	unique_both	d__Bacteria;p__Cyanobacteria;c__Vampirovibrionia;o__Gastranaerophilales;f__Gastranaerophilaceae;g__Zag111;s__
CO.O55.metabat-bins.109	unique_both	d__Bacteria;p__Proteobacteria;c__Gammaproteobacteria;o__Burkholderiales;f__Burkholderiaceae;g__Oxalobacter;s__
CO.O55.metabat-bins.172	unique_both	d__Bacteria;p__Spirochaetota;c__Spirochaetia;o__Sphaerochaetales;f__Sphaerochaetaceae;g__;s__
CO.O56.metabat-bins.24	not_unique_gtdb	d__Bacteria;p__Firmicutes_A;c__Clostridia;o__Oscillospirales;f__Ruminococcaceae;g__Ruminococcus;s__Ruminococcus sp002438605
CO.O56.metabat-bins.257	not_unique_both	d__Bacteria;p__Firmicutes;c__Bacilli;o__Lactobacillales;f__Lactobacillaceae;g__Limosilactobacillus;s__Limosilactobacillus vaginalis
CO.O58.metabat-bins.287	unique_both	d__Bacteria;p__Firmicutes_A;c__Clostridia_A;o__Christensenellales;f__UBA4651;g__UBA7867;s__
CO.O58.metabat-bins.387	not_unique_drep	d__Bacteria;p__Proteobacteria;c__Gammaproteobacteria;o__Burkholderiales;f__Burkholderiaceae;g__CAG-521;s__
CO.O6.metabat-bins.174	unique_both	d__Bacteria;p__Firmicutes_A;c__Clostridia_A;o__Christensenellales;f__CAG-552;g__UMGS1880;s__
CO.O61.metabat-bins.125	unique_both	d__Bacteria;p__Firmicutes_A;c__Clostridia_A;o__Christensenellales;f__Borkfalkiaceae;g__UMGS775;s__
CO.O61.metabat-bins.206	not_unique_gtdb	d__Bacteria;p__Firmicutes_A;c__Clostridia;o__Peptostreptococcales;f__Anaerovoracaceae;g__QAKD01;s__QAKD01 sp003343965
CO.O61.metabat-bins.299	unique_both	d__Bacteria;p__Firmicutes_A;c__Clostridia;o__Oscillospirales;f__Ruminococcaceae;g__SFJ001;s__
CO.O61.metabat-bins.349	unique_both	d__Bacteria;p__Proteobacteria;c__Gammaproteobacteria;o__Burkholderiales;f__Burkholderiaceae;g__Duodenibacillus;s__
CO.O62.metabat-bins.314	unique_both	d__Bacteria;p__Verrucomicrobiota;c__Lentisphaeria;o__Victivallales;f__Victivallaceae;g__;s__
CO.O62.metabat-bins.370	unique_both	d__Bacteria;p__Firmicutes_A;c__Clostridia;o__Peptostreptococcales;f__Anaerovoracaceae;g__Mogibacterium;s__
CO.O62.metabat-bins.399	unique_both	d__Bacteria;p__Firmicutes;c__Bacilli;o__Erysipelotrichales;f__Erysipelotrichaceae;g__;s__
CO.O63.metabat-bins.202	unique_both	d__Bacteria;p__Firmicutes_A;c__Clostridia;o__Oscillospirales;f__Acutalibacteraceae;g__;s__
CO.O63.metabat-bins.295	unique_both	d__Bacteria;p__Firmicutes_A;c__Clostridia_A;o__Christensenellales;f__CAG-552;g__UMGS1880;s__
CO.O65.metabat-bins.110	unique_both	d__Bacteria;p__Firmicutes_A;c__Clostridia;o__Oscillospirales;f__CAG-382;g__UCG-010;s__
CO.O65.metabat-bins.163	unique_both	d__Bacteria;p__Proteobacteria;c__Alphaproteobacteria;o__RF32;f__CAG-239;g__CAG-495;s__
CO.O65.metabat-bins.242	unique_both	d__Bacteria;p__Proteobacteria;c__Alphaproteobacteria;o__RF32;f__UBA3637;g__;s__
CO.O65.metabat-bins.306	not_unique_drep	d__Bacteria;p__Firmicutes_A;c__Clostridia;o__Oscillospirales;f__Oscillospiraceae;g__CAG-110;s__
CO.O67.metabat-bins.115	unique_both	d__Bacteria;p__Bacteroidota;c__Bacteroidia;o__Bacteroidales;f__Rikenellaceae;g__Alistipes_A;s__
CO.O68.metabat-bins.326	not_unique_drep	d__Bacteria;p__Firmicutes_A;c__Clostridia;o__Oscillospirales;f__Acutalibacteraceae;g__Acutalibacter;s__
CO.O69.metabat-bins.352	not_unique_drep	d__Bacteria;p__Firmicutes_A;c__Clostridia;o__Lachnospirales;f__Lachnospiraceae;g__Lachnoclostridium_A;s__
CO.O7.metabat-bins.145	unique_both	d__Bacteria;p__Bacteroidota;c__Bacteroidia;o__Bacteroidales;f__Rikenellaceae;g__;s__
CO.O7.metabat-bins.360	unique_both	d__Bacteria;p__Firmicutes_A;c__Clostridia_A;o__Christensenellales;f__Borkfalkiaceae;g__Borkfalkia;s__
CO.O73.metabat-bins.60	unique_both	d__Bacteria;p__Firmicutes_A;c__Clostridia;o__Oscillospirales;f__QAKW01;g__QAKW01;s__
CO.O74.metabat-bins.268	unique_both	d__Bacteria;p__Firmicutes_A;c__Clostridia;o__Oscillospirales;f__CAG-272;g__QALR01;s__
CO.O74.metabat-bins.67	unique_both	d__Bacteria;p__Spirochaetota;c__Spirochaetia;o__Sphaerochaetales;f__Sphaerochaetaceae;g__;s__
CO.O75.metabat-bins.209	not_unique_gtdb	d__Bacteria;p__Firmicutes_A;c__Clostridia;o__Oscillospirales;f__CAG-382;g__UMGS1307;s__UMGS1307 sp900550505
CO.O76.metabat-bins.45	unique_both	d__Bacteria;p__Verrucomicrobiota;c__Verrucomicrobiae;o__Opitutales;f__CAG-312;g__CAG-312;s__
CO.O77.metabat-bins.102	unique_both	d__Bacteria;p__Spirochaetota;c__Spirochaetia;o__Sphaerochaetales;f__Sphaerochaetaceae;g__;s__
CO.O82.metabat-bins.306	unique_both	d__Bacteria;p__Firmicutes_A;c__Clostridia_A;o__Christensenellales;f__;g__;s__
CO.O82.metabat-bins.378	not_unique_drep	d__Bacteria;p__Firmicutes_A;c__Clostridia;o__Oscillospirales;f__Acutalibacteraceae;g__UMGS1071;s__
CO.O82.metabat-bins.445	unique_both	d__Bacteria;p__Fusobacteriota;c__Fusobacteriia;o__Fusobacteriales;f__Fusobacteriaceae;g__Cetobacterium_A;s__
CO.O82.metabat-bins.96	not_unique_drep	d__Bacteria;p__Firmicutes_A;c__Clostridia;o__Oscillospirales;f__Ruminococcaceae;g__;s__
CO.O83.metabat-bins.260	unique_both	d__Bacteria;p__Firmicutes_A;c__Clostridia;o__Oscillospirales;f__UBA644;g__QAKR01;s__
CO.O84.metabat-bins.3	unique_both	d__Bacteria;p__Firmicutes_A;c__Clostridia;o__Oscillospirales;f__Butyricicoccaceae;g__;s__
CO.O84.metabat-bins.510	unique_both	d__Bacteria;p__Firmicutes_A;c__Clostridia;o__Oscillospirales;f__Ruminococcaceae;g__;s__
CO.O85.metabat-bins.101	unique_both	d__Bacteria;p__Campylobacterota;c__Campylobacteria;o__Campylobacterales;f__Campylobacteraceae;g__Campylobacter_D;s__
CO.O89.metabat-bins.119	unique_both	d__Bacteria;p__Firmicutes_A;c__Clostridia;o__Oscillospirales;f__Oscillospiraceae;g__Lawsonibacter;s__
CO.O89.metabat-bins.124	unique_both	d__Bacteria;p__Firmicutes;c__Bacilli;o__Erysipelotrichales;f__Erysipelotrichaceae;g__Faecalicoccus;s__
CO.O89.metabat-bins.95	unique_both	d__Bacteria;p__Firmicutes_B;c__Dehalobacteriia;o__UBA4068;f__UBA4068;g__;s__
CO.O9.metabat-bins.406	unique_both	d__Bacteria;p__Bacteroidota;c__Bacteroidia;o__Bacteroidales;f__Rikenellaceae;g__;s__
[truncated: 913 more rows]

## Sheet: Genera
Genus_level_cluster	Uniqueness	Kingdom	Phylum	Class	Order
[truncated: 373 more rows]
