# Supplementary material for: Altitude-dependent agro-ecologies impact the microbiome diversity of scavenging indigenous chicken in Ethiopia
Source: Microbiome. 2024 Jul 23;12:138. doi: 10.1186/s40168-024-01847-4 (PMC11267795; doi:10.1186/s40168-024-01847-4)
Supplement: Supplementary file 5 — Additional file 4: Table S1. MAG statistics and metadata. Table S2. Taxonomic assignment of strain and special level MAGs. Table S3. Differentially abundant MAGs between enterotypes. Table S4. Comparison of MAGs and genera to the NSC dataset. Table S5. MAG metabolic potential. Table S6. Sampling site characteristics. Table S7. Sample metadata. Table S8. Mapping rates for strain and species level MAGs. Table S9. Components of the NSC dataset. Table S10. Environmental variables included in our analysis. [file 40168_2024_1847_MOESM4_ESM.zip › Supplementary table 5.xlsx]

## Sheet: Strain-level MAGs
MAG	3-Hydroxypropionate bi-cycle	Acetyl-CoA pathway, CO2 => acetyl-CoA	Citrate cycle (TCA cycle, Krebs cycle)	Dicarboxylate-hydroxybutyrate cycle	Entner-Doudoroff pathway, glucose-6P => glyceraldehyde-3P + pyruvate	Glycolysis (Embden-Meyerhof pathway), glucose => pyruvate	Glyoxylate cycle	Hydroxypropionate-hydroxybutylate cycle	Methanogenesis, CO2 => methane	Pentose phosphate pathway (Pentose phosphate cycle)	Reductive acetyl-CoA pathway (Wood-Ljungdahl pathway)	Reductive citrate cycle (Arnon-Buchanan cycle)	Reductive pentose phosphate cycle (Calvin cycle)	Complex I: NAD(P)H:quinone oxidoreductase, chloroplasts and cyanobacteria	Complex I: NADH dehydrogenase (ubiquinone) 1 alpha subcomplex	Complex I: NADH:quinone oxidoreductase, prokaryotes	Complex II: Fumarate reductase, prokaryotes	Complex II: Succinate dehydrogenase (ubiquinone)	Complex II: Succinate dehydrogenase, prokaryotes	Complex III: Cytochrome bc1 complex	Complex III: Cytochrome bc1 complex respiratory unit	Complex III: Cytochrome bd ubiquinol oxidase	Complex IV High affinity: Cytochrome bd ubiquinol oxidase	Complex IV High affinity: Cytochrome c oxidase, cbb3-type	Complex IV Low affinity: Cytochrome aa3-600 menaquinol oxidase	Complex IV Low affinity: Cytochrome c oxidase	Complex IV Low affinity: Cytochrome c oxidase, prokaryotes	Complex IV Low affinity: Cytochrome o ubiquinol oxidase	Complex V: F-type ATPase, eukaryotes	Complex V: F-type ATPase, prokaryotes and chloroplasts	Complex V: V-type ATPase, eukaryotes	Complex V: V/A-type ATPase, prokaryotes	CAZy: Alpha-galactans	CAZy: Alpha-mannan	CAZy: Amorphous Cellulose	CAZy: Arabinan	CAZy: Arabinose cleavage	CAZy: Beta-galactan (pectic galactan)	CAZy: Beta-mannan	CAZy: Chitin	CAZy: Crystalline Cellulose	CAZy: Fucose Cleavage	CAZy: Mixed-Linkage glucans	CAZy: Mucin	CAZy: Pectin	CAZy: Polyphenolics	CAZy: Rhamnose cleavage	CAZy: Starch	CAZy: Sulf-Polysachharides
A100_L1_326326_idba_bin.101	0	0	0.875	0.230769	0.25	0.888889	0.6	0.0714286	0	0.571429	0.428571	0.8	0.727273	0	0	0.769231	0	0	0.75	0	0	0.666667	0.666667	0	0	0	0	0	0	1	0	0	FALSE	TRUE	TRUE	TRUE	TRUE	TRUE	TRUE	TRUE	FALSE	TRUE	TRUE	FALSE	TRUE	TRUE	TRUE	TRUE	TRUE
A100_L1_326326_idba_bin.108	0	0	0.75	0.307692	0.25	1	0.2	0	0.25	0.714286	0.428571	0.7	0.727273	0	0	0.0909091	0	0	0.25	0	0	0.666667	0.666667	0	0	0	0	0	0	1	0	0	FALSE	FALSE	FALSE	FALSE	FALSE	FALSE	FALSE	TRUE	FALSE	FALSE	FALSE	FALSE	FALSE	TRUE	FALSE	TRUE	FALSE
A100_L1_326326_idba_bin.121	0	0	0	0	0	0.666667	0	0	0	0.428571	0	0.2	0.636364	0	0	0	0	0	0	0	0	0	0	0	0	0	0	0	0	0	0	0	FALSE	FALSE	FALSE	FALSE	FALSE	FALSE	FALSE	FALSE	FALSE	FALSE	FALSE	FALSE	FALSE	FALSE	FALSE	FALSE	FALSE
A100_L1_326326_idba_bin.125	0	0	0	0.0769231	0	0.555556	0	0	0	0.571429	0.285714	0.1	0.454545	0	0	0	0	0	0	0	0	0	0	0	0	0	0	0	0	0	0	0	FALSE	FALSE	FALSE	FALSE	FALSE	FALSE	FALSE	TRUE	FALSE	FALSE	FALSE	FALSE	FALSE	TRUE	FALSE	TRUE	FALSE
A100_L1_326326_idba_bin.137	0	0	0.5	0.230769	0	1	0.2	0.0714286	0	0.571429	0.142857	0.5	0.727273	0	0	0.769231	0	0	0.75	0	0	0.666667	0.666667	0	0	0	0	0	0	1	0	0	FALSE	FALSE	FALSE	FALSE	TRUE	FALSE	FALSE	TRUE	FALSE	TRUE	TRUE	FALSE	FALSE	TRUE	TRUE	TRUE	FALSE
A100_L1_326326_idba_bin.140	0	0	0.75	0.230769	0.5	1	0.6	0	0	0.428571	0.142857	0.5	0.545455	0	0	0	1	0	0	0	0	0.666667	0.666667	0	0	0	0	0	0	1	0	0	FALSE	FALSE	TRUE	TRUE	TRUE	FALSE	TRUE	TRUE	FALSE	FALSE	TRUE	FALSE	TRUE	TRUE	TRUE	FALSE	FALSE
A100_L1_326326_idba_bin.143	0	0	0.5	0.230769	0.25	0.888889	0.2	0.0714286	0	0.571429	0.285714	0.6	0.727273	0	0	0.769231	0	0	0.75	0	0	0.666667	0.666667	0	0	0	0	0	0	1	0	0	FALSE	FALSE	TRUE	TRUE	TRUE	TRUE	TRUE	TRUE	FALSE	TRUE	TRUE	FALSE	TRUE	TRUE	TRUE	TRUE	TRUE
A100_L1_326326_idba_bin.149	0	0	0.875	0.307692	0.25	0.666667	0.6	0	0	0.571429	0.285714	0.7	0.636364	0	0	0.857143	0	0	0.75	0	0	0.666667	0.666667	0	0	0	0	0	0	0.5	0	0	FALSE	FALSE	FALSE	FALSE	TRUE	FALSE	FALSE	FALSE	FALSE	TRUE	TRUE	FALSE	FALSE	FALSE	FALSE	FALSE	FALSE
A100_L1_326326_idba_bin.153	0	0	0.25	0.0769231	0.5	0.777778	0.2	0	0	0.857143	0.285714	0.1	0.363636	0	0	0	0	0	0	0	0	0	0	0	0	0	0	0	0	1	0	0	FALSE	FALSE	TRUE	TRUE	TRUE	FALSE	FALSE	TRUE	FALSE	TRUE	FALSE	FALSE	FALSE	FALSE	FALSE	FALSE	FALSE
A100_L1_326326_idba_bin.159	0	0	0.5	0.0769231	0.25	0.777778	0.4	0	0	0.571429	0.285714	0.4	0.545455	0	0	0.181818	0	0	0.5	0	0	0	0	0	0	0	0	0	0	0	0	0.333333	FALSE	FALSE	FALSE	TRUE	TRUE	FALSE	FALSE	TRUE	FALSE	TRUE	TRUE	FALSE	TRUE	FALSE	TRUE	FALSE	FALSE
A100_L1_326326_idba_bin.18	0	0	0.625	0.153846	0	0.888889	0.4	0	0.125	0.571429	0.428571	0.6	0.636364	0	0	0	0	0	0.25	0	0	0	0	0	0	0	0	0	0	0.875	0	0.888889	FALSE	FALSE	TRUE	TRUE	TRUE	FALSE	TRUE	TRUE	FALSE	TRUE	TRUE	FALSE	FALSE	TRUE	TRUE	FALSE	FALSE
A100_L1_326326_idba_bin.24	0	0	0	0	0	1	0	0	0	0.571429	0.142857	0.2	0.636364	0	0	0	0	0	0	0	0	0	0	0	0	0	0	0	0	0.75	0	0	FALSE	FALSE	FALSE	FALSE	FALSE	FALSE	FALSE	FALSE	FALSE	FALSE	FALSE	FALSE	FALSE	FALSE	FALSE	FALSE	FALSE
A100_L1_326326_idba_bin.3	0	0	1	0.307692	0.25	0.888889	0.6	0	0	0.428571	0.142857	0.7	0.636364	0	0	0	1	0	0	0	0	0.666667	0.666667	0	0	0	0	0	0	0.875	0	0	FALSE	FALSE	FALSE	TRUE	TRUE	TRUE	FALSE	TRUE	FALSE	FALSE	FALSE	FALSE	TRUE	TRUE	FALSE	FALSE	FALSE
A100_L1_326326_idba_bin.31	0	0	0.5	0.230769	0	0.777778	0.2	0.0714286	0	0.571429	0	0.6	0.636364	0	0	0.615385	0	0	0.75	0	0	0.666667	0.666667	0	0	0	0	0	0	1	0	0	FALSE	FALSE	FALSE	FALSE	FALSE	FALSE	FALSE	TRUE	FALSE	TRUE	TRUE	FALSE	FALSE	TRUE	FALSE	TRUE	FALSE
A100_L1_326326_idba_bin.37	0	0	0.875	0.230769	0.25	0.888889	0.6	0	0	0.571429	0.285714	0.8	0.727273	0	0	0.692308	0	0	0.75	0	0	0.666667	0.666667	0	0	0	0	0	0	1	0	0	FALSE	FALSE	TRUE	TRUE	TRUE	TRUE	FALSE	TRUE	FALSE	TRUE	TRUE	FALSE	TRUE	TRUE	TRUE	TRUE	FALSE
A100_L1_326326_idba_bin.4	0	0	0.5	0.230769	0	0.888889	0.2	0.0714286	0	0.428571	0.285714	0.6	0.545455	0	0	0	0	0	0.75	0	0	0	0	0	0	0	0	0	0	1	0	0	FALSE	FALSE	FALSE	FALSE	FALSE	FALSE	FALSE	TRUE	FALSE	FALSE	TRUE	FALSE	FALSE	FALSE	FALSE	TRUE	FALSE
A100_L1_326326_idba_bin.48	0	0	0.25	0	0	0.888889	0	0	0	0.571429	0.142857	0.3	0.636364	0	0	0.181818	0	0	0	0	0	0	0	0	0	0	0	0	0	1	0	0	FALSE	FALSE	FALSE	FALSE	FALSE	FALSE	FALSE	FALSE	FALSE	FALSE	FALSE	FALSE	FALSE	TRUE	FALSE	FALSE	FALSE
A100_L1_326326_idba_bin.50	0	0	0.5	0.230769	0.25	1	0.2	0	0	0.571429	0.285714	0.6	0.727273	0	0	0.769231	0	0	0.75	0	0	0.666667	0.666667	0	0	0	0	0	0	1	0	0	FALSE	FALSE	TRUE	TRUE	TRUE	FALSE	TRUE	TRUE	FALSE	TRUE	TRUE	FALSE	TRUE	TRUE	TRUE	TRUE	FALSE
A100_L1_326326_idba_bin.53	0	0	0.5	0.230769	0.25	1	0.2	0	0	0.571429	0.285714	0.6	0.727273	0	0	0	0	0	0.25	0	0	0.666667	0.666667	0	0	0	0	0	0	1	0	0.111111	FALSE	FALSE	FALSE	TRUE	TRUE	FALSE	FALSE	TRUE	FALSE	TRUE	TRUE	FALSE	TRUE	TRUE	FALSE	TRUE	TRUE
A100_L1_326326_idba_bin.55	0	0	0	0	0	1	0	0	0	0.571429	0.142857	0.2	0.636364	0	0	0	0	0	0	0	0	0	0	0	0	0	0	0	0	1	0	0	FALSE	FALSE	FALSE	FALSE	TRUE	FALSE	FALSE	FALSE	FALSE	FALSE	TRUE	FALSE	FALSE	TRUE	FALSE	FALSE	FALSE
A100_L1_326326_idba_bin.57	0	0	0.125	0.0769231	0	1	0	0	0	0.571429	0.142857	0.2	0.636364	0	0	0.333333	0	0	0	0	0	0	0	0	0	0	0	0	0	1	0	0	FALSE	FALSE	FALSE	FALSE	FALSE	FALSE	FALSE	TRUE	FALSE	FALSE	FALSE	FALSE	FALSE	TRUE	FALSE	FALSE	FALSE
A100_L1_326326_idba_bin.58	0	0.5	0.25	0	0.25	0.888889	0	0	0	0.571429	0.571429	0.3	0.636364	0	0	0.272727	0	0	0	0	0	0	0	0	0	0	0	0	0	1	0	0	FALSE	FALSE	FALSE	FALSE	FALSE	FALSE	FALSE	TRUE	FALSE	FALSE	FALSE	FALSE	FALSE	TRUE	FALSE	FALSE	FALSE
A100_L1_326326_idba_bin.59	0	0	0.875	0.307692	0	0.666667	0.6	0	0	0.714286	0.142857	0.8	0.727273	0	0	0.714286	0.75	0	0	0.3	1	0.666667	0.666667	1	0	0	0	0	0	1	0	0	FALSE	FALSE	FALSE	FALSE	FALSE	FALSE	FALSE	TRUE	FALSE	FALSE	FALSE	FALSE	FALSE	TRUE	FALSE	FALSE	FALSE
A100_L1_326326_idba_bin.67	0	0.5	0.25	0	0.25	0.888889	0	0	0	0.571429	0.571429	0.3	0.636364	0	0	0.272727	0	0	0	0	0	0	0	0	0	0	0	0	0	1	0	0	FALSE	FALSE	FALSE	FALSE	FALSE	FALSE	FALSE	TRUE	FALSE	FALSE	FALSE	FALSE	FALSE	TRUE	FALSE	FALSE	FALSE
A100_L1_326326_idba_bin.68	0	0	0.5	0.230769	0.25	0.777778	0.2	0.0714286	0	0.571429	0.285714	0.6	0.727273	0	0	0	0	0	0.75	0	0	0.666667	0.666667	0	0	0	0	0	0	0	0	0.666667	FALSE	FALSE	TRUE	TRUE	TRUE	FALSE	TRUE	TRUE	FALSE	TRUE	TRUE	FALSE	TRUE	FALSE	TRUE	TRUE	TRUE
A100_L1_326326_idba_bin.77	0	0	0.875	0.153846	0.25	0.777778	0.6	0	0	0.571429	0.285714	0.8	0.636364	0	0	0.181818	0	0	0.5	0	0	0	0	0	0	0	0	0	0	0	0	0.777778	FALSE	FALSE	FALSE	FALSE	TRUE	FALSE	FALSE	TRUE	FALSE	TRUE	TRUE	FALSE	FALSE	FALSE	FALSE	FALSE	FALSE
A100_L1_326326_idba_bin.79	0	0	0.5	0.230769	0	0.555556	0.2	0.0714286	0	0.428571	0.142857	0.4	0.636364	0	0	0.846154	0	0	0.5	0	0	0.666667	0.666667	0	0	0	0	0	0	1	0	0	FALSE	FALSE	TRUE	TRUE	TRUE	FALSE	TRUE	TRUE	FALSE	TRUE	FALSE	FALSE	FALSE	FALSE	FALSE	TRUE	FALSE
A100_L1_326326_idba_bin.91	0	0	0	0	0	0.777778	0	0	0	0.285714	0.142857	0.2	0.636364	0	0	0	0	0	0	0	0	0	0	0	0	0	0	0	0	0	0	0	FALSE	FALSE	FALSE	FALSE	FALSE	FALSE	FALSE	FALSE	FALSE	TRUE	FALSE	FALSE	FALSE	FALSE	FALSE	FALSE	FALSE
A100_L1_326326_idba_bin.92	0	0	0.5	0.230769	0	0.888889	0.2	0.0714286	0.125	0.714286	0.285714	0.6	0.727273	0	0	0.769231	0	0	0.75	0	0	0.666667	0.666667	0	0	0	0	0	0	1	0	0.666667	FALSE	FALSE	FALSE	FALSE	TRUE	FALSE	FALSE	TRUE	FALSE	TRUE	FALSE	FALSE	FALSE	FALSE	FALSE	TRUE	FALSE
A101_L3_327327_idba_bin.104	0	0	0.5	0.230769	0.25	0.888889	0.2	0.0714286	0.125	0.428571	0.285714	0.6	0.636364	0	0	0.769231	0	0	0.75	0	0	0	0	0	0	0	0	0	0	0	0	0.666667	FALSE	TRUE	TRUE	TRUE	TRUE	FALSE	TRUE	TRUE	FALSE	TRUE	TRUE	FALSE	TRUE	FALSE	TRUE	TRUE	TRUE
A101_L3_327327_idba_bin.105	0	0	0.25	0	0	0.888889	0	0	0	0.571429	0.142857	0.3	0.636364	0	0	0.181818	0	0	0	0	0	0	0	0	0	0	0	0	0	0.875	0	0	FALSE	FALSE	FALSE	FALSE	FALSE	FALSE	FALSE	FALSE	FALSE	FALSE	FALSE	FALSE	FALSE	TRUE	FALSE	FALSE	FALSE
A101_L3_327327_idba_bin.114	0	0	0.75	0.307692	0.25	1	0.4	0	0	0.428571	0.142857	0.6	0.636364	0	0	0	1	0	0	0	0	0.666667	0.666667	0	0	0	0	0	0	1	0	0	FALSE	FALSE	TRUE	TRUE	TRUE	TRUE	TRUE	TRUE	FALSE	FALSE	TRUE	FALSE	TRUE	TRUE	TRUE	FALSE	FALSE
A101_L3_327327_idba_bin.115	0	0	0.5	0.0769231	0	1	0.4	0	0	0.571429	0.428571	0.5	0.727273	0	0	0	0	0	0	0	0	0	0	0	0	0	0	0	0	0.75	0	0	FALSE	FALSE	TRUE	TRUE	TRUE	FALSE	TRUE	TRUE	FALSE	FALSE	TRUE	FALSE	FALSE	FALSE	TRUE	FALSE	FALSE
A101_L3_327327_idba_bin.121	0	0	0.5	0.230769	0	0.555556	0.2	0.0714286	0	0.428571	0.142857	0.4	0.636364	0	0	0.846154	0	0	0.75	0	0	0.666667	0.666667	0	0	0	0	0	0	1	0	0	FALSE	FALSE	TRUE	FALSE	TRUE	FALSE	TRUE	TRUE	FALSE	TRUE	FALSE	FALSE	TRUE	FALSE	FALSE	TRUE	FALSE
A101_L3_327327_idba_bin.123	0	0	0.5	0	0.25	0.666667	0.2	0	0	0.571429	0.428571	0.5	0.636364	0	0	0	0	0	0	0	0	0	0	0	0	0	0	0	0	0.875	0	0.888889	FALSE	FALSE	TRUE	FALSE	TRUE	FALSE	TRUE	TRUE	FALSE	TRUE	TRUE	FALSE	FALSE	FALSE	TRUE	FALSE	FALSE
A101_L3_327327_idba_bin.125	0	0	0.5	0	0.25	0.666667	0.2	0	0	0.571429	0.285714	0.5	0.636364	0	0	0	0	0	0	0	0	0	0	0	0	0	0	0	0	0.875	0	0.888889	FALSE	FALSE	TRUE	FALSE	TRUE	FALSE	TRUE	TRUE	FALSE	TRUE	TRUE	FALSE	FALSE	FALSE	TRUE	FALSE	FALSE
A101_L3_327327_idba_bin.133	0	0	1	0.307692	0.25	0.888889	0.6	0	0	0.428571	0.142857	0.7	0.636364	0	0	0	1	0	0	0	0	0.666667	0.666667	0	0	0	0	0	0	0.875	0	0	FALSE	FALSE	TRUE	TRUE	TRUE	TRUE	TRUE	TRUE	FALSE	FALSE	TRUE	FALSE	TRUE	TRUE	TRUE	FALSE	FALSE
A101_L3_327327_idba_bin.135	0	0	0.625	0.0769231	0	0.666667	0.4	0	0	0.571429	0.285714	0.5	0.545455	0	0	0	0	0	0	0	0	0	0	0	0	0	0	0	0	0.875	0	0	FALSE	FALSE	TRUE	FALSE	TRUE	FALSE	TRUE	TRUE	FALSE	FALSE	TRUE	FALSE	FALSE	FALSE	FALSE	FALSE	FALSE
A101_L3_327327_idba_bin.148	0	0	0	0	0	0.666667	0	0	0	0.428571	0	0.1	0.636364	0	0	0	0	0	0	0	0	0	0	0	0	0	0	0	0	0	0	0	FALSE	FALSE	FALSE	FALSE	FALSE	FALSE	FALSE	FALSE	FALSE	FALSE	FALSE	FALSE	FALSE	FALSE	FALSE	FALSE	FALSE
A101_L3_327327_idba_bin.152	0	0	0.5	0.230769	0	0.888889	0.2	0.0714286	0	0.571429	0.428571	0.6	0.727273	0	0	0.307692	0	0	0.75	0	0	0	0	0	0	0	0	0	0	1	0	0	FALSE	FALSE	FALSE	FALSE	TRUE	FALSE	FALSE	TRUE	FALSE	TRUE	FALSE	FALSE	FALSE	TRUE	FALSE	TRUE	FALSE
A101_L3_327327_idba_bin.158	0	0	0	0	0	1	0	0	0	0.571429	0.285714	0.2	0.636364	0	0	0	0	0	0	0	0	0	0	0	0	0	0	0	0	0.625	0	0	FALSE	FALSE	FALSE	FALSE	TRUE	FALSE	FALSE	FALSE	FALSE	FALSE	TRUE	FALSE	TRUE	FALSE	TRUE	FALSE	FALSE
A101_L3_327327_idba_bin.23	0	0	0.625	0.0769231	0.25	0.777778	0.4	0	0	0.571429	0.285714	0.5	0.636364	0	0	0	0	0	0	0	0	0	0	0	0	0	0	0	0	0.875	0	0	FALSE	FALSE	FALSE	FALSE	TRUE	FALSE	TRUE	TRUE	FALSE	TRUE	TRUE	FALSE	FALSE	TRUE	FALSE	FALSE	FALSE
A101_L3_327327_idba_bin.46	0	0	0.5	0.0769231	0.25	1	0.4	0	0	0.285714	0.428571	0.5	0.454545	0	0	0.181818	0	0	0	0	0	0	0	0	0	0	0	0	0	0.875	0	0	FALSE	FALSE	FALSE	TRUE	TRUE	FALSE	FALSE	TRUE	FALSE	TRUE	TRUE	FALSE	FALSE	FALSE	TRUE	FALSE	FALSE
A101_L3_327327_idba_bin.48	0	0	0.375	0.230769	0.25	0.444444	0.2	0	0	0.428571	0.428571	0.3	0.727273	0	0	0.769231	0	0	0.75	0	0	0.666667	0.666667	0	0	0	0	0	0	1	0	0.222222	FALSE	TRUE	TRUE	FALSE	TRUE	FALSE	TRUE	TRUE	FALSE	TRUE	TRUE	FALSE	TRUE	FALSE	TRUE	TRUE	TRUE
A101_L3_327327_idba_bin.50	0	0	0.5	0.230769	0	0.888889	0.2	0.0714286	0	0.428571	0.285714	0.6	0.636364	0	0	0.769231	0	0	0.75	0	0	0.666667	0.666667	0	0	0	0	0	0	1	0	0	FALSE	FALSE	FALSE	FALSE	FALSE	FALSE	FALSE	TRUE	FALSE	FALSE	FALSE	FALSE	FALSE	FALSE	FALSE	FALSE	FALSE
A101_L3_327327_idba_bin.58	0	0	0.5	0.230769	0.25	1	0.2	0	0	0.571429	0.428571	0.6	0.727273	0	0	0	0	0	0.75	0	0	0.666667	0.666667	0	0	0	0	0	0	1	0	0.666667	FALSE	TRUE	FALSE	TRUE	TRUE	FALSE	FALSE	TRUE	FALSE	TRUE	FALSE	FALSE	TRUE	TRUE	TRUE	TRUE	FALSE
A101_L3_327327_idba_bin.80	0	0	0	0	0	0.777778	0	0	0	0.428571	0.285714	0.2	0.454545	0	0	0	0	0	0	0	0	0	0	0	0	0	0	0	0	1	0	0	FALSE	FALSE	FALSE	TRUE	TRUE	FALSE	FALSE	FALSE	FALSE	FALSE	FALSE	FALSE	FALSE	FALSE	TRUE	FALSE	FALSE
A101_L3_327327_idba_bin.99	0	0	0.625	0.0769231	0.25	0.666667	0.4	0	0	0.571429	0.285714	0.6	0.545455	0	0	0	0	0	0	0	0	0	0	0	0	0	0	0	0	0.875	0	0	FALSE	FALSE	TRUE	FALSE	TRUE	FALSE	TRUE	TRUE	FALSE	FALSE	TRUE	FALSE	FALSE	TRUE	FALSE	FALSE	FALSE
A102_L1_328328_idba_bin.112	0	0	0.375	0.0769231	0	1	0.4	0.0714286	0	0.571429	0.142857	0.4	0.545455	0	0	0	0	0	0	0	0	0	0	0	0	0	0	0	0	0.625	0	0	FALSE	FALSE	FALSE	FALSE	FALSE	FALSE	FALSE	TRUE	FALSE	FALSE	FALSE	FALSE	FALSE	TRUE	FALSE	FALSE	FALSE
A102_L1_328328_idba_bin.117	0	0	0.5	0	0.25	0.666667	0.2	0	0	0.571429	0.428571	0.5	0.636364	0	0	0	0	0	0	0	0	0	0	0	0	0	0	0	0	0.875	0	0.888889	FALSE	FALSE	TRUE	FALSE	TRUE	FALSE	TRUE	FALSE	FALSE	TRUE	TRUE	FALSE	FALSE	FALSE	TRUE	FALSE	FALSE
A102_L1_328328_idba_bin.12	0	0	0	0	0	0.444444	0	0	0	0.571429	0.142857	0.2	0.454545	0	0	0	0	0	0	0	0	0	0	0	0	0	0	0	0	0	0	0	FALSE	FALSE	FALSE	FALSE	FALSE	FALSE	FALSE	FALSE	FALSE	FALSE	FALSE	FALSE	FALSE	FALSE	FALSE	FALSE	FALSE
A102_L1_328328_idba_bin.120	0	0	0.5	0.230769	0.25	1	0.2	0	0	0.571429	0.428571	0.6	0.727273	0	0	0.0909091	0	0	0.75	0	0	0.666667	0.666667	0	0	0	0	0	0	1	0	0.666667	FALSE	FALSE	TRUE	TRUE	TRUE	FALSE	TRUE	TRUE	FALSE	TRUE	TRUE	FALSE	TRUE	TRUE	TRUE	TRUE	TRUE
A102_L1_328328_idba_bin.121	0	0	0.125	0.153846	0.25	0.444444	0	0	0	0.285714	0.285714	0.2	0.454545	0	0	0.0909091	0	0	0	0	0	0	0	0	0	0	0	0	0	0.875	0	0	FALSE	FALSE	TRUE	TRUE	TRUE	FALSE	TRUE	TRUE	FALSE	TRUE	TRUE	FALSE	TRUE	FALSE	TRUE	FALSE	FALSE
A102_L1_328328_idba_bin.122	0	0	0.5	0.307692	0.25	0.555556	0.2	0.214286	0.125	0.571429	0.571429	0.6	0.363636	0	0	0.181818	0	0	0.25	0	0	0	0	0	0	0	0	0	0	0	0	1	FALSE	FALSE	FALSE	FALSE	FALSE	FALSE	FALSE	FALSE	FALSE	FALSE	FALSE	FALSE	FALSE	TRUE	FALSE	TRUE	FALSE
A102_L1_328328_idba_bin.124	0	0	0.625	0.153846	0.25	1	0.2	0	0.25	0.571429	0.428571	0.6	0.727273	0	0	0.0909091	0	0	0	0	0	0.666667	0.666667	0	0	0	0	0	0	0.875	0	0	FALSE	FALSE	FALSE	FALSE	TRUE	FALSE	FALSE	TRUE	FALSE	FALSE	FALSE	FALSE	FALSE	TRUE	FALSE	TRUE	FALSE
A102_L1_328328_idba_bin.131	0	0.5	0.5	0.153846	0.25	0.888889	0	0	0	0.428571	0.571429	0.5	0.636364	0.363636	0	0.714286	0	0	0	0	0	0	0	0	0	0	0	0	0	1	0	0	FALSE	FALSE	FALSE	FALSE	FALSE	FALSE	FALSE	TRUE	FALSE	FALSE	FALSE	FALSE	FALSE	TRUE	FALSE	FALSE	FALSE
A102_L1_328328_idba_bin.135	0	0	0.5	0.461538	0	0.777778	0.2	0.0714286	1	0.285714	0.142857	0.6	0.454545	0	0	0	0	0	0	0	0	0	0	0	0	0	0	0	0	0	0	1	FALSE	FALSE	FALSE	FALSE	FALSE	FALSE	FALSE	FALSE	FALSE	FALSE	FALSE	FALSE	FALSE	FALSE	FALSE	FALSE	FALSE
A102_L1_328328_idba_bin.136	0	0	0.125	0.0769231	0	0.888889	0	0	0	0.428571	0.142857	0.3	0.454545	0	0	0.166667	0	0	0	0	0	0	0	0	0	0	0	0	0	1	0	0	FALSE	FALSE	FALSE	FALSE	FALSE	FALSE	FALSE	TRUE	FALSE	FALSE	FALSE	FALSE	FALSE	TRUE	FALSE	FALSE	FALSE
A102_L1_328328_idba_bin.138	0	0	0.5	0.0769231	0.25	0.666667	0.4	0	0	0.428571	0.285714	0.5	0.363636	0	0	0.181818	0	0	0	0	0	0	0	0	0	0	0	0	0	0.625	0	0.666667	FALSE	FALSE	FALSE	TRUE	TRUE	FALSE	FALSE	TRUE	FALSE	TRUE	TRUE	FALSE	TRUE	FALSE	FALSE	TRUE	FALSE
A102_L1_328328_idba_bin.141	0	0	0.25	0.0769231	0.25	0.777778	0	0	0	0.571429	0.142857	0.4	0.363636	0	0	0.272727	0	0	0	0	0	0	0	0	0	0	0	0	0	0.875	0	0	FALSE	FALSE	FALSE	FALSE	FALSE	FALSE	FALSE	TRUE	FALSE	FALSE	FALSE	FALSE	FALSE	TRUE	FALSE	FALSE	FALSE
A102_L1_328328_idba_bin.151	0	0	0.25	0	0.25	0.888889	0	0	0	0.571429	0.142857	0.2	0.636364	0	0	0	0	0	0	0	0	0	0	0	0	0	0	0	0	0.875	0	0	FALSE	FALSE	FALSE	FALSE	FALSE	FALSE	FALSE	TRUE	FALSE	FALSE	FALSE	FALSE	FALSE	TRUE	FALSE	FALSE	FALSE
A102_L1_328328_idba_bin.167	0	0	0.5	0.230769	0	0.888889	0.2	0.0714286	0	0.428571	0.285714	0.6	0.636364	0	0	0.769231	0	0	0.75	0	0	0.666667	0.666667	0	0	0	0	0	0	1	0	0	FALSE	FALSE	FALSE	FALSE	FALSE	FALSE	FALSE	TRUE	FALSE	FALSE	FALSE	FALSE	FALSE	FALSE	FALSE	TRUE	FALSE
A102_L1_328328_idba_bin.174	0	0	0	0	0	0.777778	0	0	0	0.571429	0	0.1	0.545455	0	0	0	0	0	0	0	0	0	0	0	0	0	0	0	0	0	0	0	FALSE	FALSE	FALSE	FALSE	FALSE	FALSE	FALSE	FALSE	FALSE	FALSE	FALSE	FALSE	FALSE	FALSE	FALSE	FALSE	FALSE
A102_L1_328328_idba_bin.193	0	0	0.625	0.0769231	0	0.666667	0.4	0	0	0.571429	0.285714	0.6	0.545455	0	0	0	0	0	0	0	0	0	0	0	0	0	0	0	0	0.875	0	0	FALSE	FALSE	TRUE	FALSE	TRUE	FALSE	TRUE	TRUE	FALSE	FALSE	TRUE	FALSE	FALSE	FALSE	FALSE	FALSE	FALSE
A102_L1_328328_idba_bin.27	0	0	0.5	0.230769	0	0.444444	0.2	0	0	0.285714	0.142857	0.3	0.636364	0	0	0	0	0	0.75	0	0	0	0	0	0	0	0	0	0	1	0	0.222222	FALSE	FALSE	TRUE	TRUE	TRUE	FALSE	TRUE	TRUE	FALSE	FALSE	TRUE	FALSE	FALSE	FALSE	FALSE	TRUE	FALSE
A102_L1_328328_idba_bin.42	0	0	0.125	0.153846	0	1	0	0	0	0.428571	0.285714	0.3	0.636364	0	0	0.25	0	0	0	0	0	0	0	0	0	0	0	0	0	0.875	0	0	FALSE	FALSE	FALSE	FALSE	TRUE	FALSE	FALSE	TRUE	FALSE	FALSE	FALSE	FALSE	FALSE	FALSE	FALSE	FALSE	FALSE
A102_L1_328328_idba_bin.45	0	0	0.125	0	0.25	0.777778	0	0	0	0.571429	0	0.3	0.636364	0.0909091	0	0.714286	0	0	0	0	0	0	0	0	0	0	0	0	0	1	0	0	FALSE	FALSE	FALSE	FALSE	FALSE	FALSE	FALSE	TRUE	FALSE	FALSE	FALSE	FALSE	FALSE	TRUE	FALSE	FALSE	FALSE
A102_L1_328328_idba_bin.46	0	0	0.25	0.153846	0	0.777778	0	0.142857	0	0.428571	0.285714	0.4	0.545455	0	0	0.769231	0	0	0.75	0	0	0.666667	0.666667	0	0	0	0	0	0	1	0	0.222222	FALSE	FALSE	FALSE	FALSE	FALSE	FALSE	FALSE	TRUE	FALSE	TRUE	FALSE	FALSE	FALSE	FALSE	FALSE	TRUE	FALSE
A102_L1_328328_idba_bin.47	0	0	0.125	0	0	0.555556	0	0	0.125	0.428571	0.428571	0.1	0.545455	0	0	0.181818	0	0	0	0	0	0	0	0	0	0	0	0	0	0	0	0.555556	FALSE	FALSE	FALSE	FALSE	TRUE	FALSE	FALSE	TRUE	FALSE	TRUE	FALSE	FALSE	FALSE	FALSE	FALSE	FALSE	FALSE
A102_L1_328328_idba_bin.49	0	0	0.5	0.230769	0.25	1	0.2	0	0	0.571429	0.428571	0.6	0.727273	0	0	0	0	0	0.75	0	0	0.666667	0.666667	0	0	0	0	0	0	1	0	0.555556	FALSE	TRUE	FALSE	TRUE	TRUE	FALSE	FALSE	TRUE	FALSE	TRUE	FALSE	FALSE	TRUE	TRUE	TRUE	TRUE	FALSE
A102_L1_328328_idba_bin.54	0	0	0.5	0.230769	0.25	0.888889	0.2	0.0714286	0.125	0.571429	0.285714	0.6	0.636364	0	0	0.769231	0	0	0.75	0	0	0	0	0	0	0	0	0	0	0	0	0.666667	FALSE	TRUE	TRUE	TRUE	TRUE	FALSE	TRUE	TRUE	FALSE	TRUE	TRUE	FALSE	TRUE	FALSE	TRUE	TRUE	TRUE
A102_L1_328328_idba_bin.55	0	0	0.5	0.0769231	0.25	1	0.4	0	0	0.571429	0.142857	0.5	0.636364	0	0	0.181818	0	0	0	0	0	0	0	0	0	0	0	0	0	0	0	0.888889	FALSE	FALSE	FALSE	FALSE	TRUE	FALSE	FALSE	FALSE	FALSE	FALSE	FALSE	FALSE	TRUE	FALSE	TRUE	FALSE	TRUE
A102_L1_328328_idba_bin.59	0	0	0.375	0.230769	0.25	0.555556	0.2	0	0	0.428571	0.285714	0.3	0.454545	0	0	0.692308	0	0	0.5	0	0	0.666667	0.666667	0	0	0	0	0	0	1	0	0	FALSE	TRUE	FALSE	TRUE	TRUE	FALSE	FALSE	TRUE	FALSE	TRUE	TRUE	FALSE	TRUE	FALSE	TRUE	TRUE	TRUE
A102_L1_328328_idba_bin.69	0	0	0.5	0.0769231	0.25	0.777778	0.4	0	0	0.428571	0.285714	0.5	0.545455	0	0	0	0	0	0	0	0	0	0	0	0	0	0	0	0	0.875	0	0.777778	FALSE	FALSE	FALSE	TRUE	TRUE	FALSE	FALSE	FALSE	FALSE	TRUE	TRUE	FALSE	FALSE	FALSE	TRUE	FALSE	FALSE
A102_L1_328328_idba_bin.7	0	0	0.625	0.0769231	0.25	0.888889	0.4	0	0.125	0.571429	0.428571	0.5	0.636364	0	0	0.0909091	0	0	0.25	0	0	0	0	0	0	0	0	0	0	0	0	0.777778	FALSE	FALSE	FALSE	FALSE	TRUE	FALSE	FALSE	TRUE	FALSE	TRUE	FALSE	FALSE	FALSE	TRUE	FALSE	FALSE	FALSE
A102_L1_328328_idba_bin.73	0	0	0.125	0.0769231	0	0.888889	0	0	0	0.428571	0.142857	0.3	0.545455	0	0	0	0	0	0	0	0	0	0	0	0	0	0	0	0	0.875	0	0	FALSE	FALSE	FALSE	FALSE	FALSE	FALSE	FALSE	TRUE	FALSE	FALSE	FALSE	FALSE	FALSE	TRUE	FALSE	FALSE	FALSE
A102_L1_328328_idba_bin.77	0	0	0.375	0.0769231	0.25	0.888889	0	0	0	0.428571	0.142857	0.4	0.545455	0	0	0.272727	0	0	0	0	0	0	0	0	0	0	0	0	0	0.875	0	0	FALSE	FALSE	FALSE	FALSE	FALSE	FALSE	FALSE	TRUE	FALSE	FALSE	FALSE	FALSE	FALSE	TRUE	FALSE	FALSE	FALSE
A102_L1_328328_idba_bin.79	0	0	0.625	0.153846	0	1	0.4	0	0.125	0.571429	0.428571	0.6	0.636364	0	0	0.181818	0	0	0.25	0	0	0	0	0	0	0	0	0	0	0.875	0	0.888889	FALSE	FALSE	FALSE	FALSE	TRUE	FALSE	FALSE	TRUE	FALSE	FALSE	FALSE	FALSE	FALSE	TRUE	FALSE	FALSE	FALSE
A102_L1_328328_idba_bin.8	0	0	0	0	0	0.333333	0	0	0	0.142857	0.142857	0.2	0.272727	0	0	0	0	0	0	0	0	0	0	0	0	0	0	0	0	0	0	0	FALSE	FALSE	FALSE	FALSE	FALSE	FALSE	FALSE	TRUE	FALSE	FALSE	FALSE	FALSE	FALSE	FALSE	FALSE	FALSE	FALSE
A102_L1_328328_idba_bin.82	0	0	0.25	0	0.25	0.777778	0.4	0	0	0.571429	0.285714	0.2	0.454545	0	0	0.181818	0	0	0	0	0	0	0	0	0	0	0	0	0	0.25	0	0	FALSE	FALSE	TRUE	TRUE	TRUE	FALSE	FALSE	FALSE	FALSE	FALSE	TRUE	FALSE	FALSE	FALSE	FALSE	FALSE	FALSE
A102_L1_328328_idba_bin.89	0	0.5	0.375	0.0769231	0.25	0.888889	0	0	0	0.571429	0.571429	0.3	0.545455	0	0	0.25	0	0	0	0	0	0	0	0	0	0	0	0	0	1	0	0	FALSE	FALSE	FALSE	FALSE	FALSE	FALSE	FALSE	TRUE	FALSE	FALSE	FALSE	FALSE	FALSE	TRUE	FALSE	FALSE	FALSE
A102_L1_328328_idba_bin.98	0	0	0	0	0	0.666667	0	0	0	0.428571	0	0.1	0.636364	0	0	0	0	0	0	0	0	0	0	0	0	0	0	0	0	0	0	0	FALSE	FALSE	FALSE	FALSE	FALSE	FALSE	FALSE	TRUE	FALSE	FALSE	FALSE	FALSE	FALSE	FALSE	FALSE	FALSE	FALSE
A103_L1_329329_idba_bin.112	0	0	0.375	0.0769231	0.25	0.777778	0.2	0	0	0.428571	0.428571	0.4	0.636364	0	0	0.181818	0	0	0	0	0	0	0	0	0	0	0	0	0	0	0	0.888889	FALSE	FALSE	FALSE	TRUE	TRUE	FALSE	FALSE	TRUE	FALSE	TRUE	TRUE	FALSE	FALSE	FALSE	TRUE	FALSE	FALSE
A103_L1_329329_idba_bin.116	0	0	0.875	0.230769	0.25	1	0.6	0	0	0.571429	0.285714	0.8	0.727273	0	0	0.692308	0	0	0.75	0	0	0.666667	0.666667	0	0	0	0	0	0	1	0	0	FALSE	FALSE	TRUE	TRUE	TRUE	TRUE	FALSE	TRUE	FALSE	TRUE	TRUE	FALSE	TRUE	TRUE	TRUE	TRUE	FALSE
A103_L1_329329_idba_bin.122	0	0	0.625	0.0769231	0	0.555556	0.4	0	0	0.428571	0.285714	0.6	0.454545	0	0	0	0	0	0	0	0	0	0	0	0	0	0	0	0	0.875	0	0	FALSE	FALSE	TRUE	FALSE	TRUE	FALSE	TRUE	TRUE	FALSE	FALSE	TRUE	FALSE	FALSE	FALSE	FALSE	FALSE	FALSE
A103_L1_329329_idba_bin.124	0	0	0.5	0.230769	0.5	1	0.2	0.0714286	0	0.857143	0.285714	0.6	0.636364	0	0	0.769231	0	0	0.75	0	0	0.666667	0.666667	0	0	0	0	0	0	1	0	0	FALSE	FALSE	FALSE	TRUE	TRUE	FALSE	FALSE	TRUE	FALSE	TRUE	TRUE	FALSE	TRUE	TRUE	FALSE	TRUE	TRUE
A103_L1_329329_idba_bin.127	0	0	0.5	0.230769	0.25	0.555556	0.2	0	0	0.285714	0.428571	0.4	0.545455	0	0	0.769231	0	0	0.75	0	0	0.666667	0.666667	0	0	0	0	0	0	1	0	0.333333	FALSE	FALSE	FALSE	FALSE	TRUE	FALSE	TRUE	TRUE	FALSE	FALSE	TRUE	FALSE	TRUE	FALSE	TRUE	TRUE	TRUE
A103_L1_329329_idba_bin.136	0	0	0.5	0.230769	0.25	0.777778	0.2	0.0714286	0	0.571429	0.285714	0.6	0.727273	0	0	0	0	0	0.75	0	0	0.666667	0.666667	0	0	0	0	0	0	0	0	0.666667	FALSE	FALSE	FALSE	TRUE	TRUE	FALSE	FALSE	TRUE	FALSE	TRUE	TRUE	FALSE	TRUE	FALSE	TRUE	TRUE	FALSE
A103_L1_329329_idba_bin.30	0	0	0.5	0.384615	0	0.555556	0.2	0.0714286	1	0.142857	0	0.5	0.272727	0	0	0	0	0	0	0	0	0	0	0	0	0	0	0	0	0	0	1	FALSE	FALSE	FALSE	FALSE	FALSE	FALSE	FALSE	FALSE	FALSE	FALSE	FALSE	FALSE	FALSE	FALSE	FALSE	FALSE	FALSE
A103_L1_329329_idba_bin.34	0	0.5	0.375	0.0769231	0.25	0.888889	0	0	0	0.571429	0.571429	0.4	0.636364	0	0	0.5	0	0	0	0	0	0	0	0	0	0	0	0	0	1	0	0	FALSE	FALSE	FALSE	FALSE	FALSE	FALSE	FALSE	TRUE	FALSE	FALSE	FALSE	FALSE	FALSE	TRUE	FALSE	FALSE	FALSE
A103_L1_329329_idba_bin.39	0	0	0.25	0.153846	0	0.444444	0.2	0.0714286	0	0.428571	0	0.2	0.363636	0	0	0	0	0	0.75	0	0	0	0	0	0	0	0	0	0	0.875	0	0	FALSE	FALSE	TRUE	FALSE	TRUE	FALSE	TRUE	TRUE	FALSE	TRUE	FALSE	FALSE	FALSE	FALSE	FALSE	TRUE	FALSE
A103_L1_329329_idba_bin.43	0	0	0	0	0	0.666667	0	0	0	0.428571	0	0.1	0.545455	0	0	0	0	0	0	0	0	0	0	0	0	0	0	0	0	0	0	0	FALSE	FALSE	FALSE	FALSE	FALSE	FALSE	FALSE	TRUE	FALSE	FALSE	TRUE	FALSE	FALSE	FALSE	FALSE	FALSE	FALSE
A103_L1_329329_idba_bin.45	0	0	0.875	0.307692	0.25	1	0.6	0	0	0.571429	0.142857	0.6	0.636364	0	0	0	1	0	0	0	0	0.666667	0.666667	0	0	0	0	0	0	0.25	0	0	FALSE	FALSE	TRUE	TRUE	TRUE	TRUE	TRUE	TRUE	FALSE	FALSE	TRUE	FALSE	TRUE	TRUE	TRUE	FALSE	FALSE
A103_L1_329329_idba_bin.5	0	0	0.625	0.0769231	0.25	0.777778	0.4	0	0.125	0.571429	0.428571	0.6	0.636364	0	0	0.181818	0	0	0.25	0	0	0	0	0	0	0	0	0	0	0	0	0.777778	FALSE	FALSE	TRUE	FALSE	TRUE	FALSE	FALSE	TRUE	FALSE	FALSE	TRUE	FALSE	FALSE	TRUE	TRUE	FALSE	FALSE
A103_L1_329329_idba_bin.62	0	0	0	0	0	0.777778	0	0	0	0.571429	0.285714	0.2	0.636364	0	0	0	0	0	0	0	0	0	0	0	0	0	0	0	0	1	0	0	FALSE	FALSE	FALSE	TRUE	TRUE	FALSE	FALSE	FALSE	FALSE	FALSE	FALSE	FALSE	FALSE	FALSE	TRUE	FALSE	FALSE
A103_L1_329329_idba_bin.82	0	0	0.125	0.230769	0	0.333333	0	0.0714286	0.125	0.428571	0.285714	0.3	0.363636	0	0	0.153846	0	0	0	0	0	0	0	0	0	0	0	0	0	0	0	0.222222	FALSE	FALSE	FALSE	FALSE	FALSE	FALSE	FALSE	FALSE	FALSE	FALSE	FALSE	FALSE	FALSE	TRUE	FALSE	FALSE	FALSE
A103_L1_329329_idba_bin.84	0	0	0.5	0	0	0.444444	0.4	0	0	0.428571	0.428571	0.2	0.454545	0	0	0	0	0	0	0	0	0	0	0	0	0	0	0	0	0	0	0.444444	FALSE	FALSE	TRUE	TRUE	TRUE	FALSE	TRUE	TRUE	FALSE	TRUE	TRUE	FALSE	TRUE	FALSE	TRUE	FALSE	FALSE
A103_L1_329329_idba_bin.85	0	0	0.875	0.230769	0	0.777778	0.6	0	0	0.571429	0.428571	0.7	0.454545	0	0	1	0	0	0.75	0	0	0.666667	0.666667	0	0	0	0	0	0	1	0	0	FALSE	FALSE	FALSE	TRUE	TRUE	FALSE	FALSE	FALSE	FALSE	TRUE	TRUE	FALSE	FALSE	TRUE	FALSE	FALSE	FALSE
A104_L1_330330_idba_bin.102	0	0	0.25	0.0769231	0	0.666667	0	0.0714286	0	0.571429	0.142857	0.3	0.727273	0	0	0	0	0	0.75	0	0	0.666667	0.666667	0	0	0	0	0	0	0.875	0	0	FALSE	FALSE	FALSE	FALSE	TRUE	FALSE	FALSE	TRUE	FALSE	TRUE	TRUE	FALSE	FALSE	FALSE	FALSE	TRUE	FALSE
A104_L1_330330_idba_bin.104	0	0	0.375	0.0769231	0.25	0.777778	0	0	0	0.571429	0.285714	0.4	0.363636	0	0	0	0.25	0	0	0	0	0	0	0	0	0	0	0	0	1	0	0.777778	FALSE	FALSE	FALSE	FALSE	TRUE	FALSE	FALSE	FALSE	FALSE	FALSE	FALSE	FALSE	FALSE	FALSE	FALSE	FALSE	FALSE
A104_L1_330330_idba_bin.108	0	0	0.5	0.230769	0.25	0.666667	0.2	0	0	0.285714	0.428571	0.4	0.727273	0	0	0.769231	0	0	0.75	0	0	0	0	0	0	0	0	0	0	0	0	0.222222	FALSE	FALSE	TRUE	FALSE	TRUE	FALSE	TRUE	TRUE	FALSE	FALSE	TRUE	FALSE	TRUE	FALSE	TRUE	TRUE	TRUE
A104_L1_330330_idba_bin.114	0	0	0.625	0.153846	0.25	1	0.2	0	0.25	0.714286	0.428571	0.6	0.727273	0	0	0.0909091	0	0	0	0	0	0.666667	0.666667	0	0	0	0	0	0	1	0	0	FALSE	FALSE	FALSE	FALSE	FALSE	FALSE	FALSE	TRUE	FALSE	FALSE	FALSE	FALSE	FALSE	TRUE	FALSE	TRUE	FALSE
A104_L1_330330_idba_bin.116	0	0	0.625	0.153846	0.25	0.777778	0.4	0	0.125	0.571429	0.285714	0.6	0.636364	0	0	0.181818	0	0	0.25	0	0	0	0	0	0	0	0	0	0	0	0	0.777778	FALSE	FALSE	TRUE	FALSE	TRUE	FALSE	FALSE	TRUE	FALSE	FALSE	TRUE	FALSE	FALSE	TRUE	TRUE	FALSE	FALSE
A104_L1_330330_idba_bin.128	0	0	1	0.538462	0.75	1	1	0.0714286	0	0.857143	0.285714	0.8	0.727273	0	0	0.923077	1	0	0.75	0	0	1	1	0	0	0.0666667	0	0.75	0	1	0	0	FALSE	FALSE	TRUE	FALSE	TRUE	FALSE	FALSE	TRUE	FALSE	FALSE	TRUE	FALSE	FALSE	TRUE	FALSE	FALSE	FALSE
A104_L1_330330_idba_bin.130	0	0	0.875	0.307692	0	0.888889	0.6	0	0	0.714286	0.428571	0.7	0.636364	0	0	0	0	0	0.5	0	0	0	0	0	0	0	0	0	0	1	0	0	FALSE	FALSE	TRUE	TRUE	TRUE	FALSE	TRUE	FALSE	FALSE	TRUE	TRUE	FALSE	FALSE	FALSE	FALSE	FALSE	FALSE
A104_L1_330330_idba_bin.137	0	0	0.625	0.230769	0	1	0.4	0	0.125	0.571429	0.428571	0.6	0.636364	0	0	0.272727	0	0	0.5	0	0	0	0	0	0	0	0	0	0	0.875	0	0.888889	FALSE	FALSE	FALSE	TRUE	TRUE	FALSE	FALSE	TRUE	FALSE	FALSE	FALSE	FALSE	FALSE	TRUE	TRUE	FALSE	FALSE
A104_L1_330330_idba_bin.139	0	0	0.5	0.0769231	0.25	1	0.4	0	0	0.285714	0.428571	0.5	0.545455	0	0	0.181818	0	0	0	0	0	0	0	0	0	0	0	0	0	0.75	0	0	FALSE	FALSE	FALSE	FALSE	TRUE	FALSE	TRUE	TRUE	FALSE	TRUE	TRUE	FALSE	FALSE	FALSE	TRUE	FALSE	FALSE
A104_L1_330330_idba_bin.14	0	0	0.5	0	0.25	0.666667	0.4	0	0	0.428571	0.428571	0.4	0.454545	0	0	0	0	0	0	0	0	0	0	0	0	0	0	0	0	0	0	0.222222	FALSE	FALSE	TRUE	TRUE	TRUE	FALSE	TRUE	TRUE	FALSE	TRUE	TRUE	FALSE	FALSE	FALSE	TRUE	FALSE	FALSE
A104_L1_330330_idba_bin.141	0	0	0.125	0	0.25	1	0	0	0	0.857143	0.285714	0.3	0.636364	0	0	0	0	0	0	0	0	0	0	0	0	0	0	0	0	0.875	0	0.777778	FALSE	FALSE	FALSE	FALSE	FALSE	FALSE	FALSE	TRUE	FALSE	FALSE	FALSE	FALSE	FALSE	FALSE	FALSE	FALSE	FALSE
A104_L1_330330_idba_bin.142	0	0	0.5	0.230769	0.25	0.777778	0.2	0.0714286	0.125	0.571429	0.285714	0.6	0.636364	0	0	0.769231	0	0	0.75	0	0	0	0	0	0	0	0	0	0	0	0	0.666667	FALSE	TRUE	TRUE	TRUE	TRUE	FALSE	TRUE	TRUE	FALSE	TRUE	TRUE	FALSE	TRUE	FALSE	TRUE	TRUE	TRUE
A104_L1_330330_idba_bin.147	0	0	0.5	0	0	1	0.4	0	0.125	0.714286	0.428571	0.4	0.727273	0	0	0	0	0	0	0	0	0	0	0	0	0	0	0	0	0	0	0.888889	FALSE	FALSE	FALSE	FALSE	FALSE	FALSE	FALSE	TRUE	FALSE	FALSE	FALSE	FALSE	FALSE	TRUE	FALSE	FALSE	FALSE
A104_L1_330330_idba_bin.149	0	0	0.625	0.0769231	0	0.555556	0.4	0	0	0.571429	0.428571	0.6	0.727273	0	0	0	0	0	0	0	0	0	0	0	0	0	0	0	0	1	0	0.888889	FALSE	FALSE	FALSE	FALSE	FALSE	FALSE	FALSE	TRUE	FALSE	TRUE	FALSE	FALSE	FALSE	FALSE	FALSE	FALSE	FALSE
A104_L1_330330_idba_bin.150	0	0	0.5	0.230769	0	0.888889	0.2	0.0714286	0	0.428571	0.285714	0.6	0.636364	0	0	0.769231	0	0	0.75	0	0	0.666667	0.666667	0	0	0	0	0	0	1	0	0	FALSE	FALSE	FALSE	FALSE	FALSE	FALSE	FALSE	TRUE	FALSE	FALSE	FALSE	FALSE	FALSE	FALSE	FALSE	TRUE	FALSE
A104_L1_330330_idba_bin.153	0	0	0.5	0.0769231	0.25	1	0.4	0	0	0.571429	0.142857	0.5	0.636364	0	0	0.181818	0	0	0	0	0	0	0	0	0	0	0	0	0	0	0	0.888889	FALSE	FALSE	FALSE	FALSE	TRUE	FALSE	FALSE	FALSE	FALSE	FALSE	FALSE	FALSE	TRUE	FALSE	TRUE	FALSE	TRUE
A104_L1_330330_idba_bin.161	0	0	0	0	0	0.666667	0	0	0	0.428571	0.142857	0.2	0.636364	0	0	0	0	0	0	0	0	0	0	0	0	0	0	0	0	0	0	0	FALSE	FALSE	FALSE	FALSE	FALSE	FALSE	FALSE	TRUE	FALSE	FALSE	FALSE	FALSE	FALSE	FALSE	FALSE	FALSE	FALSE
A104_L1_330330_idba_bin.165	0	0	0.5	0.0769231	0	1	0.4	0	0.125	0.571429	0.428571	0.5	0.636364	0	0	0.181818	0	0	0	0	0	0	0	0	0	0	0	0	0	0.875	0	0.888889	FALSE	FALSE	FALSE	TRUE	TRUE	FALSE	FALSE	TRUE	FALSE	FALSE	FALSE	FALSE	FALSE	TRUE	TRUE	FALSE	FALSE
A104_L1_330330_idba_bin.166	0	0	0.5	0.230769	0	0.888889	0.2	0.0714286	0	0.571429	0.285714	0.6	0.545455	0	0	0	0	0	0.75	0	0	0	0	0	0	0	0	0	0	1	0	0	FALSE	FALSE	FALSE	FALSE	FALSE	FALSE	FALSE	TRUE	FALSE	FALSE	TRUE	FALSE	FALSE	FALSE	FALSE	TRUE	FALSE
A104_L1_330330_idba_bin.169	0	0	0.875	0.0769231	0	0.777778	0.6	0	0	0.571429	0	0.8	0.727273	0	0	0.0909091	0.75	0	0	0.3	1	0	0	1	0	0	0	0	0	1	0	0	FALSE	FALSE	FALSE	FALSE	FALSE	FALSE	FALSE	FALSE	FALSE	FALSE	FALSE	FALSE	FALSE	TRUE	FALSE	FALSE	FALSE
A104_L1_330330_idba_bin.19	0	0	0.625	0	0	0.666667	0.4	0	0	0.571429	0.285714	0.6	0.636364	0	0	0	0	0	0	0	0	0	0	0	0	0	0	0	0	0	0	0.888889	FALSE	FALSE	FALSE	FALSE	TRUE	FALSE	FALSE	FALSE	FALSE	FALSE	FALSE	FALSE	FALSE	FALSE	FALSE	FALSE	FALSE
A104_L1_330330_idba_bin.2	0	0	0.625	0	0.75	1	0.4	0	0	0.857143	0.285714	0.5	0.727273	0	0	0	0.25	0	0	0	0	0.666667	0.666667	0	0	0	0	0	0	1	0	0.888889	FALSE	FALSE	FALSE	FALSE	FALSE	FALSE	FALSE	TRUE	FALSE	FALSE	FALSE	FALSE	FALSE	FALSE	FALSE	FALSE	FALSE
A104_L1_330330_idba_bin.20	0	0	0.875	0.307692	0	0.666667	0.6	0	0	0.714286	0.142857	0.8	0.727273	0	0	0.857143	0.75	0	0	0.3	1	0.666667	0.666667	1	0	0	0	0	0	1	0	0	FALSE	FALSE	FALSE	FALSE	FALSE	FALSE	FALSE	TRUE	FALSE	FALSE	FALSE	FALSE	FALSE	TRUE	FALSE	FALSE	FALSE
A104_L1_330330_idba_bin.27	0	0	0.5	0.153846	0	0.777778	0.4	0	0	0.571429	0.285714	0.5	0.636364	0	0	0.181818	0	0	0	0	0	0	0	0	0	0	0	0	0	0	0	0.888889	FALSE	FALSE	FALSE	FALSE	TRUE	FALSE	FALSE	FALSE	FALSE	TRUE	FALSE	FALSE	TRUE	FALSE	TRUE	FALSE	TRUE
A104_L1_330330_idba_bin.33	0	0	0	0	0	0.777778	0	0	0	0.428571	0.142857	0.2	0.636364	0	0	0	0	0	0	0	0	0	0	0	0	0	0	0	0	0	0	0	FALSE	FALSE	FALSE	FALSE	FALSE	FALSE	FALSE	TRUE	FALSE	TRUE	FALSE	FALSE	FALSE	FALSE	FALSE	FALSE	FALSE
A104_L1_330330_idba_bin.37	0	0.5	0.375	0.307692	0	0.333333	0.2	0.0714286	0.25	0.428571	0.285714	0.4	0.181818	0	0	0	0	0	0	0	0	0	0	0	0	0	0	0	0	0	0	0.444444	FALSE	FALSE	FALSE	FALSE	FALSE	FALSE	FALSE	FALSE	FALSE	FALSE	FALSE	FALSE	FALSE	TRUE	FALSE	FALSE	FALSE
A104_L1_330330_idba_bin.41	0	0	0.5	0.230769	0.25	0.777778	0.2	0	0	0.285714	0.285714	0.4	0.727273	0	0	0.769231	0	0	0.75	0	0	0	0	0	0	0	0	0	0	0.5	0	0.222222	FALSE	TRUE	TRUE	TRUE	TRUE	FALSE	TRUE	TRUE	FALSE	TRUE	TRUE	FALSE	TRUE	FALSE	TRUE	TRUE	TRUE
A104_L1_330330_idba_bin.48	0	0	0	0	0.25	1	0	0	0	0.571429	0.285714	0.1	0.727273	0	0	0	0	0	0	0	0	0	0	0	0	0	0	0	0	0.875	0	0	FALSE	FALSE	FALSE	TRUE	FALSE	FALSE	FALSE	FALSE	FALSE	FALSE	FALSE	FALSE	TRUE	FALSE	TRUE	FALSE	FALSE
A104_L1_330330_idba_bin.49	0	0	0.625	0.0769231	0.25	0.888889	0.4	0	0.125	0.428571	0.428571	0.5	0.636364	0	0	0.181818	0	0	0.25	0	0	0	0	0	0	0	0	0	0	0	0	0.777778	FALSE	FALSE	TRUE	FALSE	TRUE	FALSE	TRUE	TRUE	FALSE	TRUE	TRUE	FALSE	TRUE	TRUE	TRUE	FALSE	FALSE
A104_L1_330330_idba_bin.51	0	0	0.375	0.0769231	0	1	0.4	0.0714286	0	0.571429	0.428571	0.4	0.636364	0	0	0	0	0	0	0	0	0	0	0	0	0	0	0	0	1	0	0	FALSE	FALSE	FALSE	FALSE	FALSE	FALSE	FALSE	TRUE	FALSE	FALSE	FALSE	FALSE	FALSE	TRUE	FALSE	FALSE	FALSE
A104_L1_330330_idba_bin.53	0	0	0	0	0	1	0	0	0	0.571429	0.285714	0.2	0.636364	0	0	0	0	0	0	0	0	0	0	0	0	0	0	0	0	0.75	0	0	FALSE	FALSE	FALSE	FALSE	TRUE	FALSE	FALSE	FALSE	FALSE	FALSE	FALSE	FALSE	FALSE	TRUE	FALSE	FALSE	FALSE
A104_L1_330330_idba_bin.75	0	0	0.5	0.230769	0	0.888889	0.2	0.0714286	0.125	0.714286	0.285714	0.6	0.727273	0	0	0.769231	0	0	0.75	0	0	0.666667	0.666667	0	0	0	0	0	0	1	0	0.666667	FALSE	FALSE	FALSE	FALSE	TRUE	FALSE	FALSE	TRUE	FALSE	TRUE	FALSE	FALSE	FALSE	FALSE	FALSE	TRUE	FALSE
A104_L1_330330_idba_bin.76	0	0	0.125	0.0769231	0	1	0	0	0	0.571429	0.142857	0.3	0.636364	0	0	0.166667	0	0	0	0	0	0	0	0	0	0	0	0	0	0.875	0	0	FALSE	FALSE	FALSE	FALSE	FALSE	FALSE	FALSE	TRUE	FALSE	FALSE	FALSE	FALSE	FALSE	TRUE	FALSE	FALSE	FALSE
A104_L1_330330_idba_bin.78	0	0	0.5	0.230769	0	0.444444	0.2	0	0	0.428571	0.142857	0.3	0.636364	0	0	0	0	0	0.75	0	0	0	0	0	0	0	0	0	0	1	0	0.222222	FALSE	FALSE	FALSE	FALSE	TRUE	FALSE	FALSE	TRUE	FALSE	FALSE	FALSE	FALSE	FALSE	FALSE	FALSE	TRUE	FALSE
A104_L1_330330_idba_bin.79	0	0	0	0.0769231	0	0.777778	0	0	0	0.571429	0.285714	0.1	0.727273	0	0	0	0	0	0	0	0	0	0	0	0	0	0	0	0	0	0	0	FALSE	FALSE	FALSE	FALSE	FALSE	FALSE	FALSE	TRUE	FALSE	FALSE	FALSE	FALSE	FALSE	TRUE	FALSE	TRUE	FALSE
A104_L1_330330_idba_bin.83	0	0	0.5	0.230769	0.25	0.555556	0.2	0	0	0.285714	0.428571	0.4	0.545455	0	0	0.769231	0	0	0.75	0	0	0.666667	0.666667	0	0	0	0	0	0	1	0	0.333333	FALSE	TRUE	FALSE	FALSE	TRUE	FALSE	TRUE	TRUE	FALSE	FALSE	TRUE	FALSE	TRUE	FALSE	TRUE	TRUE	TRUE
A104_L1_330330_idba_bin.84	0	0.5	0.625	0.153846	0.5	1	0.4	0	0	0.857143	0.714286	0.6	0.727273	0	0	0.272727	0	0	0.25	0	0	0	0	0	0	0	0	0	0	0.875	0	0.888889	FALSE	FALSE	TRUE	TRUE	TRUE	FALSE	TRUE	TRUE	FALSE	FALSE	TRUE	FALSE	FALSE	TRUE	TRUE	FALSE	FALSE
A104_L1_330330_idba_bin.85	0	0	0.5	0	0.25	0.666667	0.4	0	0	0.571429	0.285714	0.4	0.636364	0	0	0	0	0	0	0	0	0	0	0	0	0	0	0	0	0	0	0.888889	FALSE	FALSE	TRUE	FALSE	TRUE	FALSE	TRUE	FALSE	FALSE	TRUE	TRUE	FALSE	FALSE	TRUE	FALSE	FALSE	FALSE
A104_L1_330330_idba_bin.98	0	0	0.375	0.153846	0	0.333333	0.2	0	0	0.285714	0.285714	0.2	0.363636	0	0	0	0	0	0.75	0	0	0	0	0	0	0	0	0	0	0	0	0	FALSE	FALSE	TRUE	FALSE	FALSE	FALSE	FALSE	TRUE	FALSE	FALSE	TRUE	FALSE	FALSE	FALSE	FALSE	TRUE	FALSE
A105_L3_331331_idba_bin.105	0	0	0.375	0.153846	0	0.444444	0	0	0	0.285714	0.142857	0.2	0.454545	0	0	0	0	0	0.75	0	0	0	0	0	0	0	0	0	0	1	0	0.222222	FALSE	FALSE	FALSE	FALSE	TRUE	FALSE	FALSE	TRUE	FALSE	FALSE	FALSE	FALSE	FALSE	FALSE	FALSE	TRUE	FALSE
A105_L3_331331_idba_bin.17	0	0	0.875	0.230769	0	0.888889	0.6	0.0714286	0	0.571429	0.285714	0.8	0.727273	0	0	0.769231	0	0	0.25	0	0	0.666667	0.666667	0	0	0	0	0	0	1	0	0	FALSE	FALSE	TRUE	TRUE	TRUE	FALSE	TRUE	TRUE	FALSE	TRUE	TRUE	FALSE	TRUE	TRUE	TRUE	TRUE	TRUE
A105_L3_331331_idba_bin.25	0	0	1	0.307692	0.25	0.888889	0.6	0	0	0.428571	0.142857	0.7	0.636364	0	0	0	1	0	0	0	0	0.666667	0.666667	0	0	0	0	0	0	0.875	0	0	FALSE	FALSE	TRUE	TRUE	TRUE	FALSE	TRUE	TRUE	FALSE	FALSE	TRUE	FALSE	TRUE	TRUE	TRUE	FALSE	FALSE
A105_L3_331331_idba_bin.37	0	0	0.875	0.307692	0.25	1	0.6	0	0	0.571429	0.142857	0.6	0.636364	0	0	0	1	0	0	0	0	0.666667	0.666667	0	0	0	0	0	0	1	0	0	FALSE	FALSE	TRUE	TRUE	TRUE	TRUE	TRUE	TRUE	FALSE	FALSE	TRUE	FALSE	TRUE	TRUE	TRUE	FALSE	FALSE
A105_L3_331331_idba_bin.39	0	0	0.5	0.230769	0	1	0.2	0.0714286	0	0.571429	0.285714	0.6	0.727273	0	0	0.692308	0	0	0.75	0	0	0.666667	0.666667	0	0	0	0	0	0	1	0	0	FALSE	FALSE	TRUE	TRUE	TRUE	TRUE	TRUE	TRUE	FALSE	TRUE	TRUE	FALSE	TRUE	TRUE	TRUE	TRUE	FALSE
A105_L3_331331_idba_bin.46	0	0	0.375	0.307692	0	0.666667	0.2	0	0	0.571429	0.285714	0.5	0.727273	0	0	0	0.75	0	0	0	0	0.666667	0.666667	0	0	0	0	0	0	0.75	0	0	FALSE	FALSE	TRUE	FALSE	FALSE	FALSE	FALSE	TRUE	FALSE	FALSE	TRUE	FALSE	FALSE	TRUE	FALSE	FALSE	FALSE
A105_L3_331331_idba_bin.51	0	0	0	0.153846	0	0.888889	0	0	0	0.571429	0.285714	0.2	0.727273	0	0	0	0	0	0	0	0	0	0	0	0	0	0	0	0	0.25	0	0	FALSE	FALSE	FALSE	FALSE	FALSE	FALSE	FALSE	TRUE	FALSE	FALSE	FALSE	FALSE	FALSE	TRUE	FALSE	TRUE	FALSE
A105_L3_331331_idba_bin.59	0	0	0.5	0.230769	0.25	0.444444	0.2	0	0	0.285714	0.142857	0.3	0.454545	0	0	0	0	0	0.75	0	0	0	0	0	0	0	0	0	0	1	0	0	FALSE	FALSE	TRUE	TRUE	TRUE	FALSE	FALSE	TRUE	FALSE	TRUE	TRUE	FALSE	FALSE	FALSE	FALSE	TRUE	FALSE
A105_L3_331331_idba_bin.64	0	0	0.5	0.230769	0	0.888889	0.2	0.0714286	0.125	0.714286	0.285714	0.6	0.727273	0	0	0.769231	0	0	0.75	0	0	0.666667	0.666667	0	0	0	0	0	0	1	0	0.666667	FALSE	FALSE	FALSE	FALSE	TRUE	FALSE	FALSE	TRUE	FALSE	TRUE	FALSE	FALSE	FALSE	FALSE	FALSE	TRUE	FALSE
A105_L3_331331_idba_bin.67	0	0	0.5	0.384615	0	0.444444	0.2	0.0714286	0.875	0.142857	0	0.5	0.272727	0	0	0	0	0	0	0	0	0	0	0	0	0	0	0	0	0	0	1	FALSE	FALSE	FALSE	FALSE	FALSE	FALSE	FALSE	FALSE	FALSE	FALSE	FALSE	FALSE	FALSE	FALSE	FALSE	FALSE	FALSE
A105_L3_331331_idba_bin.72	0	0	0.5	0.230769	0	0.666667	0.2	0.0714286	0	0.428571	0.142857	0.4	0.636364	0	0	0.846154	0	0	0.75	0	0	0.666667	0.666667	0	0	0	0	0	0	1	0	0	FALSE	FALSE	TRUE	FALSE	TRUE	FALSE	TRUE	TRUE	FALSE	TRUE	FALSE	FALSE	FALSE	FALSE	FALSE	TRUE	FALSE
A105_L3_331331_idba_bin.73	0	0	0.25	0.153846	0	0.777778	0	0.142857	0	0.428571	0.285714	0.4	0.545455	0	0	0.769231	0	0	0.75	0	0	0.666667	0.666667	0	0	0	0	0	0	1	0	0.222222	FALSE	FALSE	FALSE	FALSE	FALSE	FALSE	FALSE	TRUE	FALSE	TRUE	FALSE	FALSE	FALSE	FALSE	FALSE	TRUE	FALSE
A105_L3_331331_idba_bin.75	0	0	0.5	0.0769231	0	1	0.4	0	0.125	0.571429	0.428571	0.4	0.545455	0	0	0	0	0	0	0	0	0	0	0	0	0	0	0	0	0.75	0	0.777778	FALSE	FALSE	FALSE	TRUE	TRUE	FALSE	FALSE	TRUE	FALSE	TRUE	FALSE	FALSE	TRUE	TRUE	TRUE	FALSE	FALSE
A105_L3_331331_idba_bin.83	0	0	0.625	0.153846	0.25	1	0.4	0.0714286	0	0.571429	0.285714	0.5	0.545455	0	0	0	0.25	0	0	0	0	0	0	0	0	0	0	0	0	1	0	0.777778	FALSE	FALSE	FALSE	FALSE	TRUE	FALSE	FALSE	FALSE	FALSE	FALSE	FALSE	FALSE	FALSE	FALSE	TRUE	FALSE	FALSE
A105_L3_331331_idba_bin.86	0	0	0.5	0.230769	0	0.888889	0.2	0.0714286	0	0.571429	0.428571	0.6	0.727273	0	0	0.769231	0	0	0.75	0	0	0	0	0	0	0	0	0	0	1	0	0	FALSE	FALSE	FALSE	FALSE	TRUE	FALSE	FALSE	TRUE	FALSE	TRUE	FALSE	FALSE	FALSE	TRUE	FALSE	TRUE	FALSE
A106_L4_349349_idba_bin.102	0	0	0	0	0	1	0	0	0	0.571429	0.285714	0.2	0.636364	0	0	0	0	0	0	0	0	0	0	0	0	0	0	0	0	0.625	0	0	FALSE	FALSE	FALSE	FALSE	TRUE	FALSE	FALSE	FALSE	FALSE	FALSE	TRUE	FALSE	TRUE	FALSE	TRUE	FALSE	FALSE
A106_L4_349349_idba_bin.104	0	0	0.5	0	0.25	0.666667	0.4	0	0	0.571429	0.428571	0.2	0.636364	0	0	0	0	0	0	0	0	0	0	0	0	0	0	0	0	0.875	0	0.666667	FALSE	FALSE	TRUE	FALSE	TRUE	FALSE	TRUE	FALSE	FALSE	TRUE	TRUE	FALSE	FALSE	TRUE	TRUE	FALSE	TRUE
A106_L4_349349_idba_bin.108	0	0.5	0.75	0.153846	0.5	1	0.4	0	0	0.857143	0.857143	0.7	0.727273	0	0	0.272727	0	0	0.5	0	0	0	0	0	0	0	0	0	0	0.875	0	0.888889	FALSE	FALSE	TRUE	TRUE	TRUE	FALSE	TRUE	TRUE	FALSE	FALSE	TRUE	FALSE	FALSE	TRUE	TRUE	FALSE	FALSE
A106_L4_349349_idba_bin.124	0	0	0.5	0.230769	0	0.555556	0.2	0.0714286	0	0.428571	0.142857	0.4	0.636364	0	0	0.846154	0	0	0.75	0	0	0.666667	0.666667	0	0	0	0	0	0	1	0	0	FALSE	FALSE	TRUE	FALSE	TRUE	FALSE	TRUE	TRUE	FALSE	TRUE	FALSE	FALSE	FALSE	FALSE	FALSE	TRUE	FALSE
A106_L4_349349_idba_bin.13	0	0	0.5	0.0769231	0.25	1	0.4	0	0	0.571429	0.142857	0.5	0.636364	0	0	0.181818	0	0	0	0	0	0	0	0	0	0	0	0	0	0	0	0.888889	FALSE	FALSE	FALSE	TRUE	TRUE	FALSE	FALSE	FALSE	FALSE	TRUE	TRUE	FALSE	TRUE	FALSE	TRUE	FALSE	TRUE
A106_L4_349349_idba_bin.133	0	0	0	0	0.25	0.888889	0	0	0	0.571429	0.142857	0.2	0.636364	0	0	0	0	0	0	0	0	0	0	0	0	0	0	0	0	0.875	0	0	FALSE	FALSE	TRUE	TRUE	TRUE	FALSE	TRUE	FALSE	FALSE	FALSE	TRUE	FALSE	FALSE	FALSE	TRUE	FALSE	FALSE
A106_L4_349349_idba_bin.14	0	0	0.5	0.230769	0	0.777778	0.2	0.0714286	0	0.285714	0.285714	0.6	0.272727	0	0	0.615385	0	0	0.5	0	0	0.666667	0.666667	0	0	0	0	0	0	1	0	0	FALSE	FALSE	FALSE	FALSE	FALSE	FALSE	FALSE	TRUE	FALSE	FALSE	FALSE	FALSE	FALSE	FALSE	FALSE	TRUE	FALSE
A106_L4_349349_idba_bin.162	0	0.5	0.25	0	0.25	0.888889	0	0	0	0.571429	0.571429	0.3	0.636364	0	0	0.272727	0	0	0	0	0	0	0	0	0	0	0	0	0	1	0	0	FALSE	FALSE	FALSE	FALSE	FALSE	FALSE	FALSE	TRUE	FALSE	FALSE	FALSE	FALSE	FALSE	TRUE	FALSE	FALSE	FALSE
A106_L4_349349_idba_bin.168	0	0	0.5	0.0769231	0.5	0.777778	0.4	0	0	0.571429	0.285714	0.5	0.545455	0	0	0.181818	0	0	0	0	0	0	0	0	0	0	0	0	0	0	0	0.888889	FALSE	FALSE	TRUE	FALSE	TRUE	FALSE	TRUE	FALSE	FALSE	TRUE	TRUE	FALSE	TRUE	FALSE	TRUE	FALSE	TRUE
A106_L4_349349_idba_bin.176	0	0	0.5	0.384615	0	0.555556	0.2	0.0714286	0.75	0.142857	0	0.5	0.272727	0	0	0	0	0	0	0	0	0	0	0	0	0	0	0	0	0	0	1	FALSE	FALSE	FALSE	FALSE	FALSE	FALSE	FALSE	FALSE	FALSE	FALSE	FALSE	FALSE	FALSE	FALSE	FALSE	FALSE	FALSE
A106_L4_349349_idba_bin.22	0	0	0.125	0.153846	0	0.777778	0	0.0714286	0	0.571429	0.428571	0.3	0.545455	0	0	0.272727	0	0	0	0	0	0	0	0	0	0	0	0	0	1	0	0.888889	FALSE	FALSE	FALSE	FALSE	FALSE	FALSE	FALSE	TRUE	FALSE	FALSE	FALSE	FALSE	FALSE	TRUE	FALSE	FALSE	FALSE
A106_L4_349349_idba_bin.4	0	0	0.5	0.230769	0.5	1	0.2	0.0714286	0	0.857143	0.285714	0.6	0.636364	0	0	0.769231	0	0	0.75	0	0	0.666667	0.666667	0	0	0	0	0	0	1	0	0	FALSE	FALSE	FALSE	TRUE	TRUE	FALSE	TRUE	TRUE	FALSE	TRUE	TRUE	FALSE	FALSE	TRUE	FALSE	TRUE	TRUE
A106_L4_349349_idba_bin.46	0	0	0.125	0.0769231	0	0.888889	0	0	0	0.428571	0.142857	0.3	0.636364	0	0	0.0833333	0	0	0	0	0	0	0	0	0	0	0	0	0	0.625	0	0	FALSE	FALSE	FALSE	FALSE	FALSE	FALSE	FALSE	TRUE	FALSE	FALSE	FALSE	FALSE	FALSE	TRUE	FALSE	FALSE	FALSE
A106_L4_349349_idba_bin.50	0	0	0.875	0.230769	0	1	0.6	0.0714286	0	0.428571	0.428571	0.8	0.545455	0	0	0	0	0	0.5	0	0	0.666667	0.666667	0	0	0	0	0	0	1	0	0	FALSE	FALSE	TRUE	TRUE	TRUE	TRUE	TRUE	TRUE	FALSE	TRUE	TRUE	FALSE	TRUE	TRUE	TRUE	TRUE	TRUE
A106_L4_349349_idba_bin.65	0	0	0	0	0	0.888889	0	0	0	0.428571	0.285714	0.2	0.636364	0	0	0	0	0	0	0	0	0	0	0	0	0	0	0	0	1	0	0	FALSE	FALSE	FALSE	TRUE	TRUE	FALSE	FALSE	FALSE	FALSE	FALSE	TRUE	FALSE	FALSE	FALSE	FALSE	FALSE	TRUE
A106_L4_349349_idba_bin.68	0	0	0.5	0.230769	0	0.666667	0.2	0.0714286	0	0.571429	0.142857	0.6	0.727273	0	0	0	0	0	0.75	0	0	0	0	0	0	0	0	0	0	0	0	0.333333	FALSE	FALSE	FALSE	FALSE	FALSE	FALSE	FALSE	TRUE	FALSE	TRUE	FALSE	FALSE	FALSE	FALSE	TRUE	TRUE	FALSE
A106_L4_349349_idba_bin.69	0	0	0.5	0.230769	0	1	0.2	0.0714286	0	0.714286	0.285714	0.6	0.727273	0	0	0.769231	0	0	0.75	0	0	0.666667	0.666667	0	0	0	0	0	0	1	0	0.666667	FALSE	FALSE	FALSE	FALSE	TRUE	FALSE	FALSE	TRUE	FALSE	TRUE	FALSE	FALSE	FALSE	FALSE	FALSE	TRUE	FALSE
A106_L4_349349_idba_bin.7	0	0	0.625	0.153846	0	1	0.4	0	0.125	0.714286	0.428571	0.6	0.727273	0	0	0.181818	0	0	0.25	0	0	0	0	0	0	0	0	0	0	0.875	0	0.888889	FALSE	FALSE	FALSE	FALSE	TRUE	FALSE	FALSE	TRUE	FALSE	FALSE	FALSE	FALSE	FALSE	TRUE	FALSE	FALSE	FALSE
A106_L4_349349_idba_bin.70	0	0	0.5	0.230769	0	0.555556	0.2	0.0714286	0	0.428571	0.142857	0.4	0.636364	0	0	0.846154	0	0	0.75	0	0	0.666667	0.666667	0	0	0	0	0	0	0.875	0	0	FALSE	FALSE	TRUE	FALSE	TRUE	FALSE	TRUE	TRUE	FALSE	TRUE	FALSE	FALSE	FALSE	FALSE	FALSE	TRUE	FALSE
A106_L4_349349_idba_bin.86	0	0.5	0.375	0.307692	0	0.222222	0.2	0.0714286	0.25	0.428571	0.428571	0.4	0.272727	0	0	0.0769231	0	0	0	0	0	0	0	0	0	0	0	0	0	0	0	0.666667	FALSE	FALSE	FALSE	FALSE	FALSE	FALSE	FALSE	FALSE	FALSE	FALSE	FALSE	FALSE	FALSE	TRUE	FALSE	FALSE	FALSE
A106_L4_349349_idba_bin.90	0	0	0	0	0	0.888889	0	0	0	0.571429	0.285714	0.2	0.636364	0	0	0	0	0	0	0	0	0	0	0	0	0	0	0	0	0.875	0	0	FALSE	FALSE	FALSE	FALSE	TRUE	FALSE	FALSE	FALSE	FALSE	FALSE	FALSE	FALSE	FALSE	FALSE	FALSE	TRUE	FALSE
A106_L4_349349_idba_bin.95	0	0	1	0.307692	0.5	1	0.6	0	0	0.714286	0.142857	0.7	0.545455	0	0	0	1	0	0	0	0	0.666667	0.666667	0	0	0	0	0	0	1	0	0	FALSE	FALSE	FALSE	FALSE	FALSE	FALSE	FALSE	TRUE	FALSE	FALSE	FALSE	FALSE	TRUE	FALSE	TRUE	FALSE	FALSE
A106_L4_349349_idba_bin.99	0	0	0.375	0.153846	0	0.333333	0.2	0	0	0.285714	0.142857	0.2	0.454545	0	0	0	0	0	0.75	0	0	0	0	0	0	0	0	0	0	1	0	0.222222	FALSE	FALSE	TRUE	TRUE	TRUE	FALSE	TRUE	TRUE	FALSE	FALSE	TRUE	FALSE	TRUE	FALSE	TRUE	TRUE	FALSE
A107_L4_350350_idba_bin.106	0	0	0.5	0.0769231	0.25	0.888889	0.4	0	0	0.571429	0.285714	0.5	0.636364	0	0	0.181818	0	0	0	0	0	0	0	0	0	0	0	0	0	0	0	0.888889	FALSE	FALSE	TRUE	FALSE	TRUE	FALSE	FALSE	FALSE	FALSE	TRUE	TRUE	FALSE	TRUE	FALSE	TRUE	FALSE	TRUE
A107_L4_350350_idba_bin.111	0	0	0.625	0.0769231	0.25	0.777778	0.4	0	0.125	0.571429	0.285714	0.6	0.636364	0	0	0.181818	0	0	0.25	0	0	0	0	0	0	0	0	0	0	0	0	0.777778	FALSE	FALSE	TRUE	FALSE	TRUE	FALSE	FALSE	TRUE	FALSE	FALSE	TRUE	FALSE	FALSE	TRUE	TRUE	FALSE	FALSE
A107_L4_350350_idba_bin.127	0	0	0.875	0.0769231	0	0.777778	0.6	0	0	0.714286	0.285714	0.8	0.727273	0	0	0.0909091	0.75	0	0	0.3	1	0	0	1	0	0	0	0	0	1	0	0	FALSE	FALSE	FALSE	FALSE	FALSE	FALSE	FALSE	FALSE	FALSE	FALSE	FALSE	FALSE	FALSE	TRUE	FALSE	FALSE	FALSE
A107_L4_350350_idba_bin.140	0	0	0.625	0.0769231	0.5	1	0.4	0.0714286	0	0.714286	0.285714	0.4	0.545455	0	0	0	0.25	0	0	0	0	0.666667	0.666667	0	0	0	0	0	0	1	0	0	FALSE	FALSE	FALSE	FALSE	TRUE	FALSE	FALSE	TRUE	FALSE	FALSE	FALSE	FALSE	FALSE	FALSE	FALSE	FALSE	FALSE
A107_L4_350350_idba_bin.142	0	0	0.75	0.384615	0.25	0.888889	0.4	0.142857	0	0.714286	0.428571	0.6	0.727273	0	0	0.181818	0	0	0.25	0	0	0	0	0	0	0	0	0	0	1	0	0	FALSE	FALSE	FALSE	FALSE	FALSE	FALSE	FALSE	TRUE	FALSE	FALSE	FALSE	FALSE	FALSE	TRUE	FALSE	FALSE	FALSE
A107_L4_350350_idba_bin.146	0	0	0	0	0	0.777778	0	0	0	0.571429	0.285714	0.1	0.454545	0	0	0	0	0	0	0	0	0	0	0	0	0	0	0	0	1	0	0	FALSE	FALSE	FALSE	FALSE	TRUE	FALSE	FALSE	FALSE	FALSE	FALSE	FALSE	FALSE	FALSE	TRUE	FALSE	FALSE	FALSE
A107_L4_350350_idba_bin.149	0	0.5	0.375	0.307692	0	0.222222	0.2	0.0714286	0.25	0.428571	0.285714	0.4	0.272727	0	0	0.0769231	0	0	0	0	0	0	0	0	0	0	0	0	0	0	0	0.666667	FALSE	FALSE	FALSE	FALSE	FALSE	FALSE	FALSE	FALSE	FALSE	FALSE	FALSE	FALSE	FALSE	TRUE	FALSE	FALSE	FALSE
A107_L4_350350_idba_bin.152	0	0	0.5	0.153846	0.25	0.888889	0.2	0.0714286	0	0.428571	0.285714	0.5	0.454545	0	0	0.0909091	0.25	0	0	0	0	0	0	0	0	0	0	0	0	0.875	0	0	FALSE	FALSE	FALSE	FALSE	TRUE	FALSE	TRUE	TRUE	FALSE	FALSE	FALSE	FALSE	TRUE	FALSE	TRUE	FALSE	TRUE
A107_L4_350350_idba_bin.26	0	0	0	0.0769231	0	0.777778	0	0	0	0.571429	0.285714	0.1	0.636364	0	0	0	0	0	0	0	0	0	0	0	0	0	0	0	0	0	0	0	FALSE	FALSE	FALSE	FALSE	FALSE	FALSE	FALSE	TRUE	FALSE	FALSE	FALSE	FALSE	FALSE	TRUE	FALSE	TRUE	FALSE
A107_L4_350350_idba_bin.41	0	0	0.375	0.153846	0.5	0.777778	0	0.0714286	0	1	0.285714	0.3	0.454545	0	0	0	0.25	0	0	0	0	0.666667	0.666667	0	0	0	0	0	0	1	0	0	FALSE	FALSE	TRUE	FALSE	TRUE	FALSE	FALSE	FALSE	FALSE	FALSE	FALSE	FALSE	FALSE	FALSE	FALSE	FALSE	FALSE
A107_L4_350350_idba_bin.50	0	0	0.375	0.0769231	0.25	0.888889	0.2	0	0	0.285714	0.428571	0.4	0.454545	0	0	0.272727	0	0	0	0	0	0	0	0	0	0	0	0	0	0.875	0	0.888889	FALSE	FALSE	FALSE	FALSE	TRUE	FALSE	FALSE	TRUE	FALSE	TRUE	FALSE	TRUE	TRUE	TRUE	TRUE	FALSE	TRUE
A107_L4_350350_idba_bin.66	0	0	0.5	0	0.25	0.666667	0.2	0	0	0.571429	0.428571	0.5	0.636364	0	0	0	0	0	0	0	0	0	0	0	0	0	0	0	0	0.875	0	0.888889	FALSE	FALSE	TRUE	FALSE	TRUE	FALSE	TRUE	FALSE	FALSE	TRUE	TRUE	FALSE	FALSE	FALSE	TRUE	FALSE	FALSE
A107_L4_350350_idba_bin.69	0	0	0.375	0.153846	0	0.444444	0.2	0.0714286	0	0.571429	0	0.3	0.454545	0	0	0	0	0	0.75	0	0	0	0	0	0	0	0	0	0	1	0	0	FALSE	FALSE	TRUE	FALSE	TRUE	TRUE	TRUE	TRUE	FALSE	TRUE	FALSE	FALSE	TRUE	TRUE	FALSE	TRUE	FALSE
A107_L4_350350_idba_bin.85	0	0	0.5	0.230769	0.25	0.555556	0.2	0	0	0.285714	0.428571	0.4	0.545455	0	0	0.769231	0	0	0.75	0	0	0.666667	0.666667	0	0	0	0	0	0	1	0	0.333333	FALSE	TRUE	FALSE	FALSE	TRUE	FALSE	TRUE	TRUE	FALSE	FALSE	TRUE	FALSE	TRUE	FALSE	TRUE	TRUE	TRUE
A10_L4_379379_idba_bin.106	0	0	0.875	0.461538	1	1	1	0	0	1	0.285714	0.7	0.818182	0	0	1	1	0	1	0	0	1	1	0	0	0.0666667	0	1	0	1	0	0	FALSE	FALSE	TRUE	TRUE	TRUE	FALSE	FALSE	TRUE	FALSE	FALSE	TRUE	FALSE	TRUE	TRUE	FALSE	FALSE	FALSE
A10_L4_379379_idba_bin.108	0	0	0.875	0.307692	0	0.666667	0.6	0	0	0.714286	0.142857	0.8	0.727273	0	0	0.857143	0.75	0	0	0.3	1	0.666667	0.666667	1	0	0	0	0	0	1	0	0	FALSE	FALSE	FALSE	FALSE	FALSE	FALSE	FALSE	TRUE	FALSE	FALSE	FALSE	FALSE	FALSE	TRUE	FALSE	FALSE	FALSE
A10_L4_379379_idba_bin.113	0	0	0.375	0.0769231	0.25	0.777778	0.4	0	0	0.428571	0.428571	0.3	0.636364	0	0	0.181818	0	0	0	0	0	0	0	0	0	0	0	0	0	0	0	0.888889	FALSE	FALSE	FALSE	TRUE	TRUE	FALSE	FALSE	TRUE	FALSE	TRUE	TRUE	FALSE	FALSE	FALSE	TRUE	FALSE	FALSE
A10_L4_379379_idba_bin.116	0	0	0.5	0.230769	0	0.888889	0.2	0.0714286	0	0.428571	0.285714	0.6	0.636364	0	0	0.769231	0	0	0.75	0	0	0.666667	0.666667	0	0	0	0	0	0	1	0	0	FALSE	FALSE	FALSE	TRUE	TRUE	FALSE	FALSE	TRUE	FALSE	FALSE	FALSE	FALSE	FALSE	FALSE	FALSE	TRUE	FALSE
A10_L4_379379_idba_bin.12	0	0	0.5	0.230769	0	0.444444	0.2	0	0	0.428571	0.142857	0.3	0.636364	0	0	0	0	0	0.75	0	0	0	0	0	0	0	0	0	0	1	0	0.222222	FALSE	FALSE	FALSE	FALSE	TRUE	FALSE	FALSE	TRUE	FALSE	FALSE	FALSE	FALSE	FALSE	FALSE	FALSE	TRUE	FALSE
A10_L4_379379_idba_bin.124	0	0	0.5	0.0769231	0.25	0.888889	0.4	0	0	0.571429	0.285714	0.5	0.636364	0	0	0.181818	0	0	0	0	0	0	0	0	0	0	0	0	0	0	0	0.888889	FALSE	FALSE	TRUE	TRUE	TRUE	FALSE	TRUE	FALSE	FALSE	TRUE	FALSE	FALSE	TRUE	FALSE	TRUE	FALSE	TRUE
A10_L4_379379_idba_bin.14	0	0	0.375	0.0769231	0.25	0.444444	0.4	0	0	0.428571	0.285714	0.4	0.454545	0	0	0.181818	0	0	0	0	0	0	0	0	0	0	0	0	0	0	0	0.888889	FALSE	FALSE	FALSE	TRUE	TRUE	FALSE	TRUE	TRUE	FALSE	TRUE	TRUE	FALSE	TRUE	FALSE	TRUE	FALSE	FALSE
A10_L4_379379_idba_bin.15	0	0	0.625	0.0769231	0.25	0.666667	0.4	0	0	0.571429	0.142857	0.6	0.636364	0	0	0	0	0	0	0	0	0	0	0	0	0	0	0	0	0.875	0	0	FALSE	FALSE	FALSE	FALSE	TRUE	FALSE	FALSE	TRUE	FALSE	FALSE	FALSE	FALSE	FALSE	TRUE	FALSE	FALSE	FALSE
A10_L4_379379_idba_bin.16	0	0	0.5	0.0769231	0.25	1	0.4	0	0	0.428571	0.428571	0.5	0.545455	0	0	0.181818	0	0	0	0	0	0	0	0	0	0	0	0	0	0.875	0	0	FALSE	FALSE	FALSE	TRUE	TRUE	FALSE	TRUE	TRUE	FALSE	TRUE	TRUE	FALSE	FALSE	FALSE	TRUE	FALSE	FALSE
A10_L4_379379_idba_bin.30	0	0	0.875	0.230769	0.25	1	0.6	0.0714286	0	0.571429	0.428571	0.8	0.727273	0	0	0.769231	0	0	0.75	0	0	0.666667	0.666667	0	0	0	0	0	0	1	0	0.666667	FALSE	FALSE	TRUE	TRUE	TRUE	TRUE	TRUE	TRUE	FALSE	TRUE	TRUE	FALSE	TRUE	TRUE	TRUE	TRUE	TRUE
A10_L4_379379_idba_bin.32	0	0	0.375	0.153846	0	0.666667	0.2	0.142857	0	0.142857	0.428571	0.3	0.545455	0	0	0.272727	0	0	0	0	0	0	0	0	0	0	0	0	0	0.5	0	0.777778	FALSE	FALSE	FALSE	FALSE	FALSE	FALSE	FALSE	FALSE	FALSE	FALSE	FALSE	FALSE	FALSE	FALSE	FALSE	FALSE	FALSE
A10_L4_379379_idba_bin.34	0	0	0.5	0.0769231	0.25	0.777778	0.4	0	0	0.428571	0.428571	0.5	0.363636	0	0	0	0	0	0	0	0	0	0	0	0	0	0	0	0	0.875	0	0.777778	FALSE	FALSE	FALSE	TRUE	TRUE	FALSE	FALSE	TRUE	FALSE	TRUE	TRUE	FALSE	FALSE	FALSE	FALSE	TRUE	FALSE
A10_L4_379379_idba_bin.35	0	0	0.5	0.0769231	0	0.777778	0.4	0	0	0.428571	0.285714	0.5	0.545455	0	0	0.181818	0	0	0	0	0	0	0	0	0	0	0	0	0	0.625	0	0.666667	FALSE	FALSE	FALSE	FALSE	TRUE	FALSE	FALSE	TRUE	FALSE	TRUE	TRUE	FALSE	TRUE	FALSE	FALSE	FALSE	FALSE
A10_L4_379379_idba_bin.53	0	0	0.5	0.230769	0	1	0.2	0.0714286	0	0.571429	0.285714	0.6	0.636364	0	0	0.769231	0	0	0.75	0	0	0.666667	0.666667	0	0	0	0	0	0	1	0	0	FALSE	FALSE	TRUE	FALSE	TRUE	FALSE	TRUE	TRUE	FALSE	TRUE	TRUE	FALSE	FALSE	TRUE	TRUE	TRUE	FALSE
A10_L4_379379_idba_bin.54	0	0	0.5	0.230769	0	0.888889	0.2	0.0714286	0	0.571429	0.285714	0.6	0.636364	0	0	0	0	0	0.75	0	0	0	0	0	0	0	0	0	0	1	0	0	FALSE	FALSE	FALSE	FALSE	FALSE	FALSE	FALSE	TRUE	FALSE	FALSE	TRUE	FALSE	FALSE	FALSE	FALSE	TRUE	FALSE
A10_L4_379379_idba_bin.56	0	0	0	0	0	1	0	0	0	0.428571	0.285714	0.2	0.454545	0	0	0	0	0	0	0	0	0	0	0	0	0	0	0	0	0.875	0	0	FALSE	FALSE	FALSE	TRUE	TRUE	FALSE	FALSE	FALSE	FALSE	FALSE	FALSE	FALSE	FALSE	FALSE	FALSE	FALSE	FALSE
A10_L4_379379_idba_bin.65	0	0	0.5	0.0769231	0.25	0.777778	0.4	0	0	0.571429	0.428571	0.5	0.636364	0	0	0	0	0	0	0	0	0	0	0	0	0	0	0	0	0.875	0	0.777778	FALSE	FALSE	FALSE	TRUE	TRUE	FALSE	FALSE	TRUE	FALSE	TRUE	TRUE	FALSE	FALSE	FALSE	TRUE	FALSE	FALSE
A10_L4_379379_idba_bin.66	0	0	1	0.307692	0.5	0.888889	0.6	0	0	0.857143	0.142857	0.7	0.727273	0	0	0	1	0	0	0	0	0.666667	0.666667	0	0	0	0	0	0	1	0	0	FALSE	FALSE	FALSE	FALSE	FALSE	FALSE	FALSE	TRUE	FALSE	FALSE	FALSE	FALSE	TRUE	TRUE	TRUE	FALSE	FALSE
A10_L4_379379_idba_bin.69	0	0	1	0.461538	0	0.666667	0.4	0.0714286	0	0.714286	0.285714	0.8	0.727273	0	0	0.857143	0.75	0	0	0.3	1	0	0	0.75	0	0	0	0	0	1	0	0	FALSE	FALSE	FALSE	FALSE	FALSE	FALSE	FALSE	TRUE	FALSE	FALSE	FALSE	FALSE	FALSE	TRUE	FALSE	FALSE	FALSE
A10_L4_379379_idba_bin.71	0	0	0.25	0.153846	0	0.666667	0	0.142857	0	0.571429	0.285714	0.4	0.363636	0	0	0.769231	0	0	0.75	0	0	0.666667	0.666667	0	0	0	0	0	0	1	0	0.333333	FALSE	FALSE	FALSE	FALSE	FALSE	FALSE	FALSE	FALSE	FALSE	TRUE	FALSE	FALSE	FALSE	FALSE	FALSE	TRUE	FALSE
A10_L4_379379_idba_bin.91	0	0	0.5	0.230769	0	0.555556	0.2	0.0714286	0	0.428571	0.142857	0.4	0.636364	0	0	0.846154	0	0	0.5	0	0	0.666667	0.666667	0	0	0	0	0	0	1	0	0	FALSE	FALSE	TRUE	FALSE	TRUE	FALSE	TRUE	TRUE	FALSE	TRUE	FALSE	FALSE	FALSE	FALSE	FALSE	TRUE	FALSE
A10_L4_379379_idba_bin.97	0	0	0.25	0.0769231	0.5	0.666667	0.2	0	0	0.714286	0.428571	0.3	0.636364	0	0	0	0	0	0	0	0	0	0	0	0	0	0	0	0	1	0	0.777778	FALSE	FALSE	FALSE	FALSE	TRUE	FALSE	FALSE	FALSE	FALSE	FALSE	FALSE	FALSE	FALSE	TRUE	FALSE	FALSE	FALSE
A10_L4_379379_idba_bin.98	0	0	0.5	0.307692	0.25	0.444444	0.2	0.214286	0.125	0.285714	0.428571	0.6	0.454545	0	0	0.272727	0	0	0.25	0	0	0	0	0	0	0	0	0	0	0	0	1	FALSE	FALSE	FALSE	FALSE	FALSE	FALSE	FALSE	FALSE	FALSE	FALSE	FALSE	FALSE	FALSE	TRUE	FALSE	TRUE	FALSE
A10_L4_379379_idba_bin.99	0	0	0.5	0.230769	0.25	0.666667	0.2	0	0	0.428571	0.285714	0.4	0.636364	0	0	0.769231	0	0	0.75	0	0	0.666667	0.666667	0	0	0	0	0	0	0.875	0	0.222222	FALSE	TRUE	FALSE	TRUE	TRUE	FALSE	FALSE	TRUE	FALSE	TRUE	TRUE	FALSE	TRUE	FALSE	TRUE	TRUE	TRUE
A11_L4_380380_idba_bin.104	0	0	0.5	0.230769	0	0.888889	0.2	0.0714286	0	0.571429	0.285714	0.6	0.636364	0	0	0	0	0	0.75	0	0	0	0	0	0	0	0	0	0	1	0	0	FALSE	FALSE	TRUE	FALSE	FALSE	FALSE	FALSE	TRUE	FALSE	FALSE	TRUE	FALSE	FALSE	FALSE	FALSE	TRUE	FALSE
A11_L4_380380_idba_bin.107	0	0	0.5	0.0769231	0.25	0.888889	0.4	0	0	0.571429	0.285714	0.5	0.636364	0	0	0.181818	0	0	0	0	0	0	0	0	0	0	0	0	0	0	0	0.888889	FALSE	FALSE	FALSE	TRUE	TRUE	FALSE	FALSE	FALSE	FALSE	TRUE	FALSE	FALSE	TRUE	FALSE	TRUE	FALSE	TRUE
A11_L4_380380_idba_bin.13	0	0	0.5	0.0769231	0.25	0.888889	0.4	0	0	0.571429	0.285714	0.5	0.636364	0	0	0.181818	0	0	0	0	0	0	0	0	0	0	0	0	0	0	0	0.888889	FALSE	FALSE	TRUE	FALSE	TRUE	FALSE	TRUE	FALSE	FALSE	TRUE	TRUE	FALSE	TRUE	FALSE	TRUE	FALSE	TRUE
A11_L4_380380_idba_bin.14	0	0	0.5	0.0769231	0.25	0.777778	0.4	0	0	0.428571	0.428571	0.5	0.545455	0	0	0	0	0	0	0	0	0	0	0	0	0	0	0	0	0.875	0	0.777778	FALSE	FALSE	FALSE	TRUE	TRUE	FALSE	FALSE	TRUE	FALSE	TRUE	TRUE	FALSE	FALSE	FALSE	TRUE	FALSE	FALSE
A11_L4_380380_idba_bin.17	0	0	0.5	0.230769	0.25	0.444444	0.2	0	0	0.428571	0.428571	0.4	0.636364	0	0	0.769231	0	0	0.75	0	0	0.666667	0.666667	0	0	0	0	0	0	1	0	0.333333	FALSE	TRUE	FALSE	FALSE	TRUE	FALSE	TRUE	TRUE	FALSE	FALSE	TRUE	FALSE	TRUE	FALSE	TRUE	TRUE	TRUE
A11_L4_380380_idba_bin.2	0	0	1	0.538462	1	1	1	0.0714286	0	0.857143	0.285714	0.8	0.818182	0	0	1	1	0	1	0	0	1	1	0	0	0.0666667	0	1	0	1	0	0	FALSE	FALSE	TRUE	FALSE	TRUE	FALSE	FALSE	TRUE	FALSE	FALSE	TRUE	FALSE	TRUE	TRUE	FALSE	FALSE	FALSE
A11_L4_380380_idba_bin.21	0	0	0.75	0.384615	0	0.666667	0.4	0	0	0.714286	0.285714	0.7	0.727273	0	0	0	0.75	0	0	0	0	0.666667	0.666667	0	0	0	0	0	0	1	0	0	FALSE	FALSE	TRUE	FALSE	FALSE	FALSE	FALSE	TRUE	FALSE	FALSE	TRUE	FALSE	FALSE	FALSE	FALSE	FALSE	FALSE
A11_L4_380380_idba_bin.23	0	0	0.5	0.0769231	0	1	0.4	0	0	0.571429	0.571429	0.5	0.454545	0	0	0	0	0	0	0	0	0	0	0	0	0	0	0	0	0.875	0	0.888889	FALSE	FALSE	FALSE	TRUE	TRUE	FALSE	FALSE	TRUE	FALSE	TRUE	FALSE	TRUE	FALSE	TRUE	TRUE	FALSE	FALSE
A11_L4_380380_idba_bin.26	0	0.5	0.375	0.307692	0	0.333333	0.2	0.0714286	0.25	0.571429	0.285714	0.4	0.272727	0	0	0.0769231	0	0	0	0	0	0	0	0	0	0	0	0	0	0	0	0.666667	FALSE	FALSE	FALSE	FALSE	FALSE	FALSE	FALSE	FALSE	FALSE	FALSE	FALSE	FALSE	FALSE	TRUE	FALSE	FALSE	FALSE
A11_L4_380380_idba_bin.27	0	0	0.5	0.230769	0	0.666667	0.2	0	0	0.428571	0.142857	0.4	0.636364	0	0	0.769231	0	0	0.75	0	0	0.666667	0.666667	0	0	0	0	0	0	1	0	0	FALSE	TRUE	FALSE	TRUE	TRUE	FALSE	FALSE	TRUE	FALSE	TRUE	TRUE	FALSE	TRUE	FALSE	TRUE	TRUE	TRUE
A11_L4_380380_idba_bin.31	0	0	0	0	0	0.444444	0	0	0	0.571429	0	0.2	0.454545	0	0	0	0	0	0	0	0	0	0	0	0	0	0	0	0	0	0	0	FALSE	FALSE	FALSE	FALSE	FALSE	FALSE	FALSE	FALSE	FALSE	FALSE	FALSE	FALSE	FALSE	FALSE	FALSE	FALSE	FALSE
A11_L4_380380_idba_bin.40	0	0	0.5	0.0769231	0.25	0.777778	0.4	0	0	0.571429	0.428571	0.5	0.545455	0	0	0	0	0	0	0	0	0	0	0	0	0	0	0	0	0.875	0	0.777778	FALSE	FALSE	FALSE	TRUE	TRUE	FALSE	FALSE	TRUE	FALSE	TRUE	TRUE	FALSE	FALSE	FALSE	TRUE	TRUE	FALSE
A11_L4_380380_idba_bin.42	0	0	0	0	0	0.777778	0	0	0	0.428571	0	0.2	0.636364	0	0	0.0909091	0	0	0	0	0	0	0	0	0	0	0	0	0	0	0	0	FALSE	FALSE	FALSE	FALSE	FALSE	FALSE	TRUE	TRUE	FALSE	FALSE	FALSE	FALSE	FALSE	FALSE	FALSE	FALSE	FALSE
A11_L4_380380_idba_bin.43	0	0	0	0	0	0.888889	0	0	0	0.428571	0.285714	0	0.545455	0	0	0	0	0	0	0	0	0	0	0	0	0	0	0	0	0.875	0	0	FALSE	FALSE	FALSE	FALSE	FALSE	FALSE	FALSE	FALSE	FALSE	FALSE	FALSE	FALSE	FALSE	FALSE	FALSE	FALSE	FALSE
A11_L4_380380_idba_bin.45	0	0	0.625	0	0	1	0.2	0.0714286	0	0.714286	0.285714	0.5	0.727273	0	0	0.0909091	0	0	0	0	0	0	0	0	0	0	0	0	0	0.75	0	1	FALSE	FALSE	FALSE	FALSE	FALSE	FALSE	FALSE	TRUE	FALSE	FALSE	FALSE	FALSE	FALSE	TRUE	FALSE	FALSE	FALSE
A11_L4_380380_idba_bin.5	0	0	0.375	0.153846	0	0.777778	0.2	0.0714286	0	0.571429	0.285714	0.5	0.727273	0	0	0.769231	0	0	0	0	0	0	0	0	0	0	0	0	0	0	0	0	FALSE	FALSE	FALSE	FALSE	TRUE	FALSE	FALSE	TRUE	FALSE	TRUE	FALSE	FALSE	FALSE	TRUE	FALSE	TRUE	FALSE
A11_L4_380380_idba_bin.65	0	0	0	0	0	0.888889	0	0	0	0.571429	0.285714	0.2	0.636364	0	0	0	0	0	0	0	0	0	0	0	0	0	0	0	0	1	0	0	FALSE	FALSE	FALSE	TRUE	TRUE	FALSE	FALSE	FALSE	FALSE	FALSE	TRUE	FALSE	FALSE	FALSE	TRUE	FALSE	FALSE
A11_L4_380380_idba_bin.71	0	0	0.375	0.153846	0	0.777778	0.2	0.0714286	0	0.428571	0.285714	0.5	0.727273	0	0	0.769231	0	0	0	0	0	0.666667	0.666667	0	0	0	0	0	0	1	0	0	FALSE	FALSE	FALSE	FALSE	TRUE	FALSE	FALSE	TRUE	FALSE	TRUE	FALSE	FALSE	FALSE	TRUE	FALSE	TRUE	FALSE
A11_L4_380380_idba_bin.79	0	0	0.5	0.230769	0.25	0.555556	0.2	0	0	0.285714	0.428571	0.4	0.636364	0	0	0.769231	0	0	0.75	0	0	0	0	0	0	0	0	0	0	1	0	0.222222	FALSE	TRUE	TRUE	TRUE	TRUE	TRUE	TRUE	TRUE	FALSE	TRUE	TRUE	FALSE	TRUE	FALSE	TRUE	TRUE	TRUE
A11_L4_380380_idba_bin.84	0	0	0.25	0.153846	0.25	1	0	0	0	0.571429	0.285714	0.4	0.727273	0	0	0	0.25	0	0	0	0	0	0	0	0	0	0	0	0	1	0	0	FALSE	FALSE	FALSE	FALSE	FALSE	FALSE	FALSE	FALSE	FALSE	FALSE	FALSE	FALSE	FALSE	TRUE	FALSE	FALSE	TRUE
A11_L4_380380_idba_bin.85	0	0	0.5	0.230769	0.25	0.555556	0.2	0	0	0.428571	0.285714	0.3	0.636364	0	0	0.769231	0	0	0.75	0	0	0.666667	0.666667	0	0	0	0	0	0	1	0	0.222222	FALSE	TRUE	TRUE	TRUE	TRUE	TRUE	TRUE	TRUE	FALSE	TRUE	FALSE	FALSE	FALSE	FALSE	TRUE	TRUE	FALSE
A11_L4_380380_idba_bin.95	0	0	0.5	0.230769	0.25	0.777778	0.2	0	0	0.428571	0.428571	0.4	0.727273	0	0	0.769231	0	0	0.75	0	0	0	0	0	0	0	0	0	0	0.75	0	0.222222	FALSE	FALSE	TRUE	TRUE	TRUE	TRUE	TRUE	TRUE	FALSE	TRUE	TRUE	FALSE	TRUE	FALSE	TRUE	TRUE	TRUE
A11_L4_380380_idba_bin.96	0	0	0.5	0.230769	0	0.888889	0.2	0.0714286	0.125	0.714286	0.285714	0.6	0.727273	0	0	0.769231	0	0	0.75	0	0	0.666667	0.666667	0	0	0	0	0	0	1	0	0.666667	FALSE	FALSE	FALSE	FALSE	TRUE	FALSE	FALSE	TRUE	FALSE	TRUE	FALSE	FALSE	FALSE	FALSE	FALSE	TRUE	FALSE
A11_L4_380380_idba_bin.98	0	0	0.375	0.230769	0.25	0.666667	0.2	0.214286	0.125	0.428571	0.571429	0.5	0.363636	0	0	0.272727	0	0	0	0	0	0	0	0	0	0	0	0	0	0	0	1	FALSE	FALSE	FALSE	TRUE	FALSE	FALSE	FALSE	TRUE	FALSE	FALSE	FALSE	FALSE	FALSE	TRUE	FALSE	FALSE	FALSE
A12_L4_381381_idba_bin.111	0	0	0.375	0.230769	0	0.666667	0.2	0	0	0.428571	0.428571	0.4	0.636364	0	0	0	0.25	0	0	0	0	0.666667	0.666667	0	0	0	0	0	0	1	0	0	FALSE	FALSE	TRUE	FALSE	FALSE	FALSE	FALSE	TRUE	FALSE	FALSE	TRUE	FALSE	FALSE	TRUE	FALSE	FALSE	FALSE
A12_L4_381381_idba_bin.113	0	0	0.5	0.230769	0	0.555556	0.2	0.0714286	0	0.428571	0.142857	0.4	0.636364	0	0	0.846154	0	0	0.75	0	0	0.666667	0.666667	0	0	0	0	0	0	1	0	0	FALSE	FALSE	TRUE	FALSE	TRUE	FALSE	TRUE	TRUE	FALSE	TRUE	FALSE	FALSE	FALSE	FALSE	FALSE	TRUE	FALSE
A12_L4_381381_idba_bin.117	0	0	0.5	0.230769	0.25	1	0.2	0.0714286	0	0.571429	0.428571	0.6	0.727273	0	0	0.769231	0	0	0.75	0	0	0.666667	0.666667	0	0	0	0	0	0	0	0	0	FALSE	FALSE	TRUE	TRUE	TRUE	TRUE	TRUE	TRUE	FALSE	TRUE	TRUE	FALSE	TRUE	TRUE	TRUE	TRUE	TRUE
A12_L4_381381_idba_bin.118	0	0	0.5	0.230769	0	0.888889	0.2	0.0714286	0	0.571429	0.428571	0.6	0.727273	0	0	0.769231	0	0	0.75	0	0	0	0	0	0	0	0	0	0	1	0	0	FALSE	FALSE	FALSE	FALSE	TRUE	FALSE	FALSE	TRUE	FALSE	TRUE	FALSE	FALSE	FALSE	TRUE	FALSE	TRUE	FALSE
A12_L4_381381_idba_bin.120	0	0	0.5	0.0769231	0	0.888889	0.4	0	0	0.571429	0.428571	0.4	0.636364	0	0	0.0909091	0	0	0	0	0	0	0	0	0	0	0	0	0	0.875	0	0.777778	FALSE	FALSE	FALSE	FALSE	TRUE	FALSE	FALSE	TRUE	FALSE	TRUE	FALSE	FALSE	FALSE	TRUE	FALSE	FALSE	FALSE
A12_L4_381381_idba_bin.126	0	0	0.125	0.0769231	0	1	0	0	0	0.571429	0.142857	0.3	0.636364	0	0	0.166667	0	0	0	0	0	0	0	0	0	0	0	0	0	0.375	0	0	FALSE	FALSE	FALSE	FALSE	FALSE	FALSE	FALSE	TRUE	FALSE	FALSE	FALSE	FALSE	FALSE	TRUE	FALSE	FALSE	FALSE
A12_L4_381381_idba_bin.131	0	0	0.5	0.230769	0.5	1	0.2	0.0714286	0	0.857143	0.285714	0.6	0.636364	0	0	0.769231	0	0	0.75	0	0	0.666667	0.666667	0	0	0	0	0	0	1	0	0	FALSE	FALSE	FALSE	TRUE	TRUE	FALSE	TRUE	TRUE	FALSE	TRUE	TRUE	FALSE	FALSE	TRUE	FALSE	TRUE	FALSE
A12_L4_381381_idba_bin.136	0	0	0.5	0.153846	0.25	0.888889	0.4	0	0	0.571429	0.285714	0.5	0.636364	0	0	0.181818	0	0	0	0	0	0	0	0	0	0	0	0	0	0	0	0.888889	FALSE	FALSE	FALSE	FALSE	TRUE	FALSE	FALSE	FALSE	FALSE	TRUE	FALSE	FALSE	TRUE	FALSE	TRUE	FALSE	TRUE
A12_L4_381381_idba_bin.140	0	0	0.875	0.153846	0.25	0.666667	0.6	0	0	0.428571	0.285714	0.8	0.636364	0	0	0.0909091	0	0	0.5	0	0	0	0	0	0	0	0	0	0	0	0	0.888889	FALSE	FALSE	FALSE	FALSE	TRUE	FALSE	FALSE	TRUE	FALSE	TRUE	TRUE	FALSE	FALSE	FALSE	FALSE	FALSE	FALSE
A12_L4_381381_idba_bin.146	0	0	0.625	0.0769231	0.25	0.888889	0.4	0	0.125	0.571429	0.428571	0.5	0.636364	0	0	0.0909091	0	0	0.25	0	0	0	0	0	0	0	0	0	0	0	0	0.777778	FALSE	FALSE	FALSE	FALSE	TRUE	FALSE	FALSE	TRUE	FALSE	TRUE	FALSE	FALSE	FALSE	TRUE	TRUE	FALSE	FALSE
A12_L4_381381_idba_bin.15	0	0	0.5	0.0769231	0.25	0.888889	0.4	0	0	0.571429	0.285714	0.5	0.636364	0	0	0.181818	0	0	0	0	0	0	0	0	0	0	0	0	0	0	0	0.888889	FALSE	FALSE	TRUE	FALSE	TRUE	FALSE	TRUE	FALSE	FALSE	TRUE	TRUE	FALSE	TRUE	FALSE	TRUE	FALSE	TRUE
A12_L4_381381_idba_bin.150	0	0	0.875	0.307692	0.5	1	0.6	0	0	0.571429	0.142857	0.6	0.636364	0	0	0.0909091	1	0	0	0	0	0.666667	0.666667	0	0	0	0	0	0	1	0	0	FALSE	FALSE	TRUE	TRUE	TRUE	TRUE	TRUE	TRUE	FALSE	FALSE	TRUE	FALSE	TRUE	TRUE	TRUE	FALSE	FALSE
A12_L4_381381_idba_bin.156	0	0	0.125	0	0	0.888889	0	0	0	0.571429	0.142857	0.3	0.636364	0	0	0.181818	0	0	0	0	0	0	0	0	0	0	0	0	0	1	0	0	FALSE	FALSE	FALSE	FALSE	FALSE	FALSE	FALSE	FALSE	FALSE	FALSE	FALSE	FALSE	FALSE	TRUE	FALSE	FALSE	FALSE
A12_L4_381381_idba_bin.17	0	0	0.875	0.307692	0.25	0.666667	0.6	0	0	0.571429	0.285714	0.8	0.636364	0	0	0.928571	0	0	0.75	0	0	0.666667	0.666667	0	0	0	0	0	0	0.5	0	0	FALSE	FALSE	FALSE	FALSE	TRUE	FALSE	FALSE	FALSE	FALSE	TRUE	TRUE	FALSE	FALSE	FALSE	FALSE	FALSE	FALSE
A12_L4_381381_idba_bin.46	0	0	0.75	0.307692	0	0.666667	0.4	0	0	0.714286	0.142857	0.7	0.727273	0	0	0.857143	0.75	0	0	0.3	1	0.666667	0.666667	1	0	0	0	0	0	0.75	0	0	FALSE	FALSE	FALSE	FALSE	FALSE	FALSE	FALSE	TRUE	FALSE	FALSE	FALSE	FALSE	FALSE	TRUE	FALSE	FALSE	FALSE
A12_L4_381381_idba_bin.50	0	0	0.875	0.307692	0.25	1	0.6	0	0	0.428571	0.142857	0.6	0.636364	0	0	0	1	0	0	0	0	0.666667	0.666667	0	0	0	0	0	0	0.625	0	0	FALSE	FALSE	TRUE	TRUE	TRUE	TRUE	TRUE	TRUE	FALSE	FALSE	TRUE	FALSE	TRUE	TRUE	TRUE	FALSE	FALSE
A12_L4_381381_idba_bin.51	0	0	0.5	0	0.25	0.666667	0.2	0	0	0.571429	0.428571	0.5	0.636364	0	0	0	0	0	0	0	0	0	0	0	0	0	0	0	0	0.75	0	0.888889	FALSE	FALSE	TRUE	FALSE	TRUE	FALSE	TRUE	FALSE	FALSE	TRUE	TRUE	FALSE	FALSE	FALSE	TRUE	FALSE	FALSE
A12_L4_381381_idba_bin.53	0	0	0.125	0.0769231	0	0.666667	0	0	0	0.428571	0	0.3	0.636364	0	0	0	0	0	0	0	0	0	0	0	0	0	0	0	0	0.875	0	0.222222	FALSE	FALSE	FALSE	FALSE	FALSE	FALSE	FALSE	TRUE	FALSE	FALSE	FALSE	FALSE	FALSE	TRUE	FALSE	FALSE	FALSE
A12_L4_381381_idba_bin.71	0	0	0.375	0.153846	0	0.555556	0.2	0	0	0.428571	0.285714	0.3	0.363636	0	0	0	0	0	0.75	0	0	0	0	0	0	0	0	0	0	0.5	0	0	FALSE	FALSE	FALSE	FALSE	FALSE	FALSE	FALSE	TRUE	FALSE	FALSE	FALSE	FALSE	FALSE	FALSE	FALSE	FALSE	FALSE
A12_L4_381381_idba_bin.77	0	0	0	0	0	0.444444	0	0	0	0.428571	0.285714	0.1	0.454545	0	0	0	0	0	0	0	0	0	0	0	0	0	0	0	0	0	0	0	FALSE	FALSE	FALSE	FALSE	FALSE	FALSE	FALSE	FALSE	FALSE	FALSE	FALSE	FALSE	FALSE	TRUE	FALSE	FALSE	FALSE
A12_L4_381381_idba_bin.78	0	0	0.375	0.230769	0.25	0.333333	0.2	0.214286	0.125	0.428571	0.285714	0.5	0.454545	0	0	0.272727	0	0	0.25	0	0	0	0	0	0	0	0	0	0	0	0	1	FALSE	FALSE	FALSE	FALSE	FALSE	FALSE	FALSE	FALSE	FALSE	FALSE	FALSE	FALSE	FALSE	TRUE	FALSE	TRUE	FALSE
A12_L4_381381_idba_bin.80	0	0	0.5	0.230769	0	1	0.2	0.0714286	0	0.571429	0.285714	0.6	0.636364	0	0	0.769231	0	0	0.75	0	0	0.666667	0.666667	0	0	0	0	0	0	1	0	0	FALSE	FALSE	FALSE	FALSE	TRUE	FALSE	FALSE	TRUE	FALSE	TRUE	TRUE	FALSE	FALSE	FALSE	FALSE	TRUE	FALSE
A12_L4_381381_idba_bin.84	0	0	0.5	0.230769	0	1	0.2	0.0714286	0	0.571429	0.285714	0.6	0.727273	0	0	0.769231	0	0	0.75	0	0	0.666667	0.666667	0	0	0	0	0	0	1	0	0	FALSE	FALSE	TRUE	TRUE	TRUE	FALSE	FALSE	TRUE	FALSE	TRUE	FALSE	FALSE	TRUE	TRUE	TRUE	TRUE	FALSE
A12_L4_381381_idba_bin.85	0	0	0.5	0.230769	0	0.777778	0.2	0.0714286	0.125	0.571429	0.142857	0.6	0.545455	0	0	0.769231	0	0	0.75	0	0	0.666667	0.666667	0	0	0	0	0	0	0	0	0.666667	FALSE	FALSE	FALSE	FALSE	TRUE	FALSE	FALSE	TRUE	FALSE	FALSE	FALSE	FALSE	FALSE	FALSE	FALSE	TRUE	FALSE
A12_L4_381381_idba_bin.94	0	0	0.5	0.230769	0.25	0.444444	0.2	0	0	0.428571	0.428571	0.4	0.727273	0	0	0.769231	0	0	0.75	0	0	0.666667	0.666667	0	0	0	0	0	0	1	0	0.222222	FALSE	FALSE	TRUE	FALSE	TRUE	FALSE	TRUE	TRUE	FALSE	TRUE	FALSE	FALSE	TRUE	FALSE	TRUE	TRUE	TRUE
A12_L4_381381_idba_bin.95	0	0	0.5	0.230769	0	1	0.2	0.0714286	0	0.571429	0.285714	0.6	0.727273	0	0	0.769231	0	0	0.75	0	0	0.666667	0.666667	0	0	0	0	0	0	1	0	0	FALSE	FALSE	TRUE	TRUE	TRUE	TRUE	TRUE	TRUE	FALSE	TRUE	TRUE	FALSE	TRUE	TRUE	FALSE	TRUE	FALSE
A13_L1_382382_idba_bin.100	0	0	0.5	0.230769	0.25	0.444444	0.2	0	0	0.428571	0.285714	0.4	0.454545	0	0	0.769231	0	0	0.75	0	0	0.666667	0.666667	0	0	0	0	0	0	0.875	0	0.222222	FALSE	TRUE	FALSE	TRUE	TRUE	FALSE	FALSE	TRUE	FALSE	TRUE	TRUE	FALSE	TRUE	FALSE	TRUE	TRUE	TRUE
A13_L1_382382_idba_bin.116	0	0	0.875	0.307692	0.5	1	0.6	0	0	0.571429	0.142857	0.6	0.636364	0	0	0	1	0	0	0	0	0.666667	0.666667	0	0	0	0	0	0	1	0	0	FALSE	FALSE	TRUE	TRUE	TRUE	TRUE	TRUE	TRUE	FALSE	FALSE	TRUE	FALSE	TRUE	TRUE	TRUE	FALSE	FALSE
A13_L1_382382_idba_bin.137	0	0	0.25	0.153846	0.25	0.888889	0	0	0	0.571429	0.285714	0.4	0.545455	0	0	0	0.25	0	0	0	0	0	0	0	0	0	0	0	0	1	0	0	FALSE	FALSE	FALSE	FALSE	TRUE	FALSE	FALSE	FALSE	FALSE	FALSE	FALSE	FALSE	TRUE	TRUE	TRUE	FALSE	TRUE
A13_L1_382382_idba_bin.147	0	0.5	0.125	0	0.25	0.666667	0	0	0	0.428571	0.714286	0.2	0.727273	0	0	0.0909091	0	0	0	0	0	0	0	0	0	0	0	0	0	1	0	0	FALSE	FALSE	FALSE	FALSE	TRUE	FALSE	FALSE	FALSE	FALSE	FALSE	TRUE	FALSE	FALSE	TRUE	TRUE	FALSE	FALSE
A13_L1_382382_idba_bin.149	0	0	0.625	0.0769231	0.25	0.666667	0.2	0	0	0.571429	0.428571	0.6	0.636364	0	0	0	0	0	0	0	0	0	0	0	0	0	0	0	0	0.75	0	0.888889	FALSE	FALSE	FALSE	FALSE	TRUE	FALSE	FALSE	FALSE	FALSE	TRUE	TRUE	FALSE	FALSE	FALSE	TRUE	FALSE	FALSE
A13_L1_382382_idba_bin.155	0	0	0.5	0.307692	0.25	0.888889	0.2	0.214286	0.125	0.571429	0.571429	0.6	0.454545	0	0	0.181818	0	0	0.25	0	0	0	0	0	0	0	0	0	0	0	0	1	FALSE	FALSE	FALSE	FALSE	FALSE	FALSE	FALSE	FALSE	FALSE	FALSE	FALSE	FALSE	FALSE	TRUE	FALSE	TRUE	FALSE
A13_L1_382382_idba_bin.157	0	0	0.5	0.0769231	0.25	0.888889	0.4	0	0	0.571429	0.285714	0.5	0.636364	0	0	0.181818	0	0	0	0	0	0	0	0	0	0	0	0	0	0	0	0.888889	FALSE	FALSE	FALSE	FALSE	TRUE	FALSE	FALSE	FALSE	FALSE	TRUE	FALSE	FALSE	TRUE	FALSE	TRUE	FALSE	TRUE
A13_L1_382382_idba_bin.159	0	0	0.875	0.538462	1	1	1	0.0714286	0	0.857143	0.285714	0.7	0.818182	0	0	1	1	0	1	0	0	1	1	0	0	0.0666667	0	1	0	1	0	0	FALSE	FALSE	TRUE	FALSE	TRUE	FALSE	FALSE	TRUE	FALSE	FALSE	TRUE	FALSE	FALSE	TRUE	FALSE	FALSE	FALSE
A13_L1_382382_idba_bin.17	0	0	0.375	0	0	1	0.4	0	0.125	0.571429	0.428571	0.4	0.636364	0	0	0.181818	0	0	0	0	0	0	0	0	0	0	0	0	0	0.875	0	0.888889	FALSE	FALSE	FALSE	FALSE	TRUE	FALSE	FALSE	TRUE	FALSE	FALSE	FALSE	FALSE	FALSE	TRUE	FALSE	FALSE	FALSE
A13_L1_382382_idba_bin.170	0	0	0.5	0.230769	0.25	0.444444	0.2	0	0	0.285714	0.428571	0.3	0.545455	0	0	0.769231	0	0	0.75	0	0	0.666667	0.666667	0	0	0	0	0	0	1	0	0.222222	FALSE	FALSE	TRUE	FALSE	TRUE	TRUE	TRUE	TRUE	FALSE	TRUE	TRUE	FALSE	TRUE	FALSE	TRUE	TRUE	TRUE
A13_L1_382382_idba_bin.172	0	0.5	0.25	0	0.25	0.888889	0	0	0	0.571429	0.571429	0.3	0.636364	0	0	0.272727	0	0	0	0	0	0	0	0	0	0	0	0	0	1	0	0	FALSE	FALSE	FALSE	FALSE	FALSE	FALSE	FALSE	TRUE	FALSE	FALSE	FALSE	FALSE	FALSE	TRUE	FALSE	FALSE	FALSE
A13_L1_382382_idba_bin.173	0	0	0.5	0.230769	0	0.888889	0.2	0.0714286	0	0.571429	0.285714	0.6	0.727273	0	0	0.769231	0	0	0.75	0	0	0.666667	0.666667	0	0	0	0	0	0	1	0	0	FALSE	TRUE	TRUE	TRUE	TRUE	FALSE	TRUE	TRUE	FALSE	TRUE	TRUE	FALSE	FALSE	TRUE	TRUE	TRUE	FALSE
A13_L1_382382_idba_bin.181	0	0	0.75	0.307692	0.75	0.555556	0.4	0	0	0.857143	0.285714	0.8	0.545455	0	0	0.928571	0	0	0.75	0	0	0.666667	0.666667	0	0	0	0	0	0	0.625	0	0	FALSE	TRUE	TRUE	TRUE	TRUE	TRUE	TRUE	FALSE	FALSE	TRUE	FALSE	FALSE	TRUE	FALSE	TRUE	TRUE	FALSE
A13_L1_382382_idba_bin.26	0	0	0.875	0.307692	0	0.666667	0.6	0	0	0.714286	0.142857	0.8	0.727273	0	0	0.857143	0.75	0	0	0.3	1	0.666667	0.666667	1	0	0	0	0	0	1	0	0	FALSE	FALSE	FALSE	FALSE	FALSE	FALSE	FALSE	TRUE	FALSE	FALSE	FALSE	FALSE	FALSE	TRUE	FALSE	FALSE	FALSE
A13_L1_382382_idba_bin.30	0	0	0.5	0	0.25	0.666667	0.2	0	0	0.571429	0.428571	0.5	0.636364	0	0	0	0	0	0	0	0	0	0	0	0	0	0	0	0	0.625	0	0.777778	FALSE	FALSE	TRUE	TRUE	TRUE	FALSE	TRUE	TRUE	FALSE	TRUE	TRUE	FALSE	TRUE	FALSE	TRUE	FALSE	FALSE
A13_L1_382382_idba_bin.34	0	0	0.5	0.230769	0.25	0.888889	0.2	0.0714286	0	0.571429	0.285714	0.5	0.727273	0	0	0.769231	0	0	0.75	0	0	0	0	0	0	0	0	0	0	1	0	0.666667	FALSE	FALSE	TRUE	TRUE	TRUE	FALSE	TRUE	TRUE	FALSE	TRUE	TRUE	FALSE	TRUE	FALSE	TRUE	TRUE	FALSE
A13_L1_382382_idba_bin.40	0	0	0.625	0.0769231	0.25	0.888889	0.4	0	0.125	0.571429	0.428571	0.6	0.636364	0	0	0.181818	0	0	0.25	0	0	0	0	0	0	0	0	0	0	0	0	0.777778	FALSE	FALSE	TRUE	FALSE	TRUE	FALSE	FALSE	TRUE	FALSE	FALSE	TRUE	FALSE	FALSE	TRUE	TRUE	FALSE	FALSE
A13_L1_382382_idba_bin.44	0	0	0.375	0.307692	0	0.666667	0.2	0	0	0.571429	0.428571	0.5	0.636364	0	0	0	0.75	0	0	0	0	0.666667	0.666667	0	0	0	0	0	0	0.75	0	0	FALSE	FALSE	TRUE	FALSE	FALSE	FALSE	FALSE	TRUE	FALSE	FALSE	TRUE	FALSE	FALSE	FALSE	FALSE	FALSE	FALSE
A13_L1_382382_idba_bin.52	0	0	0.5	0.230769	0	1	0.2	0.0714286	0	0.571429	0.285714	0.6	0.636364	0	0	0.769231	0	0	0.75	0	0	0.666667	0.666667	0	0	0	0	0	0	1	0	0	FALSE	FALSE	FALSE	FALSE	TRUE	FALSE	FALSE	TRUE	FALSE	TRUE	TRUE	FALSE	FALSE	FALSE	FALSE	TRUE	FALSE
A13_L1_382382_idba_bin.66	0	0	0.5	0.461538	0	0.777778	0.2	0.0714286	0.875	0.285714	0.142857	0.6	0.454545	0	0	0	0	0	0	0	0	0	0	0	0	0	0	0	0	0	0	1	FALSE	FALSE	FALSE	FALSE	FALSE	FALSE	FALSE	FALSE	FALSE	FALSE	FALSE	FALSE	FALSE	FALSE	FALSE	FALSE	FALSE
A13_L1_382382_idba_bin.67	0	0	0.375	0.153846	0	0.222222	0.2	0.0714286	0	0.142857	0.285714	0.2	0.363636	0	0	0	0	0	0.75	0	0	0.333333	0.333333	0	0	0	0	0	0	0	0	0	FALSE	FALSE	TRUE	FALSE	FALSE	FALSE	FALSE	TRUE	FALSE	FALSE	TRUE	FALSE	FALSE	FALSE	FALSE	TRUE	FALSE
A13_L1_382382_idba_bin.73	0	0	0.5	0.230769	0.25	0.555556	0.2	0	0	0.285714	0.428571	0.4	0.545455	0	0	0.769231	0	0	0.75	0	0	0.666667	0.666667	0	0	0	0	0	0	1	0	0.333333	FALSE	FALSE	FALSE	TRUE	TRUE	FALSE	TRUE	TRUE	FALSE	FALSE	TRUE	FALSE	TRUE	FALSE	TRUE	TRUE	TRUE
A13_L1_382382_idba_bin.78	0	0	0.875	0.230769	0.25	0.888889	0.6	0	0	0.428571	0.142857	0.6	0.636364	0	0	0	1	0	0	0	0	0.666667	0.666667	0	0	0	0	0	0	0.875	0	0	FALSE	FALSE	TRUE	TRUE	TRUE	TRUE	TRUE	TRUE	FALSE	FALSE	TRUE	FALSE	TRUE	TRUE	TRUE	FALSE	FALSE
A13_L1_382382_idba_bin.80	0	0	0.25	0.0769231	0	0.666667	0	0.0714286	0	0.571429	0.142857	0.3	0.727273	0	0	0	0	0	0.75	0	0	0.666667	0.666667	0	0	0	0	0	0	0.875	0	0	FALSE	FALSE	FALSE	FALSE	TRUE	FALSE	FALSE	TRUE	FALSE	TRUE	FALSE	FALSE	FALSE	FALSE	FALSE	TRUE	FALSE
A14_L2_383383_idba_bin.10	0	0	0.5	0.230769	0.25	1	0.2	0	0	0.571429	0.428571	0.6	0.727273	0	0	0.0909091	0	0	0.75	0	0	0.666667	0.666667	0	0	0	0	0	0	1	0	0.666667	FALSE	FALSE	TRUE	TRUE	TRUE	FALSE	TRUE	TRUE	FALSE	TRUE	TRUE	FALSE	TRUE	TRUE	TRUE	TRUE	TRUE
A14_L2_383383_idba_bin.110	0	0	0.5	0.230769	0.25	0.888889	0.2	0.0714286	0.125	0.571429	0.285714	0.6	0.545455	0	0	0.769231	0	0	0.75	0	0	0	0	0	0	0	0	0	0	0	0	0.666667	FALSE	TRUE	TRUE	TRUE	TRUE	FALSE	TRUE	TRUE	FALSE	TRUE	TRUE	FALSE	TRUE	FALSE	TRUE	TRUE	TRUE
A14_L2_383383_idba_bin.114	0	0	0.5	0.230769	0.25	1	0.2	0.0714286	0	0.285714	0.428571	0.5	0.454545	0	0	0	0	0	0.75	0	0	0.333333	0.333333	0	0	0	0	0	0	1	0	0.666667	FALSE	FALSE	FALSE	TRUE	TRUE	FALSE	FALSE	TRUE	FALSE	TRUE	FALSE	FALSE	FALSE	TRUE	FALSE	TRUE	FALSE
A14_L2_383383_idba_bin.117	0	0	0.5	0.153846	0	0.333333	0.4	0	0	0.142857	0.285714	0.2	0.454545	0	0	0	0	0	0.75	0	0	0	0	0	0	0	0	0	0	0	0	0	FALSE	FALSE	TRUE	FALSE	FALSE	FALSE	FALSE	TRUE	FALSE	FALSE	TRUE	FALSE	FALSE	FALSE	FALSE	TRUE	FALSE
A14_L2_383383_idba_bin.12	0	0	0.875	0.307692	0	0.888889	0.6	0	0	0.714286	0.428571	0.6	0.636364	0	0	0	0	0	0.5	0	0	0	0	0	0	0	0	0	0	1	0	0	FALSE	FALSE	TRUE	TRUE	TRUE	FALSE	TRUE	FALSE	FALSE	FALSE	TRUE	FALSE	FALSE	FALSE	TRUE	FALSE	FALSE
A14_L2_383383_idba_bin.120	0	0	0.5	0.153846	0.25	0.666667	0.4	0	0	0.428571	0.142857	0.5	0.545455	0	0	0.0909091	0	0	0.5	0	0	0	0	0	0	0	0	0	0	0	0	0.333333	FALSE	FALSE	TRUE	FALSE	TRUE	FALSE	TRUE	TRUE	FALSE	TRUE	TRUE	FALSE	TRUE	FALSE	TRUE	FALSE	FALSE
A14_L2_383383_idba_bin.125	0	0	0	0	0	0.666667	0	0	0	0.428571	0	0.1	0.636364	0	0	0	0	0	0	0	0	0	0	0	0	0	0	0	0	0	0	0	FALSE	FALSE	FALSE	FALSE	FALSE	FALSE	FALSE	FALSE	FALSE	FALSE	FALSE	FALSE	FALSE	FALSE	FALSE	FALSE	FALSE
A14_L2_383383_idba_bin.127	0	0	0.75	0.230769	0.25	0.888889	0.6	0	0	0.428571	0.285714	0.7	0.727273	0	0	0.692308	0	0	0.75	0	0	0.666667	0.666667	0	0	0	0	0	0	1	0	0	FALSE	FALSE	TRUE	TRUE	TRUE	TRUE	FALSE	TRUE	FALSE	TRUE	TRUE	FALSE	TRUE	TRUE	TRUE	TRUE	FALSE
A14_L2_383383_idba_bin.142	0	0	0.5	0.0769231	0.25	0.888889	0.4	0	0	0.571429	0.285714	0.5	0.636364	0	0	0.181818	0	0	0	0	0	0	0	0	0	0	0	0	0	0	0	0.888889	FALSE	FALSE	TRUE	FALSE	TRUE	FALSE	TRUE	FALSE	FALSE	TRUE	TRUE	FALSE	TRUE	FALSE	TRUE	FALSE	TRUE
A14_L2_383383_idba_bin.146	0	0	0	0	0	0.555556	0	0	0	0.285714	0	0.1	0.545455	0	0	0	0	0	0	0	0	0	0	0	0	0	0	0	0	0	0	0	FALSE	FALSE	FALSE	FALSE	FALSE	FALSE	FALSE	FALSE	FALSE	FALSE	FALSE	FALSE	FALSE	FALSE	FALSE	FALSE	FALSE
A14_L2_383383_idba_bin.156	0	0	0.125	0.0769231	0	1	0	0	0	0.571429	0.285714	0.3	0.636364	0	0	0.25	0	0	0	0	0	0	0	0	0	0	0	0	0	0.875	0	0	FALSE	FALSE	FALSE	FALSE	FALSE	FALSE	FALSE	TRUE	FALSE	FALSE	FALSE	FALSE	FALSE	TRUE	FALSE	FALSE	FALSE
A14_L2_383383_idba_bin.158	0	0	0.625	0.0769231	0.25	0.888889	0.4	0	0.125	0.571429	0.428571	0.6	0.636364	0	0	0.181818	0	0	0.25	0	0	0	0	0	0	0	0	0	0	0	0	0.777778	FALSE	FALSE	TRUE	FALSE	TRUE	FALSE	FALSE	TRUE	FALSE	FALSE	TRUE	FALSE	FALSE	TRUE	TRUE	FALSE	FALSE
A14_L2_383383_idba_bin.161	0	0	0.5	0.230769	0.25	0.444444	0.2	0	0	0.428571	0.285714	0.4	0.727273	0	0	0.615385	0	0	0.25	0	0	0	0	0	0	0	0	0	0	1	0	0.222222	FALSE	FALSE	TRUE	FALSE	TRUE	FALSE	TRUE	TRUE	FALSE	TRUE	FALSE	FALSE	TRUE	FALSE	TRUE	TRUE	FALSE
A14_L2_383383_idba_bin.162	0	0	0.375	0.230769	0	0.666667	0	0.142857	0	0.714286	0.428571	0.4	0.545455	0	0	0.0909091	0	0	0	0	0	0	0	0	0	0	0	0	0	0.875	0	0	FALSE	FALSE	FALSE	FALSE	FALSE	FALSE	FALSE	FALSE	FALSE	FALSE	FALSE	FALSE	FALSE	TRUE	FALSE	FALSE	FALSE
A14_L2_383383_idba_bin.167	0	0	0.25	0.153846	0	0.777778	0	0.142857	0	0.428571	0.285714	0.4	0.545455	0	0	0.769231	0	0	0.75	0	0	0.666667	0.666667	0	0	0	0	0	0	1	0	0.222222	FALSE	FALSE	FALSE	FALSE	FALSE	FALSE	FALSE	TRUE	FALSE	TRUE	FALSE	FALSE	FALSE	FALSE	FALSE	TRUE	FALSE
A14_L2_383383_idba_bin.17	0	0	0.625	0.153846	0.25	1	0.4	0.0714286	0	0.571429	0.428571	0.6	0.727273	0	0	0.0909091	0.25	0	0	0	0	0	0	0	0	0	0	0	0	0.875	0	0	FALSE	FALSE	TRUE	FALSE	TRUE	FALSE	TRUE	TRUE	FALSE	TRUE	TRUE	FALSE	TRUE	FALSE	TRUE	FALSE	TRUE
A14_L2_383383_idba_bin.170	0	0	0.5	0.230769	0.25	0.555556	0.2	0	0	0.285714	0.428571	0.4	0.545455	0	0	0.769231	0	0	0.75	0	0	0.666667	0.666667	0	0	0	0	0	0	1	0	0.333333	FALSE	FALSE	FALSE	FALSE	TRUE	FALSE	TRUE	TRUE	FALSE	FALSE	TRUE	FALSE	TRUE	FALSE	TRUE	TRUE	TRUE
A14_L2_383383_idba_bin.172	0	0	0	0	0	0.555556	0	0	0	0.571429	0.285714	0.2	0.454545	0	0	0	0	0	0	0	0	0	0	0	0	0	0	0	0	0	0	0	FALSE	FALSE	TRUE	FALSE	FALSE	FALSE	FALSE	TRUE	FALSE	FALSE	FALSE	FALSE	FALSE	FALSE	FALSE	FALSE	FALSE
A14_L2_383383_idba_bin.174	0	0	1	0.230769	0.5	1	0.6	0	0	0.857143	0.142857	0.6	0.727273	0	0	0	1	0	0	0	0	0.666667	0.666667	0	0	0	0	0	0	1	0	0	FALSE	FALSE	FALSE	FALSE	FALSE	FALSE	FALSE	FALSE	FALSE	FALSE	FALSE	FALSE	TRUE	TRUE	TRUE	FALSE	FALSE
A14_L2_383383_idba_bin.19	0	0	0.5	0.230769	0	0.888889	0.2	0.0714286	0	0.571429	0.285714	0.6	0.727273	0	0	0.769231	0	0	0.75	0	0	0.666667	0.666667	0	0	0	0	0	0	1	0	0	FALSE	FALSE	TRUE	TRUE	TRUE	FALSE	FALSE	TRUE	FALSE	TRUE	TRUE	FALSE	FALSE	TRUE	FALSE	TRUE	FALSE
A14_L2_383383_idba_bin.25	0	0	0.375	0.0769231	0.25	0.777778	0.4	0	0	0.428571	0.285714	0.4	0.545455	0	0	0.181818	0	0	0	0	0	0	0	0	0	0	0	0	0	0.625	0	0.666667	FALSE	FALSE	FALSE	TRUE	TRUE	FALSE	FALSE	TRUE	FALSE	TRUE	TRUE	TRUE	TRUE	FALSE	FALSE	TRUE	FALSE
A14_L2_383383_idba_bin.38	0	0	0.375	0.153846	0.25	1	0	0	0.125	0.714286	0.428571	0.5	0.636364	0	0	0.181818	0	0	0.25	0	0	0	0	0	0	0	0	0	0	0.875	0	0.888889	FALSE	FALSE	FALSE	FALSE	TRUE	FALSE	FALSE	TRUE	FALSE	FALSE	FALSE	FALSE	TRUE	FALSE	TRUE	FALSE	FALSE
A14_L2_383383_idba_bin.39	0	0	0.875	0.307692	0.25	0.666667	0.6	0	0	0.571429	0.285714	0.7	0.636364	0	0	0.928571	0	0	0.75	0	0	0.666667	0.666667	0	0	0	0	0	0	0.5	0	0	FALSE	FALSE	FALSE	FALSE	TRUE	FALSE	FALSE	FALSE	FALSE	TRUE	TRUE	FALSE	FALSE	FALSE	FALSE	FALSE	FALSE
A14_L2_383383_idba_bin.64	0	0	0.5	0.230769	0.5	1	0.2	0.0714286	0	0.857143	0.285714	0.6	0.636364	0	0	0.769231	0	0	0.75	0	0	0.666667	0.666667	0	0	0	0	0	0	1	0	0	FALSE	FALSE	FALSE	TRUE	TRUE	FALSE	TRUE	TRUE	FALSE	TRUE	TRUE	FALSE	FALSE	TRUE	FALSE	TRUE	TRUE
A14_L2_383383_idba_bin.70	0	0	0.5	0.230769	0	0.555556	0.2	0.0714286	0	0.428571	0.142857	0.4	0.636364	0	0	0.846154	0	0	0.5	0	0	0.666667	0.666667	0	0	0	0	0	0	0	0	0	FALSE	FALSE	TRUE	FALSE	TRUE	FALSE	TRUE	TRUE	FALSE	TRUE	FALSE	FALSE	TRUE	FALSE	FALSE	TRUE	FALSE
A14_L2_383383_idba_bin.73	0	0	0.5	0.0769231	0.25	0.777778	0.4	0	0	0.571429	0.428571	0.4	0.636364	0	0	0.181818	0	0	0	0	0	0	0	0	0	0	0	0	0	0.875	0	0	FALSE	FALSE	FALSE	TRUE	TRUE	FALSE	FALSE	FALSE	FALSE	FALSE	TRUE	FALSE	FALSE	FALSE	TRUE	FALSE	FALSE
A14_L2_383383_idba_bin.75	0	0	0.625	0.0769231	0	0.555556	0.4	0	0	0.571429	0.285714	0.6	0.545455	0	0	0	0	0	0	0	0	0	0	0	0	0	0	0	0	0.875	0	0	FALSE	FALSE	TRUE	FALSE	TRUE	FALSE	TRUE	TRUE	FALSE	FALSE	TRUE	FALSE	FALSE	FALSE	FALSE	FALSE	FALSE
A14_L2_383383_idba_bin.83	0	0	0.125	0	0	0.888889	0	0	0	0.571429	0.142857	0.3	0.636364	0	0	0.181818	0	0	0	0	0	0	0	0	0	0	0	0	0	1	0	0	FALSE	FALSE	FALSE	FALSE	FALSE	FALSE	FALSE	FALSE	FALSE	FALSE	FALSE	FALSE	FALSE	TRUE	FALSE	FALSE	FALSE
A14_L2_383383_idba_bin.91	0	0	0.5	0.0769231	0.25	0.777778	0.2	0	0	0.428571	0.285714	0.5	0.545455	0	0	0	0	0	0	0	0	0	0	0	0	0	0	0	0	0.875	0	0.777778	FALSE	FALSE	FALSE	TRUE	TRUE	FALSE	FALSE	TRUE	FALSE	TRUE	TRUE	FALSE	FALSE	FALSE	TRUE	FALSE	FALSE
A14_L2_383383_idba_bin.92	0	0	0.875	0.307692	0.25	0.888889	0.2	0	0.25	0.714286	0.285714	0.8	0.727273	0	0	0.0909091	0	0	0.25	0	0	0.666667	0.666667	0	0	0	0	0	0	1	0	0	FALSE	FALSE	FALSE	FALSE	FALSE	FALSE	FALSE	TRUE	FALSE	FALSE	FALSE	FALSE	FALSE	TRUE	FALSE	FALSE	FALSE
A14_L2_383383_idba_bin.95	0	0	0.5	0.153846	0.25	0.888889	0.4	0	0	0.571429	0.285714	0.5	0.636364	0	0	0.181818	0	0	0	0	0	0	0	0	0	0	0	0	0	0	0	0.888889	FALSE	FALSE	TRUE	FALSE	TRUE	FALSE	FALSE	FALSE	FALSE	TRUE	TRUE	FALSE	TRUE	FALSE	TRUE	FALSE	TRUE
A14_L2_383383_idba_bin.97	0	0	0.5	0.0769231	0.25	0.777778	0.4	0	0	0.428571	0.428571	0.5	0.363636	0	0	0	0	0	0	0	0	0	0	0	0	0	0	0	0	0.875	0	0.777778	FALSE	FALSE	FALSE	TRUE	TRUE	FALSE	FALSE	TRUE	FALSE	TRUE	TRUE	FALSE	FALSE	FALSE	FALSE	TRUE	FALSE
A14_L2_383383_idba_bin.99	0	0	0.5	0.0769231	0.25	0.888889	0.4	0	0	0.571429	0.285714	0.5	0.636364	0	0	0.181818	0	0	0	0	0	0	0	0	0	0	0	0	0	0	0	0.888889	FALSE	FALSE	FALSE	FALSE	TRUE	FALSE	FALSE	FALSE	FALSE	FALSE	FALSE	FALSE	TRUE	FALSE	TRUE	FALSE	TRUE
A15_L4_384384_idba_bin.102	0	0	0.5	0.153846	0.25	1	0.4	0	0	0.571429	0.142857	0.5	0.636364	0	0	0.181818	0	0	0	0	0	0	0	0	0	0	0	0	0	0	0	0.888889	FALSE	FALSE	FALSE	TRUE	TRUE	FALSE	FALSE	FALSE	FALSE	TRUE	FALSE	FALSE	TRUE	FALSE	TRUE	FALSE	TRUE
A15_L4_384384_idba_bin.104	0	0	0.375	0.0769231	0.5	0.777778	0.4	0	0	0.571429	0.428571	0.4	0.545455	0	0	0.0909091	0	0	0	0	0	0	0	0	0	0	0	0	0	0	0	0.666667	FALSE	FALSE	TRUE	TRUE	TRUE	FALSE	TRUE	FALSE	FALSE	TRUE	TRUE	FALSE	TRUE	TRUE	TRUE	FALSE	FALSE
A15_L4_384384_idba_bin.115	0	0	0.375	0.153846	0	0.555556	0	0.0714286	0	0.285714	0.142857	0.3	0.363636	0	0	0.846154	0	0	0.25	0	0	0.666667	0.666667	0	0	0	0	0	0	1	0	0	FALSE	FALSE	TRUE	FALSE	TRUE	FALSE	TRUE	TRUE	FALSE	TRUE	FALSE	FALSE	FALSE	FALSE	FALSE	TRUE	FALSE
A15_L4_384384_idba_bin.117	0	0	0.375	0.230769	0	0.666667	0.2	0	0	0.428571	0.428571	0.4	0.636364	0	0	0	0.75	0	0	0	0	0.666667	0.666667	0	0	0	0	0	0	1	0	0	FALSE	FALSE	TRUE	FALSE	FALSE	FALSE	FALSE	TRUE	FALSE	FALSE	TRUE	FALSE	FALSE	FALSE	FALSE	FALSE	FALSE
A15_L4_384384_idba_bin.118	0	0	0.5	0.230769	0	0.888889	0.2	0.0714286	0	0.571429	0.285714	0.6	0.636364	0	0	0	0	0	0.75	0	0	0	0	0	0	0	0	0	0	1	0	0	FALSE	FALSE	FALSE	FALSE	FALSE	FALSE	FALSE	TRUE	FALSE	FALSE	TRUE	FALSE	FALSE	FALSE	FALSE	TRUE	FALSE
A15_L4_384384_idba_bin.12	0	0	0.75	0.153846	0.25	0.666667	0.6	0	0	0.571429	0.285714	0.7	0.636364	0	0	0.181818	0	0	0.5	0	0	0	0	0	0	0	0	0	0	0	0	0.888889	FALSE	FALSE	FALSE	FALSE	TRUE	FALSE	FALSE	FALSE	FALSE	TRUE	TRUE	FALSE	FALSE	FALSE	FALSE	FALSE	FALSE
A15_L4_384384_idba_bin.127	0	0	0.25	0.153846	0	0.888889	0	0	0	0.571429	0.142857	0.4	0.636364	0	0	0.0909091	0	0	0	0	0	0	0	0	0	0	0	0	0	0.625	0	0	FALSE	FALSE	FALSE	FALSE	FALSE	FALSE	FALSE	TRUE	FALSE	FALSE	FALSE	FALSE	FALSE	FALSE	FALSE	FALSE	FALSE
A15_L4_384384_idba_bin.131	0	0	0.875	0.230769	0.25	0.888889	0.6	0.0714286	0.125	0.714286	0.428571	0.8	0.636364	0	0	0	0	0	0.75	0	0	0	0	0	0	0	0	0	0	0	0	0.666667	FALSE	FALSE	FALSE	TRUE	TRUE	FALSE	FALSE	TRUE	FALSE	TRUE	TRUE	TRUE	TRUE	FALSE	TRUE	TRUE	TRUE
A15_L4_384384_idba_bin.132	0	0	0.125	0.0769231	0	0.888889	0	0	0	0.571429	0	0.3	0.636364	0	0	0.0909091	0	0	0	0	0	0	0	0	0	0	0	0	0	0.875	0	0	FALSE	FALSE	FALSE	FALSE	FALSE	FALSE	FALSE	TRUE	FALSE	FALSE	FALSE	FALSE	FALSE	TRUE	FALSE	FALSE	FALSE
A15_L4_384384_idba_bin.139	0	0	0.5	0	0.25	0.666667	0.2	0	0	0.571429	0.428571	0.5	0.636364	0	0	0	0	0	0	0	0	0	0	0	0	0	0	0	0	0.875	0	0.666667	FALSE	FALSE	TRUE	FALSE	TRUE	FALSE	TRUE	TRUE	FALSE	TRUE	TRUE	FALSE	FALSE	FALSE	TRUE	FALSE	FALSE
A15_L4_384384_idba_bin.143	0	0	0.625	0.0769231	0	0.555556	0.4	0	0	0.571429	0.285714	0.6	0.545455	0	0	0	0	0	0	0	0	0	0	0	0	0	0	0	0	0.875	0	0	FALSE	FALSE	TRUE	TRUE	TRUE	FALSE	TRUE	TRUE	FALSE	FALSE	TRUE	FALSE	FALSE	TRUE	TRUE	FALSE	FALSE
A15_L4_384384_idba_bin.145	0	0	0.5	0	0.25	0.666667	0.2	0	0	0.571429	0.428571	0.5	0.636364	0	0	0	0	0	0	0	0	0	0	0	0	0	0	0	0	0.875	0	0.888889	FALSE	FALSE	TRUE	FALSE	TRUE	FALSE	TRUE	TRUE	FALSE	TRUE	TRUE	FALSE	FALSE	FALSE	TRUE	FALSE	FALSE
A15_L4_384384_idba_bin.151	0	0	0.5	0.0769231	0.5	0.777778	0.4	0	0	0.857143	0.428571	0.5	0.636364	0	0	0.272727	0	0	0.75	0	0	0	0	0	0	0	0	0	0	0	0	0.666667	FALSE	TRUE	TRUE	TRUE	TRUE	FALSE	TRUE	FALSE	FALSE	TRUE	TRUE	FALSE	TRUE	TRUE	TRUE	TRUE	TRUE
A15_L4_384384_idba_bin.155	0	0	0.5	0	0.25	0.555556	0.2	0	0	0.428571	0.428571	0.5	0.636364	0	0	0	0	0	0	0	0	0	0	0	0	0	0	0	0	0.875	0	0.888889	FALSE	FALSE	TRUE	FALSE	TRUE	FALSE	TRUE	TRUE	FALSE	TRUE	TRUE	FALSE	FALSE	FALSE	TRUE	FALSE	FALSE
A15_L4_384384_idba_bin.158	0	0	0.25	0.0769231	0.25	0.666667	0	0	0	0.428571	0.428571	0.3	0.454545	0	0	0	0	0	0	0	0	0	0	0	0	0	0	0	0	0.875	0	0	FALSE	FALSE	FALSE	TRUE	TRUE	FALSE	FALSE	TRUE	FALSE	TRUE	FALSE	FALSE	TRUE	FALSE	TRUE	FALSE	FALSE
A15_L4_384384_idba_bin.162	0	0	0.625	0.0769231	0.25	0.777778	0.4	0	0.125	0.571429	0.428571	0.6	0.636364	0	0	0.181818	0	0	0.25	0	0	0	0	0	0	0	0	0	0	0	0	0.777778	FALSE	FALSE	TRUE	FALSE	TRUE	FALSE	FALSE	TRUE	FALSE	FALSE	TRUE	FALSE	FALSE	TRUE	TRUE	FALSE	FALSE
A15_L4_384384_idba_bin.169	0	0	0.5	0.230769	0	0.777778	0.2	0.0714286	0.125	0.571429	0.428571	0.5	0.454545	0	0	0.272727	0	0	0	0	0	0	0	0	0	0	0	0	0	0.625	0	0.555556	FALSE	FALSE	FALSE	FALSE	TRUE	FALSE	FALSE	FALSE	FALSE	FALSE	FALSE	FALSE	FALSE	TRUE	FALSE	FALSE	FALSE
A15_L4_384384_idba_bin.174	0	0	0.5	0.0769231	0.25	1	0.4	0	0.125	0.428571	0.142857	0.5	0.545455	0	0	0.181818	0	0	0	0	0	0	0	0	0	0	0	0	0	0	0	0.888889	FALSE	FALSE	TRUE	FALSE	TRUE	FALSE	FALSE	FALSE	FALSE	FALSE	TRUE	FALSE	TRUE	FALSE	TRUE	FALSE	TRUE
A15_L4_384384_idba_bin.177	0	0	0.5	0.153846	0.25	0.777778	0.2	0.0714286	0	0.571429	0.285714	0.6	0.636364	0	0	0	0	0	0	0	0	0	0	0	0	0	0	0	0	0	0	0.888889	FALSE	FALSE	FALSE	FALSE	TRUE	FALSE	FALSE	FALSE	FALSE	TRUE	FALSE	FALSE	TRUE	FALSE	TRUE	FALSE	FALSE
A15_L4_384384_idba_bin.178	0	0	0.375	0.0769231	0.25	0.555556	0.4	0	0	0.428571	0.285714	0.4	0.545455	0	0	0.181818	0	0	0	0	0	0	0	0	0	0	0	0	0	0	0	0.333333	FALSE	FALSE	TRUE	TRUE	TRUE	FALSE	TRUE	TRUE	FALSE	TRUE	TRUE	FALSE	TRUE	FALSE	TRUE	FALSE	FALSE
A15_L4_384384_idba_bin.180	0	0	0.5	0.0769231	0.25	0.888889	0.4	0	0	0.571429	0.142857	0.5	0.636364	0	0	0	0	0	0	0	0	0	0	0	0	0	0	0	0	0.875	0	0.777778	FALSE	FALSE	TRUE	TRUE	TRUE	FALSE	TRUE	FALSE	FALSE	TRUE	TRUE	FALSE	TRUE	FALSE	TRUE	FALSE	FALSE
A15_L4_384384_idba_bin.185	0	0	0	0	0	0.666667	0	0	0	0.428571	0.285714	0.2	0.363636	0	0	0	0	0	0	0	0	0	0	0	0	0	0	0	0	1	0	0	FALSE	FALSE	FALSE	FALSE	FALSE	FALSE	FALSE	FALSE	FALSE	FALSE	FALSE	FALSE	FALSE	FALSE	FALSE	FALSE	FALSE
A15_L4_384384_idba_bin.189	0	0	0.125	0.0769231	0	0.888889	0	0	0	0.428571	0.142857	0.2	0.636364	0	0	0.0833333	0	0	0	0	0	0	0	0	0	0	0	0	0	0.875	0	0	FALSE	FALSE	FALSE	FALSE	FALSE	FALSE	FALSE	FALSE	FALSE	FALSE	FALSE	FALSE	FALSE	TRUE	FALSE	FALSE	FALSE
A15_L4_384384_idba_bin.2	0	0	0.5	0.0769231	0.25	1	0.4	0	0	0.428571	0.428571	0.5	0.454545	0	0	0.181818	0	0	0	0	0	0	0	0	0	0	0	0	0	0.875	0	0	FALSE	FALSE	FALSE	FALSE	TRUE	FALSE	FALSE	TRUE	FALSE	TRUE	TRUE	FALSE	FALSE	FALSE	TRUE	FALSE	FALSE
A15_L4_384384_idba_bin.22	0	0	0.5	0.0769231	0	0.777778	0.4	0	0	0.428571	0.285714	0.5	0.545455	0	0	0.181818	0	0	0	0	0	0	0	0	0	0	0	0	0	0.625	0	0.666667	FALSE	FALSE	FALSE	FALSE	TRUE	FALSE	FALSE	TRUE	FALSE	TRUE	TRUE	FALSE	TRUE	FALSE	FALSE	FALSE	FALSE
A15_L4_384384_idba_bin.27	0	0	0.5	0.230769	0	0.888889	0.2	0.0714286	0	0.571429	0.428571	0.6	0.727273	0	0	0.769231	0	0	0.75	0	0	0.666667	0.666667	0	0	0	0	0	0	1	0	0	FALSE	FALSE	FALSE	FALSE	TRUE	FALSE	FALSE	TRUE	FALSE	TRUE	FALSE	FALSE	FALSE	TRUE	FALSE	TRUE	FALSE
A15_L4_384384_idba_bin.30	0	0	0.75	0.230769	0	0.666667	0.6	0	0	0.571429	0.142857	0.6	0.545455	0	0	1	0	0	0.75	0	0	0	0	0	0	0	0	0	0	0.375	0	0	FALSE	TRUE	TRUE	TRUE	TRUE	FALSE	TRUE	TRUE	FALSE	TRUE	TRUE	FALSE	TRUE	TRUE	TRUE	TRUE	TRUE
A15_L4_384384_idba_bin.34	0	0	0.5	0.230769	0	0.888889	0.2	0.0714286	0	0.428571	0.285714	0.6	0.636364	0	0	0.769231	0	0	0.75	0	0	0.666667	0.666667	0	0	0	0	0	0	1	0	0	FALSE	FALSE	FALSE	FALSE	FALSE	FALSE	FALSE	TRUE	FALSE	FALSE	FALSE	FALSE	FALSE	FALSE	FALSE	TRUE	FALSE
A15_L4_384384_idba_bin.42	0	0	0.625	0.153846	0	0.555556	0.4	0	0.125	0.428571	0.428571	0.5	0.454545	0	0	0	0	0	0.25	0	0	0	0	0	0	0	0	0	0	0.875	0	0.888889	FALSE	FALSE	FALSE	TRUE	TRUE	FALSE	FALSE	TRUE	FALSE	FALSE	FALSE	FALSE	FALSE	TRUE	TRUE	FALSE	TRUE
A15_L4_384384_idba_bin.44	0	0	0.5	0.230769	0.25	0.333333	0.2	0	0	0.428571	0.142857	0.3	0.636364	0	0	0	0	0	0.75	0	0	0	0	0	0	0	0	0	0	1	0	0.222222	FALSE	FALSE	TRUE	TRUE	TRUE	FALSE	FALSE	TRUE	FALSE	TRUE	TRUE	FALSE	FALSE	FALSE	FALSE	TRUE	FALSE
A15_L4_384384_idba_bin.61	0	0	0.5	0.0769231	0.25	0.555556	0.2	0	0	0.571429	0.285714	0.5	0.545455	0	0	0	0	0	0	0	0	0	0	0	0	0	0	0	0	0.875	0	0.888889	FALSE	FALSE	FALSE	FALSE	TRUE	FALSE	FALSE	FALSE	FALSE	FALSE	FALSE	FALSE	FALSE	FALSE	FALSE	FALSE	FALSE
A15_L4_384384_idba_bin.7	0	0.5	0.25	0	0.25	0.777778	0	0	0	0.428571	0.428571	0.2	0.636364	0	0	0.166667	0	0	0	0	0	0	0	0	0	0	0	0	0	1	0	0	FALSE	FALSE	FALSE	FALSE	FALSE	FALSE	FALSE	TRUE	FALSE	FALSE	FALSE	FALSE	FALSE	TRUE	FALSE	FALSE	FALSE
A15_L4_384384_idba_bin.77	0	0	0.5	0.230769	0.25	0.888889	0.2	0.0714286	0.125	0.714286	0.285714	0.6	0.636364	0	0	0	0	0	0.75	0	0	0	0	0	0	0	0	0	0	0	0	0.666667	FALSE	FALSE	TRUE	TRUE	TRUE	FALSE	TRUE	TRUE	FALSE	TRUE	TRUE	FALSE	TRUE	FALSE	TRUE	TRUE	TRUE
A15_L4_384384_idba_bin.78	0	0	0.25	0.0769231	0	1	0.4	0.0714286	0	0.714286	0.142857	0.2	0.727273	0	0	0	0	0	0	0	0	0	0	0	0	0	0	0	0	1	0	0	FALSE	FALSE	FALSE	TRUE	TRUE	TRUE	FALSE	TRUE	FALSE	FALSE	FALSE	FALSE	FALSE	FALSE	FALSE	FALSE	FALSE
A15_L4_384384_idba_bin.79	0	0	0.5	0	0	0.666667	0.4	0	0	0.428571	0.428571	0.4	0.545455	0	0	0	0	0	0	0	0	0	0	0	0	0	0	0	0	0	0	0.444444	FALSE	FALSE	TRUE	FALSE	TRUE	FALSE	TRUE	TRUE	FALSE	TRUE	TRUE	FALSE	TRUE	FALSE	TRUE	FALSE	FALSE
A15_L4_384384_idba_bin.8	0	0	0.5	0.0769231	0.25	0.777778	0.4	0	0	0.571429	0.142857	0.5	0.636364	0	0	0.181818	0	0	0	0	0	0	0	0	0	0	0	0	0	0	0	0.888889	FALSE	FALSE	FALSE	FALSE	TRUE	FALSE	FALSE	FALSE	FALSE	TRUE	FALSE	FALSE	TRUE	FALSE	TRUE	FALSE	TRUE
A15_L4_384384_idba_bin.84	0	0	0.125	0.0769231	0	0.666667	0	0	0	0.571429	0	0.2	0.636364	0	0	0.181818	0	0	0	0	0	0	0	0	0	0	0	0	0	0.625	0	0	FALSE	FALSE	FALSE	FALSE	FALSE	FALSE	FALSE	TRUE	FALSE	FALSE	FALSE	FALSE	FALSE	FALSE	FALSE	FALSE	FALSE
A15_L4_384384_idba_bin.89	0	0	0.625	0.0769231	0.25	0.666667	0.2	0	0	0.571429	0.428571	0.6	0.636364	0	0	0	0	0	0	0	0	0	0	0	0	0	0	0	0	0	0	0.888889	FALSE	FALSE	TRUE	TRUE	TRUE	FALSE	TRUE	TRUE	FALSE	TRUE	TRUE	FALSE	TRUE	TRUE	TRUE	FALSE	FALSE
A15_L4_384384_idba_bin.90	0	0	0.625	0.0769231	0	0.666667	0.4	0	0.125	0.714286	0.285714	0.5	0.636364	0	0	0	0	0	0.25	0	0	0	0	0	0	0	0	0	0	0	0	0.666667	FALSE	FALSE	FALSE	TRUE	TRUE	FALSE	FALSE	TRUE	FALSE	TRUE	TRUE	FALSE	FALSE	FALSE	TRUE	FALSE	TRUE
A15_L4_384384_idba_bin.91	0	0	0.875	0.307692	0.25	0.666667	0.6	0	0	0.428571	0.285714	0.8	0.727273	0	0	0.928571	0	0	0.75	0	0	0.666667	0.666667	0	0	0	0	0	0	0.5	0	0	FALSE	FALSE	FALSE	FALSE	TRUE	FALSE	FALSE	FALSE	FALSE	TRUE	TRUE	FALSE	FALSE	FALSE	FALSE	FALSE	FALSE
A15_L4_384384_idba_bin.92	0	0	0.5	0.230769	0.25	0.888889	0.2	0.0714286	0.125	0.571429	0.285714	0.6	0.636364	0	0	0.769231	0	0	0.75	0	0	0	0	0	0	0	0	0	0	0	0	0.666667	FALSE	TRUE	TRUE	TRUE	TRUE	FALSE	TRUE	TRUE	FALSE	TRUE	TRUE	FALSE	TRUE	FALSE	TRUE	TRUE	TRUE
A15_L4_384384_idba_bin.95	0	0.5	0.375	0	0	0.777778	0.4	0	0.125	0.571429	0.571429	0.3	0.545455	0	0	0	0	0	0	0	0	0	0	0	0	0	0	0	0	0.625	0	0	FALSE	FALSE	TRUE	FALSE	TRUE	FALSE	TRUE	FALSE	FALSE	FALSE	TRUE	FALSE	FALSE	TRUE	FALSE	FALSE	FALSE
A16_L4_385385_idba_bin.10	0	0	0	0	0	0.888889	0	0	0	0.428571	0.285714	0	0.545455	0	0	0	0	0	0	0	0	0	0	0	0	0	0	0	0	0.875	0	0	FALSE	FALSE	FALSE	FALSE	FALSE	FALSE	FALSE	FALSE	FALSE	FALSE	FALSE	FALSE	FALSE	FALSE	FALSE	FALSE	FALSE
A16_L4_385385_idba_bin.105	0	0	0.5	0.230769	0.25	0.888889	0.2	0.0714286	0.125	0.571429	0.285714	0.6	0.636364	0	0	0	0	0	0.75	0	0	0	0	0	0	0	0	0	0	0	0	0.666667	FALSE	FALSE	TRUE	TRUE	TRUE	TRUE	TRUE	TRUE	FALSE	TRUE	TRUE	FALSE	TRUE	FALSE	TRUE	TRUE	TRUE
A16_L4_385385_idba_bin.108	0	0	0.625	0.153846	0.25	1	0.4	0.0714286	0	0.571429	0.428571	0.6	0.727273	0	0	0.0909091	0.25	0	0	0	0	0	0	0	0	0	0	0	0	0.875	0	0	FALSE	FALSE	FALSE	FALSE	TRUE	FALSE	FALSE	TRUE	FALSE	TRUE	FALSE	FALSE	TRUE	FALSE	TRUE	FALSE	TRUE
A16_L4_385385_idba_bin.122	0	0	0.5	0.230769	0.25	0.444444	0.2	0	0	0.285714	0.428571	0.4	0.545455	0	0	0.769231	0	0	0.75	0	0	0.666667	0.666667	0	0	0	0	0	0	0.875	0	0.333333	FALSE	TRUE	FALSE	TRUE	TRUE	FALSE	TRUE	TRUE	FALSE	FALSE	TRUE	FALSE	TRUE	FALSE	TRUE	TRUE	TRUE
A16_L4_385385_idba_bin.124	0	0	0.375	0	0.25	0.444444	0	0	0	0.571429	0.428571	0.4	0.636364	0	0	0	0	0	0	0	0	0	0	0	0	0	0	0	0	0.875	0	0.888889	FALSE	FALSE	TRUE	FALSE	TRUE	FALSE	TRUE	TRUE	FALSE	TRUE	TRUE	FALSE	FALSE	FALSE	TRUE	FALSE	FALSE
A16_L4_385385_idba_bin.127	0	0	0.5	0	0	0.555556	0.4	0	0	0.428571	0.285714	0.5	0.272727	0	0	0	0	0	0	0	0	0	0	0	0	0	0	0	0	0	0	0.888889	FALSE	FALSE	FALSE	FALSE	TRUE	FALSE	FALSE	FALSE	FALSE	FALSE	FALSE	FALSE	FALSE	FALSE	FALSE	FALSE	FALSE
A16_L4_385385_idba_bin.132	0	0	0.5	0.0769231	0.25	0.555556	0.4	0	0	0.428571	0.285714	0.3	0.272727	0	0	0	0	0	0	0	0	0	0	0	0	0	0	0	0	0.875	0	0	FALSE	FALSE	TRUE	FALSE	TRUE	FALSE	TRUE	TRUE	FALSE	FALSE	TRUE	FALSE	FALSE	TRUE	FALSE	FALSE	FALSE
A16_L4_385385_idba_bin.14	0	0	0.5	0.307692	0.25	0.666667	0.2	0.214286	0	0.571429	0.285714	0.6	0.454545	0	0	0.272727	0	0	0.25	0	0	0	0	0	0	0	0	0	0	0	0	1	FALSE	FALSE	FALSE	FALSE	FALSE	FALSE	FALSE	FALSE	FALSE	FALSE	TRUE	FALSE	FALSE	TRUE	FALSE	TRUE	FALSE
A16_L4_385385_idba_bin.141	0	0	0.375	0.0769231	0	0.888889	0.2	0.0714286	0	0.571429	0.285714	0.4	0.636364	0	0	0.272727	0	0	0	0	0	0	0	0	0	0	0	0	0	0.75	0	0.555556	FALSE	FALSE	FALSE	FALSE	FALSE	FALSE	FALSE	FALSE	FALSE	FALSE	FALSE	FALSE	FALSE	FALSE	FALSE	FALSE	FALSE
A16_L4_385385_idba_bin.42	0	0	0.5	0.230769	0	0.888889	0.2	0.0714286	0	0.571429	0.285714	0.6	0.636364	0	0	0	0	0	0.75	0	0	0	0	0	0	0	0	0	0	1	0	0	FALSE	FALSE	FALSE	FALSE	FALSE	FALSE	FALSE	TRUE	FALSE	FALSE	TRUE	FALSE	FALSE	FALSE	FALSE	TRUE	FALSE
A16_L4_385385_idba_bin.43	0	0	0.5	0.230769	0.25	0.888889	0.2	0.0714286	0	0.571429	0.285714	0.6	0.636364	0	0	0	0	0	0.75	0	0	0	0	0	0	0	0	0	0	0	0	0.666667	FALSE	FALSE	FALSE	TRUE	TRUE	FALSE	FALSE	TRUE	FALSE	TRUE	TRUE	FALSE	TRUE	FALSE	TRUE	TRUE	FALSE
A16_L4_385385_idba_bin.48	0	0	0.625	0.0769231	0.25	0.777778	0.4	0	0	0.428571	0.285714	0.6	0.636364	0	0	0	0	0	0	0	0	0	0	0	0	0	0	0	0	0.875	0	0	FALSE	FALSE	FALSE	FALSE	TRUE	FALSE	TRUE	FALSE	FALSE	TRUE	TRUE	FALSE	FALSE	TRUE	FALSE	FALSE	FALSE
A16_L4_385385_idba_bin.5	0	0	0.5	0	0.25	0.666667	0.2	0	0	0.571429	0.285714	0.5	0.636364	0	0	0	0	0	0	0	0	0	0	0	0	0	0	0	0	0.875	0	0.888889	FALSE	FALSE	TRUE	FALSE	TRUE	FALSE	TRUE	TRUE	FALSE	TRUE	TRUE	FALSE	TRUE	FALSE	TRUE	FALSE	FALSE
A16_L4_385385_idba_bin.51	0	0	0.5	0.230769	0	0.888889	0.2	0.0714286	0	0.714286	0.285714	0.6	0.727273	0	0	0.769231	0	0	0.75	0	0	0.666667	0.666667	0	0	0	0	0	0	1	0	0	FALSE	FALSE	TRUE	TRUE	TRUE	TRUE	TRUE	TRUE	FALSE	TRUE	TRUE	FALSE	TRUE	FALSE	TRUE	TRUE	TRUE
A16_L4_385385_idba_bin.54	0	0	0.5	0.230769	0.25	0.666667	0.2	0	0	0.285714	0.428571	0.4	0.727273	0	0	0.769231	0	0	0.75	0	0	0	0	0	0	0	0	0	0	0	0	0.222222	FALSE	TRUE	TRUE	FALSE	TRUE	TRUE	TRUE	TRUE	FALSE	FALSE	TRUE	FALSE	TRUE	FALSE	TRUE	TRUE	TRUE
A16_L4_385385_idba_bin.59	0	0	0.625	0.0769231	0.25	0.666667	0.2	0	0	0.428571	0.142857	0.6	0.545455	0	0	0.181818	0	0	0.5	0	0	0	0	0	0	0	0	0	0	0	0	0.888889	FALSE	FALSE	FALSE	FALSE	TRUE	FALSE	FALSE	FALSE	FALSE	TRUE	TRUE	FALSE	FALSE	FALSE	FALSE	TRUE	FALSE
A16_L4_385385_idba_bin.60	0	0	0.625	0.0769231	0.25	0.777778	0.4	0	0.125	0.571429	0.428571	0.6	0.636364	0	0	0.181818	0	0	0.25	0	0	0	0	0	0	0	0	0	0	0	0	0.777778	FALSE	FALSE	TRUE	FALSE	TRUE	FALSE	FALSE	TRUE	FALSE	FALSE	TRUE	FALSE	FALSE	TRUE	FALSE	FALSE	FALSE
A16_L4_385385_idba_bin.64	0	0	0.625	0	0	0.777778	0.4	0	0.125	0.714286	0.428571	0.6	0.727273	0	0	0	0.25	0	0	0	0	0	0	0	0	0	0	0	0	1	0	0	FALSE	FALSE	FALSE	TRUE	TRUE	FALSE	FALSE	TRUE	FALSE	TRUE	FALSE	FALSE	FALSE	FALSE	TRUE	FALSE	FALSE
A16_L4_385385_idba_bin.68	0	0	0.5	0.230769	0	0.777778	0.2	0.0714286	0	0.285714	0.285714	0.6	0.545455	0	0	0.769231	0	0	0.75	0	0	0.666667	0.666667	0	0	0	0	0	0	1	0	0	FALSE	FALSE	TRUE	TRUE	TRUE	FALSE	FALSE	TRUE	FALSE	TRUE	TRUE	FALSE	TRUE	TRUE	FALSE	TRUE	TRUE
A16_L4_385385_idba_bin.74	0	0	0.625	0.153846	0	0.666667	0.2	0.0714286	0	0.571429	0.285714	0.6	0.636364	0	0	0.181818	0	0	0	0	0	0	0	0	0	0	0	0	0	0.625	0	0.888889	FALSE	FALSE	FALSE	FALSE	TRUE	FALSE	FALSE	FALSE	FALSE	FALSE	FALSE	FALSE	FALSE	FALSE	FALSE	FALSE	FALSE
A16_L4_385385_idba_bin.75	0	0	0.5	0.384615	0	0.555556	0.2	0.0714286	0.75	0.142857	0	0.5	0.272727	0	0	0	0	0	0	0	0	0	0	0	0	0	0	0	0	0	0	1	FALSE	FALSE	FALSE	FALSE	FALSE	FALSE	FALSE	FALSE	FALSE	FALSE	FALSE	FALSE	FALSE	FALSE	FALSE	FALSE	FALSE
A16_L4_385385_idba_bin.78	0	0	0.625	0.0769231	0	0.777778	0.4	0	0	0.571429	0.285714	0.6	0.636364	0	0	0	0	0	0	0	0	0	0	0	0	0	0	0	0	0	0	0.888889	FALSE	FALSE	FALSE	FALSE	TRUE	FALSE	FALSE	FALSE	FALSE	FALSE	FALSE	FALSE	FALSE	TRUE	FALSE	FALSE	FALSE
A16_L4_385385_idba_bin.79	0	0	0.5	0.0769231	0.25	0.666667	0.4	0	0	0.571429	0.428571	0.5	0.636364	0	0	0	0	0	0	0	0	0	0	0	0	0	0	0	0	0	0	0.888889	FALSE	FALSE	FALSE	FALSE	TRUE	FALSE	TRUE	TRUE	FALSE	TRUE	TRUE	FALSE	TRUE	TRUE	TRUE	FALSE	FALSE
A16_L4_385385_idba_bin.81	0	0	0.5	0.153846	0	1	0.4	0.0714286	0	0.714286	0.285714	0.4	0.636364	0	0	0.0909091	0	0	0	0	0	0	0	0	0	0	0	0	0	0	0	0.777778	FALSE	FALSE	FALSE	FALSE	FALSE	FALSE	FALSE	TRUE	FALSE	TRUE	FALSE	FALSE	FALSE	TRUE	FALSE	FALSE	FALSE
A16_L4_385385_idba_bin.83	0	0	0.5	0.230769	0	0.888889	0.2	0.0714286	0.125	0.571429	0.142857	0.6	0.636364	0	0	0	0	0	0.75	0	0	0	0	0	0	0	0	0	0	0	0	0.666667	FALSE	FALSE	FALSE	FALSE	TRUE	FALSE	FALSE	TRUE	FALSE	FALSE	TRUE	FALSE	FALSE	FALSE	TRUE	TRUE	FALSE
A16_L4_385385_idba_bin.97	0	0	0	0	0	0.888889	0	0	0	0.428571	0.285714	0.2	0.545455	0	0	0	0	0	0	0	0	0	0	0	0	0	0	0	0	1	0	0	FALSE	FALSE	FALSE	FALSE	TRUE	FALSE	FALSE	FALSE	FALSE	FALSE	FALSE	FALSE	FALSE	TRUE	FALSE	FALSE	FALSE
A17_L4_386386_idba_bin.102	0	0	0.5	0.230769	0.25	1	0.2	0.0714286	0.125	0.714286	0.285714	0.6	0.636364	0	0	0.769231	0	0	0.75	0	0	0.666667	0.666667	0	0	0	0	0	0	0	0	0.666667	FALSE	FALSE	TRUE	TRUE	TRUE	FALSE	TRUE	TRUE	FALSE	TRUE	TRUE	FALSE	TRUE	FALSE	TRUE	TRUE	TRUE
A17_L4_386386_idba_bin.111	0	0	0.375	0.0769231	0	0.666667	0.2	0	0	0.285714	0.285714	0.3	0.545455	0	0	0	0	0	0	0	0	0	0	0	0	0	0	0	0	0.875	0	0.222222	FALSE	FALSE	FALSE	TRUE	TRUE	FALSE	FALSE	TRUE	FALSE	FALSE	TRUE	FALSE	FALSE	FALSE	TRUE	TRUE	FALSE
A17_L4_386386_idba_bin.123	0	0	0.5	0.230769	0.25	0.555556	0.2	0	0	0.428571	0.285714	0.3	0.636364	0	0	0	0	0	0.75	0	0	0	0	0	0	0	0	0	0	1	0	0.222222	FALSE	FALSE	TRUE	TRUE	TRUE	FALSE	FALSE	TRUE	FALSE	TRUE	TRUE	FALSE	FALSE	FALSE	FALSE	TRUE	FALSE
A17_L4_386386_idba_bin.124	0	0	0.375	0.0769231	0.25	0.666667	0.4	0	0	0.571429	0.428571	0.4	0.636364	0	0	0.0909091	0	0	0	0	0	0	0	0	0	0	0	0	0	0.875	0	0	FALSE	FALSE	FALSE	TRUE	TRUE	FALSE	FALSE	FALSE	FALSE	FALSE	TRUE	FALSE	TRUE	FALSE	TRUE	FALSE	FALSE
A17_L4_386386_idba_bin.132	0	0	0.5	0	0.25	0.666667	0.2	0	0	0.571429	0.428571	0.5	0.636364	0	0	0	0	0	0	0	0	0	0	0	0	0	0	0	0	0.75	0	0.888889	FALSE	FALSE	TRUE	FALSE	TRUE	FALSE	TRUE	TRUE	FALSE	TRUE	TRUE	FALSE	FALSE	FALSE	TRUE	FALSE	FALSE
A17_L4_386386_idba_bin.134	0	0	0.375	0.153846	0	0.888889	0	0.0714286	0	0.571429	0.285714	0.5	0.636364	0	0	0	0	0	0.75	0	0	0	0	0	0	0	0	0	0	0.875	0	0	FALSE	FALSE	FALSE	FALSE	FALSE	FALSE	FALSE	TRUE	FALSE	FALSE	TRUE	FALSE	FALSE	FALSE	FALSE	TRUE	FALSE
A17_L4_386386_idba_bin.136	0	0	0.5	0.0769231	0.25	0.666667	0.4	0	0	0.285714	0.285714	0.5	0.545455	0	0	0.181818	0	0	0	0	0	0	0	0	0	0	0	0	0	0.625	0	0.666667	FALSE	FALSE	FALSE	TRUE	TRUE	FALSE	FALSE	TRUE	FALSE	TRUE	TRUE	FALSE	TRUE	FALSE	FALSE	TRUE	FALSE
A17_L4_386386_idba_bin.142	0	0	0.5	0.0769231	0	0.777778	0.4	0	0	0.285714	0.428571	0.5	0.636364	0	0	0	0	0	0	0	0	0	0	0	0	0	0	0	0	0.75	0	0	FALSE	FALSE	TRUE	TRUE	TRUE	FALSE	TRUE	TRUE	FALSE	FALSE	TRUE	FALSE	FALSE	FALSE	TRUE	FALSE	FALSE
A17_L4_386386_idba_bin.15	0	0	0.625	0.0769231	0.25	0.666667	0.4	0	0.125	0.571429	0.285714	0.5	0.636364	0	0	0.0909091	0	0	0.25	0	0	0	0	0	0	0	0	0	0	0	0	0.777778	FALSE	FALSE	TRUE	FALSE	TRUE	FALSE	TRUE	TRUE	FALSE	FALSE	TRUE	FALSE	TRUE	TRUE	TRUE	FALSE	FALSE
A17_L4_386386_idba_bin.151	0	0	0.875	0.307692	0	0.888889	0.2	0	0.125	0.571429	0.428571	0.8	0.727273	0	0	0.0909091	0	0	0.25	0	0	0.666667	0.666667	0	0	0	0	0	0	1	0	0	FALSE	FALSE	FALSE	FALSE	FALSE	FALSE	FALSE	TRUE	FALSE	FALSE	FALSE	FALSE	FALSE	TRUE	FALSE	FALSE	FALSE
A17_L4_386386_idba_bin.154	0	0	0.375	0.153846	0	0.333333	0.2	0.0714286	0	0.428571	0.285714	0.2	0.363636	0	0	0	0	0	0.75	0	0	0	0	0	0	0	0	0	0	0	0	0	FALSE	FALSE	TRUE	FALSE	FALSE	FALSE	FALSE	TRUE	FALSE	FALSE	TRUE	FALSE	FALSE	FALSE	FALSE	TRUE	FALSE
A17_L4_386386_idba_bin.17	0	0	0.875	0.307692	0.75	0.777778	0.6	0	0	0.857143	0.285714	0.8	0.636364	0	0	0.928571	0	0	0.75	0	0	0.666667	0.666667	0	0	0	0	0	0	0.625	0	0	FALSE	TRUE	TRUE	TRUE	TRUE	TRUE	TRUE	FALSE	FALSE	TRUE	FALSE	FALSE	TRUE	FALSE	TRUE	TRUE	FALSE
A17_L4_386386_idba_bin.23	0	0	0.375	0.153846	0	0.555556	0	0.0714286	0	0.285714	0.142857	0.3	0.454545	0	0	0.769231	0	0	0.75	0	0	0.666667	0.666667	0	0	0	0	0	0	1	0	0.111111	FALSE	FALSE	TRUE	FALSE	TRUE	FALSE	TRUE	TRUE	FALSE	TRUE	FALSE	FALSE	TRUE	FALSE	FALSE	TRUE	FALSE
A17_L4_386386_idba_bin.24	0	0	0.5	0.0769231	0	0.888889	0.4	0	0	0.571429	0.428571	0.5	0.727273	0	0	0	0	0	0	0	0	0	0	0	0	0	0	0	0	0.875	0	0	FALSE	FALSE	FALSE	TRUE	TRUE	FALSE	FALSE	TRUE	FALSE	FALSE	FALSE	FALSE	FALSE	FALSE	FALSE	FALSE	FALSE
A17_L4_386386_idba_bin.26	0	0	0.5	0.230769	0.25	0.888889	0.2	0.0714286	0.125	0.571429	0.285714	0.6	0.636364	0	0	0.769231	0	0	0.75	0	0	0	0	0	0	0	0	0	0	0	0	0.666667	FALSE	TRUE	TRUE	TRUE	TRUE	FALSE	TRUE	TRUE	FALSE	TRUE	TRUE	FALSE	TRUE	FALSE	TRUE	TRUE	TRUE
A17_L4_386386_idba_bin.44	0	0	0.375	0.0769231	0.25	0.777778	0.4	0	0	0.571429	0.428571	0.4	0.545455	0	0	0	0	0	0	0	0	0	0	0	0	0	0	0	0	0.875	0	0.777778	FALSE	FALSE	FALSE	TRUE	TRUE	FALSE	FALSE	TRUE	FALSE	TRUE	TRUE	FALSE	FALSE	FALSE	TRUE	FALSE	FALSE
A17_L4_386386_idba_bin.45	0	0	0.5	0.230769	0	1	0.2	0.0714286	0	0.571429	0.285714	0.6	0.727273	0	0	0.769231	0	0	0.75	0	0	0.666667	0.666667	0	0	0	0	0	0	1	0	0	FALSE	FALSE	TRUE	FALSE	TRUE	TRUE	TRUE	TRUE	FALSE	TRUE	TRUE	FALSE	TRUE	TRUE	TRUE	TRUE	FALSE
A17_L4_386386_idba_bin.49	0	0	0	0	0	0.444444	0	0	0	0.428571	0.285714	0.2	0.454545	0	0	0	0	0	0	0	0	0	0	0	0	0	0	0	0	0	0	0	FALSE	FALSE	FALSE	FALSE	FALSE	FALSE	FALSE	FALSE	FALSE	FALSE	FALSE	FALSE	FALSE	TRUE	FALSE	FALSE	FALSE
A17_L4_386386_idba_bin.53	0	0	0.75	0.230769	0.25	1	0.2	0	0.25	0.571429	0.571429	0.6	0.636364	0	0	0.0909091	0	0	0	0	0	0.666667	0.666667	0	0	0	0	0	0	0.625	0	0	FALSE	FALSE	FALSE	FALSE	FALSE	FALSE	FALSE	FALSE	FALSE	FALSE	FALSE	FALSE	FALSE	TRUE	FALSE	TRUE	FALSE
A17_L4_386386_idba_bin.74	0	0	0.625	0.0769231	0.25	0.666667	0.4	0	0	0.428571	0.285714	0.6	0.636364	0	0	0.181818	0	0	0.5	0	0	0	0	0	0	0	0	0	0	0	0	0.888889	FALSE	FALSE	FALSE	FALSE	TRUE	FALSE	FALSE	TRUE	FALSE	TRUE	TRUE	FALSE	FALSE	FALSE	FALSE	TRUE	FALSE
A17_L4_386386_idba_bin.83	0	0	0.75	0.153846	0.5	0.888889	0.6	0	0	0.571429	0.142857	0.4	0.636364	0	0	0	1	0	0	0	0	0.666667	0.666667	0	0	0	0	0	0	1	0	0	FALSE	FALSE	TRUE	TRUE	TRUE	TRUE	TRUE	TRUE	FALSE	FALSE	FALSE	FALSE	TRUE	TRUE	TRUE	FALSE	FALSE
A18_L2_319319_idba_bin.24	0	0	0.5	0.0769231	0.25	1	0.4	0.0714286	0	0.714286	0.571429	0.5	0.727273	0	0	0.272727	0	0	0	0	0	0	0	0	0	0	0	0	0	0.875	0	0.888889	FALSE	FALSE	TRUE	FALSE	TRUE	FALSE	TRUE	TRUE	FALSE	FALSE	TRUE	FALSE	TRUE	TRUE	TRUE	FALSE	FALSE
A18_L2_319319_idba_bin.27	0	0	0.5	0	0	1	0.2	0	0	0.714286	0.285714	0.4	0.727273	0	0	0.0909091	0	0	0	0	0	0	0	0	0	0	0	0	0	0.875	0	1	FALSE	FALSE	FALSE	FALSE	FALSE	FALSE	FALSE	TRUE	FALSE	FALSE	FALSE	FALSE	FALSE	TRUE	FALSE	FALSE	FALSE
A18_L2_319319_idba_bin.28	0	0	0.5	0.230769	0.25	1	0.2	0.0714286	0.125	0.857143	0.428571	0.5	0.727273	0	0	0.769231	0	0	0.75	0	0	0.666667	0.666667	0	0	0	0	0	0	1	0	0.666667	FALSE	FALSE	FALSE	FALSE	TRUE	FALSE	FALSE	TRUE	FALSE	TRUE	FALSE	FALSE	FALSE	TRUE	FALSE	TRUE	FALSE
A18_L2_319319_idba_bin.32	0	0	0.25	0.153846	0.25	1	0	0.0714286	0	0.571429	0.428571	0.3	0.727273	0	0	0.272727	0	0	0	0	0	0	0	0	0	0	0	0	0	1	0	0.888889	FALSE	FALSE	FALSE	FALSE	FALSE	FALSE	TRUE	TRUE	FALSE	FALSE	FALSE	FALSE	FALSE	TRUE	FALSE	FALSE	FALSE
A18_L2_319319_idba_bin.44	0	0	0.125	0	0.5	0.666667	0	0	0	0.428571	0.428571	0.2	0.363636	0	0	0.0909091	0.25	0	0	0	0	0	0	0	0	0	0	0	0	0.625	0	0.888889	FALSE	FALSE	FALSE	FALSE	TRUE	FALSE	FALSE	TRUE	FALSE	FALSE	FALSE	FALSE	FALSE	FALSE	FALSE	FALSE	FALSE
A18_L2_319319_idba_bin.46	0	0	1	0.538462	1	1	1	0.0714286	0	0.857143	0.285714	0.8	0.818182	0	0	0.923077	1	0	1	0	0	1	1	0	0	0.0666667	0	1	0	1	0	0	FALSE	FALSE	TRUE	FALSE	TRUE	FALSE	FALSE	TRUE	FALSE	FALSE	TRUE	FALSE	TRUE	TRUE	FALSE	FALSE	FALSE
A18_L2_319319_idba_bin.48	0	0	0.375	0.307692	0	0.666667	0.2	0	0	0.428571	0.142857	0.5	0.545455	0	0	0	0.75	0	0	0	0	0.666667	0.666667	0	0	0	0	0	0	0.75	0	0	FALSE	FALSE	FALSE	FALSE	FALSE	FALSE	FALSE	FALSE	FALSE	FALSE	FALSE	FALSE	FALSE	FALSE	FALSE	FALSE	FALSE
A18_L2_319319_idba_bin.57	0	0	1	0.230769	0	0.777778	0.6	0	0	0.714286	0.285714	0.9	0.727273	0	0	1	0.75	0	0.75	0.3	1	0.666667	0.666667	1	0	0	0	0	0	1	0	0	FALSE	FALSE	FALSE	FALSE	FALSE	FALSE	FALSE	FALSE	FALSE	FALSE	FALSE	FALSE	FALSE	TRUE	FALSE	FALSE	FALSE
A18_L2_319319_idba_bin.6	0	0	0.5	0.230769	0	0.888889	0.2	0.0714286	0.125	0.714286	0.285714	0.6	0.727273	0	0	0.769231	0	0	0.75	0	0	0.666667	0.666667	0	0	0	0	0	0	1	0	0.666667	FALSE	FALSE	FALSE	FALSE	TRUE	FALSE	FALSE	TRUE	FALSE	TRUE	FALSE	FALSE	FALSE	FALSE	FALSE	TRUE	FALSE
A18_L2_319319_idba_bin.60	0	0	0.5	0.230769	0.25	0.666667	0.2	0	0	0.285714	0.428571	0.6	0.454545	0	0	0.769231	0	0	0.75	0	0	0.666667	0.666667	0	0	0	0	0	0	0	0	0	FALSE	FALSE	TRUE	TRUE	TRUE	FALSE	FALSE	TRUE	FALSE	TRUE	FALSE	FALSE	TRUE	FALSE	TRUE	TRUE	FALSE
A18_L2_319319_idba_bin.62	0	0	0.625	0.153846	0.25	0.888889	0.2	0	0.125	0.714286	0.285714	0.6	0.727273	0	0	0.0909091	0	0	0	0	0	0.666667	0.666667	0	0	0	0	0	0	1	0	0	FALSE	FALSE	FALSE	FALSE	FALSE	FALSE	FALSE	TRUE	FALSE	FALSE	FALSE	FALSE	FALSE	TRUE	FALSE	TRUE	FALSE
A19_L1_387387_idba_bin.109	0	0	0.875	0.307692	0.25	1	0.6	0	0	0.571429	0.142857	0.6	0.636364	0	0	0	1	0	0	0	0	0.666667	0.666667	0	0	0	0	0	0	1	0	0	FALSE	FALSE	TRUE	TRUE	TRUE	TRUE	TRUE	TRUE	FALSE	FALSE	TRUE	FALSE	TRUE	TRUE	TRUE	FALSE	FALSE
A19_L1_387387_idba_bin.113	0	0	0	0	0.25	1	0	0	0	0.571429	0.142857	0.1	0.727273	0	0	0	0	0	0	0	0	0	0	0	0	0	0	0	0	0.875	0	0	FALSE	FALSE	FALSE	TRUE	FALSE	FALSE	FALSE	FALSE	FALSE	FALSE	FALSE	FALSE	TRUE	FALSE	TRUE	FALSE	FALSE
A19_L1_387387_idba_bin.12	0	0	0.375	0.0769231	0.25	0.444444	0.4	0	0	0.428571	0.285714	0.4	0.272727	0	0	0.181818	0	0	0	0	0	0	0	0	0	0	0	0	0	0	0	0.888889	FALSE	FALSE	FALSE	TRUE	TRUE	FALSE	TRUE	TRUE	FALSE	TRUE	TRUE	FALSE	TRUE	FALSE	TRUE	FALSE	FALSE
A19_L1_387387_idba_bin.139	0	0	0.5	0.230769	0.25	0.888889	0.2	0	0	0.571429	0.428571	0.6	0.727273	0	0	0.0909091	0	0	0.75	0	0	0.666667	0.666667	0	0	0	0	0	0	0.5	0	0.666667	FALSE	FALSE	TRUE	TRUE	TRUE	FALSE	TRUE	TRUE	FALSE	TRUE	TRUE	FALSE	TRUE	TRUE	TRUE	TRUE	TRUE
A19_L1_387387_idba_bin.19	0	0	0	0	0	0.777778	0	0	0	0.571429	0.285714	0.2	0.636364	0	0	0	0	0	0	0	0	0	0	0	0	0	0	0	0	0	0	0	FALSE	FALSE	TRUE	FALSE	FALSE	FALSE	FALSE	TRUE	FALSE	FALSE	FALSE	FALSE	FALSE	TRUE	FALSE	FALSE	FALSE
A19_L1_387387_idba_bin.34	0	0	0.25	0.0769231	0.25	0.444444	0.2	0	0	0.571429	0.428571	0.3	0.545455	0	0	0.272727	0	0	0	0	0	0	0	0	0	0	0	0	0	1	0	0	FALSE	FALSE	FALSE	TRUE	TRUE	FALSE	FALSE	TRUE	FALSE	TRUE	TRUE	FALSE	TRUE	FALSE	TRUE	FALSE	FALSE
A19_L1_387387_idba_bin.43	0	0	0.5	0.230769	0.25	0.888889	0.2	0.0714286	0	0.428571	0.285714	0.6	0.636364	0	0	0.769231	0	0	0.75	0	0	0.666667	0.666667	0	0	0	0	0	0	1	0	0.666667	FALSE	FALSE	TRUE	TRUE	TRUE	FALSE	TRUE	TRUE	FALSE	TRUE	TRUE	FALSE	TRUE	TRUE	TRUE	TRUE	TRUE
A19_L1_387387_idba_bin.50	0	0	0.5	0.0769231	0.25	0.888889	0.4	0	0	0.571429	0.428571	0.5	0.636364	0	0	0.181818	0	0	0	0	0	0	0	0	0	0	0	0	0	0.875	0	0.777778	FALSE	FALSE	FALSE	TRUE	TRUE	FALSE	FALSE	TRUE	FALSE	FALSE	FALSE	FALSE	FALSE	FALSE	TRUE	FALSE	FALSE
A19_L1_387387_idba_bin.57	0	0	0.5	0.230769	0.25	0.555556	0.2	0	0	0.428571	0.428571	0.4	0.727273	0	0	0.769231	0	0	0.75	0	0	0	0	0	0	0	0	0	0	1	0	0.222222	FALSE	FALSE	TRUE	FALSE	TRUE	FALSE	TRUE	TRUE	FALSE	TRUE	TRUE	FALSE	TRUE	FALSE	TRUE	TRUE	TRUE
A19_L1_387387_idba_bin.68	0	0	0.5	0.0769231	0.25	0.777778	0.4	0	0	0.428571	0.428571	0.5	0.454545	0	0	0	0	0	0	0	0	0	0	0	0	0	0	0	0	0.875	0	0.666667	FALSE	FALSE	FALSE	TRUE	TRUE	FALSE	FALSE	TRUE	FALSE	TRUE	TRUE	FALSE	FALSE	FALSE	FALSE	TRUE	FALSE
A19_L1_387387_idba_bin.69	0	0	0	0	0	1	0	0	0	0.428571	0.285714	0.2	0.636364	0	0	0	0	0	0	0	0	0	0	0	0	0	0	0	0	1	0	0	FALSE	FALSE	FALSE	TRUE	TRUE	FALSE	FALSE	FALSE	FALSE	FALSE	TRUE	FALSE	FALSE	FALSE	FALSE	FALSE	TRUE
A19_L1_387387_idba_bin.72	0	0	1	0.538462	1	0.888889	1	0.0714286	0	0.857143	0.285714	0.8	0.818182	0	0	0.846154	1	0	1	0	0	1	1	0	0	0	0	0.5	0	1	0	0	FALSE	FALSE	TRUE	FALSE	TRUE	FALSE	FALSE	TRUE	FALSE	FALSE	TRUE	FALSE	TRUE	TRUE	TRUE	TRUE	FALSE
A19_L1_387387_idba_bin.8	0	0	0.875	0.384615	0.75	0.888889	0.6	0.214286	0	0.857143	0.285714	0.7	0.727273	0	0	0.181818	0	0	0.75	0	0	0.666667	0.666667	0	0	0	0	0	0	1	0	0	FALSE	FALSE	FALSE	TRUE	TRUE	FALSE	FALSE	TRUE	FALSE	FALSE	FALSE	FALSE	FALSE	TRUE	FALSE	FALSE	FALSE
A19_L1_387387_idba_bin.84	0	0	0.375	0.307692	0	0.666667	0.2	0	0	0.571429	0.285714	0.5	0.636364	0	0	0	0.75	0	0	0	0	0.666667	0.666667	0	0	0	0	0	0	0.75	0	0	FALSE	FALSE	TRUE	FALSE	FALSE	FALSE	FALSE	TRUE	FALSE	TRUE	TRUE	FALSE	FALSE	FALSE	FALSE	FALSE	FALSE
A19_L1_387387_idba_bin.89	0	0	0.5	0.230769	0	1	0.2	0.0714286	0	0.571429	0.142857	0.5	0.727273	0	0	0.769231	0	0	0.75	0	0	0.666667	0.666667	0	0	0	0	0	0	1	0	0	FALSE	FALSE	TRUE	FALSE	TRUE	TRUE	TRUE	TRUE	FALSE	TRUE	TRUE	FALSE	TRUE	TRUE	TRUE	TRUE	TRUE
A19_L1_387387_idba_bin.9	0	0	0.125	0.0769231	0.25	0.555556	0.2	0	0	0.571429	0.285714	0.1	0.545455	0	0	0.181818	0	0	0	0	0	0	0	0	0	0	0	0	0	1	0	0	FALSE	FALSE	TRUE	TRUE	TRUE	FALSE	TRUE	TRUE	FALSE	TRUE	TRUE	FALSE	TRUE	FALSE	TRUE	FALSE	FALSE
A19_L1_387387_idba_bin.97	0	0	0.75	0.307692	0.5	0.777778	0.6	0	0	0.571429	0.142857	0.5	0.545455	0	0	0	0	0	0	0	0	0.333333	0.333333	0	0	0	0	0	0	1	0	0	FALSE	FALSE	FALSE	FALSE	FALSE	FALSE	FALSE	TRUE	FALSE	FALSE	FALSE	FALSE	TRUE	TRUE	TRUE	FALSE	FALSE
A1_L3_371371_idba_bin.10	0	0	0.5	0.230769	0	0.888889	0.2	0.0714286	0	0.571429	0.285714	0.6	0.545455	0	0	0	0	0	0.75	0	0	0	0	0	0	0	0	0	0	1	0	0	FALSE	FALSE	FALSE	FALSE	FALSE	FALSE	FALSE	TRUE	FALSE	FALSE	TRUE	FALSE	FALSE	FALSE	FALSE	TRUE	FALSE
A1_L3_371371_idba_bin.103	0	0	1	0.307692	0.5	0.888889	0.6	0	0	0.428571	0.142857	0.7	0.636364	0	0	0	1	0	0	0	0	0.666667	0.666667	0	0	0	0	0	0	0.875	0	0	FALSE	FALSE	TRUE	TRUE	TRUE	TRUE	TRUE	TRUE	FALSE	FALSE	TRUE	FALSE	TRUE	TRUE	FALSE	FALSE	FALSE
A1_L3_371371_idba_bin.115	0	0	0.5	0.0769231	0	0.888889	0.4	0	0.125	0.428571	0.428571	0.5	0.545455	0	0	0	0	0	0	0	0	0	0	0	0	0	0	0	0	0.875	0	0.888889	FALSE	FALSE	FALSE	TRUE	TRUE	FALSE	FALSE	TRUE	FALSE	TRUE	TRUE	TRUE	FALSE	TRUE	FALSE	FALSE	FALSE
A1_L3_371371_idba_bin.117	0	0	0	0	0	0.888889	0	0	0	0.428571	0.285714	0.2	0.545455	0	0	0	0	0	0	0	0	0	0	0	0	0	0	0	0	1	0	0	FALSE	FALSE	FALSE	FALSE	TRUE	FALSE	FALSE	FALSE	FALSE	FALSE	FALSE	FALSE	FALSE	FALSE	TRUE	FALSE	FALSE
A1_L3_371371_idba_bin.124	0	0	0.125	0.0769231	0	0.888889	0	0	0	0.285714	0.142857	0.2	0.545455	0	0	0.166667	0	0	0	0	0	0	0	0	0	0	0	0	0	0.75	0	0	FALSE	FALSE	FALSE	FALSE	FALSE	FALSE	FALSE	FALSE	FALSE	FALSE	FALSE	FALSE	FALSE	TRUE	FALSE	FALSE	FALSE
A1_L3_371371_idba_bin.134	0	0	0.875	0.230769	0.25	0.888889	0.6	0	0	0.571429	0.285714	0.8	0.727273	0	0	0.692308	0	0	0.75	0	0	0.666667	0.666667	0	0	0	0	0	0	1	0	0	FALSE	FALSE	TRUE	TRUE	TRUE	TRUE	FALSE	TRUE	FALSE	TRUE	TRUE	FALSE	TRUE	TRUE	TRUE	TRUE	FALSE
A1_L3_371371_idba_bin.142	0	0	0.5	0.230769	0.25	1	0.2	0.0714286	0.125	0.714286	0.285714	0.6	0.636364	0	0	0.769231	0	0	0.75	0	0	0.666667	0.666667	0	0	0	0	0	0	0	0	0.666667	FALSE	FALSE	FALSE	FALSE	TRUE	FALSE	FALSE	TRUE	FALSE	TRUE	FALSE	FALSE	FALSE	FALSE	TRUE	TRUE	FALSE
A1_L3_371371_idba_bin.143	0	0	0	0	0.25	0.777778	0	0	0	0.714286	0.285714	0.2	0.636364	0	0	0.181818	0	0	0	0	0	0	0	0	0	0	0	0	0	0	0	0	FALSE	FALSE	TRUE	TRUE	TRUE	FALSE	TRUE	FALSE	FALSE	FALSE	TRUE	FALSE	FALSE	FALSE	TRUE	FALSE	FALSE
A1_L3_371371_idba_bin.152	0	0	0	0	0	0.777778	0	0	0	0.571429	0.285714	0.2	0.545455	0	0	0	0	0	0	0	0	0	0	0	0	0	0	0	0	0.625	0	0	FALSE	FALSE	FALSE	FALSE	TRUE	FALSE	FALSE	FALSE	FALSE	FALSE	TRUE	FALSE	TRUE	FALSE	TRUE	FALSE	FALSE
A1_L3_371371_idba_bin.16	0	0	0.125	0.0769231	0	1	0	0	0	0.571429	0.285714	0.3	0.636364	0	0	0.166667	0	0	0	0	0	0	0	0	0	0	0	0	0	1	0	0	FALSE	FALSE	FALSE	FALSE	FALSE	FALSE	FALSE	TRUE	FALSE	FALSE	FALSE	FALSE	FALSE	TRUE	FALSE	FALSE	FALSE
A1_L3_371371_idba_bin.3	0	0	0.5	0.230769	0.25	1	0.2	0	0	0.571429	0.428571	0.6	0.727273	0	0	0.0909091	0	0	0.75	0	0	0.666667	0.666667	0	0	0	0	0	0	1	0	0.666667	FALSE	FALSE	TRUE	TRUE	TRUE	FALSE	TRUE	TRUE	FALSE	TRUE	TRUE	FALSE	TRUE	TRUE	TRUE	TRUE	TRUE
A1_L3_371371_idba_bin.35	0	0	0.375	0.153846	0.25	0.888889	0.2	0.0714286	0	0.571429	0.428571	0.5	0.636364	0	0	0.769231	0	0	0.75	0	0	0	0	0	0	0	0	0	0	1	0	0.666667	FALSE	FALSE	TRUE	TRUE	TRUE	FALSE	FALSE	TRUE	FALSE	TRUE	TRUE	FALSE	TRUE	TRUE	TRUE	TRUE	TRUE
A1_L3_371371_idba_bin.36	0	0	0.625	0	0	0.666667	0.4	0	0	0.571429	0.285714	0.6	0.636364	0	0	0	0	0	0	0	0	0	0	0	0	0	0	0	0	0	0	0.888889	FALSE	FALSE	FALSE	FALSE	TRUE	FALSE	FALSE	FALSE	FALSE	FALSE	FALSE	FALSE	FALSE	FALSE	FALSE	FALSE	FALSE
A1_L3_371371_idba_bin.4	0	0	0.375	0.0769231	0.25	0.777778	0.2	0	0	0.428571	0.428571	0.4	0.636364	0	0	0	0	0	0	0	0	0	0	0	0	0	0	0	0	0	0	0.888889	FALSE	FALSE	FALSE	TRUE	TRUE	FALSE	FALSE	TRUE	FALSE	TRUE	TRUE	FALSE	FALSE	FALSE	TRUE	FALSE	FALSE
A1_L3_371371_idba_bin.46	0	0	0.5	0.230769	0.25	0.444444	0.2	0	0	0.428571	0.142857	0.3	0.636364	0	0	0	0	0	0.75	0	0	0	0	0	0	0	0	0	0	1	0	0.222222	FALSE	FALSE	TRUE	TRUE	TRUE	FALSE	TRUE	TRUE	FALSE	TRUE	TRUE	FALSE	FALSE	FALSE	FALSE	TRUE	FALSE
A1_L3_371371_idba_bin.51	0	0	0.375	0.153846	0	1	0.4	0.0714286	0	0.714286	0.428571	0.4	0.636364	0	0	0.272727	0	0	0	0	0	0	0	0	0	0	0	0	0	1	0	0	FALSE	FALSE	FALSE	FALSE	TRUE	FALSE	FALSE	FALSE	FALSE	FALSE	FALSE	FALSE	FALSE	TRUE	FALSE	FALSE	FALSE
A1_L3_371371_idba_bin.54	0	0	0.375	0.0769231	0.25	0.444444	0.2	0	0.125	0.428571	0.428571	0.4	0.545455	0	0	0.0909091	0	0	0.25	0	0	0	0	0	0	0	0	0	0	0	0	0.666667	FALSE	FALSE	TRUE	TRUE	TRUE	FALSE	TRUE	TRUE	FALSE	TRUE	TRUE	FALSE	TRUE	FALSE	TRUE	TRUE	FALSE
A1_L3_371371_idba_bin.56	0	0	0.125	0	0.25	0.888889	0	0	0	0.571429	0.142857	0.2	0.545455	0	0	0	0	0	0	0	0	0	0	0	0	0	0	0	0	1	0	0	FALSE	FALSE	FALSE	FALSE	FALSE	FALSE	FALSE	TRUE	FALSE	FALSE	FALSE	FALSE	FALSE	TRUE	FALSE	FALSE	FALSE
A1_L3_371371_idba_bin.59	0	0	0.625	0.0769231	0.25	0.888889	0.4	0	0.125	0.571429	0.428571	0.5	0.636364	0	0	0.0909091	0	0	0.25	0	0	0	0	0	0	0	0	0	0	0	0	0.777778	FALSE	FALSE	FALSE	FALSE	FALSE	FALSE	FALSE	TRUE	FALSE	TRUE	FALSE	FALSE	FALSE	TRUE	TRUE	FALSE	FALSE
A1_L3_371371_idba_bin.63	0	0	0.5	0.230769	0	0.777778	0.2	0.0714286	0	0.571429	0.142857	0.6	0.636364	0	0	0.769231	0	0	0.75	0	0	0.666667	0.666667	0	0	0	0	0	0	1	0	0	FALSE	FALSE	FALSE	FALSE	TRUE	FALSE	FALSE	TRUE	FALSE	TRUE	TRUE	FALSE	FALSE	TRUE	FALSE	TRUE	TRUE
A1_L3_371371_idba_bin.69	0	0	0.625	0.153846	0.25	1	0.2	0	0.25	0.714286	0.428571	0.6	0.727273	0	0	0.0909091	0	0	0	0	0	0.666667	0.666667	0	0	0	0	0	0	1	0	0	FALSE	FALSE	FALSE	FALSE	FALSE	FALSE	FALSE	TRUE	FALSE	FALSE	FALSE	FALSE	FALSE	TRUE	FALSE	TRUE	FALSE
A1_L3_371371_idba_bin.7	0	0	0.375	0.0769231	0.25	0.777778	0.4	0	0	0.428571	0.285714	0.4	0.454545	0	0	0.181818	0	0	0	0	0	0	0	0	0	0	0	0	0	0	0	0.888889	FALSE	FALSE	FALSE	TRUE	TRUE	FALSE	FALSE	TRUE	FALSE	TRUE	TRUE	FALSE	FALSE	FALSE	TRUE	FALSE	FALSE
A1_L3_371371_idba_bin.71	0	0	0	0	0	0.888889	0	0	0	0.571429	0.142857	0.2	0.545455	0	0	0	0	0	0	0	0	0	0	0	0	0	0	0	0	0	0	0.888889	FALSE	FALSE	FALSE	TRUE	TRUE	FALSE	FALSE	FALSE	FALSE	FALSE	FALSE	FALSE	FALSE	FALSE	FALSE	FALSE	FALSE
A1_L3_371371_idba_bin.73	0	0	0.875	0.153846	0.25	0.666667	0.6	0	0	0.285714	0.285714	0.8	0.545455	0	0	0.181818	0	0	0.5	0	0	0	0	0	0	0	0	0	0	0	0	0.888889	FALSE	FALSE	FALSE	FALSE	TRUE	FALSE	FALSE	TRUE	FALSE	TRUE	TRUE	FALSE	FALSE	FALSE	FALSE	FALSE	FALSE
A1_L3_371371_idba_bin.82	0	0	0.375	0.307692	0	0.777778	0.2	0	0	0.571429	0.285714	0.5	0.636364	0	0	0	0.75	0	0	0	0	0.666667	0.666667	0	0	0	0	0	0	0.75	0	0	FALSE	FALSE	TRUE	FALSE	TRUE	FALSE	FALSE	TRUE	FALSE	FALSE	TRUE	FALSE	TRUE	FALSE	FALSE	FALSE	FALSE
A1_L3_371371_idba_bin.90	0	0	0.5	0.230769	0.5	1	0.2	0.0714286	0	0.857143	0.285714	0.6	0.636364	0	0	0.769231	0	0	0.75	0	0	0.666667	0.666667	0	0	0	0	0	0	1	0	0	FALSE	FALSE	TRUE	TRUE	TRUE	FALSE	TRUE	TRUE	FALSE	TRUE	TRUE	FALSE	TRUE	TRUE	TRUE	TRUE	TRUE
A1_L3_371371_idba_bin.93	0	0	0	0	0	0.666667	0	0	0	0.428571	0	0.1	0.636364	0	0	0	0	0	0	0	0	0	0	0	0	0	0	0	0	0	0	0	FALSE	FALSE	FALSE	FALSE	FALSE	FALSE	FALSE	FALSE	FALSE	FALSE	FALSE	FALSE	FALSE	FALSE	FALSE	FALSE	FALSE
A20_L1_388388_idba_bin.111	0	0	0.5	0.0769231	0	0.888889	0.4	0.0714286	0	0.571429	0.285714	0.4	0.636364	0	0	0.272727	0	0	0	0	0	0	0	0	0	0	0	0	0	0.75	0	0.555556	FALSE	FALSE	FALSE	FALSE	FALSE	FALSE	FALSE	FALSE	FALSE	FALSE	FALSE	FALSE	FALSE	FALSE	FALSE	FALSE	FALSE
A20_L1_388388_idba_bin.115	0	0	0.375	0.230769	0	0.555556	0.2	0	0	0.428571	0.428571	0.3	0.727273	0	0	0.769231	0	0	0.75	0	0	0.666667	0.666667	0	0	0	0	0	0	1	0	0.222222	FALSE	TRUE	TRUE	FALSE	TRUE	FALSE	TRUE	TRUE	FALSE	TRUE	TRUE	FALSE	TRUE	FALSE	TRUE	TRUE	TRUE
A20_L1_388388_idba_bin.118	0	0	0.875	0.307692	0.25	0.888889	0.2	0	0.25	0.571429	0.428571	0.8	0.727273	0	0	0.0909091	0	0	0.25	0	0	0.666667	0.666667	0	0	0	0	0	0	1	0	0	FALSE	FALSE	FALSE	FALSE	FALSE	FALSE	FALSE	TRUE	FALSE	FALSE	FALSE	FALSE	FALSE	TRUE	FALSE	TRUE	FALSE
A20_L1_388388_idba_bin.123	0	0	0.5	0.230769	0	0.888889	0.2	0.0714286	0	0.571429	0.285714	0.5	0.545455	0	0	0	0	0	0.75	0	0	0	0	0	0	0	0	0	0	1	0	0	FALSE	FALSE	FALSE	FALSE	FALSE	FALSE	FALSE	TRUE	FALSE	FALSE	TRUE	FALSE	FALSE	FALSE	FALSE	TRUE	FALSE
A20_L1_388388_idba_bin.125	0	0	0.5	0.0769231	0.25	0.666667	0.4	0	0	0.571429	0.285714	0.5	0.636364	0	0	0	0	0	0	0	0	0	0	0	0	0	0	0	0	0.875	0	0	FALSE	FALSE	TRUE	FALSE	TRUE	FALSE	TRUE	TRUE	FALSE	FALSE	TRUE	FALSE	FALSE	TRUE	FALSE	FALSE	FALSE
A20_L1_388388_idba_bin.133	0	0	0.5	0.230769	0	0.333333	0.2	0	0	0.428571	0.142857	0.3	0.636364	0	0	0	0	0	0.75	0	0	0	0	0	0	0	0	0	0	0.75	0	0	FALSE	FALSE	FALSE	FALSE	TRUE	FALSE	FALSE	TRUE	FALSE	FALSE	FALSE	FALSE	TRUE	FALSE	FALSE	TRUE	FALSE
A20_L1_388388_idba_bin.36	0	0	0.375	0.0769231	0	0.777778	0.4	0	0	0.571429	0.428571	0.3	0.545455	0	0	0.181818	0	0	0	0	0	0	0	0	0	0	0	0	0	0.875	0	0.666667	FALSE	FALSE	FALSE	TRUE	TRUE	FALSE	FALSE	TRUE	FALSE	TRUE	TRUE	FALSE	FALSE	FALSE	FALSE	FALSE	FALSE
A20_L1_388388_idba_bin.45	0	0	0	0	0	0.555556	0	0	0	0.285714	0.142857	0.1	0.363636	0	0	0	0	0	0	0	0	0	0	0	0	0	0	0	0	0	0	0	FALSE	FALSE	FALSE	FALSE	FALSE	FALSE	FALSE	TRUE	FALSE	FALSE	FALSE	FALSE	FALSE	FALSE	FALSE	FALSE	FALSE
A20_L1_388388_idba_bin.49	0	0	0.5	0.230769	0	0.777778	0.2	0.0714286	0	0.571429	0.142857	0.6	0.727273	0	0	0	0	0	0.75	0	0	0	0	0	0	0	0	0	0	0	0	0.666667	FALSE	FALSE	FALSE	FALSE	FALSE	FALSE	FALSE	TRUE	FALSE	TRUE	FALSE	FALSE	FALSE	FALSE	FALSE	TRUE	FALSE
A20_L1_388388_idba_bin.50	0	0	0.375	0.153846	0	0.555556	0.2	0	0	0.428571	0.142857	0.3	0.363636	0	0	0	0	0	0.75	0	0	0	0	0	0	0	0	0	0	1	0	0	FALSE	FALSE	FALSE	FALSE	FALSE	FALSE	FALSE	TRUE	FALSE	FALSE	FALSE	FALSE	FALSE	FALSE	FALSE	FALSE	FALSE
A20_L1_388388_idba_bin.52	0	0.5	0.25	0	0.25	0.777778	0	0	0	0.285714	0.285714	0.2	0.272727	0	0	0.363636	0	0	0	0	0	0	0	0	0	0	0	0	0	0.625	0	0	FALSE	FALSE	FALSE	FALSE	FALSE	FALSE	FALSE	TRUE	FALSE	FALSE	FALSE	FALSE	FALSE	TRUE	FALSE	FALSE	FALSE
A20_L1_388388_idba_bin.56	0	0	0.5	0.230769	0.25	0.888889	0.2	0	0	0.571429	0.428571	0.6	0.727273	0	0	0	0	0	0.75	0	0	0.666667	0.666667	0	0	0	0	0	0	1	0	0.666667	FALSE	TRUE	FALSE	TRUE	TRUE	FALSE	FALSE	TRUE	FALSE	TRUE	FALSE	FALSE	TRUE	TRUE	TRUE	TRUE	FALSE
A20_L1_388388_idba_bin.57	0	0	0.25	0.0769231	0	0.666667	0	0.0714286	0	0.571429	0.142857	0.3	0.727273	0	0	0	0	0	0.75	0	0	0.666667	0.666667	0	0	0	0	0	0	0.875	0	0	FALSE	FALSE	FALSE	FALSE	TRUE	FALSE	FALSE	TRUE	FALSE	TRUE	FALSE	FALSE	FALSE	FALSE	FALSE	TRUE	FALSE
A20_L1_388388_idba_bin.63	0	0	0.5	0.230769	0.25	0.444444	0.2	0	0	0.428571	0.428571	0.4	0.727273	0	0	0.769231	0	0	0.75	0	0	0	0	0	0	0	0	0	0	1	0	0.222222	FALSE	FALSE	TRUE	FALSE	TRUE	FALSE	TRUE	TRUE	FALSE	TRUE	TRUE	FALSE	TRUE	FALSE	TRUE	TRUE	TRUE
A20_L1_388388_idba_bin.66	0	0	0.625	0	0.75	0.777778	0.4	0	0	0.714286	0.285714	0.5	0.545455	0	0	0.272727	0	0	0	0	0	0	0	0	0	0	0	0	0	0	0	0.666667	FALSE	FALSE	TRUE	TRUE	TRUE	FALSE	TRUE	TRUE	FALSE	TRUE	TRUE	FALSE	TRUE	TRUE	TRUE	TRUE	TRUE
A20_L1_388388_idba_bin.81	0	0	0.5	0.0769231	0	0.777778	0.4	0	0	0.428571	0.285714	0.5	0.545455	0	0	0.181818	0	0	0	0	0	0	0	0	0	0	0	0	0	0.625	0	0.666667	FALSE	FALSE	FALSE	FALSE	TRUE	FALSE	FALSE	TRUE	FALSE	TRUE	TRUE	FALSE	TRUE	FALSE	FALSE	FALSE	FALSE
A20_L1_388388_idba_bin.9	0	0	0.5	0.0769231	0.25	0.888889	0.4	0	0	0.428571	0.285714	0.5	0.636364	0	0	0.181818	0	0	0	0	0	0	0	0	0	0	0	0	0	0	0	0.888889	FALSE	FALSE	TRUE	FALSE	TRUE	FALSE	TRUE	FALSE	FALSE	TRUE	TRUE	FALSE	TRUE	FALSE	TRUE	FALSE	TRUE
A20_L1_388388_idba_bin.94	0	0	0.5	0.230769	0	1	0.2	0.0714286	0	0.571429	0.285714	0.5	0.727273	0	0	0.692308	0	0	0.75	0	0	0.666667	0.666667	0	0	0	0	0	0	0.75	0	0	FALSE	FALSE	TRUE	TRUE	TRUE	TRUE	TRUE	TRUE	FALSE	TRUE	TRUE	FALSE	TRUE	TRUE	TRUE	TRUE	FALSE
A20_L1_388388_idba_bin.96	0	0	0.625	0.0769231	0.25	0.888889	0.4	0	0.125	0.571429	0.428571	0.5	0.636364	0	0	0.0909091	0	0	0.25	0	0	0	0	0	0	0	0	0	0	0	0	0.777778	FALSE	FALSE	FALSE	FALSE	FALSE	FALSE	FALSE	TRUE	FALSE	TRUE	FALSE	FALSE	FALSE	TRUE	TRUE	FALSE	FALSE
A21_L1_389389_idba_bin.14	0	0	0	0	0	0.666667	0	0	0	0.428571	0	0.1	0.545455	0	0	0	0	0	0	0	0	0	0	0	0	0	0	0	0	0	0	0	FALSE	FALSE	FALSE	FALSE	FALSE	FALSE	FALSE	FALSE	FALSE	FALSE	FALSE	FALSE	FALSE	FALSE	FALSE	FALSE	FALSE
A21_L1_389389_idba_bin.17	0	0	0.125	0	0	0.777778	0	0	0	0.571429	0.285714	0.3	0.636364	0	0	0.181818	0	0	0	0	0	0	0	0	0	0	0	0	0	0.5	0	0	FALSE	FALSE	FALSE	FALSE	FALSE	FALSE	FALSE	FALSE	FALSE	FALSE	FALSE	FALSE	FALSE	TRUE	FALSE	FALSE	FALSE
A21_L1_389389_idba_bin.24	0	0	0.625	0.0769231	0	0.888889	0.4	0	0.125	0.571429	0.428571	0.6	0.636364	0	0	0.0909091	0.25	0	0.25	0	0	0	0	0	0	0	0	0	0	0	0	0.777778	FALSE	FALSE	TRUE	TRUE	TRUE	FALSE	TRUE	TRUE	FALSE	FALSE	TRUE	FALSE	FALSE	TRUE	FALSE	FALSE	FALSE
A21_L1_389389_idba_bin.27	0	0.5	0.75	0.230769	0.5	1	0.6	0	0.125	0.857143	0.714286	0.7	0.727273	0	0	0.272727	0	0	0.5	0	0	0	0	0	0	0	0	0	0	0.875	0	0.888889	FALSE	FALSE	TRUE	TRUE	TRUE	FALSE	TRUE	TRUE	FALSE	TRUE	TRUE	FALSE	FALSE	TRUE	TRUE	FALSE	FALSE
A21_L1_389389_idba_bin.30	0	0	0.875	0.307692	0.25	1	0.6	0	0	0.571429	0.142857	0.6	0.636364	0	0	0	1	0	0	0	0	0.666667	0.666667	0	0	0	0	0	0	1	0	0	FALSE	FALSE	TRUE	TRUE	TRUE	TRUE	TRUE	TRUE	FALSE	FALSE	TRUE	FALSE	TRUE	TRUE	TRUE	FALSE	FALSE
A21_L1_389389_idba_bin.37	0	0	0.5	0.0769231	0.25	0.777778	0.4	0	0	0.571429	0.428571	0.5	0.636364	0	0	0.181818	0	0	0	0	0	0	0	0	0	0	0	0	0	0	0	0.888889	FALSE	FALSE	FALSE	TRUE	TRUE	FALSE	FALSE	TRUE	FALSE	TRUE	TRUE	FALSE	FALSE	FALSE	TRUE	FALSE	FALSE
A21_L1_389389_idba_bin.59	0	0	0.625	0.0769231	0.25	0.666667	0.4	0	0	0.571429	0.285714	0.6	0.545455	0	0	0	0	0	0	0	0	0	0	0	0	0	0	0	0	0.875	0	0.888889	FALSE	FALSE	FALSE	TRUE	TRUE	FALSE	FALSE	FALSE	FALSE	FALSE	FALSE	FALSE	FALSE	FALSE	FALSE	FALSE	FALSE
A21_L1_389389_idba_bin.63	0	0	0.625	0	0	0.666667	0.4	0	0	0.571429	0.142857	0.6	0.636364	0	0	0	0	0	0	0	0	0	0	0	0	0	0	0	0	0	0	0.888889	FALSE	FALSE	FALSE	FALSE	TRUE	FALSE	FALSE	FALSE	FALSE	FALSE	FALSE	FALSE	FALSE	FALSE	FALSE	FALSE	FALSE
A21_L1_389389_idba_bin.68	0	0	0.5	0.230769	0.25	0.888889	0.2	0	0	0.428571	0.428571	0.6	0.636364	0	0	0.769231	0	0	0.5	0	0	0.666667	0.666667	0	0	0	0	0	0	1	0	0	FALSE	FALSE	TRUE	TRUE	TRUE	FALSE	TRUE	TRUE	FALSE	TRUE	TRUE	FALSE	TRUE	FALSE	TRUE	TRUE	FALSE
A21_L1_389389_idba_bin.69	0	0	0.5	0.230769	0	0.555556	0.2	0.0714286	0	0.428571	0.142857	0.4	0.636364	0	0	0.846154	0	0	0.75	0	0	0.666667	0.666667	0	0	0	0	0	0	1	0	0	FALSE	FALSE	TRUE	FALSE	TRUE	FALSE	TRUE	TRUE	FALSE	TRUE	FALSE	FALSE	TRUE	FALSE	FALSE	TRUE	FALSE
A21_L1_389389_idba_bin.73	0	0	0.625	0.153846	0	1	0.4	0	0.125	0.428571	0.428571	0.6	0.454545	0	0	0	0	0	0.25	0	0	0	0	0	0	0	0	0	0	0.875	0	0.888889	FALSE	FALSE	FALSE	TRUE	TRUE	TRUE	TRUE	TRUE	FALSE	TRUE	TRUE	TRUE	FALSE	TRUE	TRUE	TRUE	FALSE
A21_L4_389389_idba_bin.116	0	0	0.375	0.153846	0.25	0.777778	0.2	0	0	0.142857	0.285714	0.5	0.0909091	0	0	0.0909091	0	0	0.75	0	0	0.666667	0.666667	0	0	0	0	0	0	1	0	0.666667	FALSE	FALSE	TRUE	TRUE	TRUE	FALSE	TRUE	TRUE	FALSE	TRUE	TRUE	FALSE	TRUE	TRUE	TRUE	TRUE	FALSE
A21_L4_389389_idba_bin.25	0	0	0.375	0.0769231	0.25	0.888889	0	0	0	0.571429	0.142857	0.4	0.636364	0	0	0.272727	0	0	0	0	0	0	0	0	0	0	0	0	0	0.875	0	0	FALSE	FALSE	FALSE	FALSE	FALSE	FALSE	FALSE	TRUE	FALSE	FALSE	FALSE	FALSE	FALSE	TRUE	FALSE	FALSE	FALSE
A21_L4_389389_idba_bin.29	0	0	0.625	0.0769231	0.25	0.666667	0.4	0	0	0.571429	0.428571	0.5	0.636364	0	0	0	0	0	0	0	0	0	0	0	0	0	0	0	0	0	0	0.888889	FALSE	FALSE	TRUE	FALSE	TRUE	FALSE	TRUE	TRUE	FALSE	TRUE	TRUE	FALSE	TRUE	TRUE	TRUE	FALSE	FALSE
A21_L4_389389_idba_bin.45	0	0	0.5	0.0769231	0.25	1	0.2	0	0	0.428571	0.428571	0.5	0.545455	0	0	0.181818	0	0	0	0	0	0	0	0	0	0	0	0	0	0.875	0	0	FALSE	FALSE	FALSE	FALSE	TRUE	FALSE	TRUE	TRUE	FALSE	TRUE	TRUE	FALSE	FALSE	FALSE	TRUE	FALSE	FALSE
A21_L4_389389_idba_bin.50	0	0	0.125	0	0	0.777778	0	0	0	0.571429	0.142857	0.3	0.636364	0	0	0.181818	0	0	0	0	0	0	0	0	0	0	0	0	0	1	0	0	FALSE	FALSE	FALSE	FALSE	FALSE	FALSE	FALSE	FALSE	FALSE	FALSE	FALSE	FALSE	FALSE	TRUE	FALSE	FALSE	FALSE
A21_L4_389389_idba_bin.52	0	0.5	0.375	0	0	0.888889	0.2	0	0	0.285714	0.714286	0.3	0.454545	0	0	0.0909091	0	0	0	0	0	0	0	0	0	0	0	0	0	1	0	0	FALSE	FALSE	FALSE	FALSE	TRUE	FALSE	FALSE	FALSE	FALSE	TRUE	FALSE	FALSE	FALSE	TRUE	FALSE	FALSE	FALSE
A21_L4_389389_idba_bin.66	0	0	0.375	0.230769	0	0.777778	0.2	0.142857	0	0.571429	0.285714	0.5	0.636364	0	0	0.769231	0	0	0.75	0	0	0.666667	0.666667	0	0	0	0	0	0	1	0	0.333333	FALSE	FALSE	FALSE	FALSE	FALSE	FALSE	FALSE	TRUE	FALSE	TRUE	FALSE	FALSE	FALSE	FALSE	FALSE	TRUE	FALSE
A21_L4_389389_idba_bin.71	0	0	0.375	0.307692	0	0.555556	0.2	0	0	0.571429	0.285714	0.5	0.636364	0	0	0	0.75	0	0	0	0	0.666667	0.666667	0	0	0	0	0	0	0.75	0	0	FALSE	FALSE	TRUE	FALSE	FALSE	FALSE	FALSE	TRUE	FALSE	FALSE	TRUE	FALSE	FALSE	TRUE	FALSE	FALSE	FALSE
A22_L1_390390_idba_bin.27	0	0	0.75	0.307692	0.25	1	0.4	0	0	0.428571	0.142857	0.6	0.636364	0	0	0.181818	1	0	0	0	0	0.666667	0.666667	0	0	0	0	0	0	1	0	0	FALSE	FALSE	TRUE	TRUE	TRUE	TRUE	TRUE	TRUE	FALSE	FALSE	TRUE	FALSE	TRUE	TRUE	TRUE	FALSE	FALSE
A22_L1_390390_idba_bin.40	0	0	0.625	0.0769231	0.25	0.888889	0.4	0	0.125	0.571429	0.428571	0.5	0.636364	0	0	0.0909091	0	0	0.25	0	0	0	0	0	0	0	0	0	0	0	0	0.777778	FALSE	FALSE	FALSE	FALSE	TRUE	FALSE	FALSE	TRUE	FALSE	TRUE	FALSE	FALSE	FALSE	TRUE	TRUE	FALSE	FALSE
A22_L1_390390_idba_bin.46	0	0	0.125	0.153846	0.25	0.888889	0	0	0	0.571429	0.285714	0.3	0.636364	0	0	0.181818	0	0	0	0	0	0	0	0	0	0	0	0	0	0	0	0.888889	FALSE	FALSE	FALSE	FALSE	TRUE	FALSE	FALSE	FALSE	FALSE	TRUE	FALSE	FALSE	TRUE	FALSE	TRUE	FALSE	FALSE
A22_L1_390390_idba_bin.48	0	0	0.625	0.0769231	0	0.666667	0.4	0	0	0.571429	0.285714	0.6	0.545455	0	0	0	0	0	0	0	0	0	0	0	0	0	0	0	0	0.625	0	0	FALSE	FALSE	TRUE	FALSE	TRUE	FALSE	TRUE	TRUE	FALSE	FALSE	TRUE	FALSE	FALSE	FALSE	FALSE	FALSE	FALSE
A22_L1_390390_idba_bin.49	0	0	0	0	0	1	0	0	0	0.571429	0.285714	0.2	0.636364	0	0	0	0	0	0	0	0	0	0	0	0	0	0	0	0	1	0	0	FALSE	FALSE	FALSE	FALSE	TRUE	FALSE	FALSE	FALSE	FALSE	FALSE	FALSE	FALSE	FALSE	TRUE	FALSE	FALSE	FALSE
A22_L1_390390_idba_bin.59	0	0	0	0	0	0.666667	0	0	0	0.428571	0	0.1	0.545455	0	0	0	0	0	0	0	0	0	0	0	0	0	0	0	0	0	0	0	FALSE	FALSE	FALSE	FALSE	FALSE	FALSE	FALSE	FALSE	FALSE	FALSE	FALSE	FALSE	FALSE	FALSE	FALSE	FALSE	FALSE
A22_L1_390390_idba_bin.61	0	0	0.25	0.153846	0	0.333333	0.2	0.0714286	0	0.428571	0	0.2	0.363636	0	0	0	0	0	0.5	0	0	0.333333	0.333333	0	0	0	0	0	0	0.875	0	0.111111	FALSE	FALSE	TRUE	FALSE	TRUE	FALSE	TRUE	TRUE	FALSE	TRUE	FALSE	FALSE	FALSE	FALSE	FALSE	TRUE	FALSE
A22_L1_390390_idba_bin.64	0	0	0.5	0.461538	0	0.555556	0.2	0.0714286	0.875	0.142857	0.142857	0.6	0.454545	0	0	0	0	0	0	0	0	0	0	0	0	0	0	0	0	0	0	1	FALSE	FALSE	FALSE	FALSE	FALSE	FALSE	FALSE	FALSE	FALSE	FALSE	FALSE	FALSE	FALSE	FALSE	FALSE	FALSE	FALSE
A22_L1_390390_idba_bin.8	0	0	0.5	0.0769231	0.25	0.666667	0.4	0	0	0.571429	0.428571	0.5	0.363636	0	0	0	0	0	0	0	0	0	0	0	0	0	0	0	0	0.875	0	0.777778	FALSE	FALSE	FALSE	FALSE	TRUE	FALSE	FALSE	TRUE	FALSE	TRUE	TRUE	FALSE	FALSE	FALSE	TRUE	FALSE	FALSE
A22_L3_390390_idba_bin.11	0	0	0.5	0.230769	0	0.333333	0.2	0	0	0.428571	0.142857	0.3	0.636364	0	0	0	0	0	0.75	0	0	0	0	0	0	0	0	0	0	1	0	0	FALSE	FALSE	FALSE	FALSE	TRUE	FALSE	FALSE	TRUE	FALSE	FALSE	FALSE	FALSE	FALSE	FALSE	FALSE	TRUE	FALSE
A22_L3_390390_idba_bin.15	0	0	0.125	0.0769231	0	0.888889	0	0	0	0.428571	0.142857	0.3	0.636364	0	0	0.25	0	0	0	0	0	0	0	0	0	0	0	0	0	0.5	0	0	FALSE	FALSE	FALSE	FALSE	FALSE	FALSE	FALSE	TRUE	FALSE	FALSE	FALSE	FALSE	FALSE	TRUE	FALSE	FALSE	FALSE
A22_L3_390390_idba_bin.34	0	0	0.5	0.230769	0	0.888889	0.2	0.0714286	0	0.571429	0.428571	0.6	0.727273	0	0	0.769231	0	0	0.75	0	0	0.666667	0.666667	0	0	0	0	0	0	1	0	0	FALSE	FALSE	FALSE	FALSE	TRUE	FALSE	FALSE	TRUE	FALSE	TRUE	FALSE	FALSE	FALSE	TRUE	FALSE	TRUE	FALSE
A22_L3_390390_idba_bin.49	0	0	0	0	0	0.888889	0	0	0	0.428571	0.285714	0.2	0.636364	0	0	0	0	0	0	0	0	0	0	0	0	0	0	0	0	0.875	0	0	FALSE	FALSE	FALSE	TRUE	TRUE	FALSE	FALSE	FALSE	FALSE	FALSE	TRUE	FALSE	FALSE	FALSE	FALSE	FALSE	TRUE
A22_L3_390390_idba_bin.61	0	0	0.125	0.0769231	0	1	0	0	0	0.571429	0.285714	0.3	0.636364	0	0	0.166667	0	0	0	0	0	0	0	0	0	0	0	0	0	1	0	0	FALSE	FALSE	FALSE	FALSE	FALSE	FALSE	FALSE	TRUE	FALSE	FALSE	FALSE	FALSE	FALSE	TRUE	FALSE	FALSE	FALSE
A23_L1_391391_idba_bin.132	0	0	0.5	0.230769	0.5	1	0.2	0	0	0.714286	0.285714	0.6	0.454545	0	0	0.5	0	0	0.75	0	0	0.666667	0.666667	0	0	0	0	0	0	0.75	0	0	FALSE	FALSE	FALSE	TRUE	TRUE	FALSE	TRUE	TRUE	FALSE	TRUE	TRUE	FALSE	FALSE	TRUE	FALSE	TRUE	TRUE
A23_L1_391391_idba_bin.138	0	0	0.5	0.230769	0	0.333333	0.2	0	0	0.428571	0.142857	0.4	0.636364	0	0	0	0	0	0.25	0	0	0	0	0	0	0	0	0	0	1	0	0	FALSE	FALSE	FALSE	TRUE	FALSE	FALSE	FALSE	TRUE	FALSE	FALSE	FALSE	FALSE	FALSE	FALSE	FALSE	TRUE	FALSE
A23_L1_391391_idba_bin.146	0	0	0.5	0.230769	0	0.777778	0.2	0.0714286	0	0.571429	0.142857	0.6	0.727273	0	0	0	0	0	0.75	0	0	0	0	0	0	0	0	0	0	0	0	0.666667	FALSE	FALSE	FALSE	FALSE	FALSE	FALSE	FALSE	TRUE	FALSE	TRUE	FALSE	FALSE	FALSE	FALSE	FALSE	TRUE	FALSE
A23_L1_391391_idba_bin.154	0	0	0.625	0.0769231	0	0.666667	0.4	0	0	0.571429	0.285714	0.6	0.545455	0	0	0	0	0	0	0	0	0	0	0	0	0	0	0	0	0.875	0	0	FALSE	FALSE	TRUE	TRUE	TRUE	FALSE	TRUE	TRUE	FALSE	FALSE	TRUE	FALSE	FALSE	FALSE	FALSE	FALSE	FALSE
A23_L1_391391_idba_bin.162	0	0	0.625	0.153846	0.25	1	0.2	0	0.125	0.714286	0.428571	0.6	0.727273	0	0	0.0909091	0	0	0	0	0	0.666667	0.666667	0	0	0	0	0	0	1	0	0	FALSE	FALSE	FALSE	FALSE	FALSE	FALSE	FALSE	TRUE	FALSE	FALSE	FALSE	FALSE	FALSE	TRUE	FALSE	TRUE	FALSE
A23_L1_391391_idba_bin.26	0	0	1	0.307692	0.25	1	0.6	0	0	0.428571	0.142857	0.7	0.636364	0	0	0	1	0	0	0	0	0.666667	0.666667	0	0	0	0	0	0	1	0	0	FALSE	FALSE	TRUE	TRUE	TRUE	TRUE	TRUE	TRUE	FALSE	FALSE	TRUE	FALSE	TRUE	TRUE	TRUE	FALSE	FALSE
A23_L1_391391_idba_bin.29	0	0	0.375	0.153846	0	0.777778	0.2	0.0714286	0.125	0.714286	0.285714	0.5	0.636364	0	0	0.769231	0	0	0.75	0	0	0.666667	0.666667	0	0	0	0	0	0	1	0	0.333333	FALSE	FALSE	FALSE	FALSE	TRUE	FALSE	FALSE	TRUE	FALSE	TRUE	FALSE	FALSE	FALSE	FALSE	FALSE	TRUE	FALSE
A23_L1_391391_idba_bin.32	0	0	0.875	0.307692	0	0.888889	0.6	0	0	0.714286	0.428571	0.6	0.636364	0	0	0	0	0	0.5	0	0	0	0	0	0	0	0	0	0	1	0	0	FALSE	FALSE	TRUE	TRUE	TRUE	FALSE	TRUE	FALSE	FALSE	TRUE	TRUE	FALSE	FALSE	FALSE	TRUE	FALSE	FALSE
A23_L1_391391_idba_bin.37	0	0	0	0	0	0.666667	0	0	0	0.428571	0	0.1	0.636364	0	0	0	0	0	0	0	0	0	0	0	0	0	0	0	0	0	0	0	FALSE	FALSE	FALSE	FALSE	FALSE	FALSE	FALSE	FALSE	FALSE	FALSE	FALSE	FALSE	FALSE	FALSE	FALSE	FALSE	FALSE
A23_L1_391391_idba_bin.39	0	0	0.375	0.153846	0	1	0.2	0.0714286	0.125	0.714286	0.428571	0.5	0.727273	0	0	0.769231	0	0	0.75	0	0	0	0	0	0	0	0	0	0	1	0	0.666667	FALSE	FALSE	TRUE	FALSE	TRUE	FALSE	TRUE	TRUE	FALSE	TRUE	TRUE	FALSE	FALSE	TRUE	FALSE	TRUE	FALSE
A23_L1_391391_idba_bin.43	0	0	0.875	0.307692	0.25	1	0.2	0	0.25	0.714286	0.428571	0.8	0.727273	0	0	0.0909091	0	0	0.25	0	0	0.666667	0.666667	0	0	0	0	0	0	1	0	0	FALSE	FALSE	FALSE	FALSE	FALSE	FALSE	FALSE	TRUE	FALSE	FALSE	FALSE	FALSE	FALSE	TRUE	FALSE	TRUE	FALSE
A23_L1_391391_idba_bin.65	0	0	0.5	0.230769	0	0.777778	0.2	0.0714286	0	0.142857	0.285714	0.6	0.545455	0	0	0.769231	0	0	0.75	0	0	0.666667	0.666667	0	0	0	0	0	0	1	0	0	FALSE	FALSE	TRUE	FALSE	FALSE	FALSE	FALSE	TRUE	FALSE	FALSE	TRUE	FALSE	FALSE	FALSE	FALSE	TRUE	FALSE
A23_L1_391391_idba_bin.82	0	0	0.5	0.230769	0	0.666667	0.2	0.142857	0	0.285714	0.285714	0.4	0.636364	0	0	0.272727	0	0	0	0	0	0	0	0	0	0	0	0	0	0.5	0	0.777778	FALSE	FALSE	FALSE	FALSE	FALSE	FALSE	FALSE	FALSE	FALSE	TRUE	FALSE	FALSE	FALSE	FALSE	FALSE	FALSE	FALSE
A23_L1_391391_idba_bin.85	0	0	0.625	0.0769231	0	0.777778	0.4	0	0	0.428571	0.285714	0.5	0.454545	0	0	0	0	0	0	0	0	0	0	0	0	0	0	0	0	0.75	0	0	FALSE	FALSE	TRUE	FALSE	TRUE	FALSE	TRUE	TRUE	FALSE	FALSE	TRUE	FALSE	FALSE	TRUE	FALSE	FALSE	FALSE
A23_L1_391391_idba_bin.97	0	0	0.875	0.230769	0.25	1	0.6	0	0	0.571429	0.285714	0.8	0.636364	0	0	0.692308	0	0	0.75	0	0	0.666667	0.666667	0	0	0	0	0	0	1	0	0	FALSE	FALSE	TRUE	TRUE	TRUE	TRUE	FALSE	TRUE	FALSE	TRUE	TRUE	FALSE	TRUE	TRUE	TRUE	TRUE	TRUE
A23_L4_391391_idba_bin.106	0	0.5	0.25	0.230769	0	0	0	0	0.25	0.428571	0.428571	0.4	0.272727	0	0	0.0769231	0	0	0	0	0	0	0	0	0	0	0	0	0	0	0	0.555556	FALSE	FALSE	FALSE	FALSE	FALSE	FALSE	FALSE	FALSE	FALSE	FALSE	FALSE	FALSE	FALSE	TRUE	FALSE	FALSE	FALSE
A23_L4_391391_idba_bin.12	0	0	0.5	0.0769231	0.25	1	0.4	0	0	0.428571	0.428571	0.5	0.545455	0	0	0.181818	0	0	0	0	0	0	0	0	0	0	0	0	0	0.875	0	0	FALSE	FALSE	FALSE	TRUE	TRUE	FALSE	TRUE	TRUE	FALSE	TRUE	TRUE	FALSE	FALSE	FALSE	TRUE	FALSE	FALSE
A23_L4_391391_idba_bin.13	0	0	0.375	0.153846	0.25	1	0	0.0714286	0	0.571429	0.428571	0.5	0.545455	0	0	0.769231	0	0	0.75	0	0	0.666667	0.666667	0	0	0	0	0	0	0.875	0	0	FALSE	FALSE	FALSE	TRUE	TRUE	FALSE	FALSE	TRUE	FALSE	TRUE	TRUE	FALSE	TRUE	TRUE	TRUE	TRUE	TRUE
A23_L4_391391_idba_bin.19	0	0	0.625	0.153846	0.25	0.888889	0.4	0.0714286	0	0.428571	0.428571	0.6	0.636364	0	0	0	0.25	0	0	0	0	0	0	0	0	0	0	0	0	0.875	0	0	FALSE	FALSE	FALSE	FALSE	TRUE	FALSE	FALSE	TRUE	FALSE	FALSE	FALSE	FALSE	TRUE	FALSE	TRUE	FALSE	TRUE
A23_L4_391391_idba_bin.4	0	0	0.875	0.384615	0	1	0.6	0.214286	0	0.714286	0.428571	0.7	0.727273	0	0	0.181818	0	0	0.75	0	0	0.666667	0.666667	0	0	0	0	0	0	1	0	0	FALSE	FALSE	TRUE	TRUE	TRUE	FALSE	FALSE	TRUE	FALSE	FALSE	TRUE	FALSE	FALSE	TRUE	FALSE	FALSE	FALSE
A23_L4_391391_idba_bin.41	0	0	0	0	0	0.666667	0	0	0	0.428571	0	0.1	0.636364	0	0	0	0	0	0	0	0	0	0	0	0	0	0	0	0	0	0	0	FALSE	FALSE	FALSE	FALSE	FALSE	FALSE	FALSE	FALSE	FALSE	FALSE	FALSE	FALSE	FALSE	FALSE	FALSE	FALSE	FALSE
A23_L4_391391_idba_bin.54	0	0	0.375	0.0769231	0.25	0.444444	0.4	0	0	0.428571	0.285714	0.4	0.454545	0	0	0.181818	0	0	0	0	0	0	0	0	0	0	0	0	0	0	0	0.888889	FALSE	FALSE	FALSE	TRUE	TRUE	FALSE	FALSE	TRUE	FALSE	TRUE	TRUE	FALSE	TRUE	FALSE	TRUE	FALSE	FALSE
A23_L4_391391_idba_bin.75	0	0	1	0.307692	0	1	0.6	0	0	0.571429	0.142857	0.9	0.727273	0	0	0.769231	0	0	0.75	0	0	0.666667	0.666667	0	0	0	0	0	0	1	0	0	FALSE	FALSE	TRUE	TRUE	TRUE	TRUE	TRUE	TRUE	FALSE	TRUE	TRUE	FALSE	TRUE	TRUE	TRUE	TRUE	FALSE
A23_L4_391391_idba_bin.92	0	0	0.375	0.153846	0.25	0.888889	0	0.0714286	0.125	0.571429	0.142857	0.5	0.727273	0	0	0.692308	0	0	0.75	0	0	0.666667	0.666667	0	0	0	0	0	0	0	0	0	FALSE	FALSE	TRUE	TRUE	TRUE	TRUE	TRUE	TRUE	FALSE	TRUE	TRUE	FALSE	TRUE	TRUE	TRUE	TRUE	FALSE
A24_L1_392392_idba_bin.36	0	0	0.5	0.230769	0	0.888889	0.2	0.0714286	0	0.571429	0	0.6	0.727273	0	0	0.769231	0	0	0.75	0	0	0.666667	0.666667	0	0	0	0	0	0	1	0	0	FALSE	FALSE	TRUE	TRUE	TRUE	TRUE	TRUE	TRUE	FALSE	TRUE	TRUE	FALSE	TRUE	TRUE	FALSE	TRUE	FALSE
A24_L1_392392_idba_bin.4	0	0	0.625	0.153846	0.25	1	0.4	0.0714286	0	0.428571	0.428571	0.6	0.636364	0	0	0	0.25	0	0	0	0	0	0	0	0	0	0	0	0	0.875	0	0	FALSE	FALSE	FALSE	FALSE	TRUE	FALSE	TRUE	TRUE	FALSE	TRUE	FALSE	FALSE	TRUE	FALSE	TRUE	FALSE	TRUE
A24_L1_392392_idba_bin.5	0	0	0.875	0.230769	0.25	0.888889	0.6	0.0714286	0	0.571429	0.428571	0.8	0.727273	0	0	0	0	0	0.75	0	0	0.666667	0.666667	0	0	0	0	0	0	1	0	0	FALSE	FALSE	TRUE	TRUE	TRUE	TRUE	TRUE	TRUE	FALSE	TRUE	TRUE	FALSE	TRUE	TRUE	TRUE	TRUE	TRUE
A24_L1_392392_idba_bin.6	0	0	0.5	0.230769	0.25	0.555556	0.2	0	0	0.428571	0.428571	0.4	0.727273	0	0	0.769231	0	0	0.75	0	0	0	0	0	0	0	0	0	0	1	0	0.222222	FALSE	FALSE	TRUE	FALSE	TRUE	FALSE	TRUE	TRUE	FALSE	TRUE	TRUE	FALSE	TRUE	FALSE	TRUE	TRUE	TRUE
A24_L1_392392_idba_bin.78	0	0	0.5	0.230769	0	0.888889	0.2	0.0714286	0	0.571429	0.428571	0.6	0.727273	0	0	0.769231	0	0	0.75	0	0	0.666667	0.666667	0	0	0	0	0	0	1	0	0	FALSE	FALSE	FALSE	FALSE	TRUE	FALSE	FALSE	TRUE	FALSE	TRUE	FALSE	FALSE	FALSE	TRUE	FALSE	TRUE	FALSE
A24_L4_392392_idba_bin.37	0	0	0	0	0	1	0	0	0	0.571429	0.285714	0.2	0.636364	0	0	0	0	0	0	0	0	0	0	0	0	0	0	0	0	0.5	0	0	FALSE	FALSE	FALSE	TRUE	TRUE	TRUE	FALSE	FALSE	FALSE	FALSE	FALSE	FALSE	TRUE	TRUE	TRUE	FALSE	FALSE
A24_L4_392392_idba_bin.40	0	0	0.5	0.0769231	0.25	0.777778	0.4	0	0	0.571429	0.428571	0.5	0.636364	0	0	0.181818	0	0	0	0	0	0	0	0	0	0	0	0	0	0	0	0.888889	FALSE	FALSE	FALSE	TRUE	TRUE	FALSE	FALSE	TRUE	FALSE	TRUE	TRUE	FALSE	FALSE	FALSE	TRUE	FALSE	FALSE
A24_L4_392392_idba_bin.46	0	0	0.5	0.153846	0.25	0.666667	0.4	0	0	0.428571	0.428571	0.5	0.545455	0	0	0.181818	0	0	0.5	0	0	0	0	0	0	0	0	0	0	0	0	0.333333	FALSE	FALSE	TRUE	TRUE	TRUE	FALSE	TRUE	TRUE	FALSE	TRUE	TRUE	FALSE	TRUE	FALSE	TRUE	FALSE	FALSE
A24_L4_392392_idba_bin.47	0	0	0	0	0.25	1	0	0	0	0.571429	0.142857	0.1	0.545455	0	0	0	0	0	0	0	0	0	0	0	0	0	0	0	0	0.875	0	0	FALSE	FALSE	FALSE	TRUE	FALSE	FALSE	FALSE	FALSE	FALSE	FALSE	FALSE	FALSE	TRUE	FALSE	TRUE	FALSE	FALSE
A24_L4_392392_idba_bin.52	0	0	0.875	0.307692	0.25	0.666667	0.6	0	0	0.571429	0.285714	0.8	0.636364	0	0	1	0	0	0.75	0	0	0.666667	0.666667	0	0	0	0	0	0	0.75	0	0	FALSE	FALSE	TRUE	TRUE	TRUE	FALSE	TRUE	FALSE	FALSE	TRUE	FALSE	FALSE	TRUE	TRUE	TRUE	TRUE	FALSE
A24_L4_392392_idba_bin.56	0	0	0.25	0.230769	0	0.777778	0	0	0	0.571429	0.428571	0.4	0.636364	0	0	0	0.75	0	0	0	0	0.666667	0.666667	0	0	0	0	0	0	0.75	0	0	FALSE	FALSE	TRUE	FALSE	FALSE	FALSE	FALSE	TRUE	FALSE	FALSE	TRUE	FALSE	FALSE	TRUE	FALSE	FALSE	FALSE
A24_L4_392392_idba_bin.60	0	0	0.5	0.230769	0	0.777778	0.2	0.0714286	0	0.428571	0	0.6	0.545455	0	0	0.0909091	0	0	0.75	0	0	0.666667	0.666667	0	0	0	0	0	0	0	0	0	FALSE	FALSE	TRUE	TRUE	FALSE	FALSE	FALSE	TRUE	FALSE	TRUE	TRUE	FALSE	FALSE	TRUE	FALSE	TRUE	FALSE
A24_L4_392392_idba_bin.72	0	0	0.5	0	0	0.666667	0.4	0	0	0.571429	0.285714	0.5	0.545455	0	0	0	0	0	0	0	0	0	0	0	0	0	0	0	0	0.875	0	0	FALSE	FALSE	TRUE	FALSE	TRUE	FALSE	TRUE	TRUE	FALSE	FALSE	TRUE	FALSE	FALSE	FALSE	FALSE	FALSE	FALSE
A24_L4_392392_idba_bin.86	0	0	0.375	0.0769231	0	0.888889	0.4	0	0.125	0.571429	0.428571	0.3	0.636364	0	0	0	0	0	0	0	0	0	0	0	0	0	0	0	0	1	0	0	FALSE	FALSE	TRUE	TRUE	TRUE	FALSE	TRUE	TRUE	FALSE	FALSE	TRUE	FALSE	FALSE	TRUE	TRUE	FALSE	FALSE
A24_L4_392392_idba_bin.90	0	0	0.875	0.230769	0.25	1	0.6	0	0	0.571429	0.285714	0.8	0.727273	0	0	0.692308	0	0	0.75	0	0	0.666667	0.666667	0	0	0	0	0	0	1	0	0	FALSE	FALSE	TRUE	TRUE	TRUE	TRUE	FALSE	TRUE	FALSE	TRUE	TRUE	FALSE	TRUE	TRUE	TRUE	TRUE	FALSE
A24_L4_392392_idba_bin.91	0	0	0.625	0.153846	0.25	1	0.4	0.0714286	0	0.571429	0.428571	0.5	0.727273	0	0	0	0.25	0	0	0	0	0	0	0	0	0	0	0	0	0.875	0	0	FALSE	FALSE	FALSE	FALSE	TRUE	FALSE	TRUE	FALSE	FALSE	FALSE	FALSE	FALSE	TRUE	FALSE	TRUE	FALSE	TRUE
A24_L4_392392_idba_bin.94	0	0	0.5	0.230769	0.25	0.777778	0.2	0.0714286	0.125	0.571429	0.285714	0.6	0.636364	0	0	0.769231	0	0	0.75	0	0	0	0	0	0	0	0	0	0	0	0	0.666667	FALSE	TRUE	TRUE	TRUE	TRUE	FALSE	TRUE	TRUE	FALSE	TRUE	TRUE	FALSE	TRUE	FALSE	TRUE	TRUE	TRUE
A25_L4_393393_idba_bin.103	0	0	0.5	0.0769231	0.25	0.888889	0.4	0	0	0.571429	0.285714	0.5	0.636364	0	0	0.0909091	0	0	0	0	0	0	0	0	0	0	0	0	0	0	0	0.888889	FALSE	FALSE	FALSE	FALSE	TRUE	FALSE	FALSE	FALSE	FALSE	TRUE	FALSE	FALSE	TRUE	FALSE	TRUE	FALSE	TRUE
A25_L4_393393_idba_bin.107	0	0	0.375	0.153846	0	0.444444	0.2	0	0	0.428571	0.285714	0.3	0.545455	0	0	0	0	0	0.75	0	0	0	0	0	0	0	0	0	0	1	0	0.222222	FALSE	FALSE	FALSE	FALSE	TRUE	FALSE	FALSE	TRUE	FALSE	FALSE	FALSE	FALSE	FALSE	FALSE	FALSE	TRUE	FALSE
A25_L4_393393_idba_bin.11	0	0	0.875	0.307692	0	0.666667	0.6	0	0	0.714286	0.142857	0.8	0.727273	0	0	0.857143	0.75	0	0	0.3	1	0.666667	0.666667	1	0	0	0	0	0	1	0	0	FALSE	FALSE	FALSE	FALSE	FALSE	FALSE	FALSE	TRUE	FALSE	FALSE	FALSE	FALSE	FALSE	TRUE	FALSE	FALSE	FALSE
A25_L4_393393_idba_bin.118	0	0	0.5	0.230769	0	0.555556	0.2	0.0714286	0	0.428571	0.285714	0.4	0.636364	0	0	0.769231	0	0	0.5	0	0	0.666667	0.666667	0	0	0	0	0	0	0.875	0	0	FALSE	FALSE	TRUE	FALSE	TRUE	FALSE	TRUE	TRUE	FALSE	TRUE	FALSE	FALSE	FALSE	FALSE	FALSE	TRUE	FALSE
A25_L4_393393_idba_bin.130	0	0	0.625	0.153846	0.25	0.888889	0.2	0	0.125	0.714286	0.428571	0.6	0.727273	0	0	0.0909091	0	0	0	0	0	0.666667	0.666667	0	0	0	0	0	0	1	0	0	FALSE	FALSE	FALSE	FALSE	FALSE	FALSE	FALSE	TRUE	FALSE	FALSE	FALSE	FALSE	FALSE	TRUE	FALSE	TRUE	FALSE
A25_L4_393393_idba_bin.140	0	0	0	0	0	1	0	0	0	0.571429	0.285714	0.2	0.636364	0	0	0	0	0	0	0	0	0	0	0	0	0	0	0	0	0.625	0	0	FALSE	FALSE	FALSE	TRUE	TRUE	TRUE	FALSE	FALSE	FALSE	FALSE	FALSE	FALSE	TRUE	TRUE	TRUE	FALSE	FALSE
A25_L4_393393_idba_bin.142	0	0	0.5	0.153846	0.25	0.888889	0.4	0	0	0.714286	0.428571	0.4	0.727273	0	0	0	0.25	0	0.25	0	0	0	0	0	0	0	0	0	0	1	0	0.444444	FALSE	FALSE	FALSE	TRUE	TRUE	FALSE	FALSE	TRUE	FALSE	TRUE	FALSE	TRUE	FALSE	FALSE	TRUE	FALSE	TRUE
A25_L4_393393_idba_bin.143	0	0	0.375	0.0769231	0.25	0.444444	0.2	0	0	0.428571	0.428571	0.3	0.454545	0	0	0.272727	0	0	0	0	0	0	0	0	0	0	0	0	0	1	0	0	FALSE	FALSE	FALSE	TRUE	TRUE	FALSE	FALSE	TRUE	FALSE	TRUE	TRUE	FALSE	TRUE	FALSE	TRUE	FALSE	FALSE
A25_L4_393393_idba_bin.151	0	0	0.875	0.230769	0.25	0.888889	0.6	0.0714286	0	0.571429	0.428571	0.8	0.636364	0	0	0.769231	0	0	0.75	0	0	0.666667	0.666667	0	0	0	0	0	0	1	0	0.666667	FALSE	FALSE	TRUE	TRUE	TRUE	TRUE	TRUE	TRUE	FALSE	TRUE	TRUE	FALSE	TRUE	TRUE	TRUE	TRUE	TRUE
A25_L4_393393_idba_bin.153	0	0	0.625	0.0769231	0	0.777778	0.2	0	0	0.571429	0.285714	0.6	0.545455	0	0	0	0	0	0	0	0	0	0	0	0	0	0	0	0	0.875	0	0	FALSE	FALSE	TRUE	FALSE	TRUE	FALSE	TRUE	FALSE	FALSE	FALSE	TRUE	FALSE	FALSE	TRUE	FALSE	FALSE	FALSE
A25_L4_393393_idba_bin.157	0	0	0.5	0.230769	0.25	0.666667	0.2	0	0	0.428571	0.428571	0.4	0.545455	0	0	0.769231	0	0	0.75	0	0	0.666667	0.666667	0	0	0	0	0	0	0.875	0	0.777778	FALSE	TRUE	FALSE	TRUE	TRUE	TRUE	FALSE	TRUE	FALSE	TRUE	TRUE	FALSE	TRUE	FALSE	TRUE	TRUE	TRUE
A25_L4_393393_idba_bin.31	0	0	0	0	0	0.777778	0	0	0	0.571429	0.285714	0.2	0.636364	0	0	0	0	0	0	0	0	0	0	0	0	0	0	0	0	1	0	0	FALSE	FALSE	FALSE	TRUE	TRUE	FALSE	FALSE	TRUE	FALSE	FALSE	FALSE	FALSE	FALSE	FALSE	TRUE	FALSE	FALSE
A25_L4_393393_idba_bin.37	0	0	0.375	0.230769	0	0.666667	0.2	0	0	0.571429	0.285714	0.4	0.636364	0	0	0	0.75	0	0	0	0	0.666667	0.666667	0	0	0	0	0	0	0.75	0	0	FALSE	FALSE	TRUE	FALSE	FALSE	FALSE	FALSE	TRUE	FALSE	FALSE	TRUE	FALSE	FALSE	TRUE	FALSE	FALSE	FALSE
A25_L4_393393_idba_bin.45	0	0	0.875	0.230769	0.25	0.888889	0.6	0.0714286	0	0.571429	0.428571	0.8	0.727273	0	0	0.769231	0	0	0.75	0	0	0.666667	0.666667	0	0	0	0	0	0	1	0	0	FALSE	FALSE	TRUE	TRUE	TRUE	TRUE	TRUE	TRUE	FALSE	TRUE	TRUE	FALSE	TRUE	TRUE	TRUE	TRUE	TRUE
A25_L4_393393_idba_bin.55	0	0	0.375	0.153846	0.25	0.666667	0.2	0	0	0.428571	0.285714	0.3	0.636364	0	0	0.333333	0	0	0.75	0	0	0.666667	0.666667	0	0	0	0	0	0	0.875	0	0	FALSE	TRUE	FALSE	TRUE	TRUE	FALSE	FALSE	TRUE	FALSE	TRUE	TRUE	FALSE	TRUE	FALSE	TRUE	TRUE	TRUE
A25_L4_393393_idba_bin.73	0	0	0.625	0.0769231	0.25	0.888889	0.4	0	0.125	0.571429	0.428571	0.5	0.636364	0	0	0.0909091	0	0	0.25	0	0	0	0	0	0	0	0	0	0	0	0	0.777778	FALSE	FALSE	FALSE	FALSE	TRUE	FALSE	FALSE	TRUE	FALSE	TRUE	FALSE	FALSE	FALSE	TRUE	FALSE	FALSE	FALSE
A25_L4_393393_idba_bin.75	0	0	0	0	0	1	0	0	0	0.428571	0.142857	0.1	0.727273	0	0	0	0	0	0	0	0	0	0	0	0	0	0	0	0	0.875	0	0	FALSE	FALSE	FALSE	TRUE	FALSE	FALSE	FALSE	FALSE	FALSE	FALSE	FALSE	FALSE	TRUE	FALSE	TRUE	FALSE	FALSE
A25_L4_393393_idba_bin.78	0	0	0.625	0.153846	0.25	0.888889	0.4	0.0714286	0	0.571429	0.428571	0.6	0.727273	0	0	0	0.25	0	0	0	0	0	0	0	0	0	0	0	0	0.875	0	0	FALSE	FALSE	FALSE	TRUE	TRUE	FALSE	FALSE	TRUE	FALSE	FALSE	FALSE	FALSE	TRUE	FALSE	TRUE	FALSE	TRUE
A25_L4_393393_idba_bin.87	0	0	0.5	0.0769231	0.25	1	0.4	0	0	0.428571	0.428571	0.5	0.545455	0	0	0.181818	0	0	0	0	0	0	0	0	0	0	0	0	0	0.875	0	0	FALSE	FALSE	FALSE	TRUE	TRUE	FALSE	TRUE	TRUE	FALSE	TRUE	TRUE	FALSE	FALSE	FALSE	TRUE	FALSE	FALSE
A25_L4_393393_idba_bin.89	0	0	0.25	0.153846	0	0.666667	0	0	0	0.428571	0.428571	0.3	0.636364	0	0	0	0.75	0	0	0	0	0.666667	0.666667	0	0	0	0	0	0	1	0	0	FALSE	FALSE	TRUE	FALSE	FALSE	FALSE	FALSE	TRUE	FALSE	FALSE	TRUE	FALSE	FALSE	FALSE	FALSE	FALSE	FALSE
A25_L4_393393_idba_bin.92	0	0	1	0.307692	0.5	1	0.6	0	0	0.428571	0.142857	0.7	0.636364	0	0	0	1	0	0	0	0	0.666667	0.666667	0	0	0	0	0	0	0.875	0	0	FALSE	FALSE	TRUE	TRUE	TRUE	TRUE	TRUE	TRUE	FALSE	FALSE	TRUE	FALSE	TRUE	TRUE	TRUE	FALSE	FALSE
A25_L4_393393_idba_bin.93	0	0	0.5	0.230769	0	1	0.2	0.0714286	0	0.571429	0.285714	0.6	0.636364	0	0	0.769231	0	0	0.75	0	0	0.666667	0.666667	0	0	0	0	0	0	1	0	0	FALSE	FALSE	TRUE	TRUE	TRUE	TRUE	TRUE	TRUE	FALSE	TRUE	TRUE	FALSE	TRUE	TRUE	TRUE	TRUE	TRUE
A25_L4_393393_idba_bin.94	0	0	0.625	0.0769231	0.25	0.777778	0.4	0	0.125	0.571429	0.428571	0.6	0.636364	0	0	0.181818	0	0	0.25	0	0	0	0	0	0	0	0	0	0	0	0	0.777778	FALSE	FALSE	TRUE	FALSE	TRUE	FALSE	FALSE	TRUE	FALSE	FALSE	TRUE	FALSE	FALSE	TRUE	TRUE	FALSE	FALSE
A26_L1_394394_idba_bin.14	0	0	0.5	0.230769	0.25	0.888889	0.2	0.0714286	0	0.571429	0.428571	0.6	0.727273	0	0	0.769231	0	0	0.75	0	0	0.666667	0.666667	0	0	0	0	0	0	1	0	0	FALSE	FALSE	TRUE	TRUE	TRUE	TRUE	TRUE	TRUE	FALSE	TRUE	TRUE	FALSE	TRUE	TRUE	TRUE	TRUE	FALSE
A26_L1_394394_idba_bin.15	0	0	0.5	0.0769231	0.25	1	0.4	0	0	0.428571	0.428571	0.5	0.545455	0	0	0.181818	0	0	0	0	0	0	0	0	0	0	0	0	0	0.875	0	0	FALSE	FALSE	FALSE	TRUE	TRUE	FALSE	TRUE	TRUE	FALSE	TRUE	TRUE	FALSE	FALSE	FALSE	TRUE	FALSE	FALSE
A26_L2_394394_idba_bin.11	0	0	0.75	0.153846	0.25	1	0.4	0.0714286	0	0.571429	0.428571	0.6	0.727273	0	0	0	0.25	0	0	0	0	0	0	0	0	0	0	0	0	0.875	0	0	FALSE	FALSE	FALSE	FALSE	TRUE	FALSE	FALSE	TRUE	FALSE	FALSE	FALSE	FALSE	TRUE	FALSE	TRUE	FALSE	TRUE
A26_L2_394394_idba_bin.113	0	0	0.875	0.230769	0	0.666667	0.4	0	0	0.571429	0.142857	0.7	0.727273	0	0	0.0909091	0.75	0	0	0.3	1	0.666667	0.666667	1	0	0	0	0	0	1	0	0	FALSE	FALSE	FALSE	FALSE	FALSE	FALSE	FALSE	TRUE	FALSE	FALSE	FALSE	FALSE	FALSE	TRUE	FALSE	FALSE	FALSE
A26_L2_394394_idba_bin.116	0	0	0.25	0.153846	0	0.777778	0	0.142857	0	0.571429	0.285714	0.4	0.636364	0	0	0.769231	0	0	0.75	0	0	0.666667	0.666667	0	0	0	0	0	0	0.875	0	0.333333	FALSE	FALSE	FALSE	FALSE	FALSE	FALSE	FALSE	TRUE	FALSE	TRUE	FALSE	FALSE	FALSE	FALSE	FALSE	TRUE	FALSE
A26_L2_394394_idba_bin.119	0	0	0.5	0.230769	0.25	0.555556	0.2	0	0	0.285714	0.285714	0.4	0.545455	0	0	0.769231	0	0	0.75	0	0	0.666667	0.666667	0	0	0	0	0	0	1	0	0	FALSE	TRUE	FALSE	FALSE	TRUE	FALSE	TRUE	TRUE	FALSE	TRUE	TRUE	FALSE	TRUE	FALSE	TRUE	TRUE	TRUE
A26_L2_394394_idba_bin.124	0	0	0.75	0.384615	0.25	0.888889	0.4	0.142857	0.125	0.714286	0.428571	0.6	0.727273	0	0	0.181818	0	0	0.25	0	0	0	0	0	0	0	0	0	0	1	0	0	FALSE	FALSE	FALSE	FALSE	FALSE	FALSE	FALSE	TRUE	FALSE	FALSE	FALSE	FALSE	FALSE	TRUE	FALSE	FALSE	FALSE
A26_L2_394394_idba_bin.128	0	0	0.5	0.230769	0.5	1	0.2	0.0714286	0	0.857143	0.285714	0.6	0.636364	0	0	0.769231	0	0	0.75	0	0	0.666667	0.666667	0	0	0	0	0	0	1	0	0	FALSE	FALSE	FALSE	FALSE	TRUE	FALSE	TRUE	TRUE	FALSE	TRUE	TRUE	FALSE	FALSE	TRUE	FALSE	TRUE	FALSE
A26_L2_394394_idba_bin.17	0	0	0.5	0.0769231	0.25	1	0.4	0	0	0.714286	0.428571	0.5	0.636364	0	0	0.272727	0	0	0	0	0	0	0	0	0	0	0	0	0	0.875	0	0.888889	FALSE	FALSE	FALSE	FALSE	TRUE	FALSE	FALSE	TRUE	FALSE	TRUE	FALSE	TRUE	TRUE	TRUE	TRUE	FALSE	TRUE
A26_L2_394394_idba_bin.26	0	0	0	0	0	0.555556	0	0	0	0.285714	0.142857	0.2	0.272727	0	0	0	0	0	0	0	0	0	0	0	0	0	0	0	0	0	0	0	FALSE	FALSE	FALSE	FALSE	FALSE	FALSE	FALSE	TRUE	FALSE	FALSE	FALSE	FALSE	FALSE	FALSE	FALSE	FALSE	FALSE
A26_L2_394394_idba_bin.28	0	0	0.375	0.230769	0	0.666667	0.2	0	0	0.428571	0.428571	0.4	0.636364	0	0	0	0.75	0	0	0	0	0.666667	0.666667	0	0	0	0	0	0	1	0	0	FALSE	FALSE	TRUE	FALSE	FALSE	FALSE	FALSE	TRUE	FALSE	FALSE	TRUE	FALSE	FALSE	FALSE	FALSE	FALSE	FALSE
A26_L2_394394_idba_bin.30	0	0	0.5	0.230769	0	0.555556	0.2	0.0714286	0	0.428571	0.142857	0.4	0.636364	0	0	0.846154	0	0	0.75	0	0	0.666667	0.666667	0	0	0	0	0	0	1	0	0	FALSE	FALSE	TRUE	FALSE	TRUE	FALSE	TRUE	TRUE	FALSE	TRUE	FALSE	FALSE	FALSE	FALSE	FALSE	TRUE	FALSE
A26_L2_394394_idba_bin.38	0	0	0.625	0.0769231	0	0.666667	0.4	0	0	0.571429	0.285714	0.6	0.545455	0	0	0	0	0	0	0	0	0	0	0	0	0	0	0	0	0.875	0	0	FALSE	FALSE	TRUE	FALSE	TRUE	FALSE	TRUE	TRUE	FALSE	FALSE	TRUE	FALSE	FALSE	FALSE	FALSE	FALSE	FALSE
A26_L2_394394_idba_bin.39	0	0	0.5	0.230769	0	0.888889	0.2	0.0714286	0.125	0.714286	0.285714	0.6	0.727273	0	0	0.769231	0	0	0.75	0	0	0.666667	0.666667	0	0	0	0	0	0	1	0	0.666667	FALSE	FALSE	FALSE	FALSE	TRUE	FALSE	FALSE	TRUE	FALSE	TRUE	FALSE	FALSE	FALSE	FALSE	FALSE	TRUE	FALSE
A26_L2_394394_idba_bin.40	0	0.5	0.375	0.307692	0	0.222222	0.2	0.0714286	0.25	0.428571	0.428571	0.4	0.272727	0	0	0.0769231	0	0	0	0	0	0	0	0	0	0	0	0	0	0	0	0.666667	FALSE	FALSE	FALSE	FALSE	FALSE	FALSE	FALSE	FALSE	FALSE	FALSE	FALSE	FALSE	FALSE	TRUE	FALSE	FALSE	FALSE
A26_L2_394394_idba_bin.5	0	0	0.5	0.0769231	0.25	0.888889	0.4	0	0	0.571429	0.142857	0.5	0.636364	0	0	0.181818	0	0	0	0	0	0	0	0	0	0	0	0	0	0	0	0.888889	FALSE	FALSE	TRUE	FALSE	TRUE	FALSE	TRUE	FALSE	FALSE	TRUE	TRUE	FALSE	TRUE	FALSE	TRUE	FALSE	TRUE
A26_L2_394394_idba_bin.52	0	0	0.5	0.0769231	0.25	0.888889	0.4	0	0	0.571429	0.285714	0.5	0.636364	0	0	0.181818	0	0	0	0	0	0	0	0	0	0	0	0	0	0	0	0.888889	FALSE	FALSE	TRUE	TRUE	TRUE	FALSE	TRUE	FALSE	FALSE	TRUE	FALSE	FALSE	TRUE	FALSE	TRUE	FALSE	TRUE
A26_L2_394394_idba_bin.53	0	0	0.5	0.230769	0	0.888889	0.2	0.0714286	0	0.714286	0.142857	0.6	0.636364	0	0	0.769231	0	0	0.75	0	0	0.666667	0.666667	0	0	0	0	0	0	1	0	0	FALSE	FALSE	TRUE	TRUE	TRUE	FALSE	TRUE	TRUE	FALSE	TRUE	TRUE	FALSE	TRUE	TRUE	FALSE	TRUE	FALSE
A26_L2_394394_idba_bin.82	0	0	0.875	0.230769	0.25	0.888889	0.6	0	0	0.428571	0.285714	0.8	0.727273	0	0	0.615385	0	0	0.25	0	0	0.666667	0.666667	0	0	0	0	0	0	1	0	0	FALSE	FALSE	TRUE	TRUE	TRUE	TRUE	FALSE	TRUE	FALSE	TRUE	FALSE	FALSE	TRUE	TRUE	TRUE	TRUE	FALSE
A26_L2_394394_idba_bin.89	0	0	0.875	0.153846	0.25	0.777778	0.6	0	0	0.571429	0.285714	0.8	0.636364	0	0	0.181818	0	0	0.5	0	0	0	0	0	0	0	0	0	0	0	0	0.888889	FALSE	FALSE	FALSE	FALSE	TRUE	FALSE	FALSE	TRUE	FALSE	TRUE	TRUE	FALSE	FALSE	FALSE	FALSE	FALSE	FALSE
A26_L2_394394_idba_bin.93	0	0	0.875	0.230769	0.25	0.888889	0.6	0.0714286	0	0.571429	0.428571	0.8	0.727273	0	0	0.769231	0	0	0.75	0	0	0.666667	0.666667	0	0	0	0	0	0	1	0	0.666667	FALSE	FALSE	TRUE	TRUE	TRUE	FALSE	TRUE	TRUE	FALSE	TRUE	TRUE	FALSE	TRUE	TRUE	TRUE	TRUE	TRUE
A27_L4_395395_idba_bin.1	0	0	0.375	0.153846	0	0.555556	0.2	0.0714286	0	0.571429	0	0.2	0.363636	0	0	0	0	0	0.75	0	0	0	0	0	0	0	0	0	0	1	0	0	FALSE	FALSE	TRUE	FALSE	TRUE	TRUE	TRUE	TRUE	FALSE	TRUE	FALSE	FALSE	TRUE	TRUE	FALSE	TRUE	FALSE
A27_L4_395395_idba_bin.11	0	0	0	0	0	0.777778	0	0	0	0.571429	0.285714	0.2	0.545455	0	0	0.0909091	0	0	0	0	0	0	0	0	0	0	0	0	0	0.625	0	0	FALSE	FALSE	FALSE	TRUE	TRUE	TRUE	FALSE	FALSE	FALSE	FALSE	FALSE	FALSE	TRUE	TRUE	TRUE	FALSE	FALSE
A27_L4_395395_idba_bin.110	0	0	0.25	0.153846	0	0.777778	0	0.142857	0	0.428571	0.285714	0.4	0.545455	0	0	0.769231	0	0	0.75	0	0	0.666667	0.666667	0	0	0	0	0	0	1	0	0.222222	FALSE	FALSE	FALSE	FALSE	FALSE	FALSE	FALSE	TRUE	FALSE	TRUE	FALSE	FALSE	FALSE	FALSE	FALSE	TRUE	FALSE
A27_L4_395395_idba_bin.115	0	0	0.5	0.230769	0	0.888889	0.2	0.0714286	0.125	0.714286	0.285714	0.6	0.636364	0	0	0.769231	0	0	0.75	0	0	0.666667	0.666667	0	0	0	0	0	0	1	0	0.666667	FALSE	FALSE	FALSE	FALSE	TRUE	FALSE	FALSE	TRUE	FALSE	TRUE	FALSE	FALSE	FALSE	FALSE	FALSE	TRUE	FALSE
A27_L4_395395_idba_bin.124	0	0	0.5	0.230769	0.5	0.888889	0.2	0.0714286	0	0.714286	0.428571	0.6	0.727273	0	0	0.692308	0	0	0.75	0	0	0.666667	0.666667	0	0	0	0	0	0	0.875	0	0.666667	FALSE	FALSE	FALSE	TRUE	TRUE	TRUE	FALSE	TRUE	FALSE	TRUE	TRUE	FALSE	TRUE	TRUE	TRUE	TRUE	TRUE
A27_L4_395395_idba_bin.130	0	0	0.875	0.307692	0.5	1	0.6	0.142857	0	0.857143	0.428571	0.7	0.727273	0	0	0.272727	0	0	0.75	0	0	0.666667	0.666667	0	0	0	0	0	0	1	0	0	FALSE	FALSE	TRUE	TRUE	TRUE	FALSE	FALSE	TRUE	FALSE	FALSE	TRUE	FALSE	FALSE	TRUE	FALSE	FALSE	FALSE
A27_L4_395395_idba_bin.136	0	0	0.25	0	0.25	0.777778	0.2	0	0	0.571429	0.285714	0.4	0.636364	0	0	0.0909091	0	0	0	0	0	0	0	0	0	0	0	0	0	0	0	0.888889	FALSE	FALSE	TRUE	FALSE	TRUE	FALSE	TRUE	FALSE	FALSE	FALSE	TRUE	FALSE	TRUE	FALSE	TRUE	FALSE	TRUE
A27_L4_395395_idba_bin.139	0	0	0.5	0.153846	0	1	0.4	0.0714286	0	0.571429	0.428571	0.5	0.636364	0	0	0.0909091	0	0	0	0	0	0	0	0	0	0	0	0	0	0.75	0	0.888889	FALSE	FALSE	TRUE	TRUE	TRUE	TRUE	TRUE	TRUE	FALSE	TRUE	TRUE	FALSE	TRUE	TRUE	TRUE	FALSE	TRUE
A27_L4_395395_idba_bin.30	0	0	0.625	0.153846	0.25	1	0.2	0	0.125	0.714286	0.428571	0.6	0.727273	0	0	0.0909091	0	0	0	0	0	0.666667	0.666667	0	0	0	0	0	0	1	0	0	FALSE	FALSE	FALSE	FALSE	FALSE	FALSE	FALSE	TRUE	FALSE	FALSE	FALSE	FALSE	FALSE	TRUE	FALSE	TRUE	FALSE
A27_L4_395395_idba_bin.32	0	0	0.5	0.230769	0.25	1	0.2	0.0714286	0	0.571429	0.285714	0.5	0.636364	0	0	0	0	0	0.75	0	0	0.666667	0.666667	0	0	0	0	0	0	0.875	0	0.555556	FALSE	FALSE	FALSE	TRUE	TRUE	FALSE	FALSE	TRUE	FALSE	TRUE	FALSE	FALSE	FALSE	TRUE	TRUE	TRUE	FALSE
A27_L4_395395_idba_bin.41	0	0	0.25	0.0769231	0.5	0.888889	0.2	0	0	0.857143	0.285714	0.1	0.727273	0	0	0.0909091	0	0	0	0	0	0	0	0	0	0	0	0	0	1	0	0.333333	FALSE	FALSE	FALSE	FALSE	TRUE	FALSE	FALSE	TRUE	FALSE	TRUE	FALSE	FALSE	TRUE	FALSE	TRUE	FALSE	TRUE
A27_L4_395395_idba_bin.53	0	0	0.125	0.0769231	0.25	0.555556	0.2	0	0	0.571429	0.285714	0.2	0.545455	0	0	0.181818	0	0	0	0	0	0	0	0	0	0	0	0	0	1	0	0	FALSE	FALSE	TRUE	TRUE	TRUE	FALSE	TRUE	TRUE	FALSE	TRUE	TRUE	FALSE	TRUE	FALSE	TRUE	FALSE	FALSE
A27_L4_395395_idba_bin.61	0	0	0.875	0.230769	0.25	1	0.6	0.0714286	0	0.571429	0.428571	0.7	0.727273	0	0	0.769231	0	0	0.75	0	0	0.666667	0.666667	0	0	0	0	0	0	1	0	0	FALSE	TRUE	TRUE	TRUE	TRUE	TRUE	TRUE	TRUE	FALSE	TRUE	TRUE	FALSE	TRUE	TRUE	TRUE	TRUE	TRUE
A27_L4_395395_idba_bin.71	0	0	0.375	0.0769231	0	0.888889	0.4	0	0	0.714286	0.428571	0.3	0.727273	0	0	0.0909091	0	0	0	0	0	0	0	0	0	0	0	0	0	1	0	0	FALSE	FALSE	TRUE	FALSE	FALSE	FALSE	FALSE	TRUE	FALSE	FALSE	TRUE	FALSE	FALSE	TRUE	FALSE	FALSE	FALSE
A27_L4_395395_idba_bin.78	0	0	0.625	0.307692	0	0.555556	0.6	0	0	0.285714	0.428571	0.6	0.363636	0	0	0	0.75	0	0	0	0	0.666667	0.666667	0	0	0	0	0	0	1	0	0	FALSE	FALSE	TRUE	FALSE	FALSE	FALSE	FALSE	TRUE	FALSE	FALSE	TRUE	FALSE	FALSE	FALSE	FALSE	FALSE	FALSE
A27_L4_395395_idba_bin.87	0	0	0.375	0.0769231	0.25	0.444444	0.4	0	0	0.428571	0.428571	0.3	0.454545	0	0	0.181818	0	0	0	0	0	0	0	0	0	0	0	0	0	0	0	0.888889	FALSE	FALSE	FALSE	TRUE	TRUE	FALSE	FALSE	TRUE	FALSE	TRUE	TRUE	FALSE	TRUE	FALSE	TRUE	FALSE	FALSE
A27_L4_395395_idba_bin.92	0	0	0.875	0.461538	1	1	1	0	0	0.857143	0.285714	0.7	0.818182	0	0	0.5	1	0	1	0	0	1	1	0	0	0.0666667	0	0.25	0	1	0	0	FALSE	FALSE	TRUE	FALSE	TRUE	FALSE	FALSE	TRUE	FALSE	FALSE	TRUE	FALSE	FALSE	TRUE	FALSE	TRUE	FALSE
A27_L4_395395_idba_bin.93	0	0	0.875	0.384615	0.75	0.888889	0.6	0.214286	0	0.857143	0.285714	0.7	0.636364	0	0	0.181818	0	0	0.75	0	0	0.666667	0.666667	0	0	0	0	0	0	1	0	0	FALSE	FALSE	TRUE	TRUE	TRUE	FALSE	FALSE	TRUE	FALSE	FALSE	TRUE	FALSE	FALSE	TRUE	FALSE	FALSE	FALSE
A28_L2_321321_idba_bin.100	0	0	0.875	0.230769	0	1	0.6	0.142857	0.125	0.571429	0.428571	0.7	0.636364	0	0	0.0909091	0.25	0	1	0	0	0	0	0.5	0	0	0	0	0	1	0	0	FALSE	FALSE	FALSE	FALSE	FALSE	FALSE	FALSE	FALSE	FALSE	FALSE	FALSE	FALSE	FALSE	TRUE	FALSE	FALSE	FALSE
A28_L2_321321_idba_bin.102	0	0	0.625	0.153846	0.25	1	0.2	0	0.125	0.714286	0.428571	0.6	0.727273	0	0	0.0909091	0	0	0	0	0	0.666667	0.666667	0	0	0	0	0	0	0.875	0	0	FALSE	FALSE	FALSE	FALSE	FALSE	FALSE	FALSE	TRUE	FALSE	FALSE	FALSE	FALSE	FALSE	TRUE	FALSE	TRUE	FALSE
A28_L2_321321_idba_bin.21	0	0	0.375	0.153846	0.25	0.555556	0.2	0	0	0.428571	0.285714	0.3	0.636364	0	0	0.769231	0	0	0.75	0	0	0.666667	0.666667	0	0	0	0	0	0	0.875	0	0.222222	FALSE	TRUE	FALSE	TRUE	TRUE	FALSE	FALSE	TRUE	FALSE	TRUE	TRUE	FALSE	TRUE	FALSE	TRUE	TRUE	TRUE
A28_L2_321321_idba_bin.31	0	0	0.5	0.230769	0	0.777778	0.2	0.0714286	0	0.571429	0.428571	0.6	0.636364	0	0	0	0	0	0.75	0	0	0.666667	0.666667	0	0	0	0	0	0	1	0	0	FALSE	FALSE	FALSE	FALSE	TRUE	FALSE	FALSE	TRUE	FALSE	TRUE	FALSE	FALSE	FALSE	TRUE	FALSE	TRUE	FALSE
A28_L2_321321_idba_bin.46	0	0	0.375	0.307692	0	0.555556	0.2	0	0	0.571429	0.428571	0.5	0.636364	0	0	0	0.75	0	0	0	0	0.666667	0.666667	0	0	0	0	0	0	0.75	0	0	FALSE	FALSE	TRUE	FALSE	FALSE	FALSE	FALSE	TRUE	FALSE	FALSE	TRUE	FALSE	FALSE	TRUE	FALSE	FALSE	FALSE
A28_L2_321321_idba_bin.5	0	0	0	0	0.25	1	0	0	0	0.571429	0.142857	0.1	0.727273	0	0	0	0	0	0	0	0	0	0	0	0	0	0	0	0	1	0	0	FALSE	FALSE	FALSE	TRUE	TRUE	FALSE	FALSE	FALSE	FALSE	FALSE	FALSE	FALSE	TRUE	FALSE	TRUE	FALSE	TRUE
A28_L2_321321_idba_bin.58	0	0	0.75	0.384615	0	0.555556	0.4	0	0	0.571429	0.285714	0.7	0.545455	0	0	0	0.75	0	0	0	0	0.666667	0.666667	0	0	0	0	0	0	1	0	0	FALSE	FALSE	TRUE	FALSE	FALSE	FALSE	FALSE	TRUE	FALSE	FALSE	TRUE	FALSE	FALSE	TRUE	FALSE	FALSE	FALSE
A28_L2_321321_idba_bin.86	0	0.5	0.75	0.0769231	0.25	0.666667	0.4	0	0.25	0.571429	0.714286	0.7	0.636364	0	0	0.272727	0	0	0.25	0	0	0	0	0	0	0	0	0	0	1	0	0	FALSE	FALSE	FALSE	TRUE	TRUE	FALSE	FALSE	TRUE	FALSE	TRUE	FALSE	FALSE	FALSE	TRUE	FALSE	FALSE	FALSE
A28_L2_321321_idba_bin.93	0	0	0.5	0.230769	0.5	1	0.2	0.0714286	0	0.857143	0.285714	0.6	0.636364	0	0	0.769231	0	0	0.75	0	0	0.666667	0.666667	0	0	0	0	0	0	1	0	0	FALSE	TRUE	FALSE	TRUE	TRUE	FALSE	FALSE	TRUE	FALSE	TRUE	TRUE	FALSE	FALSE	TRUE	TRUE	TRUE	FALSE
A28_L2_321321_idba_bin.98	0	0	0	0	0	0.888889	0	0	0	0.714286	0.285714	0.2	0.636364	0	0	0.181818	0	0	0	0	0	0	0	0	0	0	0	0	0	1	0	0	FALSE	FALSE	TRUE	TRUE	TRUE	FALSE	TRUE	FALSE	FALSE	FALSE	TRUE	FALSE	FALSE	FALSE	TRUE	FALSE	FALSE
A29_L3_342342_idba_bin.1	0	0	0.5	0.230769	0.25	0.444444	0.2	0	0	0.285714	0.428571	0.4	0.545455	0	0	0.769231	0	0	0.75	0	0	0.666667	0.666667	0	0	0	0	0	0	1	0	0.333333	FALSE	TRUE	FALSE	FALSE	TRUE	FALSE	TRUE	TRUE	FALSE	FALSE	TRUE	FALSE	TRUE	FALSE	TRUE	TRUE	TRUE
A29_L3_342342_idba_bin.105	0	0	0.5	0.0769231	0.25	0.888889	0.4	0	0	0.571429	0.142857	0.5	0.636364	0	0	0.181818	0	0	0	0	0	0	0	0	0	0	0	0	0	0	0	0.888889	FALSE	FALSE	FALSE	FALSE	TRUE	FALSE	FALSE	FALSE	FALSE	FALSE	FALSE	FALSE	FALSE	FALSE	FALSE	FALSE	TRUE
A29_L3_342342_idba_bin.109	0	0	0	0	0	0.666667	0	0	0	0.428571	0	0.1	0.545455	0	0	0	0	0	0	0	0	0	0	0	0	0	0	0	0	0	0	0	FALSE	FALSE	FALSE	FALSE	FALSE	FALSE	FALSE	FALSE	FALSE	FALSE	FALSE	FALSE	FALSE	FALSE	FALSE	FALSE	FALSE
A29_L3_342342_idba_bin.115	0	0	0.5	0	0.25	0.666667	0.2	0	0	0.571429	0.428571	0.5	0.636364	0	0	0	0	0	0	0	0	0	0	0	0	0	0	0	0	0.875	0	0.888889	FALSE	FALSE	TRUE	FALSE	TRUE	FALSE	TRUE	FALSE	FALSE	TRUE	TRUE	FALSE	FALSE	FALSE	TRUE	FALSE	FALSE
A29_L3_342342_idba_bin.12	0	0	0.5	0.230769	0	1	0.2	0	0	0.571429	0.142857	0.6	0.727273	0	0	0.769231	0	0	0.75	0	0	0.666667	0.666667	0	0	0	0	0	0	1	0	0	FALSE	FALSE	TRUE	FALSE	TRUE	TRUE	TRUE	TRUE	FALSE	FALSE	TRUE	FALSE	FALSE	TRUE	TRUE	TRUE	TRUE
A29_L3_342342_idba_bin.121	0	0	0.375	0.230769	0	0.777778	0	0.214286	0	0.714286	0.428571	0.4	0.727273	0	0	0.0909091	0	0	0	0	0	0	0	0	0	0	0	0	0	0.875	0	0	FALSE	FALSE	FALSE	FALSE	FALSE	FALSE	FALSE	TRUE	FALSE	FALSE	FALSE	FALSE	FALSE	TRUE	FALSE	FALSE	FALSE
A29_L3_342342_idba_bin.123	0	0	0.5	0.230769	0	0.444444	0.2	0.0714286	0	0.428571	0.142857	0.3	0.636364	0	0	0.846154	0	0	0.75	0	0	0.666667	0.666667	0	0	0	0	0	0	1	0	0	FALSE	FALSE	TRUE	FALSE	TRUE	FALSE	TRUE	TRUE	FALSE	TRUE	FALSE	FALSE	FALSE	FALSE	FALSE	TRUE	FALSE
A29_L3_342342_idba_bin.125	0	0	0.625	0.0769231	0.25	0.666667	0.4	0	0	0.571429	0.285714	0.6	0.636364	0	0	0	0	0	0	0	0	0	0	0	0	0	0	0	0	0	0	0.888889	FALSE	FALSE	TRUE	FALSE	TRUE	FALSE	TRUE	FALSE	FALSE	TRUE	TRUE	FALSE	FALSE	TRUE	FALSE	FALSE	FALSE
A29_L3_342342_idba_bin.132	0	0	0.5	0.230769	0.25	0.888889	0.2	0.0714286	0.125	0.571429	0.285714	0.6	0.636364	0	0	0	0	0	0.75	0	0	0	0	0	0	0	0	0	0	0	0	0.666667	FALSE	FALSE	TRUE	TRUE	TRUE	FALSE	TRUE	TRUE	FALSE	FALSE	TRUE	FALSE	TRUE	FALSE	TRUE	TRUE	TRUE
A29_L3_342342_idba_bin.15	0	0	0	0	0	0.555556	0	0	0	0.428571	0	0.1	0.545455	0	0	0	0	0	0	0	0	0	0	0	0	0	0	0	0	0	0	0	FALSE	FALSE	FALSE	FALSE	FALSE	FALSE	FALSE	FALSE	FALSE	FALSE	FALSE	FALSE	FALSE	FALSE	FALSE	FALSE	FALSE
A29_L3_342342_idba_bin.17	0	0	0.5	0.0769231	0.25	0.888889	0.4	0	0	0.571429	0.142857	0.4	0.636364	0	0	0.181818	0	0	0	0	0	0	0	0	0	0	0	0	0	0	0	0.888889	FALSE	FALSE	FALSE	TRUE	TRUE	FALSE	FALSE	FALSE	FALSE	TRUE	FALSE	FALSE	TRUE	FALSE	TRUE	FALSE	TRUE
A29_L3_342342_idba_bin.20	0	0	0.5	0.230769	0.25	0.777778	0.2	0	0	0.428571	0.428571	0.3	0.727273	0	0	0.769231	0	0	0.75	0	0	0	0	0	0	0	0	0	0	0.875	0	0.222222	FALSE	TRUE	TRUE	TRUE	TRUE	FALSE	TRUE	TRUE	FALSE	TRUE	TRUE	FALSE	TRUE	FALSE	TRUE	TRUE	TRUE
A29_L3_342342_idba_bin.48	0	0	0.125	0.0769231	0	1	0	0	0	0.571429	0.142857	0.3	0.636364	0	0	0.0909091	0	0	0	0	0	0	0	0	0	0	0	0	0	0.75	0	0	FALSE	FALSE	FALSE	FALSE	FALSE	FALSE	FALSE	FALSE	FALSE	FALSE	FALSE	FALSE	FALSE	TRUE	FALSE	FALSE	FALSE
A29_L3_342342_idba_bin.52	0	0	0.75	0.230769	0.25	0.666667	0.2	0	0.25	0.714286	0.285714	0.7	0.727273	0	0	0.0909091	0	0	0	0	0	0.666667	0.666667	0	0	0	0	0	0	1	0	0	FALSE	FALSE	FALSE	FALSE	FALSE	FALSE	FALSE	TRUE	FALSE	FALSE	FALSE	FALSE	FALSE	TRUE	FALSE	FALSE	FALSE
A29_L3_342342_idba_bin.53	0	0	0.5	0.230769	0	0.888889	0.2	0.0714286	0.125	0.571429	0.142857	0.6	0.636364	0	0	0	0	0	0.75	0	0	0	0	0	0	0	0	0	0	0	0	0.666667	FALSE	FALSE	FALSE	FALSE	TRUE	FALSE	FALSE	TRUE	FALSE	FALSE	TRUE	FALSE	FALSE	FALSE	TRUE	TRUE	FALSE
A29_L3_342342_idba_bin.62	0	0	0	0	0	0.888889	0	0	0	0.428571	0.142857	0.2	0.545455	0	0	0	0	0	0	0	0	0	0	0	0	0	0	0	0	1	0	0	FALSE	FALSE	FALSE	FALSE	TRUE	FALSE	FALSE	FALSE	FALSE	FALSE	FALSE	FALSE	FALSE	TRUE	FALSE	FALSE	FALSE
A29_L3_342342_idba_bin.75	0	0	0.5	0.153846	0	0.666667	0.2	0.0714286	0	0.571429	0.285714	0.6	0.727273	0	0	0.181818	0	0	0	0	0	0	0	0	0	0	0	0	0	0.75	0	0.777778	FALSE	FALSE	FALSE	FALSE	TRUE	FALSE	FALSE	TRUE	FALSE	FALSE	FALSE	FALSE	FALSE	TRUE	FALSE	FALSE	FALSE
A29_L3_342342_idba_bin.90	0	0.5	0.375	0.0769231	0.25	0.888889	0	0	0	0.571429	0.571429	0.4	0.636364	0.0909091	0	0.416667	0	0	0	0	0	0	0	0	0	0	0	0	0	1	0	0	FALSE	FALSE	FALSE	FALSE	FALSE	FALSE	FALSE	TRUE	FALSE	FALSE	FALSE	FALSE	FALSE	TRUE	FALSE	FALSE	FALSE
A29_L3_342342_idba_bin.99	0	0	0.5	0	0.25	0.666667	0.2	0.0714286	0	0.571429	0.428571	0.5	0.636364	0	0	0	0	0	0	0	0	0	0	0	0	0	0	0	0	0.875	0	0.888889	FALSE	FALSE	TRUE	TRUE	TRUE	FALSE	TRUE	TRUE	FALSE	TRUE	TRUE	FALSE	TRUE	FALSE	TRUE	FALSE	FALSE
A2_L3_372372_idba_bin.104	0	0	0.875	0.230769	0.25	0.777778	0.6	0	0	0.571429	0.285714	0.8	0.545455	0	0	0.692308	0	0	0.75	0	0	0.666667	0.666667	0	0	0	0	0	0	0.875	0	0	FALSE	FALSE	TRUE	TRUE	TRUE	TRUE	FALSE	TRUE	FALSE	TRUE	TRUE	FALSE	TRUE	TRUE	TRUE	TRUE	FALSE
A2_L3_372372_idba_bin.110	0	0	0	0	0	0.888889	0	0	0	0.428571	0.285714	0.2	0.545455	0	0	0	0	0	0	0	0	0	0	0	0	0	0	0	0	0.875	0	0	FALSE	FALSE	FALSE	FALSE	FALSE	FALSE	FALSE	FALSE	FALSE	FALSE	FALSE	FALSE	FALSE	TRUE	FALSE	FALSE	FALSE
A2_L3_372372_idba_bin.21	0	0	0.875	0.307692	0.25	1	0.6	0	0	0.571429	0.142857	0.7	0.636364	0	0	0	1	0	0	0	0	0.666667	0.666667	0	0	0	0	0	0	1	0	0	FALSE	FALSE	TRUE	TRUE	TRUE	FALSE	TRUE	TRUE	FALSE	FALSE	TRUE	FALSE	TRUE	TRUE	TRUE	FALSE	FALSE
A2_L3_372372_idba_bin.34	0	0	0.25	0.153846	0	0.444444	0.2	0.0714286	0	0.571429	0	0.2	0.454545	0	0	0	0	0	0.75	0	0	0	0	0	0	0	0	0	0	1	0	0	FALSE	FALSE	TRUE	FALSE	TRUE	TRUE	TRUE	TRUE	FALSE	TRUE	FALSE	FALSE	TRUE	TRUE	FALSE	TRUE	FALSE
A2_L3_372372_idba_bin.4	0	0	0.25	0.0769231	0.5	0.888889	0.2	0	0	0.714286	0.428571	0.1	0.727273	0	0	0.0909091	0	0	0	0	0	0	0	0	0	0	0	0	0	0.875	0	0.333333	FALSE	FALSE	FALSE	FALSE	TRUE	FALSE	FALSE	TRUE	FALSE	TRUE	FALSE	FALSE	TRUE	FALSE	TRUE	FALSE	TRUE
A2_L3_372372_idba_bin.42	0	0	0	0	0	0.777778	0	0	0	0.571429	0.142857	0.2	0.636364	0	0	0	0	0	0	0	0	0	0	0	0	0	0	0	0	0	0	0	FALSE	FALSE	FALSE	FALSE	FALSE	FALSE	FALSE	TRUE	FALSE	FALSE	FALSE	FALSE	FALSE	FALSE	FALSE	FALSE	FALSE
A2_L3_372372_idba_bin.48	0	0	0.125	0.0769231	0	0.555556	0	0	0	0.428571	0.285714	0.2	0.636364	0	0	0	0	0	0	0	0	0	0	0	0	0	0	0	0	0.875	0	0	FALSE	FALSE	FALSE	FALSE	FALSE	FALSE	FALSE	FALSE	FALSE	FALSE	FALSE	FALSE	FALSE	TRUE	FALSE	FALSE	FALSE
A2_L3_372372_idba_bin.56	0	0	0.125	0.0769231	0.25	1	0	0	0	0.714286	0.285714	0.3	0.636364	0	0	0	0	0	0	0	0	0	0	0	0	0	0	0	0	1	0	0.666667	FALSE	FALSE	FALSE	FALSE	TRUE	FALSE	FALSE	TRUE	FALSE	FALSE	FALSE	FALSE	FALSE	TRUE	FALSE	FALSE	FALSE
A2_L3_372372_idba_bin.57	0	0	0	0	0	1	0	0	0	0.571429	0.285714	0.2	0.636364	0	0	0	0	0	0	0	0	0	0	0	0	0	0	0	0	0.625	0	0	FALSE	FALSE	FALSE	TRUE	TRUE	TRUE	FALSE	FALSE	FALSE	FALSE	FALSE	FALSE	FALSE	TRUE	TRUE	FALSE	FALSE
A2_L3_372372_idba_bin.60	0	0	0.125	0.153846	0	0.888889	0	0.0714286	0	0.571429	0.142857	0.3	0.545455	0	0	0	0	0	0	0	0	0	0	0	0	0	0	0	0	0	0	0.888889	FALSE	FALSE	FALSE	FALSE	TRUE	FALSE	TRUE	FALSE	FALSE	FALSE	FALSE	FALSE	FALSE	TRUE	FALSE	FALSE	FALSE
A2_L3_372372_idba_bin.64	0	0	0.625	0.153846	0.25	0.888889	0.2	0	0.125	0.714286	0.428571	0.6	0.727273	0	0	0.0909091	0	0	0	0	0	0.666667	0.666667	0	0	0	0	0	0	1	0	0	FALSE	FALSE	FALSE	FALSE	FALSE	FALSE	FALSE	TRUE	FALSE	FALSE	FALSE	FALSE	FALSE	TRUE	FALSE	TRUE	FALSE
A2_L3_372372_idba_bin.66	0	0	0.25	0	0.25	0.777778	0.2	0	0	0.571429	0.285714	0.3	0.636364	0	0	0	0.25	0	0	0	0	0	0	0	0	0	0	0	0	1	0	0.444444	FALSE	FALSE	FALSE	FALSE	TRUE	FALSE	FALSE	TRUE	FALSE	TRUE	FALSE	TRUE	FALSE	FALSE	FALSE	FALSE	TRUE
A2_L3_372372_idba_bin.81	0	0	1	0.307692	0.5	1	0.6	0	0	0.428571	0.142857	0.7	0.636364	0	0	0	0.75	0	0	0	0	0.666667	0.666667	0	0	0	0	0	0	0.875	0	0	FALSE	FALSE	TRUE	TRUE	TRUE	TRUE	TRUE	TRUE	FALSE	FALSE	TRUE	FALSE	TRUE	TRUE	TRUE	FALSE	FALSE
A2_L3_372372_idba_bin.96	0	0	0.5	0.153846	0	0.333333	0.4	0.0714286	0.125	0.428571	0.285714	0.5	0.454545	0	0	0	0	0	0	0	0	0	0	0	0	0	0	0	0	1	0	1	FALSE	FALSE	FALSE	TRUE	TRUE	FALSE	FALSE	FALSE	FALSE	TRUE	FALSE	FALSE	FALSE	TRUE	FALSE	TRUE	FALSE
A30_L1_343343_idba_bin.10	0	0.5	0.25	0	0.25	0.777778	0.2	0	0	0.428571	0.714286	0.3	0.727273	0	0	0.0909091	0	0	0	0	0	0	0	0	0	0	0	0	0	1	0	0	FALSE	FALSE	TRUE	FALSE	TRUE	FALSE	TRUE	FALSE	FALSE	FALSE	TRUE	FALSE	FALSE	TRUE	TRUE	FALSE	FALSE
A30_L1_343343_idba_bin.108	0	0	0.625	0.153846	0.25	0.666667	0.4	0.0714286	0	0.571429	0.428571	0.6	0.545455	0	0	0.0909091	0.25	0	0	0	0	0	0	0	0	0	0	0	0	0.75	0	0	FALSE	FALSE	FALSE	TRUE	TRUE	FALSE	FALSE	TRUE	FALSE	TRUE	FALSE	FALSE	TRUE	FALSE	TRUE	FALSE	TRUE
A30_L1_343343_idba_bin.11	0	0	0.5	0.230769	0.25	0.777778	0.2	0.0714286	0	0.571429	0.285714	0.6	0.727273	0	0	0	0	0	0.75	0	0	0	0	0	0	0	0	0	0	0	0	0.666667	FALSE	FALSE	FALSE	TRUE	TRUE	FALSE	FALSE	TRUE	FALSE	TRUE	TRUE	FALSE	TRUE	FALSE	TRUE	TRUE	FALSE
A30_L1_343343_idba_bin.111	0	0	0.375	0.230769	0.25	0.555556	0.2	0.214286	0.125	0.285714	0.142857	0.5	0.454545	0	0	0.0909091	0	0	0	0	0	0	0	0	0	0	0	0	0	0	0	0.888889	FALSE	FALSE	FALSE	FALSE	FALSE	FALSE	FALSE	FALSE	FALSE	FALSE	TRUE	FALSE	FALSE	TRUE	FALSE	TRUE	FALSE
A30_L1_343343_idba_bin.113	0	0	0.625	0.0769231	0.25	0.666667	0.4	0	0	0.571429	0.285714	0.6	0.636364	0	0	0	0	0	0	0	0	0	0	0	0	0	0	0	0	0	0	0.888889	FALSE	FALSE	TRUE	FALSE	TRUE	FALSE	TRUE	TRUE	FALSE	TRUE	TRUE	FALSE	FALSE	TRUE	FALSE	FALSE	FALSE
A30_L1_343343_idba_bin.142	0	0	0.375	0.153846	0	1	0	0	0.125	0.571429	0.428571	0.5	0.636364	0	0	0.181818	0	0	0.25	0	0	0	0	0	0	0	0	0	0	0.875	0	0.888889	FALSE	FALSE	FALSE	FALSE	TRUE	FALSE	FALSE	TRUE	FALSE	FALSE	FALSE	FALSE	FALSE	TRUE	FALSE	FALSE	FALSE
A30_L1_343343_idba_bin.18	0	0	1	0.307692	0.25	1	0.6	0	0	0.428571	0.285714	0.7	0.636364	0	0	0	1	0	0	0	0	0.666667	0.666667	0	0	0	0	0	0	0.875	0	0	FALSE	FALSE	TRUE	TRUE	TRUE	TRUE	TRUE	TRUE	FALSE	FALSE	TRUE	FALSE	TRUE	TRUE	TRUE	FALSE	FALSE
A30_L1_343343_idba_bin.20	0	0	0.375	0.0769231	0.25	0.777778	0.4	0	0	0.571429	0.428571	0.4	0.545455	0	0	0	0	0	0	0	0	0	0	0	0	0	0	0	0	0.875	0	0.777778	FALSE	FALSE	FALSE	TRUE	TRUE	FALSE	FALSE	TRUE	FALSE	TRUE	TRUE	FALSE	TRUE	FALSE	TRUE	TRUE	FALSE
A30_L1_343343_idba_bin.24	0	0	0	0	0	0.777778	0	0	0	0.571429	0.142857	0.1	0.545455	0	0	0	0	0	0	0	0	0	0	0	0	0	0	0	0	0	0	0.888889	FALSE	FALSE	FALSE	TRUE	TRUE	FALSE	FALSE	FALSE	FALSE	FALSE	FALSE	FALSE	TRUE	FALSE	FALSE	FALSE	FALSE
A30_L1_343343_idba_bin.30	0	0	0	0	0	0.666667	0	0	0	0.571429	0.142857	0.2	0.636364	0	0	0	0	0	0	0	0	0	0	0	0	0	0	0	0	0	0	0	FALSE	FALSE	FALSE	FALSE	FALSE	FALSE	FALSE	FALSE	FALSE	FALSE	FALSE	FALSE	FALSE	FALSE	FALSE	FALSE	FALSE
A30_L1_343343_idba_bin.4	0	0	0.5	0.230769	0	0.777778	0.2	0.0714286	0	0.285714	0.142857	0.6	0.454545	0	0	0.769231	0	0	0.75	0	0	0.666667	0.666667	0	0	0	0	0	0	1	0	0	FALSE	FALSE	FALSE	FALSE	FALSE	FALSE	FALSE	TRUE	FALSE	FALSE	FALSE	FALSE	FALSE	FALSE	FALSE	FALSE	FALSE
A30_L1_343343_idba_bin.42	0	0	0.5	0.230769	0.25	0.888889	0.2	0	0	0.571429	0.428571	0.6	0.727273	0	0	0.0909091	0	0	0.75	0	0	0.666667	0.666667	0	0	0	0	0	0	1	0	0.666667	FALSE	FALSE	TRUE	TRUE	TRUE	FALSE	TRUE	TRUE	FALSE	TRUE	TRUE	FALSE	TRUE	TRUE	TRUE	TRUE	TRUE
A30_L1_343343_idba_bin.51	0	0	0.875	0.230769	0.25	1	0.6	0	0	0.571429	0.285714	0.8	0.727273	0	0	0.692308	0	0	0.75	0	0	0.666667	0.666667	0	0	0	0	0	0	1	0	0	FALSE	FALSE	TRUE	TRUE	TRUE	TRUE	FALSE	TRUE	FALSE	TRUE	TRUE	FALSE	TRUE	TRUE	TRUE	TRUE	TRUE
A30_L1_343343_idba_bin.59	0	0	0.375	0.307692	0	0.666667	0.2	0	0	0.571429	0.285714	0.5	0.636364	0	0	0	0.75	0	0	0	0	0.666667	0.666667	0	0	0	0	0	0	0.75	0	0	FALSE	FALSE	TRUE	FALSE	FALSE	FALSE	FALSE	TRUE	FALSE	FALSE	TRUE	FALSE	FALSE	TRUE	FALSE	FALSE	FALSE
A30_L1_343343_idba_bin.66	0	0	0.5	0.0769231	0.25	0.888889	0.4	0	0	0.571429	0.285714	0.5	0.636364	0	0	0.181818	0	0	0	0	0	0	0	0	0	0	0	0	0	0	0	0.888889	FALSE	FALSE	FALSE	FALSE	TRUE	FALSE	FALSE	FALSE	FALSE	FALSE	FALSE	FALSE	TRUE	FALSE	TRUE	FALSE	TRUE
A30_L1_343343_idba_bin.7	0	0	0.875	0.153846	0.25	0.777778	0.6	0	0	0.571429	0.285714	0.8	0.636364	0	0	0.181818	0	0	0.5	0	0	0	0	0	0	0	0	0	0	0	0	0.888889	FALSE	FALSE	FALSE	FALSE	TRUE	FALSE	FALSE	TRUE	FALSE	TRUE	TRUE	FALSE	FALSE	FALSE	FALSE	FALSE	FALSE
A30_L1_343343_idba_bin.73	0	0	0	0	0	0.666667	0	0	0	0.428571	0	0.1	0.636364	0	0	0	0	0	0	0	0	0	0	0	0	0	0	0	0	0	0	0	FALSE	FALSE	FALSE	FALSE	FALSE	FALSE	FALSE	TRUE	FALSE	FALSE	FALSE	FALSE	FALSE	FALSE	FALSE	FALSE	FALSE
A30_L1_343343_idba_bin.8	0	0	0	0	0	0.666667	0	0	0	0.428571	0	0.2	0.636364	0	0	0	0	0	0	0	0	0	0	0	0	0	0	0	0	0	0	0	FALSE	FALSE	FALSE	FALSE	FALSE	FALSE	FALSE	TRUE	FALSE	FALSE	FALSE	FALSE	FALSE	FALSE	FALSE	FALSE	FALSE
A30_L1_343343_idba_bin.86	0	0	0.5	0.230769	0.25	0.444444	0.2	0	0	0.428571	0.142857	0.3	0.636364	0	0	0	0	0	0.75	0	0	0	0	0	0	0	0	0	0	1	0	0.222222	FALSE	FALSE	TRUE	TRUE	TRUE	FALSE	FALSE	TRUE	FALSE	TRUE	TRUE	FALSE	FALSE	FALSE	FALSE	TRUE	FALSE
A30_L1_343343_idba_bin.9	0	0	0.5	0.230769	0.25	0.888889	0.2	0.0714286	0.125	0.428571	0.285714	0.6	0.545455	0	0	0.769231	0	0	0.75	0	0	0	0	0	0	0	0	0	0	0	0	0.666667	FALSE	TRUE	TRUE	TRUE	TRUE	FALSE	TRUE	TRUE	FALSE	TRUE	TRUE	FALSE	TRUE	FALSE	TRUE	TRUE	TRUE
A30_L1_343343_idba_bin.93	0	0	0.875	0.307692	0.25	1	0.2	0	0.25	0.714286	0.428571	0.8	0.727273	0	0	0.0909091	0	0	0.25	0	0	0.666667	0.666667	0	0	0	0	0	0	1	0	0	FALSE	FALSE	FALSE	FALSE	FALSE	FALSE	FALSE	TRUE	FALSE	FALSE	FALSE	FALSE	FALSE	TRUE	FALSE	FALSE	FALSE
A31_L1_344344_idba_bin.12	0	0	0	0	0	0.888889	0	0	0	0.428571	0.285714	0.2	0.545455	0	0	0	0	0	0	0	0	0	0	0	0	0	0	0	0	1	0	0	FALSE	FALSE	FALSE	TRUE	TRUE	FALSE	FALSE	FALSE	FALSE	FALSE	FALSE	FALSE	FALSE	FALSE	TRUE	FALSE	FALSE
A31_L1_344344_idba_bin.120	0	0	0.5	0.0769231	0.25	0.777778	0.4	0	0	0.571429	0.428571	0.5	0.545455	0	0	0	0	0	0	0	0	0	0	0	0	0	0	0	0	0.875	0	0.777778	FALSE	FALSE	FALSE	TRUE	TRUE	FALSE	FALSE	TRUE	FALSE	TRUE	TRUE	FALSE	TRUE	FALSE	TRUE	TRUE	FALSE
A31_L1_344344_idba_bin.127	0	0	0	0	0	0.666667	0	0	0	0.428571	0.142857	0.1	0.636364	0	0	0	0	0	0	0	0	0	0	0	0	0	0	0	0	0	0	0	FALSE	FALSE	FALSE	FALSE	FALSE	FALSE	FALSE	TRUE	FALSE	FALSE	FALSE	FALSE	FALSE	FALSE	FALSE	FALSE	FALSE
A31_L1_344344_idba_bin.130	0	0	0.625	0.153846	0	1	0.4	0.0714286	0	0.428571	0.428571	0.6	0.636364	0	0	0.0909091	0.25	0	0	0	0	0	0	0	0	0	0	0	0	0.875	0	0	FALSE	FALSE	FALSE	TRUE	TRUE	FALSE	FALSE	FALSE	FALSE	TRUE	FALSE	FALSE	TRUE	FALSE	TRUE	FALSE	FALSE
A31_L1_344344_idba_bin.135	0	0	0.5	0.230769	0.25	0.444444	0.2	0	0	0.428571	0.142857	0.3	0.636364	0	0	0	0	0	0.75	0	0	0	0	0	0	0	0	0	0	1	0	0.222222	FALSE	FALSE	TRUE	TRUE	TRUE	FALSE	FALSE	TRUE	FALSE	TRUE	TRUE	FALSE	FALSE	FALSE	FALSE	TRUE	FALSE
A31_L1_344344_idba_bin.15	0	0	0.25	0.153846	0.25	0.777778	0.2	0.214286	0	0.285714	0.428571	0.4	0.454545	0	0	0.272727	0	0	0	0	0	0	0	0	0	0	0	0	0	0	0	0.888889	FALSE	FALSE	FALSE	FALSE	FALSE	FALSE	FALSE	FALSE	FALSE	FALSE	FALSE	FALSE	FALSE	TRUE	FALSE	TRUE	FALSE
A31_L1_344344_idba_bin.155	0	0	0.375	0.0769231	0.25	0.777778	0.2	0	0	0.428571	0.428571	0.4	0.636364	0	0	0.181818	0	0	0	0	0	0	0	0	0	0	0	0	0	0	0	0.888889	FALSE	FALSE	FALSE	TRUE	TRUE	FALSE	FALSE	TRUE	FALSE	TRUE	TRUE	FALSE	FALSE	FALSE	TRUE	FALSE	FALSE
A31_L1_344344_idba_bin.168	0	0	0.375	0.0769231	0	0.777778	0.4	0	0	0.571429	0.428571	0.4	0.545455	0	0	0.181818	0	0	0	0	0	0	0	0	0	0	0	0	0	0.875	0	0.666667	FALSE	FALSE	FALSE	TRUE	TRUE	FALSE	FALSE	TRUE	FALSE	TRUE	TRUE	FALSE	FALSE	FALSE	TRUE	FALSE	FALSE
A31_L1_344344_idba_bin.175	0	0	0.5	0.230769	0	1	0.2	0.0714286	0	0.571429	0	0.6	0.545455	0	0	0.769231	0	0	0.75	0	0	0.666667	0.666667	0	0	0	0	0	0	1	0	0	FALSE	FALSE	FALSE	FALSE	FALSE	FALSE	FALSE	TRUE	FALSE	TRUE	TRUE	FALSE	FALSE	TRUE	FALSE	TRUE	FALSE
A31_L1_344344_idba_bin.176	0	0	0.125	0	0	0.777778	0	0	0	0.571429	0.142857	0.3	0.636364	0	0	0.181818	0	0	0	0	0	0	0	0	0	0	0	0	0	1	0	0	FALSE	FALSE	FALSE	FALSE	FALSE	FALSE	FALSE	FALSE	FALSE	FALSE	FALSE	FALSE	FALSE	TRUE	FALSE	FALSE	FALSE
A31_L1_344344_idba_bin.178	0	0	0.5	0.0769231	0.25	0.888889	0.4	0	0	0.571429	0.285714	0.5	0.636364	0	0	0.181818	0	0	0	0	0	0	0	0	0	0	0	0	0	0	0	0.888889	FALSE	FALSE	TRUE	TRUE	TRUE	FALSE	TRUE	FALSE	FALSE	TRUE	FALSE	FALSE	TRUE	FALSE	TRUE	FALSE	TRUE
A31_L1_344344_idba_bin.211	0	0	0.5	0.230769	0.25	0.444444	0.2	0	0	0.428571	0.285714	0.3	0.545455	0	0	0.769231	0	0	0.75	0	0	0.666667	0.666667	0	0	0	0	0	0	1	0	0	FALSE	TRUE	TRUE	FALSE	TRUE	FALSE	TRUE	TRUE	FALSE	TRUE	TRUE	FALSE	TRUE	FALSE	TRUE	TRUE	TRUE
A31_L1_344344_idba_bin.3	0	0	0.875	0.307692	0.25	1	0.6	0	0	0.571429	0.142857	0.6	0.636364	0	0	0	1	0	0	0	0	0.666667	0.666667	0	0	0	0	0	0	1	0	0	FALSE	FALSE	TRUE	TRUE	TRUE	TRUE	TRUE	TRUE	FALSE	FALSE	TRUE	FALSE	TRUE	TRUE	TRUE	FALSE	FALSE
A31_L1_344344_idba_bin.37	0	0	1	0.307692	0.25	0.888889	0.6	0.142857	0	0.857143	0.142857	0.7	0.727273	0	0	0	1	0	0	0	0	0.666667	0.666667	0	0	0	0	0	0	1	0	0	FALSE	FALSE	FALSE	FALSE	FALSE	FALSE	FALSE	TRUE	FALSE	FALSE	FALSE	FALSE	TRUE	TRUE	TRUE	FALSE	FALSE
A31_L1_344344_idba_bin.5	0	0	0.5	0.0769231	0.25	1	0.4	0	0	0.428571	0.428571	0.5	0.545455	0	0	0.181818	0	0	0	0	0	0	0	0	0	0	0	0	0	0.875	0	0	FALSE	FALSE	FALSE	TRUE	TRUE	FALSE	TRUE	TRUE	FALSE	TRUE	TRUE	FALSE	FALSE	FALSE	TRUE	FALSE	FALSE
A31_L1_344344_idba_bin.52	0	0	0.625	0.0769231	0.25	0.666667	0.4	0	0	0.571429	0.428571	0.6	0.636364	0	0	0	0	0	0	0	0	0	0	0	0	0	0	0	0	0	0	0.888889	FALSE	FALSE	TRUE	FALSE	TRUE	FALSE	TRUE	TRUE	FALSE	FALSE	TRUE	FALSE	FALSE	TRUE	FALSE	FALSE	FALSE
A31_L1_344344_idba_bin.7	0	0	0.25	0	0.25	0.888889	0	0	0	0.571429	0.142857	0.3	0.636364	0	0	0.272727	0	0	0	0	0	0	0	0	0	0	0	0	0	1	0	0	FALSE	FALSE	FALSE	FALSE	FALSE	FALSE	FALSE	TRUE	FALSE	FALSE	FALSE	FALSE	FALSE	TRUE	FALSE	FALSE	FALSE
A31_L1_344344_idba_bin.76	0	0	0.5	0.230769	0	0.888889	0.2	0.0714286	0	0.571429	0.428571	0.6	0.727273	0	0	0.769231	0	0	0.75	0	0	0.666667	0.666667	0	0	0	0	0	0	1	0	0	FALSE	FALSE	FALSE	FALSE	TRUE	FALSE	FALSE	TRUE	FALSE	TRUE	FALSE	FALSE	FALSE	TRUE	FALSE	TRUE	FALSE
A31_L1_344344_idba_bin.83	0	0	0.5	0.230769	0.25	1	0.2	0.0714286	0	0.571429	0.285714	0.6	0.727273	0	0	0.769231	0	0	0.5	0	0	0.666667	0.666667	0	0	0	0	0	0	1	0	0.111111	FALSE	FALSE	TRUE	TRUE	TRUE	FALSE	FALSE	TRUE	FALSE	TRUE	FALSE	FALSE	TRUE	TRUE	TRUE	TRUE	FALSE
A31_L1_344344_idba_bin.91	0	0	0.75	0.230769	0.25	0.888889	0.6	0	0	0.428571	0.285714	0.7	0.727273	0	0	0.692308	0	0	0.75	0	0	0.666667	0.666667	0	0	0	0	0	0	1	0	0	FALSE	FALSE	TRUE	TRUE	TRUE	TRUE	FALSE	TRUE	FALSE	TRUE	TRUE	FALSE	TRUE	TRUE	TRUE	TRUE	FALSE
A31_L1_344344_idba_bin.93	0	0	0.875	0.230769	0.25	1	0.6	0.0714286	0	0.571429	0.428571	0.8	0.727273	0	0	0.769231	0	0	0.75	0	0	0.666667	0.666667	0	0	0	0	0	0	1	0	0	FALSE	TRUE	TRUE	TRUE	TRUE	TRUE	TRUE	TRUE	FALSE	TRUE	TRUE	FALSE	TRUE	TRUE	TRUE	TRUE	TRUE
A31_L1_344344_idba_bin.94	0	0	0	0	0.25	1	0	0	0	0.571429	0.142857	0.1	0.727273	0	0	0	0	0	0	0	0	0	0	0	0	0	0	0	0	0.875	0	0	FALSE	FALSE	FALSE	TRUE	FALSE	FALSE	FALSE	FALSE	FALSE	FALSE	FALSE	FALSE	TRUE	FALSE	TRUE	FALSE	FALSE
A31_L1_344344_idba_bin.98	0	0	0.5	0.230769	0.25	0.555556	0.2	0	0	0.285714	0.428571	0.4	0.545455	0	0	0.769231	0	0	0.25	0	0	0.666667	0.666667	0	0	0	0	0	0	0.875	0	0.222222	FALSE	TRUE	TRUE	TRUE	TRUE	TRUE	TRUE	TRUE	FALSE	TRUE	TRUE	FALSE	TRUE	FALSE	TRUE	TRUE	TRUE
A32_L3_345345_idba_bin.101	0	0	0.5	0	0.25	0.777778	0.4	0	0	0.571429	0.285714	0.5	0.545455	0	0	0	0	0	0	0	0	0	0	0	0	0	0	0	0	0.875	0	0	FALSE	FALSE	FALSE	FALSE	TRUE	FALSE	FALSE	FALSE	FALSE	FALSE	FALSE	FALSE	FALSE	TRUE	FALSE	FALSE	FALSE
A32_L3_345345_idba_bin.116	0	0	0.375	0.0769231	0.25	0.777778	0.4	0	0	0.571429	0.428571	0.3	0.545455	0	0	0.181818	0	0	0	0	0	0	0	0	0	0	0	0	0	0.875	0	0	FALSE	FALSE	FALSE	TRUE	TRUE	FALSE	FALSE	FALSE	FALSE	FALSE	FALSE	FALSE	TRUE	FALSE	TRUE	FALSE	FALSE
A32_L3_345345_idba_bin.12	0	0	0.125	0.0769231	0	1	0	0	0	0.428571	0.285714	0.3	0.636364	0	0	0.333333	0	0	0	0	0	0	0	0	0	0	0	0	0	0.75	0	0	FALSE	FALSE	FALSE	FALSE	FALSE	FALSE	FALSE	TRUE	FALSE	FALSE	FALSE	FALSE	FALSE	TRUE	FALSE	FALSE	FALSE
A32_L3_345345_idba_bin.134	0	0.5	0.5	0.153846	0.25	0.888889	0	0	0	0.428571	0.571429	0.4	0.545455	0.454545	0	0.692308	0	0	0	0	0	0	0	0	0	0	0	0	0	1	0	0	FALSE	FALSE	FALSE	FALSE	FALSE	FALSE	FALSE	TRUE	FALSE	FALSE	FALSE	FALSE	FALSE	TRUE	FALSE	FALSE	FALSE
A32_L3_345345_idba_bin.137	0	0	0.5	0.230769	0.25	0.888889	0.2	0.0714286	0.125	0.571429	0.285714	0.6	0.727273	0	0	0.692308	0	0	0.75	0	0	0.666667	0.666667	0	0	0	0	0	0	0.875	0	0	FALSE	FALSE	TRUE	TRUE	TRUE	FALSE	FALSE	TRUE	FALSE	TRUE	TRUE	FALSE	TRUE	TRUE	TRUE	TRUE	FALSE
A32_L3_345345_idba_bin.138	0	0	0.5	0.153846	0.5	0.888889	0.4	0	0	0.714286	0.285714	0.5	0.636364	0	0	0.181818	0	0	0	0	0	0	0	0	0	0	0	0	0	0	0	0.888889	FALSE	FALSE	FALSE	TRUE	TRUE	FALSE	FALSE	FALSE	FALSE	TRUE	FALSE	FALSE	TRUE	FALSE	TRUE	FALSE	TRUE
A32_L3_345345_idba_bin.140	0	0	0.5	0.0769231	0.5	1	0.4	0.0714286	0	0.714286	0.428571	0.4	0.636364	0	0	0.0909091	0	0	0	0	0	0	0	0	0	0	0	0	0	0	0	0.777778	FALSE	FALSE	TRUE	FALSE	TRUE	FALSE	FALSE	TRUE	FALSE	TRUE	TRUE	FALSE	FALSE	TRUE	TRUE	FALSE	FALSE
A32_L3_345345_idba_bin.2	0	0	0.5	0.230769	0.25	0.888889	0.2	0	0	0.571429	0.428571	0.6	0.727273	0	0	0	0	0	0.75	0	0	0.666667	0.666667	0	0	0	0	0	0	1	0	0.555556	FALSE	TRUE	FALSE	TRUE	TRUE	FALSE	FALSE	TRUE	FALSE	TRUE	FALSE	FALSE	TRUE	TRUE	TRUE	TRUE	FALSE
A32_L3_345345_idba_bin.20	0	0	0.5	0.230769	0	0.888889	0.2	0.0714286	0	0.714286	0.285714	0.6	0.727273	0	0	0.769231	0	0	0.75	0	0	0.666667	0.666667	0	0	0	0	0	0	0	0	0	FALSE	FALSE	FALSE	TRUE	TRUE	FALSE	FALSE	TRUE	FALSE	TRUE	FALSE	FALSE	TRUE	TRUE	TRUE	TRUE	FALSE
A32_L3_345345_idba_bin.38	0	0	0.5	0.461538	0	0.777778	0.2	0.0714286	0.875	0.285714	0.142857	0.6	0.363636	0	0	0	0	0	0	0	0	0	0	0	0	0	0	0	0	0	0	1	FALSE	FALSE	FALSE	FALSE	FALSE	FALSE	FALSE	FALSE	FALSE	FALSE	FALSE	FALSE	FALSE	FALSE	FALSE	FALSE	FALSE
A32_L3_345345_idba_bin.45	0	0	0.375	0	0	0.666667	0.4	0	0	0.571429	0.142857	0.4	0.636364	0	0	0.272727	0	0	0	0	0	0	0	0	0	0	0	0	0	0.75	0	0.777778	FALSE	FALSE	FALSE	FALSE	TRUE	FALSE	FALSE	TRUE	FALSE	TRUE	FALSE	FALSE	FALSE	TRUE	FALSE	FALSE	FALSE
A32_L3_345345_idba_bin.50	0	0	0.375	0.230769	0	0.666667	0.2	0	0	0.428571	0.428571	0.4	0.636364	0	0	0	0.75	0	0	0	0	0.666667	0.666667	0	0	0	0	0	0	1	0	0	FALSE	FALSE	TRUE	FALSE	FALSE	FALSE	FALSE	TRUE	FALSE	FALSE	TRUE	FALSE	FALSE	FALSE	FALSE	FALSE	FALSE
A32_L3_345345_idba_bin.56	0	0	0	0	0	0.555556	0	0	0	0.285714	0.142857	0.2	0.636364	0	0	0	0	0	0	0	0	0	0	0	0	0	0	0	0	0	0	0	FALSE	FALSE	FALSE	TRUE	FALSE	FALSE	FALSE	TRUE	FALSE	FALSE	FALSE	FALSE	FALSE	FALSE	FALSE	FALSE	FALSE
A32_L3_345345_idba_bin.59	0	0	0	0	0	1	0	0	0	0.571429	0.285714	0.2	0.636364	0	0	0	0	0	0	0	0	0	0	0	0	0	0	0	0	0.875	0	0	FALSE	FALSE	FALSE	FALSE	FALSE	FALSE	FALSE	FALSE	FALSE	FALSE	FALSE	FALSE	FALSE	TRUE	FALSE	FALSE	FALSE
A32_L3_345345_idba_bin.60	0	0	0.5	0.230769	0.25	0.555556	0.2	0	0	0.285714	0.428571	0.4	0.636364	0	0	0.769231	0	0	0.75	0	0	0	0	0	0	0	0	0	0	1	0	0.222222	FALSE	TRUE	TRUE	TRUE	TRUE	TRUE	TRUE	TRUE	FALSE	TRUE	TRUE	FALSE	TRUE	FALSE	TRUE	TRUE	TRUE
A32_L3_345345_idba_bin.65	0	0	0.625	0.0769231	0.25	0.777778	0.4	0	0	0.571429	0.142857	0.6	0.636364	0	0	0	0	0	0	0	0	0	0	0	0	0	0	0	0	0.875	0	0	FALSE	FALSE	FALSE	FALSE	TRUE	FALSE	TRUE	TRUE	FALSE	TRUE	FALSE	FALSE	FALSE	TRUE	TRUE	FALSE	FALSE
A32_L3_345345_idba_bin.82	0	0	0.5	0.230769	0.25	0.666667	0.2	0	0	0.428571	0.428571	0.4	0.727273	0	0	0.769231	0	0	0.75	0	0	0.666667	0.666667	0	0	0	0	0	0	1	0	0.222222	FALSE	FALSE	TRUE	FALSE	TRUE	FALSE	TRUE	TRUE	FALSE	TRUE	TRUE	FALSE	TRUE	FALSE	TRUE	TRUE	TRUE
A32_L3_345345_idba_bin.83	0	0	0.375	0.0769231	0.25	0.777778	0.4	0	0	0.571429	0.428571	0.3	0.545455	0	0	0.181818	0	0	0	0	0	0	0	0	0	0	0	0	0	0.125	0	0	FALSE	FALSE	FALSE	TRUE	TRUE	FALSE	FALSE	FALSE	FALSE	FALSE	FALSE	FALSE	TRUE	FALSE	TRUE	FALSE	FALSE
A33_L3_346346_idba_bin.100	0	0	0.5	0.230769	0	0.555556	0.2	0.0714286	0	0.428571	0.142857	0.4	0.636364	0	0	0.846154	0	0	0.5	0	0	0.666667	0.666667	0	0	0	0	0	0	1	0	0	FALSE	FALSE	TRUE	FALSE	TRUE	FALSE	TRUE	TRUE	FALSE	TRUE	FALSE	FALSE	FALSE	FALSE	FALSE	TRUE	FALSE
A33_L3_346346_idba_bin.13	0	0	0.5	0.230769	0.25	0.888889	0.2	0.0714286	0.125	0.571429	0.285714	0.6	0.636364	0	0	0.769231	0	0	0.75	0	0	0	0	0	0	0	0	0	0	0	0	0.666667	FALSE	TRUE	TRUE	TRUE	TRUE	FALSE	TRUE	TRUE	FALSE	TRUE	TRUE	FALSE	TRUE	FALSE	TRUE	TRUE	TRUE
A33_L3_346346_idba_bin.131	0	0.5	0.25	0	0.25	0.888889	0	0	0	0.571429	0.571429	0.3	0.636364	0	0	0.272727	0	0	0	0	0	0	0	0	0	0	0	0	0	1	0	0	FALSE	FALSE	FALSE	FALSE	FALSE	FALSE	FALSE	TRUE	FALSE	FALSE	FALSE	FALSE	FALSE	TRUE	FALSE	FALSE	FALSE
A33_L3_346346_idba_bin.149	0	0	0.25	0.153846	0	0.333333	0.2	0.0714286	0	0.142857	0.285714	0.2	0.363636	0	0	0	0	0	0.75	0	0	0	0	0	0	0	0	0	0	0	0	0	FALSE	FALSE	TRUE	FALSE	FALSE	FALSE	FALSE	TRUE	FALSE	FALSE	TRUE	FALSE	FALSE	FALSE	FALSE	TRUE	FALSE
A33_L3_346346_idba_bin.157	0	0	0.5	0.0769231	0.25	0.666667	0.2	0	0	0.571429	0.142857	0.5	0.636364	0	0	0	0	0	0	0	0	0	0	0	0	0	0	0	0	0.875	0	0	FALSE	FALSE	FALSE	FALSE	TRUE	FALSE	FALSE	TRUE	FALSE	FALSE	FALSE	FALSE	FALSE	TRUE	FALSE	FALSE	FALSE
A33_L3_346346_idba_bin.162	0	0	0.625	0	0	0.666667	0.4	0	0	0.571429	0.285714	0.6	0.636364	0	0	0	0	0	0	0	0	0	0	0	0	0	0	0	0	0	0	0.888889	FALSE	FALSE	FALSE	FALSE	TRUE	FALSE	FALSE	FALSE	FALSE	FALSE	FALSE	FALSE	FALSE	FALSE	FALSE	FALSE	FALSE
A33_L3_346346_idba_bin.163	0	0	0.5	0.230769	0.25	0.777778	0.2	0.0714286	0	0.571429	0.285714	0.6	0.727273	0	0	0	0	0	0.75	0	0	0.666667	0.666667	0	0	0	0	0	0	0	0	0.666667	FALSE	FALSE	FALSE	TRUE	TRUE	FALSE	FALSE	TRUE	FALSE	TRUE	TRUE	FALSE	TRUE	FALSE	TRUE	TRUE	FALSE
A33_L3_346346_idba_bin.169	0	0	0.5	0.0769231	0.25	0.777778	0.4	0	0	0.571429	0.285714	0.4	0.636364	0	0	0	0	0	0	0	0	0	0	0	0	0	0	0	0	0.875	0	0	FALSE	FALSE	FALSE	FALSE	TRUE	FALSE	FALSE	TRUE	FALSE	TRUE	TRUE	FALSE	FALSE	TRUE	FALSE	FALSE	FALSE
A33_L3_346346_idba_bin.175	0	0	0.5	0	0.25	0.666667	0.2	0	0	0.571429	0.285714	0.5	0.636364	0	0	0	0	0	0	0	0	0	0	0	0	0	0	0	0	0.875	0	0.888889	FALSE	FALSE	TRUE	FALSE	TRUE	FALSE	TRUE	FALSE	FALSE	TRUE	TRUE	FALSE	TRUE	FALSE	TRUE	FALSE	FALSE
A33_L3_346346_idba_bin.26	0	0	0.5	0.0769231	0.25	1	0.4	0	0	0.428571	0.428571	0.5	0.545455	0	0	0.181818	0	0	0	0	0	0	0	0	0	0	0	0	0	0.875	0	0	FALSE	FALSE	FALSE	TRUE	TRUE	FALSE	TRUE	TRUE	FALSE	TRUE	TRUE	FALSE	FALSE	FALSE	TRUE	FALSE	FALSE
A33_L3_346346_idba_bin.32	0	0	0	0	0	0.777778	0	0	0	0.571429	0.142857	0.1	0.454545	0	0	0	0	0	0	0	0	0	0	0	0	0	0	0	0	1	0	0	FALSE	FALSE	FALSE	FALSE	TRUE	FALSE	FALSE	FALSE	FALSE	FALSE	FALSE	FALSE	FALSE	TRUE	FALSE	FALSE	FALSE
A33_L3_346346_idba_bin.36	0	0	0.875	0.307692	0.25	0.777778	0.2	0	0.25	0.714286	0.428571	0.8	0.727273	0	0	0.0909091	0	0	0.25	0	0	0.666667	0.666667	0	0	0	0	0	0	1	0	0	FALSE	FALSE	FALSE	FALSE	FALSE	FALSE	FALSE	TRUE	FALSE	FALSE	FALSE	FALSE	FALSE	TRUE	FALSE	FALSE	FALSE
A33_L3_346346_idba_bin.37	0	0	0.5	0.0769231	0.25	0.777778	0.4	0	0	0.571429	0.285714	0.5	0.636364	0	0	0.181818	0	0	0	0	0	0	0	0	0	0	0	0	0	0	0	0.888889	FALSE	FALSE	FALSE	FALSE	TRUE	FALSE	FALSE	FALSE	FALSE	FALSE	FALSE	FALSE	TRUE	FALSE	TRUE	FALSE	FALSE
A33_L3_346346_idba_bin.45	0	0	0.5	0.0769231	0	0.777778	0.4	0	0	0.428571	0.285714	0.5	0.545455	0	0	0.181818	0	0	0	0	0	0	0	0	0	0	0	0	0	0.625	0	0.666667	FALSE	FALSE	FALSE	FALSE	TRUE	FALSE	FALSE	TRUE	FALSE	TRUE	TRUE	FALSE	TRUE	FALSE	FALSE	FALSE	FALSE
A33_L3_346346_idba_bin.59	0	0	0.875	0.230769	0.25	1	0.6	0	0	0.571429	0.285714	0.8	0.727273	0	0	0.692308	0	0	0.75	0	0	0.666667	0.666667	0	0	0	0	0	0	1	0	0	FALSE	FALSE	TRUE	TRUE	TRUE	TRUE	FALSE	TRUE	FALSE	TRUE	TRUE	FALSE	TRUE	TRUE	TRUE	TRUE	FALSE
A33_L3_346346_idba_bin.61	0	0	0.5	0.230769	0.25	0.444444	0.2	0	0	0.571429	0.142857	0.4	0.636364	0	0	0	0	0	0.5	0	0	0	0	0	0	0	0	0	0	1	0	0.333333	FALSE	FALSE	FALSE	TRUE	TRUE	TRUE	FALSE	TRUE	FALSE	TRUE	FALSE	FALSE	TRUE	FALSE	TRUE	TRUE	FALSE
A33_L3_346346_idba_bin.63	0	0	0.625	0.0769231	0.25	0.888889	0.4	0	0	0.571429	0.142857	0.6	0.454545	0	0	0.181818	0.25	0	0	0	0	0	0	0	0	0	0	0	0	0	0	0.888889	FALSE	FALSE	FALSE	TRUE	TRUE	FALSE	FALSE	FALSE	FALSE	TRUE	FALSE	FALSE	TRUE	FALSE	TRUE	FALSE	TRUE
A33_L3_346346_idba_bin.75	0	0	0.5	0.230769	0	1	0.2	0.0714286	0.125	0.714286	0.285714	0.6	0.727273	0	0	0.769231	0	0	0.75	0	0	0.666667	0.666667	0	0	0	0	0	0	0	0	0.666667	FALSE	FALSE	FALSE	FALSE	TRUE	FALSE	TRUE	TRUE	FALSE	TRUE	FALSE	FALSE	FALSE	FALSE	FALSE	TRUE	FALSE
A33_L3_346346_idba_bin.79	0	0	0.125	0.0769231	0	1	0	0	0	0.571429	0.142857	0.3	0.636364	0	0	0.166667	0	0	0	0	0	0	0	0	0	0	0	0	0	0.75	0	0	FALSE	FALSE	FALSE	FALSE	FALSE	FALSE	FALSE	TRUE	FALSE	FALSE	FALSE	FALSE	FALSE	TRUE	FALSE	FALSE	FALSE
A33_L3_346346_idba_bin.8	0	0	0.375	0.230769	0	0.666667	0.2	0.142857	0	0	0.142857	0.3	0.363636	0	0	0.272727	0	0	0	0	0	0	0	0	0	0	0	0	0	0.5	0	0.777778	FALSE	FALSE	FALSE	FALSE	FALSE	FALSE	FALSE	FALSE	FALSE	FALSE	FALSE	FALSE	FALSE	FALSE	FALSE	FALSE	FALSE
A33_L3_346346_idba_bin.83	0	0	0.375	0.0769231	0	0.888889	0	0	0	0.571429	0.142857	0.4	0.636364	0	0	0.272727	0	0	0	0	0	0	0	0	0	0	0	0	0	0.875	0	0	FALSE	FALSE	FALSE	FALSE	FALSE	FALSE	FALSE	TRUE	FALSE	FALSE	FALSE	FALSE	FALSE	TRUE	FALSE	FALSE	FALSE
A33_L3_346346_idba_bin.86	0	0	0.5	0.461538	0	0.777778	0.2	0.0714286	1	0.285714	0.142857	0.6	0.454545	0	0	0	0	0	0	0	0	0	0	0	0	0	0	0	0	0	0	1	FALSE	FALSE	FALSE	FALSE	FALSE	FALSE	FALSE	FALSE	FALSE	FALSE	FALSE	FALSE	FALSE	FALSE	FALSE	FALSE	FALSE
A33_L3_346346_idba_bin.89	0	0	0	0	0	0.555556	0	0	0	0.428571	0	0.1	0.454545	0	0	0.0909091	0	0	0	0	0	0	0	0	0	0	0	0	0	0	0	0	FALSE	FALSE	FALSE	FALSE	FALSE	FALSE	FALSE	TRUE	FALSE	FALSE	FALSE	FALSE	FALSE	FALSE	FALSE	FALSE	FALSE
A33_L3_346346_idba_bin.91	0	0	1	0.307692	0.5	1	0.6	0	0	0.428571	0.142857	0.7	0.636364	0	0	0	1	0	0	0	0	0	0	0	0	0	0	0	0	0.875	0	0	FALSE	FALSE	TRUE	TRUE	TRUE	TRUE	TRUE	TRUE	FALSE	FALSE	TRUE	FALSE	TRUE	TRUE	TRUE	FALSE	FALSE
A33_L3_346346_idba_bin.92	0	0	0	0	0	0.555556	0	0	0	0.428571	0.142857	0.2	0.545455	0	0	0	0	0	0	0	0	0	0	0	0	0	0	0	0	0	0	0	FALSE	FALSE	FALSE	FALSE	FALSE	FALSE	FALSE	TRUE	FALSE	FALSE	FALSE	FALSE	FALSE	FALSE	FALSE	FALSE	FALSE
A33_L3_346346_idba_bin.94	0	0	0.5	0.0769231	0.25	0.777778	0.4	0	0	0.571429	0.428571	0.5	0.636364	0	0	0	0	0	0	0	0	0	0	0	0	0	0	0	0	0.875	0	0.777778	FALSE	FALSE	FALSE	TRUE	TRUE	FALSE	FALSE	TRUE	FALSE	TRUE	TRUE	FALSE	FALSE	FALSE	TRUE	FALSE	FALSE
A35_L3_347347_idba_bin.101	0	0	0.375	0.153846	0	0.444444	0.2	0	0	0.428571	0.285714	0.4	0.363636	0	0	0.166667	0.5	0	0	0	0	0.666667	0.666667	0	0	0	0	0	0	0.25	0	0	FALSE	FALSE	TRUE	FALSE	TRUE	FALSE	FALSE	FALSE	FALSE	FALSE	FALSE	FALSE	TRUE	TRUE	FALSE	FALSE	FALSE
A35_L3_347347_idba_bin.104	0	0	0.375	0.153846	0	0.444444	0.2	0	0	0.428571	0.142857	0.2	0.636364	0	0	0	0	0	0.75	0	0	0	0	0	0	0	0	0	0	1	0	0.222222	FALSE	FALSE	FALSE	FALSE	FALSE	FALSE	FALSE	TRUE	FALSE	FALSE	TRUE	FALSE	FALSE	FALSE	FALSE	TRUE	FALSE
A35_L3_347347_idba_bin.117	0	0	0.5	0.230769	0	0.666667	0.2	0.0714286	0.125	0.571429	0.285714	0.6	0.636364	0	0	0.769231	0	0	0.75	0	0	0.333333	0.333333	0	0	0	0	0	0	1	0	0.444444	FALSE	FALSE	FALSE	FALSE	TRUE	FALSE	FALSE	FALSE	FALSE	TRUE	FALSE	FALSE	FALSE	FALSE	FALSE	TRUE	FALSE
A35_L3_347347_idba_bin.119	0	0	0.5	0.230769	0.25	0.444444	0.2	0	0	0.428571	0.428571	0.4	0.727273	0	0	0.769231	0	0	0.75	0	0	0	0	0	0	0	0	0	0	0.875	0	0.222222	FALSE	FALSE	TRUE	FALSE	TRUE	FALSE	TRUE	TRUE	FALSE	TRUE	FALSE	FALSE	TRUE	FALSE	TRUE	TRUE	TRUE
A35_L3_347347_idba_bin.18	0	0	0.375	0.0769231	0.25	0.555556	0.4	0	0	0.428571	0.285714	0.4	0.545455	0	0	0.181818	0	0	0	0	0	0	0	0	0	0	0	0	0	0	0	0.666667	FALSE	FALSE	TRUE	FALSE	TRUE	FALSE	TRUE	TRUE	FALSE	TRUE	TRUE	FALSE	TRUE	TRUE	TRUE	FALSE	FALSE
A35_L3_347347_idba_bin.2	0	0	0.625	0.0769231	0.25	1	0.4	0.0714286	0	0.428571	0	0.6	0.727273	0	0	0.181818	0.25	0	0	0	0	0	0	0	0	0	0	0	0	1	0	1	FALSE	FALSE	FALSE	FALSE	FALSE	FALSE	FALSE	TRUE	FALSE	FALSE	FALSE	FALSE	FALSE	TRUE	FALSE	FALSE	FALSE
A35_L3_347347_idba_bin.20	0	0	0.875	0.230769	0	0.888889	0.6	0	0	0.571429	0.285714	0.7	0.727273	0	0	0	0	0	0.75	0	0	0.666667	0.666667	0	0	0	0	0	0	0	0	0	FALSE	FALSE	TRUE	TRUE	TRUE	TRUE	FALSE	TRUE	FALSE	TRUE	TRUE	FALSE	TRUE	TRUE	TRUE	TRUE	FALSE
A35_L3_347347_idba_bin.37	0	0	0.875	0.230769	0.25	1	0.6	0.0714286	0	0.571429	0.428571	0.8	0.727273	0	0	0.769231	0	0	0.75	0	0	0.666667	0.666667	0	0	0	0	0	0	1	0	0.666667	FALSE	FALSE	TRUE	TRUE	TRUE	FALSE	FALSE	TRUE	FALSE	TRUE	TRUE	FALSE	TRUE	TRUE	TRUE	TRUE	TRUE
A35_L3_347347_idba_bin.40	0	0	0.625	0.0769231	0.25	0.666667	0.4	0	0	0.285714	0.285714	0.6	0.545455	0	0	0.181818	0	0	0.5	0	0	0	0	0	0	0	0	0	0	0	0	0.777778	FALSE	FALSE	FALSE	FALSE	TRUE	FALSE	FALSE	TRUE	FALSE	TRUE	TRUE	FALSE	FALSE	FALSE	FALSE	TRUE	FALSE
A35_L3_347347_idba_bin.43	0	0	0.875	0.230769	0	1	0.6	0.142857	0	0.571429	0.428571	0.7	0.636364	0	0	0.0909091	0.25	0	1	0	0	0	0	0.5	0	0	0	0	0	1	0	0	FALSE	FALSE	FALSE	FALSE	FALSE	FALSE	FALSE	FALSE	FALSE	FALSE	FALSE	FALSE	FALSE	TRUE	FALSE	FALSE	FALSE
A35_L3_347347_idba_bin.46	0	0	0.375	0.153846	0.25	1	0.2	0	0	0.571429	0.428571	0.5	0.727273	0	0	0.25	0	0	0.5	0	0	0.666667	0.666667	0	0	0	0	0	0	1	0	0.666667	FALSE	TRUE	TRUE	TRUE	TRUE	TRUE	TRUE	TRUE	FALSE	TRUE	TRUE	FALSE	TRUE	FALSE	TRUE	TRUE	TRUE
A35_L3_347347_idba_bin.60	0	0	0.5	0.230769	0.25	0.444444	0.2	0	0	0.285714	0.428571	0.4	0.545455	0	0	0.769231	0	0	0.75	0	0	0.666667	0.666667	0	0	0	0	0	0	1	0	0.333333	FALSE	TRUE	FALSE	FALSE	TRUE	FALSE	TRUE	TRUE	FALSE	FALSE	TRUE	FALSE	TRUE	FALSE	TRUE	TRUE	TRUE
A35_L3_347347_idba_bin.70	0	0	0.375	0.307692	0	0.666667	0.2	0	0	0.571429	0.285714	0.5	0.636364	0	0	0	0.75	0	0	0	0	0.666667	0.666667	0	0	0	0	0	0	0.75	0	0	FALSE	FALSE	TRUE	FALSE	FALSE	FALSE	FALSE	TRUE	FALSE	FALSE	TRUE	FALSE	FALSE	TRUE	FALSE	FALSE	FALSE
A35_L3_347347_idba_bin.75	0	0	0.125	0.0769231	0	1	0	0	0	0.571429	0.142857	0.2	0.636364	0	0	0.333333	0	0	0	0	0	0	0	0	0	0	0	0	0	1	0	0	FALSE	FALSE	FALSE	FALSE	FALSE	FALSE	FALSE	TRUE	FALSE	FALSE	FALSE	FALSE	FALSE	TRUE	FALSE	FALSE	FALSE
A35_L3_347347_idba_bin.89	0	0	0.5	0.230769	0	1	0.2	0.0714286	0	0.428571	0.142857	0.5	0.727273	0	0	0.769231	0	0	0.75	0	0	0.666667	0.666667	0	0	0	0	0	0	1	0	0	FALSE	FALSE	FALSE	FALSE	TRUE	TRUE	FALSE	TRUE	FALSE	TRUE	TRUE	FALSE	TRUE	TRUE	TRUE	TRUE	TRUE
A35_L3_347347_idba_bin.9	0	0	0.5	0	0	0.666667	0.4	0	0	0.571429	0.285714	0.5	0.545455	0	0	0	0.25	0	0	0	0	0	0	0	0	0	0	0	0	0.875	0	0	FALSE	FALSE	TRUE	FALSE	TRUE	FALSE	TRUE	TRUE	FALSE	FALSE	TRUE	FALSE	FALSE	FALSE	FALSE	FALSE	FALSE
A35_L3_347347_idba_bin.97	0	0	0.5	0.230769	0	1	0.2	0.0714286	0	0.714286	0.142857	0.6	0.636364	0	0	0.769231	0	0	0.75	0	0	0.666667	0.666667	0	0	0	0	0	0	1	0	0	FALSE	FALSE	FALSE	FALSE	FALSE	FALSE	FALSE	TRUE	FALSE	TRUE	TRUE	FALSE	FALSE	TRUE	FALSE	TRUE	FALSE
A36_L1_348348_idba_bin.107	0	0	0.5	0.153846	0.25	1	0.4	0.0714286	0	0.571429	0.428571	0.5	0.727273	0	0	0.0909091	0.25	0	0	0	0	0	0	0	0	0	0	0	0	0.875	0	0	FALSE	FALSE	FALSE	TRUE	TRUE	FALSE	FALSE	TRUE	FALSE	FALSE	FALSE	FALSE	TRUE	FALSE	TRUE	FALSE	FALSE
A36_L1_348348_idba_bin.111	0	0	0.5	0.0769231	0.25	1	0.4	0	0	0.571429	0.142857	0.5	0.636364	0	0	0.181818	0	0	0	0	0	0	0	0	0	0	0	0	0	0	0	0.888889	FALSE	FALSE	FALSE	FALSE	TRUE	FALSE	FALSE	FALSE	FALSE	FALSE	FALSE	FALSE	TRUE	FALSE	TRUE	FALSE	TRUE
A36_L1_348348_idba_bin.121	0	0	0.375	0.230769	0	0.777778	0	0.214286	0	0.571429	0.428571	0.4	0.727273	0	0	0.0909091	0	0	0	0	0	0	0	0	0	0	0	0	0	0.875	0	0	FALSE	FALSE	FALSE	FALSE	FALSE	FALSE	FALSE	TRUE	FALSE	FALSE	FALSE	FALSE	FALSE	TRUE	FALSE	FALSE	FALSE
A36_L1_348348_idba_bin.134	0	0	0	0	0.25	1	0	0	0	0.571429	0.142857	0.1	0.727273	0	0	0	0	0	0	0	0	0	0	0	0	0	0	0	0	0.875	0	0	FALSE	FALSE	FALSE	TRUE	FALSE	FALSE	FALSE	FALSE	FALSE	FALSE	FALSE	FALSE	TRUE	FALSE	TRUE	FALSE	FALSE
A36_L1_348348_idba_bin.140	0	0	0.375	0.307692	0	0.555556	0.2	0	0	0.571429	0.285714	0.5	0.636364	0	0	0	0.75	0	0	0	0	0.666667	0.666667	0	0	0	0	0	0	0.75	0	0	FALSE	FALSE	TRUE	FALSE	FALSE	FALSE	FALSE	TRUE	FALSE	FALSE	TRUE	FALSE	FALSE	TRUE	FALSE	FALSE	FALSE
A36_L1_348348_idba_bin.141	0	0	0.125	0.0769231	0	0.666667	0.2	0	0	0.571429	0.142857	0.2	0.636364	0	0	0.181818	0	0	0	0	0	0	0	0	0	0	0	0	0	0.75	0	0	FALSE	FALSE	FALSE	FALSE	FALSE	FALSE	TRUE	FALSE	FALSE	FALSE	FALSE	FALSE	FALSE	FALSE	FALSE	FALSE	FALSE
A36_L1_348348_idba_bin.157	0	0	0.5	0	0	0.666667	0.4	0	0	0.571429	0.285714	0.5	0.545455	0	0	0	0	0	0	0	0	0	0	0	0	0	0	0	0	0.875	0	0	FALSE	FALSE	FALSE	FALSE	TRUE	FALSE	FALSE	TRUE	FALSE	FALSE	FALSE	FALSE	FALSE	FALSE	FALSE	FALSE	FALSE
A36_L1_348348_idba_bin.158	0	0	0.875	0.307692	0.25	1	0.6	0	0	0.285714	0.142857	0.6	0.636364	0	0	0	1	0	0	0	0	0.666667	0.666667	0	0	0	0	0	0	1	0	0	FALSE	FALSE	TRUE	TRUE	TRUE	TRUE	TRUE	TRUE	FALSE	FALSE	TRUE	FALSE	TRUE	TRUE	TRUE	FALSE	FALSE
A36_L1_348348_idba_bin.17	0	0	0.5	0.153846	0.25	0.777778	0.4	0.0714286	0	0.571429	0.285714	0.5	0.636364	0	0	0.181818	0	0	0	0	0	0	0	0	0	0	0	0	0	0	0	0.888889	FALSE	FALSE	FALSE	FALSE	TRUE	FALSE	FALSE	FALSE	FALSE	TRUE	FALSE	FALSE	TRUE	FALSE	TRUE	FALSE	TRUE
A36_L1_348348_idba_bin.21	0	0	0.625	0.0769231	0.25	0.666667	0.4	0	0	0.571429	0.428571	0.6	0.636364	0	0	0	0	0	0	0	0	0	0	0	0	0	0	0	0	0	0	0.888889	FALSE	FALSE	TRUE	FALSE	TRUE	FALSE	TRUE	FALSE	FALSE	TRUE	TRUE	FALSE	TRUE	TRUE	TRUE	FALSE	FALSE
A36_L1_348348_idba_bin.42	0	0	0.5	0.0769231	0.25	0.777778	0.4	0	0	0.285714	0.142857	0.5	0.454545	0	0	0.181818	0	0	0	0	0	0	0	0	0	0	0	0	0	0.625	0	0.666667	FALSE	FALSE	FALSE	TRUE	TRUE	FALSE	FALSE	TRUE	FALSE	TRUE	TRUE	FALSE	TRUE	FALSE	FALSE	TRUE	FALSE
A36_L1_348348_idba_bin.48	0	0	0.875	0.230769	0	1	0.6	0.142857	0.125	0.571429	0.428571	0.7	0.545455	0	0	0.0909091	0.25	0	1	0	0	0	0	0.5	0	0	0	0	0	1	0	0	FALSE	FALSE	FALSE	FALSE	FALSE	FALSE	FALSE	FALSE	FALSE	FALSE	FALSE	FALSE	FALSE	TRUE	FALSE	FALSE	FALSE
A36_L1_348348_idba_bin.6	0	0	0.5	0.0769231	0.25	1	0.4	0	0	0.428571	0.428571	0.5	0.545455	0	0	0.181818	0	0	0	0	0	0	0	0	0	0	0	0	0	0.875	0	0	FALSE	FALSE	FALSE	FALSE	TRUE	FALSE	FALSE	TRUE	FALSE	TRUE	TRUE	FALSE	FALSE	FALSE	TRUE	FALSE	FALSE
A36_L1_348348_idba_bin.62	0	0	0.5	0.230769	0	1	0.2	0.0714286	0.125	0.714286	0.285714	0.6	0.636364	0	0	0.769231	0	0	0.75	0	0	0	0	0	0	0	0	0	0	0	0	0.666667	FALSE	TRUE	FALSE	TRUE	TRUE	TRUE	FALSE	TRUE	FALSE	TRUE	FALSE	FALSE	FALSE	FALSE	TRUE	TRUE	FALSE
A36_L1_348348_idba_bin.66	0	0	0.875	0.230769	0.25	1	0.6	0	0	0.571429	0.285714	0.8	0.727273	0	0	0.692308	0	0	0.75	0	0	0.666667	0.666667	0	0	0	0	0	0	0.875	0	0	FALSE	FALSE	TRUE	TRUE	TRUE	TRUE	FALSE	TRUE	FALSE	TRUE	TRUE	FALSE	TRUE	TRUE	TRUE	TRUE	FALSE
A36_L1_348348_idba_bin.67	0	0	0	0	0	0.888889	0	0	0	0.428571	0.285714	0.2	0.545455	0	0	0	0	0	0	0	0	0	0	0	0	0	0	0	0	1	0	0	FALSE	FALSE	FALSE	FALSE	TRUE	FALSE	FALSE	FALSE	FALSE	FALSE	FALSE	FALSE	FALSE	TRUE	FALSE	FALSE	FALSE
A36_L1_348348_idba_bin.69	0	0	0.5	0.230769	0.25	0.777778	0.2	0	0	0.571429	0.428571	0.3	0.727273	0	0	0.769231	0	0	0.75	0	0	0	0	0	0	0	0	0	0	1	0	0.222222	FALSE	FALSE	TRUE	TRUE	TRUE	FALSE	TRUE	TRUE	FALSE	TRUE	TRUE	FALSE	TRUE	FALSE	TRUE	TRUE	TRUE
A36_L1_348348_idba_bin.80	0	0	0	0	0	0.666667	0	0	0	0.285714	0	0.1	0.636364	0	0	0	0	0	0	0	0	0	0	0	0	0	0	0	0	0	0	0	FALSE	FALSE	FALSE	FALSE	FALSE	FALSE	FALSE	FALSE	FALSE	FALSE	FALSE	FALSE	FALSE	FALSE	FALSE	FALSE	FALSE
A36_L1_348348_idba_bin.85	0	0	0.5	0.230769	0	0.777778	0.2	0.0714286	0	0.285714	0.285714	0.6	0.636364	0	0	0.769231	0	0	0.75	0	0	0.666667	0.666667	0	0	0	0	0	0	1	0	0	FALSE	FALSE	TRUE	FALSE	FALSE	FALSE	FALSE	TRUE	FALSE	FALSE	TRUE	FALSE	FALSE	FALSE	FALSE	TRUE	FALSE
A36_L1_348348_idba_bin.89	0	0	0.375	0.0769231	0.25	0.888889	0	0	0	0.571429	0.142857	0.4	0.636364	0	0	0.272727	0	0	0	0	0	0	0	0	0	0	0	0	0	0.875	0	0	FALSE	FALSE	FALSE	FALSE	FALSE	FALSE	FALSE	TRUE	FALSE	FALSE	FALSE	FALSE	FALSE	TRUE	FALSE	FALSE	FALSE
A36_L1_348348_idba_bin.91	0	0	0.5	0.0769231	0	0.777778	0.4	0	0	0.428571	0.428571	0.5	0.636364	0	0	0	0	0	0	0	0	0	0	0	0	0	0	0	0	0.875	0	0	FALSE	FALSE	FALSE	TRUE	TRUE	FALSE	FALSE	TRUE	FALSE	FALSE	TRUE	FALSE	FALSE	FALSE	TRUE	FALSE	FALSE
A36_L1_348348_idba_bin.94	0	0.5	0.375	0.230769	0	0.333333	0.2	0	0.25	0.571429	0.428571	0.4	0.272727	0	0	0.0769231	0	0	0	0	0	0	0	0	0	0	0	0	0	0	0	0.111111	FALSE	FALSE	FALSE	FALSE	FALSE	FALSE	FALSE	FALSE	FALSE	FALSE	FALSE	FALSE	FALSE	TRUE	FALSE	FALSE	FALSE
A36_L1_348348_idba_bin.95	0	0	0.25	0.230769	0.75	0.777778	0	0.0714286	0	0.571429	0	0.3	0.454545	0	0	0.0909091	0.25	0	0	0	0	0.666667	0.666667	0	0	0	0	0	0	0.625	0	0	FALSE	FALSE	TRUE	FALSE	FALSE	FALSE	FALSE	FALSE	FALSE	FALSE	TRUE	FALSE	FALSE	TRUE	FALSE	FALSE	FALSE
A37_L4_323323_idba_bin.112	0	0	0.5	0.0769231	0.25	0.777778	0.4	0	0	0.571429	0.285714	0.5	0.636364	0	0	0.181818	0	0	0	0	0	0	0	0	0	0	0	0	0	0	0	0.888889	FALSE	FALSE	TRUE	TRUE	TRUE	FALSE	TRUE	FALSE	FALSE	TRUE	TRUE	FALSE	TRUE	FALSE	TRUE	FALSE	TRUE
A37_L4_323323_idba_bin.12	0	0	0.5	0.230769	0.25	0.555556	0.2	0	0	0.428571	0.285714	0.4	0.636364	0	0	0.769231	0	0	0.75	0	0	0.666667	0.666667	0	0	0	0	0	0	1	0	0.222222	FALSE	TRUE	FALSE	TRUE	TRUE	FALSE	FALSE	TRUE	FALSE	TRUE	TRUE	FALSE	TRUE	FALSE	TRUE	TRUE	TRUE
A37_L4_323323_idba_bin.29	0	0	0.5	0.230769	0	0.444444	0.2	0	0	0.428571	0.142857	0.3	0.636364	0	0	0	0	0	0.75	0	0	0	0	0	0	0	0	0	0	1	0	0.222222	FALSE	FALSE	TRUE	TRUE	TRUE	FALSE	TRUE	TRUE	FALSE	FALSE	TRUE	FALSE	FALSE	FALSE	FALSE	TRUE	FALSE
A37_L4_323323_idba_bin.7	0	0	0.125	0.0769231	0.25	0.444444	0.2	0	0	0.571429	0.285714	0.2	0.545455	0	0	0.181818	0	0	0	0	0	0	0	0	0	0	0	0	0	1	0	0	FALSE	FALSE	TRUE	TRUE	TRUE	FALSE	TRUE	TRUE	FALSE	TRUE	TRUE	FALSE	TRUE	TRUE	TRUE	FALSE	FALSE
A37_L4_323323_idba_bin.76	0	0	0.375	0.307692	0	0.555556	0.2	0	0	0.571429	0.285714	0.5	0.636364	0	0	0	0.75	0	0	0	0	0.666667	0.666667	0	0	0	0	0	0	0.75	0	0	FALSE	FALSE	TRUE	FALSE	FALSE	FALSE	FALSE	TRUE	FALSE	FALSE	TRUE	FALSE	FALSE	TRUE	FALSE	FALSE	FALSE
A37_L4_323323_idba_bin.90	0	0	0.5	0.230769	0	0.888889	0.2	0.0714286	0	0.571429	0.285714	0.6	0.727273	0	0	0.769231	0	0	0.25	0	0	0	0	0	0	0	0	0	0	1	0	0.666667	FALSE	FALSE	TRUE	TRUE	TRUE	TRUE	TRUE	TRUE	FALSE	TRUE	TRUE	FALSE	TRUE	TRUE	TRUE	TRUE	TRUE
A37_L4_323323_idba_bin.97	0	0	0.875	0.230769	0	0.888889	0.6	0	0	0.571429	0.428571	0.8	0.727273	0	0	0.769231	0	0	0.75	0	0	0.666667	0.666667	0	0	0	0	0	0	1	0	0	FALSE	FALSE	TRUE	FALSE	TRUE	FALSE	TRUE	TRUE	FALSE	TRUE	TRUE	FALSE	FALSE	TRUE	FALSE	TRUE	TRUE
A38_L1_349349_idba_bin.11	0	0	0.625	0.153846	0.5	1	0.4	0	0	0.857143	0.428571	0.6	0.727273	0	0	0.272727	0	0	0.25	0	0	0	0	0	0	0	0	0	0	0.875	0	0.888889	FALSE	FALSE	TRUE	TRUE	TRUE	FALSE	TRUE	TRUE	FALSE	FALSE	TRUE	FALSE	FALSE	TRUE	TRUE	FALSE	FALSE
A38_L1_349349_idba_bin.110	0	0	0.875	0.230769	0	1	0.6	0.142857	0.125	0.571429	0.428571	0.7	0.636364	0	0	0.0909091	0.25	0	1	0	0	0	0	0.5	0	0	0	0	0	1	0	0	FALSE	FALSE	FALSE	FALSE	FALSE	FALSE	FALSE	FALSE	FALSE	FALSE	FALSE	FALSE	FALSE	TRUE	FALSE	FALSE	FALSE
A38_L1_349349_idba_bin.136	0	0	0.5	0.153846	0	1	0.4	0.0714286	0	0.571429	0.428571	0.5	0.727273	0	0	0	0	0	0	0	0	0	0	0	0	0	0	0	0	1	0	1	FALSE	FALSE	FALSE	FALSE	TRUE	FALSE	FALSE	FALSE	FALSE	TRUE	FALSE	FALSE	FALSE	TRUE	FALSE	TRUE	FALSE
A38_L1_349349_idba_bin.138	0	0	0	0	0	0.444444	0	0	0	0.571429	0	0.2	0.454545	0	0	0	0	0	0	0	0	0	0	0	0	0	0	0	0	0	0	0	FALSE	FALSE	FALSE	FALSE	FALSE	FALSE	FALSE	FALSE	FALSE	FALSE	FALSE	FALSE	FALSE	FALSE	FALSE	FALSE	FALSE
A38_L1_349349_idba_bin.147	0	0	0.375	0.0769231	0.25	0.444444	0.4	0	0	0.428571	0.285714	0.3	0.454545	0	0	0.181818	0	0	0	0	0	0	0	0	0	0	0	0	0	0	0	0.888889	FALSE	FALSE	TRUE	TRUE	TRUE	FALSE	TRUE	TRUE	FALSE	TRUE	TRUE	FALSE	TRUE	FALSE	TRUE	FALSE	FALSE
A38_L1_349349_idba_bin.170	0	0	0	0	0.25	0.777778	0	0	0	0.714286	0.285714	0.2	0.636364	0	0	0.181818	0	0	0	0	0	0	0	0	0	0	0	0	0	0	0	0	FALSE	FALSE	TRUE	TRUE	TRUE	FALSE	TRUE	FALSE	FALSE	FALSE	TRUE	FALSE	FALSE	FALSE	TRUE	FALSE	FALSE
A38_L1_349349_idba_bin.23	0	0	1	0.461538	0	0.666667	0.4	0.0714286	0	0.714286	0.285714	0.8	0.727273	0	0	0.857143	0.75	0	0	0.3	1	0	0	0.75	0	0	0	0	0	1	0	0	FALSE	FALSE	FALSE	FALSE	FALSE	FALSE	FALSE	TRUE	FALSE	FALSE	FALSE	FALSE	FALSE	TRUE	FALSE	FALSE	FALSE
A38_L1_349349_idba_bin.32	0	0	0.625	0.0769231	0	0.666667	0.4	0	0	0.571429	0.285714	0.5	0.545455	0	0	0	0	0	0	0	0	0	0	0	0	0	0	0	0	0.875	0	0.111111	FALSE	FALSE	TRUE	FALSE	TRUE	FALSE	TRUE	TRUE	FALSE	FALSE	TRUE	FALSE	FALSE	FALSE	FALSE	FALSE	FALSE
A38_L1_349349_idba_bin.42	0	0	0.5	0.0769231	0.25	0.888889	0.4	0	0	0.428571	0.285714	0.5	0.545455	0	0	0.181818	0	0	0	0	0	0	0	0	0	0	0	0	0	0	0	0.888889	FALSE	FALSE	FALSE	TRUE	TRUE	FALSE	FALSE	FALSE	FALSE	TRUE	FALSE	FALSE	TRUE	FALSE	TRUE	FALSE	TRUE
A38_L1_349349_idba_bin.44	0	0.5	0.375	0.307692	0	0.444444	0.2	0.0714286	0.25	0.571429	0.285714	0.4	0.363636	0	0	0	0	0	0	0	0	0	0	0	0	0	0	0	0	0	0	0.666667	FALSE	FALSE	FALSE	FALSE	FALSE	FALSE	FALSE	FALSE	FALSE	FALSE	FALSE	FALSE	FALSE	TRUE	FALSE	FALSE	FALSE
A38_L1_349349_idba_bin.49	0	0	0.875	0.384615	0.25	1	0.2	0.0714286	0.25	0.714286	0.428571	0.8	0.727273	0	0	0.0909091	0	0	0.25	0	0	0.666667	0.666667	0	0	0	0	0	0	1	0	0	FALSE	FALSE	FALSE	FALSE	FALSE	FALSE	FALSE	TRUE	FALSE	FALSE	FALSE	FALSE	FALSE	TRUE	FALSE	FALSE	FALSE
A38_L1_349349_idba_bin.51	0	0	0.875	0.230769	0	1	0.6	0.142857	0.125	0.571429	0.285714	0.7	0.636364	0	0	0.0909091	0.25	0	0.75	0	0	0	0	0.5	0	0	0	0	0	0.75	0	0	FALSE	FALSE	FALSE	FALSE	FALSE	FALSE	FALSE	FALSE	FALSE	FALSE	FALSE	FALSE	FALSE	TRUE	FALSE	FALSE	FALSE
A38_L1_349349_idba_bin.6	0	0	0.5	0.0769231	0.25	0.888889	0.4	0	0	0.571429	0.142857	0.5	0.636364	0	0	0.181818	0	0	0	0	0	0	0	0	0	0	0	0	0	0	0	0.888889	FALSE	FALSE	FALSE	FALSE	TRUE	FALSE	FALSE	FALSE	FALSE	FALSE	FALSE	FALSE	TRUE	FALSE	TRUE	FALSE	TRUE
A38_L1_349349_idba_bin.67	0	0	0.5	0.153846	0.25	1	0.4	0	0	0.571429	0.285714	0.5	0.636364	0	0	0.181818	0	0	0	0	0	0	0	0	0	0	0	0	0	0	0	0.888889	FALSE	FALSE	FALSE	FALSE	TRUE	FALSE	FALSE	FALSE	FALSE	TRUE	FALSE	FALSE	TRUE	FALSE	TRUE	FALSE	TRUE
A38_L1_349349_idba_bin.70	0	0	0.875	0.230769	0.25	1	0.6	0	0	0.571429	0.428571	0.8	0.727273	0	0	0.769231	0	0	0.75	0	0	0.666667	0.666667	0	0	0	0	0	0	1	0	0	FALSE	FALSE	TRUE	TRUE	TRUE	FALSE	TRUE	TRUE	FALSE	TRUE	TRUE	FALSE	FALSE	TRUE	TRUE	TRUE	TRUE
A38_L1_349349_idba_bin.76	0	0	0.5	0.230769	0.25	0.888889	0.2	0.0714286	0	0.571429	0.285714	0.6	0.727273	0	0	0.769231	0	0	0.75	0	0	0.666667	0.666667	0	0	0	0	0	0	0	0	0	FALSE	FALSE	TRUE	TRUE	TRUE	TRUE	TRUE	TRUE	FALSE	TRUE	TRUE	FALSE	TRUE	TRUE	TRUE	TRUE	TRUE
A38_L1_349349_idba_bin.85	0	0	0.5	0.230769	0	0.444444	0.2	0	0	0.285714	0.428571	0.4	0.545455	0	0	0.769231	0	0	0.75	0	0	0	0	0	0	0	0	0	0	0.875	0	0.222222	FALSE	FALSE	TRUE	FALSE	TRUE	FALSE	TRUE	TRUE	FALSE	TRUE	FALSE	FALSE	TRUE	FALSE	TRUE	TRUE	TRUE
A38_L1_349349_idba_bin.90	0	0	0.125	0.0769231	0	1	0	0	0	0.428571	0.285714	0.3	0.636364	0	0	0.166667	0	0	0	0	0	0	0	0	0	0	0	0	0	0.75	0	0	FALSE	FALSE	FALSE	FALSE	FALSE	FALSE	FALSE	TRUE	FALSE	FALSE	FALSE	FALSE	FALSE	TRUE	FALSE	FALSE	FALSE
A39_L1_350350_idba_bin.100	0	0.5	0.375	0	0	0.888889	0.2	0	0	0.571429	0.714286	0.3	0.545455	0	0	0.0909091	0	0	0	0	0	0	0	0	0	0	0	0	0	1	0	0	FALSE	FALSE	FALSE	FALSE	TRUE	FALSE	FALSE	FALSE	FALSE	TRUE	FALSE	FALSE	FALSE	TRUE	FALSE	FALSE	FALSE
A39_L1_350350_idba_bin.103	0	0	0.75	0.230769	0.25	0.888889	0.6	0	0	0.428571	0.285714	0.7	0.545455	0	0	0.692308	0	0	0.75	0	0	0.666667	0.666667	0	0	0	0	0	0	1	0	0	FALSE	FALSE	TRUE	TRUE	TRUE	FALSE	TRUE	TRUE	FALSE	TRUE	TRUE	FALSE	TRUE	TRUE	TRUE	TRUE	FALSE
A39_L1_350350_idba_bin.108	0	0	0.625	0.0769231	0.25	0.888889	0.4	0	0.125	0.571429	0.428571	0.5	0.636364	0	0	0.0909091	0	0	0.25	0	0	0	0	0	0	0	0	0	0	0	0	0.777778	FALSE	FALSE	FALSE	FALSE	TRUE	FALSE	FALSE	TRUE	FALSE	TRUE	FALSE	FALSE	FALSE	TRUE	TRUE	FALSE	FALSE
A39_L1_350350_idba_bin.110	0	0	0.5	0.0769231	0.25	0.888889	0.4	0	0	0.571429	0.285714	0.5	0.636364	0	0	0.181818	0	0	0	0	0	0	0	0	0	0	0	0	0	0	0	0.888889	FALSE	FALSE	FALSE	TRUE	TRUE	FALSE	FALSE	FALSE	FALSE	FALSE	FALSE	FALSE	TRUE	FALSE	TRUE	FALSE	TRUE
A39_L1_350350_idba_bin.111	0	0	0.625	0.0769231	0.25	0.444444	0.4	0	0.125	0.428571	0.285714	0.5	0.272727	0	0	0	0	0	0.25	0	0	0	0	0	0	0	0	0	0	0	0	0.777778	FALSE	FALSE	TRUE	TRUE	TRUE	FALSE	FALSE	TRUE	FALSE	TRUE	TRUE	FALSE	FALSE	FALSE	TRUE	FALSE	FALSE
A39_L1_350350_idba_bin.118	0	0	0.125	0.0769231	0	1	0	0	0	0.571429	0.142857	0.2	0.636364	0	0	0.333333	0	0	0	0	0	0	0	0	0	0	0	0	0	1	0	0	FALSE	FALSE	FALSE	FALSE	FALSE	FALSE	FALSE	TRUE	FALSE	FALSE	FALSE	FALSE	FALSE	TRUE	FALSE	FALSE	FALSE
A39_L1_350350_idba_bin.122	0	0	0	0	0	0.888889	0	0	0	0.428571	0.285714	0.1	0.545455	0	0	0	0	0	0	0	0	0	0	0	0	0	0	0	0	0.875	0	0	FALSE	FALSE	FALSE	FALSE	FALSE	FALSE	FALSE	FALSE	FALSE	FALSE	FALSE	FALSE	FALSE	FALSE	FALSE	FALSE	FALSE
A39_L1_350350_idba_bin.125	0	0	0.375	0.0769231	0.25	0.777778	0.4	0	0	0.428571	0.428571	0.4	0.636364	0	0	0.181818	0	0	0	0	0	0	0	0	0	0	0	0	0	0	0	0.777778	FALSE	FALSE	FALSE	TRUE	TRUE	FALSE	FALSE	TRUE	FALSE	TRUE	TRUE	FALSE	TRUE	FALSE	TRUE	FALSE	FALSE
A39_L1_350350_idba_bin.134	0	0.5	0.25	0	0.25	0.888889	0	0	0	0.571429	0.428571	0.3	0.636364	0	0	0.272727	0	0	0	0	0	0	0	0	0	0	0	0	0	1	0	0	FALSE	FALSE	FALSE	FALSE	FALSE	FALSE	FALSE	TRUE	FALSE	FALSE	FALSE	FALSE	FALSE	TRUE	FALSE	FALSE	FALSE
A39_L1_350350_idba_bin.135	0	0	0	0	0	1	0	0	0	0.428571	0.285714	0.2	0.636364	0	0	0	0	0	0	0	0	0	0	0	0	0	0	0	0	1	0	0	FALSE	FALSE	FALSE	FALSE	TRUE	FALSE	FALSE	FALSE	FALSE	FALSE	FALSE	FALSE	FALSE	TRUE	FALSE	FALSE	FALSE
A39_L1_350350_idba_bin.14	0	0.5	0.375	0.307692	0	0.222222	0.2	0.0714286	0.125	0.428571	0.428571	0.4	0.272727	0.0909091	0	0.0769231	0	0	0	0	0	0	0	0	0	0	0	0	0	0	0	0.666667	FALSE	FALSE	FALSE	FALSE	FALSE	FALSE	FALSE	FALSE	FALSE	FALSE	FALSE	FALSE	FALSE	TRUE	FALSE	FALSE	FALSE
A39_L1_350350_idba_bin.141	0	0	0.5	0.153846	0	0.888889	0.4	0.0714286	0.125	0.571429	0.428571	0.5	0.727273	0	0	0	0	0	0	0	0	0	0	0	0	0	0	0	0	1	0	1	FALSE	FALSE	FALSE	FALSE	TRUE	FALSE	FALSE	FALSE	FALSE	TRUE	FALSE	FALSE	FALSE	TRUE	FALSE	FALSE	FALSE
A39_L1_350350_idba_bin.154	0	0	0.5	0.230769	0.25	0.888889	0.2	0.0714286	0.125	0.571429	0.285714	0.6	0.636364	0	0	0.769231	0	0	0.75	0	0	0	0	0	0	0	0	0	0	0	0	0.666667	FALSE	TRUE	TRUE	TRUE	TRUE	FALSE	TRUE	TRUE	FALSE	TRUE	TRUE	FALSE	TRUE	FALSE	TRUE	TRUE	TRUE
A39_L1_350350_idba_bin.44	0	0	0	0	0	1	0	0	0	0.428571	0.285714	0.2	0.545455	0	0	0	0	0	0	0	0	0	0	0	0	0	0	0	0	1	0	0	FALSE	FALSE	FALSE	TRUE	TRUE	FALSE	FALSE	FALSE	FALSE	FALSE	FALSE	FALSE	FALSE	FALSE	FALSE	FALSE	FALSE
A39_L1_350350_idba_bin.47	0	0	0.125	0.153846	0.25	0.888889	0	0.0714286	0	0.571429	0.285714	0.3	0.636364	0	0	0.181818	0	0	0	0	0	0	0	0	0	0	0	0	0	0	0	0.888889	FALSE	FALSE	FALSE	FALSE	TRUE	FALSE	FALSE	FALSE	FALSE	TRUE	FALSE	FALSE	TRUE	FALSE	TRUE	FALSE	TRUE
A39_L1_350350_idba_bin.50	0	0	0.75	0.0769231	0.25	0.777778	0.4	0	0	0.571429	0.285714	0.7	0.636364	0	0	0.181818	0	0	0.5	0	0	0	0	0	0	0	0	0	0	0	0	0.888889	FALSE	FALSE	FALSE	FALSE	TRUE	FALSE	FALSE	TRUE	FALSE	TRUE	TRUE	FALSE	FALSE	FALSE	FALSE	TRUE	FALSE
A39_L1_350350_idba_bin.56	0	0	0.625	0.0769231	0.25	0.777778	0.4	0	0.125	0.571429	0.285714	0.6	0.636364	0	0	0.181818	0	0	0.25	0	0	0	0	0	0	0	0	0	0	0	0	0.777778	FALSE	FALSE	TRUE	FALSE	TRUE	FALSE	FALSE	TRUE	FALSE	FALSE	TRUE	FALSE	FALSE	TRUE	TRUE	FALSE	FALSE
A39_L1_350350_idba_bin.57	0	0	0.5	0.230769	0	0.888889	0.2	0.0714286	0	0.714286	0.285714	0.6	0.727273	0	0	0.769231	0	0	0.75	0	0	0.666667	0.666667	0	0	0	0	0	0	1	0	0	FALSE	FALSE	TRUE	FALSE	TRUE	TRUE	TRUE	TRUE	FALSE	TRUE	TRUE	FALSE	TRUE	TRUE	TRUE	TRUE	FALSE
A39_L1_350350_idba_bin.58	0	0	0.5	0	0.25	0.444444	0.4	0	0	0.571429	0.428571	0.5	0.454545	0	0	0	0	0	0	0	0	0	0	0	0	0	0	0	0	0.875	0	0.666667	FALSE	FALSE	TRUE	FALSE	TRUE	FALSE	TRUE	TRUE	FALSE	TRUE	TRUE	FALSE	FALSE	FALSE	FALSE	FALSE	FALSE
A39_L1_350350_idba_bin.63	0	0	0.5	0.0769231	0.25	0.777778	0.2	0	0	0.428571	0.428571	0.5	0.545455	0	0	0	0	0	0	0	0	0	0	0	0	0	0	0	0	0.875	0	0.777778	FALSE	FALSE	FALSE	FALSE	TRUE	FALSE	FALSE	TRUE	FALSE	TRUE	TRUE	FALSE	FALSE	FALSE	TRUE	FALSE	FALSE
A39_L1_350350_idba_bin.99	0	0	0.5	0.0769231	0.25	0.666667	0.4	0	0	0.571429	0.428571	0.5	0.636364	0	0	0	0	0	0	0	0	0	0	0	0	0	0	0	0	0	0	0.888889	FALSE	FALSE	TRUE	FALSE	TRUE	FALSE	TRUE	TRUE	FALSE	TRUE	TRUE	FALSE	TRUE	TRUE	TRUE	FALSE	FALSE
A3_L3_373373_idba_bin.108	0	0	0.625	0.0769231	0	0.666667	0.4	0	0	0.571429	0.285714	0.6	0.545455	0	0	0	0	0	0	0	0	0	0	0	0	0	0	0	0	0.875	0	0	FALSE	FALSE	TRUE	FALSE	TRUE	FALSE	TRUE	TRUE	FALSE	FALSE	TRUE	FALSE	FALSE	FALSE	FALSE	FALSE	FALSE
A3_L3_373373_idba_bin.126	0	0	0.5	0.230769	0	0.555556	0.2	0.0714286	0	0.428571	0	0.4	0.636364	0	0	0.846154	0	0	0.5	0	0	0.666667	0.666667	0	0	0	0	0	0	1	0	0	FALSE	FALSE	FALSE	FALSE	TRUE	FALSE	FALSE	TRUE	FALSE	TRUE	FALSE	FALSE	FALSE	FALSE	FALSE	TRUE	FALSE
A3_L3_373373_idba_bin.128	0	0	0.625	0.0769231	0.25	0.666667	0.4	0	0.125	0.571429	0.428571	0.6	0.545455	0	0	0.181818	0	0	0.25	0	0	0	0	0	0	0	0	0	0	0	0	0.666667	FALSE	FALSE	TRUE	FALSE	TRUE	TRUE	TRUE	TRUE	FALSE	FALSE	TRUE	FALSE	FALSE	TRUE	TRUE	FALSE	FALSE
A3_L3_373373_idba_bin.140	0	0	0	0	0	0.777778	0	0	0	0.428571	0	0.2	0.363636	0	0	0	0	0	0	0	0	0	0	0	0	0	0	0	0	0.75	0	0	FALSE	FALSE	FALSE	TRUE	TRUE	FALSE	FALSE	FALSE	FALSE	FALSE	TRUE	FALSE	FALSE	FALSE	FALSE	FALSE	FALSE
A3_L3_373373_idba_bin.144	0	0	0.75	0.307692	0	0.444444	0.2	0	0	0.571429	0.142857	0.7	0.727273	0	0	0.0909091	0.75	0	0	0.3	1	0.666667	0.666667	0.75	0	0	0	0	0	1	0	0	FALSE	FALSE	FALSE	FALSE	FALSE	FALSE	FALSE	TRUE	FALSE	FALSE	FALSE	FALSE	FALSE	TRUE	FALSE	FALSE	FALSE
A3_L3_373373_idba_bin.15	0	0	0	0	0	0.888889	0	0	0.125	0.285714	0.285714	0.2	0.545455	0	0	0	0	0	0	0	0	0	0	0	0	0	0	0	0	1	0	0	FALSE	FALSE	FALSE	TRUE	TRUE	FALSE	FALSE	FALSE	FALSE	FALSE	TRUE	FALSE	FALSE	FALSE	TRUE	FALSE	FALSE
A3_L3_373373_idba_bin.4	0	0	0	0	0	1	0	0	0	0.428571	0.142857	0.1	0.636364	0	0	0	0	0	0	0	0	0	0	0	0	0	0	0	0	0.875	0	0	FALSE	FALSE	FALSE	TRUE	FALSE	FALSE	FALSE	FALSE	FALSE	FALSE	FALSE	FALSE	TRUE	FALSE	TRUE	FALSE	FALSE
A3_L3_373373_idba_bin.50	0	0	0.375	0.230769	0	0.666667	0.2	0	0	0.428571	0.428571	0.4	0.636364	0	0	0	0.75	0	0	0	0	0.666667	0.666667	0	0	0	0	0	0	1	0	0	FALSE	FALSE	FALSE	FALSE	FALSE	FALSE	FALSE	FALSE	FALSE	FALSE	FALSE	FALSE	FALSE	FALSE	FALSE	FALSE	FALSE
A3_L3_373373_idba_bin.58	0	0	0.375	0.307692	0	0.222222	0.2	0.0714286	0.25	0.428571	0.285714	0.4	0.272727	0	0	0.0769231	0	0	0	0	0	0	0	0	0	0	0	0	0	0	0	0.666667	FALSE	FALSE	FALSE	FALSE	FALSE	FALSE	FALSE	FALSE	FALSE	FALSE	FALSE	FALSE	FALSE	TRUE	FALSE	FALSE	FALSE
A3_L3_373373_idba_bin.64	0	0	0	0	0.25	0.666667	0	0	0	0.714286	0.285714	0.2	0.454545	0	0	0.181818	0	0	0	0	0	0	0	0	0	0	0	0	0	0	0	0	FALSE	FALSE	TRUE	TRUE	TRUE	FALSE	TRUE	FALSE	FALSE	FALSE	TRUE	FALSE	FALSE	FALSE	TRUE	FALSE	FALSE
A40_L2_322322_idba_bin.102	0	0.5	0.375	0.0769231	0.25	0.888889	0	0	0	0.571429	0.571429	0.4	0.545455	0	0	0.5	0	0	0	0	0	0	0	0	0	0	0	0	0	1	0	0	FALSE	FALSE	FALSE	FALSE	FALSE	FALSE	FALSE	TRUE	FALSE	FALSE	FALSE	FALSE	FALSE	TRUE	FALSE	FALSE	FALSE
A40_L2_322322_idba_bin.15	0	0	1	0.307692	0.5	1	0.6	0	0	0.428571	0.142857	0.7	0.636364	0	0	0	1	0	0	0	0	0.666667	0.666667	0	0	0	0	0	0	0.875	0	0	FALSE	FALSE	TRUE	TRUE	TRUE	TRUE	TRUE	TRUE	FALSE	FALSE	TRUE	FALSE	TRUE	TRUE	TRUE	FALSE	FALSE
A40_L2_322322_idba_bin.21	0	0	0	0	0	0.333333	0	0	0	0.285714	0.285714	0.2	0.272727	0	0	0	0	0	0	0	0	0	0	0	0	0	0	0	0	0	0	0	FALSE	FALSE	FALSE	FALSE	FALSE	FALSE	FALSE	TRUE	FALSE	FALSE	FALSE	FALSE	FALSE	FALSE	FALSE	FALSE	FALSE
A40_L2_322322_idba_bin.33	0	0	0.5	0.230769	0.25	0.777778	0.2	0	0	0.428571	0.428571	0.4	0.636364	0	0	0.583333	0	0	0.75	0	0	0	0	0	0	0	0	0	0	0.75	0	0.222222	FALSE	TRUE	TRUE	TRUE	TRUE	FALSE	TRUE	TRUE	FALSE	TRUE	TRUE	FALSE	TRUE	FALSE	TRUE	TRUE	TRUE
A40_L2_322322_idba_bin.35	0	0	0.5	0.230769	0.25	0.555556	0.2	0	0	0.428571	0.428571	0.3	0.636364	0	0	0.769231	0	0	0.75	0	0	0.666667	0.666667	0	0	0	0	0	0	1	0	0.222222	FALSE	TRUE	TRUE	TRUE	TRUE	TRUE	TRUE	TRUE	FALSE	FALSE	TRUE	FALSE	TRUE	FALSE	TRUE	TRUE	TRUE
A40_L2_322322_idba_bin.45	0	0	0.5	0.230769	0.25	0.555556	0.2	0	0	0.428571	0.285714	0.3	0.636364	0	0	0.769231	0	0	0.5	0	0	0.666667	0.666667	0	0	0	0	0	0	1	0	0.222222	FALSE	TRUE	TRUE	TRUE	TRUE	TRUE	TRUE	TRUE	FALSE	TRUE	FALSE	FALSE	TRUE	FALSE	TRUE	TRUE	FALSE
A40_L2_322322_idba_bin.46	0	0	0	0	0.25	0.666667	0	0	0	0.714286	0.285714	0.2	0.636364	0	0	0.272727	0	0	0	0	0	0	0	0	0	0	0	0	0	0	0	0	FALSE	FALSE	TRUE	TRUE	TRUE	FALSE	TRUE	FALSE	FALSE	FALSE	TRUE	FALSE	FALSE	FALSE	TRUE	FALSE	FALSE
A40_L2_322322_idba_bin.5	0	0	0.5	0.0769231	0.25	0.888889	0.4	0	0.125	0.571429	0.285714	0.4	0.727273	0	0	0	0	0	0	0	0	0	0	0	0	0	0	0	0	1	0	0.333333	FALSE	FALSE	FALSE	FALSE	TRUE	FALSE	FALSE	TRUE	FALSE	FALSE	FALSE	FALSE	FALSE	FALSE	FALSE	FALSE	FALSE
A40_L2_322322_idba_bin.52	0	0	0.375	0.0769231	0.25	0.777778	0.4	0	0	0.428571	0.428571	0.4	0.636364	0	0	0.181818	0	0	0	0	0	0	0	0	0	0	0	0	0	0	0	0.888889	FALSE	FALSE	FALSE	TRUE	TRUE	FALSE	FALSE	TRUE	FALSE	TRUE	TRUE	FALSE	FALSE	FALSE	TRUE	FALSE	FALSE
A40_L2_322322_idba_bin.57	0	0	0.5	0.230769	0.5	1	0.2	0.0714286	0	0.857143	0.285714	0.6	0.636364	0	0	0.769231	0	0	0.75	0	0	0.666667	0.666667	0	0	0	0	0	0	1	0	0	FALSE	TRUE	TRUE	FALSE	TRUE	FALSE	TRUE	TRUE	FALSE	TRUE	TRUE	FALSE	FALSE	TRUE	FALSE	TRUE	FALSE
A40_L2_322322_idba_bin.58	0	0	0.5	0.230769	0	0.888889	0.2	0.0714286	0.125	0.714286	0.285714	0.6	0.727273	0	0	0.769231	0	0	0.75	0	0	0.666667	0.666667	0	0	0	0	0	0	1	0	0.666667	FALSE	FALSE	FALSE	FALSE	TRUE	FALSE	FALSE	TRUE	FALSE	TRUE	FALSE	FALSE	FALSE	FALSE	FALSE	TRUE	FALSE
A40_L2_322322_idba_bin.68	0	0	0.375	0.0769231	0.25	0.777778	0.4	0	0	0.571429	0.285714	0.4	0.454545	0	0	0.0909091	0	0	0	0	0	0	0	0	0	0	0	0	0	0.875	0	0	FALSE	FALSE	FALSE	TRUE	TRUE	FALSE	FALSE	FALSE	FALSE	FALSE	FALSE	FALSE	TRUE	FALSE	TRUE	FALSE	FALSE
A40_L2_322322_idba_bin.72	0	0	0.5	0.0769231	0.25	0.777778	0.2	0	0	0.428571	0.285714	0.5	0.545455	0	0	0	0	0	0	0	0	0	0	0	0	0	0	0	0	0.875	0	0.777778	FALSE	FALSE	FALSE	FALSE	TRUE	FALSE	FALSE	TRUE	FALSE	TRUE	TRUE	FALSE	TRUE	FALSE	TRUE	FALSE	FALSE
A40_L2_322322_idba_bin.74	0	0	0.5	0.230769	0.25	0.888889	0.2	0.0714286	0.125	0.571429	0.285714	0.6	0.636364	0	0	0.769231	0	0	0.75	0	0	0	0	0	0	0	0	0	0	0	0	0.666667	FALSE	TRUE	TRUE	TRUE	TRUE	FALSE	TRUE	TRUE	FALSE	TRUE	TRUE	FALSE	TRUE	FALSE	TRUE	TRUE	TRUE
A40_L2_322322_idba_bin.90	0	0	0.625	0	0	0.666667	0.4	0	0	0.428571	0.285714	0.6	0.636364	0	0	0	0	0	0	0	0	0	0	0	0	0	0	0	0	0	0	0.888889	FALSE	FALSE	FALSE	FALSE	TRUE	FALSE	FALSE	FALSE	FALSE	FALSE	FALSE	FALSE	TRUE	FALSE	TRUE	FALSE	FALSE
A40_L2_322322_idba_bin.97	0	0	0.375	0.307692	0	0.666667	0.2	0	0	0.571429	0.285714	0.5	0.727273	0	0	0	0.75	0	0	0	0	0.666667	0.666667	0	0	0	0	0	0	0.75	0	0	FALSE	FALSE	TRUE	FALSE	FALSE	FALSE	FALSE	TRUE	FALSE	FALSE	TRUE	FALSE	FALSE	TRUE	FALSE	FALSE	FALSE
A40_L2_322322_idba_bin.99	0	0	0.625	0.0769231	0.25	0.666667	0.4	0	0	0.571429	0.285714	0.6	0.636364	0	0	0	0	0	0	0	0	0	0	0	0	0	0	0	0	0	0	0.888889	FALSE	FALSE	TRUE	FALSE	TRUE	FALSE	TRUE	TRUE	FALSE	TRUE	TRUE	FALSE	FALSE	TRUE	TRUE	FALSE	FALSE
A41_L4_351351_idba_bin.11	0	0	0	0	0	0.888889	0	0	0.125	0.285714	0.285714	0.2	0.545455	0	0	0	0	0	0	0	0	0	0	0	0	0	0	0	0	1	0	0	FALSE	FALSE	FALSE	TRUE	TRUE	FALSE	FALSE	FALSE	FALSE	FALSE	TRUE	FALSE	FALSE	FALSE	TRUE	FALSE	FALSE
A41_L4_351351_idba_bin.119	0	0	0.5	0.0769231	0.25	0.777778	0.4	0	0	0.428571	0.285714	0.5	0.545455	0	0	0.181818	0	0	0	0	0	0	0	0	0	0	0	0	0	0.625	0	0.666667	FALSE	FALSE	FALSE	TRUE	TRUE	FALSE	FALSE	TRUE	FALSE	TRUE	TRUE	FALSE	TRUE	FALSE	FALSE	TRUE	TRUE
A41_L4_351351_idba_bin.126	0	0	0.625	0.153846	0.25	0.888889	0.4	0.0714286	0	0.571429	0.428571	0.6	0.727273	0	0	0.0909091	0.25	0	0	0	0	0	0	0	0	0	0	0	0	0.875	0	0.222222	FALSE	FALSE	FALSE	FALSE	TRUE	FALSE	FALSE	TRUE	FALSE	TRUE	FALSE	FALSE	TRUE	FALSE	TRUE	FALSE	TRUE
A41_L4_351351_idba_bin.128	0	0.5	0.25	0	0.25	0.666667	0.2	0	0	0.428571	0.714286	0.4	0.727273	0	0	0.0909091	0	0	0	0	0	0	0	0	0	0	0	0	0	1	0	0	FALSE	FALSE	FALSE	FALSE	TRUE	FALSE	FALSE	FALSE	FALSE	FALSE	TRUE	FALSE	FALSE	TRUE	TRUE	FALSE	FALSE
A41_L4_351351_idba_bin.129	0	0	0	0	0	0.666667	0	0	0	0.428571	0	0.1	0.545455	0	0	0	0	0	0	0	0	0	0	0	0	0	0	0	0	0	0	0	FALSE	FALSE	FALSE	FALSE	FALSE	FALSE	FALSE	FALSE	FALSE	FALSE	FALSE	FALSE	FALSE	FALSE	FALSE	FALSE	FALSE
A41_L4_351351_idba_bin.13	0	0	0.5	0.0769231	0	0.444444	0	0	0.125	0.571429	0.285714	0.4	0.545455	0	0	0	0	0	0	0	0	0	0	0	0	0	0	0	0	0.625	0	0.888889	FALSE	FALSE	FALSE	FALSE	TRUE	FALSE	FALSE	FALSE	FALSE	FALSE	FALSE	FALSE	FALSE	TRUE	FALSE	FALSE	FALSE
A41_L4_351351_idba_bin.150	0	0	0.625	0.0769231	0	1	0.4	0	0.125	0.714286	0.428571	0.5	0.727273	0	0	0	0	0	0.25	0	0	0	0	0	0	0	0	0	0	0	0	0.888889	FALSE	FALSE	FALSE	FALSE	FALSE	FALSE	FALSE	TRUE	FALSE	FALSE	FALSE	FALSE	FALSE	TRUE	TRUE	FALSE	FALSE
A41_L4_351351_idba_bin.17	0	0	0.625	0.0769231	0.25	0.777778	0.4	0	0	0.571429	0.285714	0.6	0.636364	0	0	0	0	0	0	0	0	0	0	0	0	0	0	0	0	0.875	0	0	FALSE	FALSE	FALSE	FALSE	TRUE	FALSE	TRUE	FALSE	FALSE	TRUE	TRUE	FALSE	FALSE	TRUE	FALSE	FALSE	FALSE
A41_L4_351351_idba_bin.19	0	0	0.875	0.153846	0.25	0.777778	0.6	0	0	0.571429	0.285714	0.8	0.636364	0	0	0.181818	0	0	0.5	0	0	0	0	0	0	0	0	0	0	0	0	0.888889	FALSE	FALSE	FALSE	FALSE	TRUE	FALSE	FALSE	TRUE	FALSE	TRUE	TRUE	FALSE	FALSE	FALSE	FALSE	FALSE	FALSE
A41_L4_351351_idba_bin.27	0	0	0.25	0.0769231	0.25	0.888889	0	0	0	0.571429	0.142857	0.4	0.545455	0	0	0.272727	0	0	0	0	0	0	0	0	0	0	0	0	0	0.875	0	0	FALSE	FALSE	FALSE	FALSE	FALSE	FALSE	FALSE	TRUE	FALSE	FALSE	FALSE	FALSE	FALSE	TRUE	FALSE	FALSE	FALSE
A41_L4_351351_idba_bin.4	0	0	0.875	0.230769	0.25	1	0.6	0.0714286	0.125	0.714286	0.428571	0.8	0.636364	0	0	0	0	0	0.75	0	0	0	0	0	0	0	0	0	0	0	0	0.666667	FALSE	FALSE	FALSE	TRUE	TRUE	FALSE	FALSE	TRUE	FALSE	TRUE	TRUE	TRUE	FALSE	FALSE	TRUE	TRUE	TRUE
A41_L4_351351_idba_bin.46	0	0	0.625	0.0769231	0.25	0.888889	0.4	0	0.125	0.571429	0.428571	0.5	0.636364	0	0	0.0909091	0	0	0.25	0	0	0	0	0	0	0	0	0	0	0	0	0.777778	FALSE	FALSE	FALSE	FALSE	TRUE	FALSE	FALSE	TRUE	FALSE	TRUE	FALSE	FALSE	FALSE	TRUE	FALSE	FALSE	FALSE
A41_L4_351351_idba_bin.47	0	0	0.5	0.230769	0.25	0.444444	0.2	0	0	0.428571	0.142857	0.3	0.636364	0	0	0	0	0	0.75	0	0	0	0	0	0	0	0	0	0	1	0	0.222222	FALSE	FALSE	TRUE	TRUE	TRUE	FALSE	FALSE	TRUE	FALSE	TRUE	TRUE	FALSE	FALSE	FALSE	FALSE	TRUE	FALSE
A41_L4_351351_idba_bin.52	0	0	0.5	0.230769	0.25	0.888889	0.2	0	0	0.571429	0.428571	0.6	0.727273	0	0	0	0	0	0.75	0	0	0.666667	0.666667	0	0	0	0	0	0	1	0	0.666667	FALSE	TRUE	FALSE	TRUE	TRUE	FALSE	FALSE	TRUE	FALSE	TRUE	FALSE	FALSE	TRUE	TRUE	TRUE	TRUE	FALSE
A41_L4_351351_idba_bin.53	0	0	0.5	0.0769231	0.25	0.888889	0.4	0	0	0.571429	0.285714	0.5	0.636364	0	0	0.181818	0	0	0	0	0	0	0	0	0	0	0	0	0	0	0	0.888889	FALSE	FALSE	TRUE	TRUE	TRUE	FALSE	TRUE	FALSE	FALSE	TRUE	FALSE	FALSE	TRUE	FALSE	TRUE	FALSE	TRUE
A41_L4_351351_idba_bin.55	0	0	0.25	0.153846	0	0.888889	0	0.142857	0	0.571429	0.285714	0.4	0.636364	0	0	0.769231	0	0	0.75	0	0	0.666667	0.666667	0	0	0	0	0	0	1	0	0.444444	FALSE	FALSE	FALSE	FALSE	FALSE	FALSE	FALSE	TRUE	FALSE	TRUE	FALSE	FALSE	FALSE	FALSE	FALSE	TRUE	FALSE
A41_L4_351351_idba_bin.6	0	0	0.5	0.0769231	0.25	0.666667	0.4	0	0	0.714286	0.428571	0.4	0.727273	0	0	0	0.25	0	0	0	0	0	0	0	0	0	0	0	0	1	0	0.444444	FALSE	FALSE	FALSE	TRUE	TRUE	FALSE	FALSE	TRUE	FALSE	TRUE	FALSE	FALSE	FALSE	FALSE	TRUE	FALSE	TRUE
A41_L4_351351_idba_bin.63	0	0	0.625	0.0769231	0	0.666667	0.4	0	0	0.571429	0.428571	0.6	0.636364	0	0	0	0	0	0	0	0	0	0	0	0	0	0	0	0	0	0	0.888889	FALSE	FALSE	TRUE	FALSE	TRUE	FALSE	TRUE	TRUE	FALSE	TRUE	TRUE	FALSE	TRUE	TRUE	TRUE	FALSE	FALSE
A41_L4_351351_idba_bin.65	0	0	0.5	0.230769	0.25	0.555556	0.2	0	0	0.285714	0.428571	0.4	0.545455	0	0	0.769231	0	0	0.75	0	0	0.666667	0.666667	0	0	0	0	0	0	1	0	0.333333	FALSE	TRUE	FALSE	FALSE	TRUE	FALSE	TRUE	TRUE	FALSE	FALSE	TRUE	FALSE	TRUE	FALSE	TRUE	TRUE	TRUE
A41_L4_351351_idba_bin.68	0	0	0.25	0.0769231	0	0.666667	0	0.0714286	0	0.571429	0.142857	0.3	0.727273	0	0	0	0	0	0.75	0	0	0.666667	0.666667	0	0	0	0	0	0	0.875	0	0	FALSE	FALSE	FALSE	FALSE	TRUE	FALSE	FALSE	TRUE	FALSE	TRUE	FALSE	FALSE	FALSE	FALSE	FALSE	TRUE	FALSE
A41_L4_351351_idba_bin.74	0	0	0.625	0.0769231	0.25	0.666667	0.4	0	0	0.428571	0.428571	0.6	0.545455	0	0	0	0	0	0	0	0	0	0	0	0	0	0	0	0	0	0	0.888889	FALSE	FALSE	TRUE	TRUE	TRUE	FALSE	TRUE	TRUE	FALSE	TRUE	TRUE	FALSE	TRUE	TRUE	TRUE	FALSE	FALSE
A41_L4_351351_idba_bin.82	0	0.5	0.25	0	0.25	0.888889	0	0	0	0.571429	0.571429	0.3	0.636364	0	0	0.272727	0	0	0	0	0	0	0	0	0	0	0	0	0	1	0	0	FALSE	FALSE	FALSE	FALSE	FALSE	FALSE	FALSE	TRUE	FALSE	FALSE	FALSE	FALSE	FALSE	TRUE	FALSE	FALSE	FALSE
A41_L4_351351_idba_bin.89	0	0	0.125	0.0769231	0	0.888889	0	0	0	0.571429	0.142857	0.3	0.636364	0	0	0.166667	0	0	0	0	0	0	0	0	0	0	0	0	0	0.375	0	0	FALSE	FALSE	FALSE	FALSE	FALSE	FALSE	FALSE	TRUE	FALSE	FALSE	FALSE	FALSE	FALSE	FALSE	FALSE	FALSE	FALSE
A41_L4_351351_idba_bin.91	0	0	0.375	0	0.25	0.777778	0	0	0	0.571429	0.428571	0.4	0.636364	0	0	0	0	0	0	0	0	0	0	0	0	0	0	0	0	0.875	0	0.888889	FALSE	FALSE	TRUE	FALSE	TRUE	FALSE	TRUE	TRUE	FALSE	TRUE	TRUE	FALSE	FALSE	FALSE	TRUE	FALSE	FALSE
A41_L4_351351_idba_bin.96	0	0	0.375	0.230769	0	0.777778	0	0.214286	0	0.714286	0.428571	0.4	0.727273	0	0	0.0909091	0	0	0	0	0	0	0	0	0	0	0	0	0	0.875	0	0	FALSE	FALSE	FALSE	FALSE	FALSE	FALSE	FALSE	TRUE	FALSE	FALSE	FALSE	FALSE	FALSE	TRUE	FALSE	FALSE	FALSE
A41_L4_351351_idba_bin.97	0	0	0.375	0.0769231	0	0.777778	0.4	0	0	0.571429	0.428571	0.4	0.727273	0	0	0.181818	0	0	0	0	0	0	0	0	0	0	0	0	0	0.75	0	0	FALSE	FALSE	FALSE	TRUE	TRUE	FALSE	FALSE	TRUE	FALSE	TRUE	FALSE	FALSE	FALSE	FALSE	FALSE	FALSE	FALSE
A42_L3_352352_idba_bin.101	0	0.5	0.25	0	0.25	0.777778	0	0	0	0.571429	0.571429	0.3	0.636364	0	0	0.272727	0	0	0	0	0	0	0	0	0	0	0	0	0	1	0	0	FALSE	FALSE	FALSE	FALSE	FALSE	FALSE	FALSE	TRUE	FALSE	FALSE	FALSE	FALSE	FALSE	TRUE	FALSE	FALSE	FALSE
A42_L3_352352_idba_bin.104	0	0	0	0	0	0.777778	0	0	0	0.428571	0.285714	0.2	0.545455	0	0	0	0	0	0	0	0	0	0	0	0	0	0	0	0	1	0	0	FALSE	FALSE	FALSE	FALSE	TRUE	FALSE	FALSE	FALSE	FALSE	FALSE	FALSE	FALSE	FALSE	FALSE	TRUE	FALSE	FALSE
A42_L3_352352_idba_bin.107	0	0	0.5	0.0769231	0.25	0.333333	0.2	0	0.125	0.428571	0.285714	0.5	0.454545	0	0	0	0	0	0.25	0	0	0	0	0	0	0	0	0	0	0.875	0	0	FALSE	FALSE	FALSE	FALSE	TRUE	FALSE	FALSE	TRUE	FALSE	TRUE	TRUE	FALSE	TRUE	FALSE	TRUE	FALSE	FALSE
A42_L3_352352_idba_bin.11	0	0	0.5	0.0769231	0.25	0.777778	0.4	0	0	0.571429	0.428571	0.5	0.545455	0	0	0	0	0	0	0	0	0	0	0	0	0	0	0	0	0.875	0	0.777778	FALSE	FALSE	FALSE	TRUE	TRUE	FALSE	FALSE	TRUE	FALSE	TRUE	TRUE	FALSE	TRUE	FALSE	TRUE	TRUE	FALSE
A42_L3_352352_idba_bin.113	0	0	0.5	0.230769	0.25	0.444444	0.2	0	0	0.428571	0.142857	0.3	0.636364	0	0	0	0	0	0.75	0	0	0	0	0	0	0	0	0	0	1	0	0.222222	FALSE	FALSE	TRUE	TRUE	TRUE	FALSE	TRUE	TRUE	FALSE	TRUE	TRUE	FALSE	FALSE	FALSE	FALSE	TRUE	FALSE
A42_L3_352352_idba_bin.14	0	0	0	0	0	0.444444	0	0	0	0.428571	0.142857	0.2	0.454545	0	0	0	0	0	0	0	0	0	0	0	0	0	0	0	0	0	0	0	FALSE	FALSE	FALSE	FALSE	FALSE	FALSE	FALSE	FALSE	FALSE	FALSE	FALSE	FALSE	FALSE	FALSE	FALSE	FALSE	FALSE
A42_L3_352352_idba_bin.141	0	0	0.5	0.0769231	0.25	0.777778	0.4	0	0	0.571429	0.428571	0.5	0.636364	0	0	0	0	0	0	0	0	0	0	0	0	0	0	0	0	0.875	0	0.666667	FALSE	FALSE	FALSE	TRUE	TRUE	FALSE	FALSE	TRUE	FALSE	FALSE	TRUE	FALSE	TRUE	FALSE	TRUE	TRUE	FALSE
A42_L3_352352_idba_bin.145	0	0	0.5	0.0769231	0.25	0.777778	0.4	0	0	0.571429	0.142857	0.4	0.636364	0	0	0.181818	0	0	0	0	0	0	0	0	0	0	0	0	0	0	0	0.888889	FALSE	FALSE	FALSE	TRUE	TRUE	FALSE	FALSE	FALSE	FALSE	FALSE	FALSE	FALSE	TRUE	FALSE	TRUE	FALSE	FALSE
A42_L3_352352_idba_bin.149	0	0	0.5	0	0.25	0.666667	0.2	0	0	0.571429	0.428571	0.5	0.636364	0	0	0	0	0	0	0	0	0	0	0	0	0	0	0	0	0.875	0	0.888889	FALSE	FALSE	TRUE	FALSE	TRUE	FALSE	TRUE	FALSE	FALSE	TRUE	TRUE	FALSE	FALSE	FALSE	TRUE	FALSE	FALSE
A42_L3_352352_idba_bin.158	0	0	0.5	0.0769231	0.25	0.888889	0.4	0	0	0.285714	0.428571	0.5	0.545455	0	0	0.181818	0	0	0	0	0	0	0	0	0	0	0	0	0	0.875	0	0	FALSE	FALSE	FALSE	TRUE	TRUE	FALSE	TRUE	TRUE	FALSE	TRUE	TRUE	FALSE	FALSE	FALSE	TRUE	FALSE	FALSE
A42_L3_352352_idba_bin.165	0	0	0.5	0.230769	0	0.888889	0.2	0.0714286	0	0.571429	0.285714	0.6	0.636364	0	0	0	0	0	0.75	0	0	0	0	0	0	0	0	0	0	1	0	0	FALSE	FALSE	FALSE	FALSE	FALSE	FALSE	FALSE	TRUE	FALSE	FALSE	TRUE	FALSE	FALSE	FALSE	FALSE	TRUE	FALSE
A42_L3_352352_idba_bin.21	0	0	0.5	0.0769231	0.25	0.888889	0.4	0	0	0.571429	0.285714	0.5	0.636364	0	0	0.181818	0	0	0	0	0	0	0	0	0	0	0	0	0	0	0	0.888889	FALSE	FALSE	TRUE	TRUE	TRUE	FALSE	TRUE	FALSE	FALSE	TRUE	FALSE	FALSE	TRUE	FALSE	TRUE	FALSE	TRUE
A42_L3_352352_idba_bin.24	0	0	0	0	0	0.888889	0	0	0	0.571429	0.285714	0.1	0.636364	0	0	0	0	0	0	0	0	0	0	0	0	0	0	0	0	0.625	0	0	FALSE	FALSE	FALSE	TRUE	TRUE	TRUE	FALSE	FALSE	FALSE	FALSE	FALSE	FALSE	TRUE	TRUE	TRUE	FALSE	FALSE
A42_L3_352352_idba_bin.31	0	0	0	0	0.25	0.777778	0	0	0	0.714286	0.285714	0.2	0.636364	0	0	0.181818	0	0	0	0	0	0	0	0	0	0	0	0	0	0	0	0	FALSE	FALSE	TRUE	TRUE	TRUE	FALSE	TRUE	FALSE	FALSE	FALSE	TRUE	FALSE	FALSE	FALSE	TRUE	FALSE	FALSE
A42_L3_352352_idba_bin.37	0	0	0.625	0.0769231	0.25	0.777778	0.4	0	0.125	0.571429	0.285714	0.6	0.636364	0	0	0.181818	0	0	0.25	0	0	0	0	0	0	0	0	0	0	0	0	0.777778	FALSE	FALSE	TRUE	FALSE	TRUE	FALSE	FALSE	TRUE	FALSE	FALSE	TRUE	FALSE	FALSE	TRUE	TRUE	FALSE	FALSE
A42_L3_352352_idba_bin.38	0	0	0.75	0.0769231	0.25	0.777778	0.4	0	0	0.571429	0.285714	0.7	0.636364	0	0	0.181818	0	0	0.5	0	0	0	0	0	0	0	0	0	0	0	0	0.888889	FALSE	FALSE	FALSE	FALSE	TRUE	FALSE	FALSE	TRUE	FALSE	TRUE	TRUE	FALSE	FALSE	FALSE	FALSE	TRUE	FALSE
A42_L3_352352_idba_bin.45	0	0	0	0	0	0.666667	0	0	0	0.428571	0.142857	0.2	0.545455	0	0	0	0	0	0	0	0	0	0	0	0	0	0	0	0	0.75	0	0	FALSE	FALSE	FALSE	TRUE	TRUE	FALSE	FALSE	FALSE	FALSE	TRUE	TRUE	FALSE	FALSE	FALSE	FALSE	FALSE	FALSE
A42_L3_352352_idba_bin.70	0	0	0.625	0.0769231	0.25	0.666667	0.4	0	0	0.571429	0.285714	0.6	0.636364	0	0	0	0	0	0	0	0	0	0	0	0	0	0	0	0	0.875	0	0	FALSE	FALSE	TRUE	FALSE	TRUE	FALSE	TRUE	TRUE	FALSE	FALSE	TRUE	FALSE	FALSE	TRUE	FALSE	FALSE	FALSE
A42_L3_352352_idba_bin.71	0	0	0	0	0	1	0	0	0	0.428571	0.285714	0.2	0.454545	0	0	0	0	0	0	0	0	0	0	0	0	0	0	0	0	0.625	0	0	FALSE	FALSE	FALSE	FALSE	TRUE	FALSE	FALSE	FALSE	FALSE	FALSE	TRUE	FALSE	TRUE	FALSE	TRUE	FALSE	FALSE
A42_L3_352352_idba_bin.73	0	0	0.5	0.230769	0.25	0.555556	0.2	0	0	0.285714	0.285714	0.4	0.545455	0	0	0.769231	0	0	0.75	0	0	0.666667	0.666667	0	0	0	0	0	0	0.875	0	0.111111	FALSE	TRUE	FALSE	TRUE	TRUE	FALSE	FALSE	TRUE	FALSE	TRUE	TRUE	FALSE	TRUE	FALSE	TRUE	TRUE	TRUE
A42_L3_352352_idba_bin.82	0	0	0.875	0.230769	0.25	0.888889	0.6	0	0	0.428571	0.285714	0.7	0.636364	0	0	0.769231	0	0	0.75	0	0	0.666667	0.666667	0	0	0	0	0	0	1	0	0	FALSE	FALSE	TRUE	TRUE	TRUE	FALSE	TRUE	TRUE	FALSE	TRUE	TRUE	FALSE	FALSE	TRUE	TRUE	TRUE	TRUE
A42_L3_352352_idba_bin.89	0	0	1	0.307692	0.25	1	0.6	0	0	0.428571	0.142857	0.7	0.636364	0	0	0	1	0	0	0	0	0.666667	0.666667	0	0	0	0	0	0	0.875	0	0	FALSE	FALSE	FALSE	TRUE	TRUE	TRUE	FALSE	TRUE	FALSE	FALSE	FALSE	FALSE	TRUE	TRUE	FALSE	FALSE	FALSE
A43_L1_353353_idba_bin.10	0	0	0.375	0.230769	0.25	0.666667	0.2	0	0	0.428571	0.428571	0.3	0.727273	0	0	0.769231	0	0	0.75	0	0	0	0	0	0	0	0	0	0	0.875	0	0.222222	FALSE	FALSE	TRUE	TRUE	TRUE	FALSE	TRUE	TRUE	FALSE	TRUE	TRUE	FALSE	TRUE	FALSE	TRUE	TRUE	TRUE
A43_L1_353353_idba_bin.103	0	0	0	0	0	0.555556	0	0	0	0.285714	0.142857	0.2	0.272727	0	0	0	0	0	0	0	0	0	0	0	0	0	0	0	0	0	0	0	FALSE	FALSE	FALSE	FALSE	FALSE	FALSE	FALSE	TRUE	FALSE	FALSE	FALSE	FALSE	FALSE	FALSE	FALSE	FALSE	FALSE
A43_L1_353353_idba_bin.107	0	0	0.5	0	0	0.666667	0.2	0	0	0.571429	0.428571	0.5	0.636364	0	0	0	0	0	0	0	0	0	0	0	0	0	0	0	0	0.875	0	0.777778	FALSE	FALSE	TRUE	FALSE	TRUE	FALSE	TRUE	FALSE	FALSE	TRUE	TRUE	FALSE	TRUE	FALSE	TRUE	FALSE	FALSE
A43_L1_353353_idba_bin.108	0	0	0.5	0.230769	0	0.888889	0.2	0.0714286	0	0.714286	0.142857	0.6	0.454545	0	0	0.769231	0	0	0.75	0	0	0.666667	0.666667	0	0	0	0	0	0	1	0	0	FALSE	FALSE	FALSE	FALSE	FALSE	FALSE	FALSE	TRUE	FALSE	TRUE	TRUE	FALSE	FALSE	TRUE	FALSE	TRUE	FALSE
A43_L1_353353_idba_bin.109	0	0	0.625	0.0769231	0.25	0.888889	0.4	0	0.125	0.571429	0.428571	0.5	0.636364	0	0	0.0909091	0	0	0.25	0	0	0	0	0	0	0	0	0	0	0	0	0.777778	FALSE	FALSE	FALSE	FALSE	TRUE	FALSE	FALSE	TRUE	FALSE	TRUE	FALSE	FALSE	FALSE	TRUE	FALSE	FALSE	FALSE
A43_L1_353353_idba_bin.110	0	0	0.625	0.153846	0	1	0.4	0	0.125	0.428571	0.428571	0.6	0.545455	0	0	0	0	0	0.25	0	0	0	0	0	0	0	0	0	0	0.875	0	0.888889	FALSE	FALSE	FALSE	TRUE	TRUE	FALSE	TRUE	TRUE	FALSE	TRUE	TRUE	TRUE	FALSE	TRUE	TRUE	TRUE	TRUE
A43_L1_353353_idba_bin.14	0	0	0.75	0.230769	0	0.666667	0.4	0	0	0.714286	0.142857	0.6	0.727273	0	0	0.857143	0.75	0	0	0.3	1	0.666667	0.666667	1	0	0	0	0	0	1	0	0	FALSE	FALSE	FALSE	FALSE	FALSE	FALSE	FALSE	TRUE	FALSE	FALSE	FALSE	FALSE	FALSE	TRUE	FALSE	FALSE	FALSE
A43_L1_353353_idba_bin.149	0	0	0.5	0.230769	0.25	0.444444	0.2	0	0	0.285714	0.428571	0.4	0.545455	0	0	0.769231	0	0	0.75	0	0	0.666667	0.666667	0	0	0	0	0	0	1	0	0.333333	FALSE	TRUE	FALSE	FALSE	TRUE	FALSE	TRUE	TRUE	FALSE	FALSE	TRUE	FALSE	TRUE	FALSE	TRUE	TRUE	TRUE
A43_L1_353353_idba_bin.157	0	0	0	0	0	1	0	0	0	0.571429	0.285714	0.2	0.636364	0	0	0	0	0	0	0	0	0	0	0	0	0	0	0	0	0.5	0	0	FALSE	FALSE	FALSE	FALSE	TRUE	FALSE	FALSE	FALSE	FALSE	FALSE	TRUE	FALSE	TRUE	FALSE	TRUE	FALSE	FALSE
A43_L1_353353_idba_bin.167	0	0	0.625	0.0769231	0	0.777778	0.4	0	0.125	0.571429	0.285714	0.6	0.545455	0	0	0.181818	0	0	0.25	0	0	0	0	0	0	0	0	0	0	0	0	0.777778	FALSE	FALSE	FALSE	FALSE	TRUE	FALSE	FALSE	TRUE	FALSE	TRUE	FALSE	FALSE	TRUE	FALSE	TRUE	FALSE	FALSE
A43_L1_353353_idba_bin.174	0	0	0	0	0	0.555556	0	0	0	0.428571	0.142857	0.2	0.636364	0	0	0	0	0	0	0	0	0	0	0	0	0	0	0	0	0	0	0	FALSE	FALSE	FALSE	FALSE	FALSE	FALSE	FALSE	FALSE	FALSE	FALSE	FALSE	FALSE	FALSE	FALSE	FALSE	FALSE	FALSE
A43_L1_353353_idba_bin.176	0	0	0.375	0.0769231	0	0.666667	0.4	0	0	0.571429	0.428571	0.4	0.363636	0	0	0.181818	0	0	0	0	0	0	0	0	0	0	0	0	0	0.875	0	0.444444	FALSE	FALSE	FALSE	TRUE	TRUE	FALSE	FALSE	FALSE	FALSE	TRUE	TRUE	FALSE	FALSE	FALSE	FALSE	FALSE	FALSE
A43_L1_353353_idba_bin.178	0	0	0	0	0	0.555556	0	0	0	0.428571	0	0.1	0.636364	0	0	0	0	0	0	0	0	0	0	0	0	0	0	0	0	0	0	0	FALSE	FALSE	FALSE	FALSE	FALSE	FALSE	FALSE	TRUE	FALSE	FALSE	FALSE	FALSE	FALSE	FALSE	FALSE	FALSE	FALSE
A43_L1_353353_idba_bin.179	0	0	0.5	0.0769231	0	0.888889	0.4	0.0714286	0	0.571429	0.285714	0.4	0.636364	0	0	0.272727	0	0	0	0	0	0	0	0	0	0	0	0	0	0.75	0	0.555556	FALSE	FALSE	FALSE	FALSE	FALSE	FALSE	FALSE	FALSE	FALSE	FALSE	FALSE	FALSE	FALSE	FALSE	FALSE	FALSE	FALSE
A43_L1_353353_idba_bin.184	0	0	0.75	0.0769231	0.25	0.777778	0.4	0	0	0.571429	0.285714	0.7	0.636364	0	0	0.181818	0	0	0.75	0	0	0	0	0	0	0	0	0	0	0	0	0.888889	FALSE	FALSE	FALSE	FALSE	TRUE	FALSE	FALSE	TRUE	FALSE	TRUE	TRUE	FALSE	FALSE	FALSE	FALSE	TRUE	FALSE
A43_L1_353353_idba_bin.187	0	0	0.375	0.0769231	0.25	0.666667	0.4	0	0	0.571429	0.428571	0.4	0.636364	0	0	0.0909091	0	0	0	0	0	0	0	0	0	0	0	0	0	0.875	0	0	FALSE	FALSE	FALSE	TRUE	TRUE	FALSE	FALSE	FALSE	FALSE	FALSE	TRUE	FALSE	TRUE	FALSE	TRUE	FALSE	FALSE
A43_L1_353353_idba_bin.191	0	0	0.875	0.307692	0.25	0.666667	0.6	0	0	0.571429	0.285714	0.7	0.636364	0	0	0.857143	0	0	0.75	0	0	0.666667	0.666667	0	0	0	0	0	0	0.5	0	0	FALSE	FALSE	FALSE	FALSE	TRUE	FALSE	FALSE	FALSE	FALSE	TRUE	TRUE	FALSE	FALSE	FALSE	FALSE	FALSE	FALSE
A43_L1_353353_idba_bin.30	0	0	0	0	0	0.555556	0	0	0	0.428571	0	0.1	0.545455	0	0	0	0	0	0	0	0	0	0	0	0	0	0	0	0	0	0	0	FALSE	FALSE	FALSE	FALSE	FALSE	FALSE	FALSE	FALSE	FALSE	FALSE	FALSE	FALSE	FALSE	FALSE	FALSE	FALSE	FALSE
A43_L1_353353_idba_bin.32	0	0	0.5	0.230769	0	0.555556	0.2	0.0714286	0	0.428571	0.142857	0.4	0.636364	0	0	0.846154	0	0	0.75	0	0	0.666667	0.666667	0	0	0	0	0	0	1	0	0	FALSE	FALSE	TRUE	FALSE	TRUE	FALSE	TRUE	TRUE	FALSE	TRUE	FALSE	FALSE	TRUE	FALSE	FALSE	TRUE	FALSE
A43_L1_353353_idba_bin.40	0	0	0.375	0.0769231	0	0.888889	0.2	0	0	0.571429	0.428571	0.4	0.636364	0	0	0.181818	0	0	0	0	0	0	0	0	0	0	0	0	0	0.875	0	0.777778	FALSE	FALSE	FALSE	TRUE	TRUE	FALSE	FALSE	TRUE	FALSE	FALSE	TRUE	FALSE	FALSE	FALSE	TRUE	FALSE	FALSE
A43_L1_353353_idba_bin.43	0	0	0.125	0.230769	0	0.666667	0	0.142857	0	0.285714	0.285714	0.3	0.636364	0	0	0.272727	0	0	0	0	0	0	0	0	0	0	0	0	0	0.5	0	0.777778	FALSE	FALSE	FALSE	FALSE	FALSE	FALSE	FALSE	FALSE	FALSE	FALSE	FALSE	FALSE	FALSE	FALSE	FALSE	FALSE	FALSE
A43_L1_353353_idba_bin.49	0	0	0	0	0	1	0	0	0	0.571429	0.285714	0.2	0.636364	0	0	0	0	0	0	0	0	0	0	0	0	0	0	0	0	0.875	0	0	FALSE	FALSE	FALSE	TRUE	TRUE	TRUE	FALSE	FALSE	FALSE	FALSE	TRUE	FALSE	FALSE	FALSE	FALSE	FALSE	FALSE
A43_L1_353353_idba_bin.51	0	0	0.5	0.230769	0.25	0.888889	0.2	0.0714286	0.125	0.571429	0.285714	0.6	0.636364	0	0	0.769231	0	0	0.75	0	0	0	0	0	0	0	0	0	0	0	0	0.666667	FALSE	TRUE	TRUE	TRUE	TRUE	FALSE	TRUE	TRUE	FALSE	TRUE	TRUE	FALSE	TRUE	FALSE	TRUE	TRUE	TRUE
A43_L1_353353_idba_bin.52	0	0	0	0	0	0.555556	0	0	0	0.428571	0	0.1	0.545455	0	0	0	0	0	0	0	0	0	0	0	0	0	0	0	0	0	0	0	FALSE	FALSE	FALSE	FALSE	FALSE	FALSE	FALSE	FALSE	FALSE	FALSE	FALSE	FALSE	FALSE	FALSE	FALSE	FALSE	FALSE
A43_L1_353353_idba_bin.58	0	0	0.375	0.0769231	0.25	0.666667	0.4	0	0	0.714286	0.428571	0.4	0.545455	0	0	0	0	0	0	0	0	0	0	0	0	0	0	0	0	0.375	0	0.666667	FALSE	FALSE	FALSE	TRUE	TRUE	FALSE	FALSE	FALSE	FALSE	TRUE	FALSE	FALSE	TRUE	FALSE	TRUE	FALSE	TRUE
A43_L1_353353_idba_bin.59	0	0	0.75	0.0769231	0.25	0.777778	0.4	0	0.125	0.571429	0.428571	0.7	0.545455	0	0	0.181818	0	0	0.25	0	0	0	0	0	0	0	0	0	0	0	0	0.888889	FALSE	FALSE	TRUE	TRUE	TRUE	FALSE	TRUE	TRUE	FALSE	TRUE	TRUE	FALSE	TRUE	FALSE	TRUE	FALSE	FALSE
A43_L1_353353_idba_bin.6	0	0	0.625	0.0769231	0.25	0.888889	0.4	0.0714286	0	0.571429	0.285714	0.6	0.636364	0	0	0.769231	0	0	0	0	0	0.666667	0.666667	0	0	0	0	0	0	1	0	0	FALSE	TRUE	TRUE	TRUE	TRUE	TRUE	TRUE	TRUE	FALSE	TRUE	TRUE	FALSE	TRUE	TRUE	TRUE	TRUE	TRUE
A43_L1_353353_idba_bin.67	0	0	0.5	0.230769	0.5	1	0.2	0.0714286	0	0.857143	0.142857	0.6	0.636364	0	0	0.769231	0	0	0.75	0	0	0.666667	0.666667	0	0	0	0	0	0	1	0	0	FALSE	FALSE	FALSE	TRUE	TRUE	FALSE	TRUE	TRUE	FALSE	TRUE	TRUE	FALSE	FALSE	TRUE	FALSE	TRUE	FALSE
A43_L1_353353_idba_bin.69	0	0	0.125	0.0769231	0	0.777778	0	0	0	0.571429	0.142857	0.3	0.636364	0	0	0	0	0	0	0	0	0	0	0	0	0	0	0	0	0.875	0	0	FALSE	FALSE	FALSE	FALSE	FALSE	FALSE	FALSE	TRUE	FALSE	FALSE	FALSE	FALSE	FALSE	TRUE	FALSE	FALSE	FALSE
A43_L1_353353_idba_bin.77	0	0	0.5	0.230769	0	0.888889	0.2	0.0714286	0	0.571429	0.285714	0.6	0.636364	0	0	0	0	0	0.75	0	0	0	0	0	0	0	0	0	0	1	0	0	FALSE	FALSE	TRUE	FALSE	FALSE	FALSE	FALSE	TRUE	FALSE	FALSE	TRUE	FALSE	FALSE	FALSE	FALSE	TRUE	FALSE
A43_L1_353353_idba_bin.82	0	0	0.625	0.0769231	0.25	0.777778	0.4	0	0	0.571429	0.285714	0.6	0.636364	0	0	0	0	0	0	0	0	0	0	0	0	0	0	0	0	0.875	0	0	FALSE	FALSE	FALSE	FALSE	TRUE	FALSE	TRUE	FALSE	FALSE	TRUE	TRUE	FALSE	FALSE	TRUE	FALSE	FALSE	FALSE
A43_L1_353353_idba_bin.84	0	0	0.625	0	0	0.666667	0.4	0	0	0.571429	0.285714	0.6	0.636364	0	0	0	0	0	0	0	0	0	0	0	0	0	0	0	0	0	0	0.888889	FALSE	FALSE	FALSE	FALSE	TRUE	FALSE	FALSE	FALSE	FALSE	FALSE	FALSE	FALSE	FALSE	FALSE	FALSE	FALSE	FALSE
A43_L1_353353_idba_bin.88	0	0	0.5	0.230769	0.25	0.888889	0.2	0	0.125	0.428571	0.285714	0.6	0.454545	0	0	0.769231	0	0	0.75	0	0	0	0	0	0	0	0	0	0	0	0	0.666667	FALSE	TRUE	TRUE	TRUE	TRUE	FALSE	TRUE	TRUE	FALSE	FALSE	TRUE	FALSE	TRUE	FALSE	TRUE	TRUE	TRUE
A43_L1_353353_idba_bin.91	0	0	0.375	0.230769	0.25	0.444444	0.2	0	0	0.285714	0.142857	0.3	0.545455	0	0	0.769231	0	0	0.75	0	0	0.666667	0.666667	0	0	0	0	0	0	1	0	0	FALSE	TRUE	TRUE	FALSE	TRUE	FALSE	TRUE	TRUE	FALSE	TRUE	TRUE	FALSE	TRUE	FALSE	TRUE	TRUE	TRUE
A43_L1_353353_idba_bin.94	0	0	0	0	0	0.777778	0	0	0	0.428571	0.285714	0.2	0.454545	0	0	0.0909091	0	0	0	0	0	0	0	0	0	0	0	0	0	1	0	0	FALSE	FALSE	FALSE	FALSE	FALSE	FALSE	FALSE	FALSE	FALSE	FALSE	FALSE	FALSE	FALSE	FALSE	TRUE	FALSE	FALSE
A43_L1_353353_idba_bin.97	0	0	0.25	0.153846	0	0.777778	0	0.142857	0	0.571429	0.285714	0.4	0.636364	0	0	0.769231	0	0	0.75	0	0	0.666667	0.666667	0	0	0	0	0	0	1	0	0.222222	FALSE	FALSE	FALSE	FALSE	FALSE	FALSE	FALSE	TRUE	FALSE	TRUE	FALSE	FALSE	FALSE	FALSE	FALSE	TRUE	FALSE
A44_L1_354354_idba_bin.107	0	0	0.75	0.307692	0.25	1	0.2	0	0.25	0.714286	0.428571	0.7	0.727273	0	0	0.0909091	0	0	0.25	0	0	0.666667	0.666667	0	0	0	0	0	0	1	0	0.111111	FALSE	FALSE	FALSE	FALSE	FALSE	FALSE	FALSE	TRUE	FALSE	FALSE	FALSE	FALSE	FALSE	TRUE	FALSE	FALSE	FALSE
A44_L1_354354_idba_bin.110	0	0	0.5	0.230769	0.25	0.666667	0.2	0	0	0.428571	0.428571	0.4	0.636364	0	0	0.769231	0	0	0.25	0	0	0.666667	0.666667	0	0	0	0	0	0	1	0	0.222222	FALSE	TRUE	TRUE	TRUE	TRUE	TRUE	TRUE	TRUE	FALSE	TRUE	TRUE	FALSE	TRUE	FALSE	TRUE	TRUE	TRUE
A44_L1_354354_idba_bin.123	0	0	0.875	0.230769	0	0.888889	0.6	0	0	0.571429	0.285714	0.8	0.636364	0	0	0	0	0	0.75	0	0	0.666667	0.666667	0	0	0	0	0	0	1	0	0	FALSE	FALSE	TRUE	FALSE	TRUE	FALSE	TRUE	TRUE	FALSE	TRUE	TRUE	FALSE	FALSE	TRUE	TRUE	TRUE	TRUE
A44_L1_354354_idba_bin.163	0	0	0.5	0.0769231	0.25	1	0.4	0	0	0.428571	0.428571	0.5	0.545455	0	0	0.181818	0	0	0	0	0	0	0	0	0	0	0	0	0	0.75	0	0	FALSE	FALSE	FALSE	TRUE	TRUE	FALSE	TRUE	TRUE	FALSE	TRUE	TRUE	FALSE	FALSE	FALSE	TRUE	FALSE	FALSE
A44_L1_354354_idba_bin.167	0	0	0	0	0	0.666667	0	0	0	0.428571	0.142857	0.2	0.545455	0	0	0	0	0	0	0	0	0	0	0	0	0	0	0	0	0	0	0	FALSE	FALSE	TRUE	FALSE	FALSE	FALSE	FALSE	FALSE	FALSE	FALSE	FALSE	FALSE	FALSE	FALSE	FALSE	FALSE	FALSE
A44_L1_354354_idba_bin.172	0	0	0.125	0	0	0.666667	0	0	0	0.285714	0.142857	0.2	0.545455	0	0	0	0	0	0	0	0	0	0	0	0	0	0	0	0	0.875	0	0	FALSE	FALSE	FALSE	TRUE	TRUE	FALSE	FALSE	FALSE	FALSE	FALSE	FALSE	FALSE	FALSE	FALSE	TRUE	FALSE	FALSE
A44_L1_354354_idba_bin.186	0	0	0.5	0.0769231	0	0.777778	0.4	0	0	0.428571	0.285714	0.5	0.454545	0	0	0.181818	0	0	0	0	0	0	0	0	0	0	0	0	0	0.625	0	0.666667	FALSE	FALSE	FALSE	FALSE	TRUE	FALSE	FALSE	TRUE	FALSE	TRUE	TRUE	FALSE	TRUE	FALSE	FALSE	FALSE	FALSE
A44_L1_354354_idba_bin.190	0	0	0.75	0.230769	0.25	0.777778	0.4	0	0	0.285714	0.142857	0.6	0.636364	0	0	0	1	0	0	0	0	0.333333	0.333333	0	0	0	0	0	0	0.875	0	0	FALSE	FALSE	TRUE	TRUE	TRUE	TRUE	TRUE	TRUE	FALSE	FALSE	TRUE	FALSE	TRUE	TRUE	TRUE	FALSE	FALSE
A44_L1_354354_idba_bin.191	0	0	0.5	0.461538	0	0.888889	0.2	0.0714286	0.625	0.285714	0.142857	0.6	0.454545	0	0	0	0	0	0	0	0	0	0	0	0	0	0	0	0	0.125	0	1	FALSE	FALSE	FALSE	FALSE	FALSE	FALSE	FALSE	FALSE	FALSE	FALSE	FALSE	FALSE	FALSE	FALSE	FALSE	FALSE	FALSE
A44_L1_354354_idba_bin.196	0	0	0.875	0.230769	0	1	0.6	0.142857	0.125	0.571429	0.428571	0.7	0.636364	0	0	0.0909091	0.25	0	1	0	0	0	0	0.5	0	0	0	0	0	1	0	0	FALSE	FALSE	FALSE	FALSE	FALSE	FALSE	FALSE	FALSE	FALSE	FALSE	FALSE	FALSE	FALSE	TRUE	FALSE	FALSE	FALSE
A44_L1_354354_idba_bin.20	0	0	0	0	0	0.888889	0	0	0	0.571429	0.142857	0.2	0.454545	0	0	0	0	0	0	0	0	0	0	0	0	0	0	0	0	0.625	0	0	FALSE	FALSE	FALSE	FALSE	TRUE	FALSE	FALSE	FALSE	FALSE	FALSE	TRUE	FALSE	FALSE	FALSE	FALSE	FALSE	FALSE
A44_L1_354354_idba_bin.203	0	0	0	0	0	0.555556	0	0	0	0.428571	0	0.1	0.545455	0	0	0	0	0	0	0	0	0	0	0	0	0	0	0	0	0	0	0	FALSE	FALSE	FALSE	FALSE	FALSE	FALSE	FALSE	FALSE	FALSE	FALSE	FALSE	FALSE	FALSE	FALSE	FALSE	FALSE	FALSE
A44_L1_354354_idba_bin.36	0	0	0.375	0	0.5	1	0	0	0	0.714286	0.285714	0.2	0.363636	0	0	0	0.25	0	0	0	0	0	0	0	0	0	0	0	0	1	0	0	FALSE	FALSE	FALSE	FALSE	TRUE	FALSE	FALSE	TRUE	FALSE	FALSE	FALSE	FALSE	FALSE	FALSE	FALSE	FALSE	FALSE
A44_L1_354354_idba_bin.60	0	0	0	0	0.25	0.666667	0	0	0	0.571429	0.285714	0.2	0.636364	0	0	0.0909091	0	0	0	0	0	0	0	0	0	0	0	0	0	0.75	0	0	FALSE	FALSE	TRUE	TRUE	TRUE	FALSE	TRUE	FALSE	FALSE	FALSE	TRUE	FALSE	FALSE	FALSE	TRUE	FALSE	FALSE
A44_L1_354354_idba_bin.63	0	0	0.75	0.461538	1	0.888889	0.8	0.0714286	0	0.714286	0.142857	0.6	0.636364	0	0	1	1	0	1	0	0	1	1	0	0	0.0666667	0	1	0	1	0	0	FALSE	FALSE	TRUE	FALSE	TRUE	FALSE	FALSE	TRUE	FALSE	TRUE	TRUE	FALSE	TRUE	TRUE	FALSE	TRUE	FALSE
A44_L1_354354_idba_bin.76	0	0	0.5	0	0	0.555556	0.4	0	0	0.571429	0.428571	0.5	0.454545	0	0	0	0	0	0	0	0	0	0	0	0	0	0	0	0	0.875	0	0	FALSE	FALSE	TRUE	FALSE	TRUE	FALSE	TRUE	TRUE	FALSE	FALSE	TRUE	FALSE	FALSE	FALSE	FALSE	FALSE	FALSE
A44_L1_354354_idba_bin.80	0	0	0.5	0.0769231	0.25	1	0.4	0	0	0.428571	0	0.5	0.545455	0	0	0	0	0	0	0	0	0	0	0	0	0	0	0	0	0	0	0.888889	FALSE	FALSE	FALSE	TRUE	TRUE	FALSE	FALSE	FALSE	FALSE	TRUE	FALSE	FALSE	TRUE	FALSE	TRUE	FALSE	TRUE
A44_L1_354354_idba_bin.82	0	0	0.75	0.0769231	0.25	0.777778	0.4	0	0	0.428571	0.142857	0.7	0.636364	0	0	0.181818	0	0	0.25	0	0	0	0	0	0	0	0	0	0	0	0	0.888889	FALSE	FALSE	FALSE	FALSE	TRUE	FALSE	FALSE	TRUE	FALSE	TRUE	TRUE	FALSE	FALSE	FALSE	FALSE	TRUE	FALSE
A44_L1_354354_idba_bin.96	0	0	0.5	0.230769	0.25	1	0.2	0.0714286	0	0.714286	0.428571	0.6	0.636364	0	0	0.769231	0	0	0.75	0	0	0.666667	0.666667	0	0	0	0	0	0	1	0	0	FALSE	FALSE	FALSE	TRUE	TRUE	FALSE	FALSE	TRUE	FALSE	TRUE	TRUE	FALSE	TRUE	TRUE	TRUE	TRUE	TRUE
A44_L1_354354_idba_bin.97	0	0	0.625	0.0769231	0.25	0.888889	0.4	0	0.125	0.571429	0.428571	0.5	0.636364	0	0	0.0909091	0	0	0.25	0	0	0	0	0	0	0	0	0	0	0	0	0.777778	FALSE	FALSE	FALSE	FALSE	TRUE	FALSE	FALSE	TRUE	FALSE	TRUE	FALSE	FALSE	FALSE	TRUE	FALSE	FALSE	FALSE
A44_L1_354354_idba_bin.98	0	0	0.5	0.230769	0	0.555556	0.2	0.0714286	0	0.428571	0.142857	0.4	0.636364	0	0	0.846154	0	0	0.5	0	0	0.666667	0.666667	0	0	0	0	0	0	1	0	0	FALSE	FALSE	TRUE	FALSE	TRUE	FALSE	TRUE	TRUE	FALSE	TRUE	FALSE	FALSE	FALSE	FALSE	FALSE	TRUE	FALSE
A45_L1_355355_idba_bin.103	0	0	0.625	0.0769231	0.25	0.888889	0.4	0	0	0.571429	0.285714	0.6	0.636364	0	0	0.181818	0	0	0.25	0	0	0	0	0	0	0	0	0	0	0	0	0.777778	FALSE	FALSE	TRUE	FALSE	TRUE	FALSE	FALSE	TRUE	FALSE	FALSE	TRUE	FALSE	FALSE	TRUE	TRUE	FALSE	FALSE
A45_L1_355355_idba_bin.107	0	0	0.625	0.0769231	0	0.666667	0.4	0	0	0.571429	0.428571	0.6	0.545455	0	0	0	0	0	0	0	0	0	0	0	0	0	0	0	0	0.875	0	0	FALSE	FALSE	TRUE	FALSE	TRUE	FALSE	TRUE	TRUE	FALSE	FALSE	TRUE	FALSE	FALSE	FALSE	TRUE	FALSE	FALSE
A45_L1_355355_idba_bin.108	0	0	0.25	0.153846	0	0.333333	0.2	0.0714286	0	0.142857	0.285714	0.2	0.363636	0	0	0	0	0	0.75	0	0	0	0	0	0	0	0	0	0	0	0	0	FALSE	FALSE	TRUE	FALSE	FALSE	FALSE	FALSE	TRUE	FALSE	FALSE	TRUE	FALSE	FALSE	FALSE	FALSE	TRUE	FALSE
A45_L1_355355_idba_bin.112	0	0	0.25	0.153846	0	0.777778	0	0.142857	0	0.571429	0.285714	0.4	0.636364	0	0	0.769231	0	0	0.75	0	0	0.666667	0.666667	0	0	0	0	0	0	0.875	0	0.222222	FALSE	FALSE	FALSE	FALSE	FALSE	FALSE	FALSE	TRUE	FALSE	TRUE	FALSE	FALSE	FALSE	FALSE	FALSE	TRUE	FALSE
A45_L1_355355_idba_bin.124	0	0.5	0.125	0	0	0.777778	0	0	0	0.428571	0.571429	0.3	0.545455	0	0	0.272727	0	0	0	0	0	0	0	0	0	0	0	0	0	0.25	0	0	FALSE	FALSE	FALSE	FALSE	FALSE	FALSE	FALSE	TRUE	FALSE	FALSE	FALSE	FALSE	FALSE	TRUE	FALSE	FALSE	FALSE
A45_L1_355355_idba_bin.127	0	0	0.25	0	0.25	0.888889	0	0	0	0.571429	0.142857	0.3	0.545455	0.0909091	0	0.75	0	0	0	0	0	0	0	0	0	0	0	0	0	1	0	0	FALSE	FALSE	FALSE	FALSE	FALSE	FALSE	FALSE	TRUE	FALSE	FALSE	FALSE	FALSE	FALSE	TRUE	FALSE	FALSE	FALSE
A45_L1_355355_idba_bin.131	0	0	0.5	0.0769231	0.25	1	0.4	0	0	0.571429	0.285714	0.5	0.636364	0	0	0.181818	0	0	0	0	0	0	0	0	0	0	0	0	0	0	0	0.888889	FALSE	FALSE	TRUE	TRUE	TRUE	FALSE	FALSE	FALSE	FALSE	TRUE	TRUE	FALSE	TRUE	FALSE	TRUE	FALSE	TRUE
A45_L1_355355_idba_bin.136	0	0	0.5	0.230769	0	0.333333	0.2	0	0	0.428571	0.142857	0.3	0.636364	0	0	0	0	0	0.75	0	0	0	0	0	0	0	0	0	0	1	0	0	FALSE	FALSE	TRUE	TRUE	FALSE	FALSE	FALSE	TRUE	FALSE	FALSE	TRUE	FALSE	FALSE	FALSE	FALSE	TRUE	TRUE
A45_L1_355355_idba_bin.15	0	0	0.5	0.0769231	0	0.888889	0.4	0	0	0.571429	0.285714	0.5	0.727273	0	0	0.0909091	0	0	0	0	0	0	0	0	0	0	0	0	0	1	0	0	FALSE	FALSE	TRUE	FALSE	TRUE	FALSE	TRUE	TRUE	FALSE	FALSE	TRUE	TRUE	FALSE	TRUE	FALSE	FALSE	FALSE
A45_L1_355355_idba_bin.150	0	0	0.5	0.0769231	0	1	0.4	0	0	0.571429	0.428571	0.5	0.727273	0	0	0	0	0	0	0	0	0	0	0	0	0	0	0	0	0.75	0	0	FALSE	FALSE	TRUE	TRUE	TRUE	FALSE	TRUE	TRUE	FALSE	FALSE	TRUE	FALSE	FALSE	FALSE	TRUE	FALSE	FALSE
A45_L1_355355_idba_bin.17	0	0	0.5	0.461538	0	0.666667	0.2	0.0714286	0.625	0.285714	0.142857	0.6	0.454545	0	0	0	0	0	0	0	0	0	0	0	0	0	0	0	0	0	0	1	FALSE	FALSE	FALSE	FALSE	FALSE	FALSE	FALSE	FALSE	FALSE	FALSE	FALSE	FALSE	FALSE	FALSE	FALSE	FALSE	FALSE
A45_L1_355355_idba_bin.2	0	0	1	0.538462	0.75	0.888889	1	0.0714286	0	1	0.285714	0.8	0.818182	0	0	0.923077	1	0	1	0	0	0.333333	0.333333	0	0	0.0666667	0	1	0	1	0	0	FALSE	FALSE	TRUE	FALSE	TRUE	FALSE	FALSE	TRUE	FALSE	FALSE	TRUE	FALSE	TRUE	TRUE	FALSE	FALSE	FALSE
A45_L1_355355_idba_bin.23	0	0	1	0.307692	0.25	1	0.6	0	0	0.428571	0.142857	0.7	0.636364	0	0	0	1	0	0	0	0	0.333333	0.333333	0	0	0	0	0	0	0.875	0	0	FALSE	FALSE	TRUE	TRUE	TRUE	TRUE	TRUE	TRUE	FALSE	FALSE	TRUE	FALSE	TRUE	TRUE	TRUE	FALSE	FALSE
A45_L1_355355_idba_bin.26	0	0	0.5	0	0.25	0.666667	0.2	0	0	0.571429	0.428571	0.5	0.636364	0	0	0	0	0	0	0	0	0	0	0	0	0	0	0	0	0.875	0	0.888889	FALSE	FALSE	TRUE	FALSE	TRUE	FALSE	TRUE	TRUE	FALSE	TRUE	TRUE	FALSE	TRUE	FALSE	TRUE	FALSE	FALSE
A45_L1_355355_idba_bin.38	0	0	0.5	0.230769	0.25	0.777778	0.2	0	0	0.428571	0.428571	0.4	0.727273	0	0	0.769231	0	0	0.75	0	0	0	0	0	0	0	0	0	0	0.75	0	0.222222	FALSE	TRUE	TRUE	TRUE	TRUE	FALSE	TRUE	TRUE	FALSE	TRUE	TRUE	FALSE	TRUE	FALSE	TRUE	TRUE	TRUE
A45_L1_355355_idba_bin.40	0	0	0.5	0.230769	0.25	0.777778	0.2	0.0714286	0	0.428571	0.285714	0.6	0.545455	0	0	0	0	0	0.75	0	0	0.666667	0.666667	0	0	0	0	0	0	0	0	0.666667	FALSE	FALSE	FALSE	TRUE	TRUE	FALSE	FALSE	TRUE	FALSE	TRUE	TRUE	FALSE	TRUE	FALSE	TRUE	TRUE	FALSE
A45_L1_355355_idba_bin.54	0	0	0.5	0.230769	0	0.777778	0.2	0.0714286	0	0.285714	0.285714	0.6	0.454545	0	0	0.769231	0	0	0.75	0	0	0.666667	0.666667	0	0	0	0	0	0	1	0	0	FALSE	FALSE	FALSE	FALSE	TRUE	FALSE	FALSE	TRUE	FALSE	TRUE	FALSE	FALSE	FALSE	TRUE	FALSE	TRUE	FALSE
A45_L1_355355_idba_bin.68	0	0.5	0.5	0.153846	0.25	0.888889	0	0	0	0.571429	0.571429	0.5	0.636364	0.454545	0	0.615385	0	0	0	0	0	0	0	0	0	0	0	0	0	1	0	0	FALSE	FALSE	FALSE	FALSE	FALSE	FALSE	FALSE	TRUE	FALSE	FALSE	FALSE	FALSE	FALSE	TRUE	FALSE	FALSE	FALSE
A45_L1_355355_idba_bin.86	0	0	0.875	0.307692	0	0.777778	0.2	0	0.125	0.571429	0.285714	0.8	0.727273	0	0	0.0909091	0	0	0.25	0	0	0.666667	0.666667	0	0	0	0	0	0	0.875	0	0	FALSE	FALSE	FALSE	FALSE	FALSE	FALSE	FALSE	TRUE	FALSE	FALSE	FALSE	FALSE	FALSE	TRUE	FALSE	FALSE	FALSE
A45_L1_355355_idba_bin.89	0	0	0.5	0.0769231	0.25	0.888889	0.4	0	0	0.571429	0.285714	0.5	0.636364	0	0	0.181818	0	0	0	0	0	0	0	0	0	0	0	0	0	0	0	0.888889	FALSE	FALSE	TRUE	TRUE	TRUE	FALSE	TRUE	FALSE	FALSE	TRUE	TRUE	FALSE	TRUE	FALSE	TRUE	FALSE	TRUE
A46_L1_356356_idba_bin.104	0	0	0.25	0.0769231	0.25	0.666667	0.2	0	0	0.285714	0.428571	0.3	0.636364	0	0	0.181818	0	0	0	0	0	0	0	0	0	0	0	0	0	0	0	0.888889	FALSE	FALSE	FALSE	TRUE	TRUE	FALSE	FALSE	FALSE	FALSE	TRUE	TRUE	FALSE	FALSE	FALSE	TRUE	FALSE	FALSE
A46_L1_356356_idba_bin.141	0	0	1	0.461538	0.75	1	1	0.0714286	0	0.857143	0.285714	0.8	0.727273	0	0	0.75	1	0	1	0	0	1	1	0	0	0.0666667	0	1	0	1	0	0	FALSE	FALSE	TRUE	FALSE	TRUE	FALSE	FALSE	TRUE	FALSE	FALSE	TRUE	FALSE	FALSE	TRUE	FALSE	TRUE	FALSE
A46_L1_356356_idba_bin.154	0	0	0.25	0.0769231	0.25	0.888889	0	0	0	0.571429	0.285714	0.4	0.727273	0	0	0	0	0	0	0	0	0.666667	0.666667	0	0	0	0	0	0	1	0	0.333333	FALSE	TRUE	FALSE	TRUE	TRUE	FALSE	FALSE	TRUE	FALSE	TRUE	FALSE	FALSE	TRUE	TRUE	FALSE	TRUE	FALSE
A46_L1_356356_idba_bin.156	0	0	0.375	0.307692	0	0.666667	0.2	0	0	0.571429	0.428571	0.5	0.636364	0	0	0	0.75	0	0	0	0	0.666667	0.666667	0	0	0	0	0	0	0.75	0	0	FALSE	FALSE	TRUE	FALSE	FALSE	FALSE	FALSE	TRUE	FALSE	FALSE	TRUE	FALSE	FALSE	TRUE	FALSE	FALSE	FALSE
A46_L1_356356_idba_bin.172	0	0.5	0.375	0.307692	0	0.333333	0.2	0.0714286	0.375	0.142857	0.428571	0.4	0.363636	0	0	0.153846	0	0	0	0	0	0	0	0	0	0	0	0	0	0	0	0.222222	FALSE	FALSE	FALSE	FALSE	FALSE	FALSE	FALSE	FALSE	FALSE	FALSE	FALSE	FALSE	FALSE	TRUE	FALSE	FALSE	FALSE
A46_L1_356356_idba_bin.18	0	0	0	0	0	0.888889	0	0	0	0.428571	0.142857	0.2	0.636364	0	0	0.25	0	0	0	0	0	0	0	0	0	0	0	0	0	0.75	0	0	FALSE	FALSE	FALSE	FALSE	FALSE	FALSE	FALSE	TRUE	FALSE	FALSE	FALSE	FALSE	FALSE	TRUE	FALSE	FALSE	FALSE
A46_L1_356356_idba_bin.29	0	0	0.375	0.0769231	0	0.888889	0.4	0	0	0.571429	0.428571	0.4	0.636364	0	0	0.181818	0	0	0	0	0	0	0	0	0	0	0	0	0	0.875	0	0.888889	FALSE	FALSE	FALSE	TRUE	TRUE	FALSE	FALSE	TRUE	FALSE	FALSE	FALSE	FALSE	FALSE	FALSE	TRUE	FALSE	TRUE
A46_L1_356356_idba_bin.33	0	0	1	0.307692	0.25	1	0.6	0	0	0.428571	0.142857	0.7	0.636364	0	0	0	1	0	0	0	0	0.666667	0.666667	0	0	0	0	0	0	0.875	0	0	FALSE	FALSE	TRUE	TRUE	TRUE	TRUE	TRUE	TRUE	FALSE	FALSE	TRUE	FALSE	TRUE	TRUE	TRUE	FALSE	FALSE
A46_L1_356356_idba_bin.39	0	0	0.5	0	0.25	0.666667	0.2	0	0	0.571429	0.428571	0.5	0.636364	0	0	0	0	0	0	0	0	0	0	0	0	0	0	0	0	0.875	0	0.888889	FALSE	FALSE	TRUE	FALSE	TRUE	FALSE	TRUE	TRUE	FALSE	TRUE	TRUE	FALSE	FALSE	FALSE	TRUE	FALSE	FALSE
A46_L1_356356_idba_bin.42	0	0	0.75	0.153846	0	1	0.4	0.0714286	0	0.571429	0.428571	0.7	0.727273	0	0	0.769231	0	0	0.75	0	0	0.666667	0.666667	0	0	0	0	0	0	0.625	0	0.666667	FALSE	FALSE	TRUE	TRUE	TRUE	FALSE	TRUE	TRUE	FALSE	TRUE	TRUE	FALSE	TRUE	TRUE	TRUE	TRUE	FALSE
A46_L1_356356_idba_bin.43	0	0	0.5	0.0769231	0	0.777778	0.4	0	0	0.428571	0.285714	0.5	0.545455	0	0	0.181818	0	0	0	0	0	0	0	0	0	0	0	0	0	0.625	0	0.666667	FALSE	FALSE	FALSE	FALSE	TRUE	FALSE	FALSE	TRUE	FALSE	TRUE	TRUE	FALSE	FALSE	FALSE	FALSE	FALSE	FALSE
A46_L1_356356_idba_bin.48	0	0	0.625	0.0769231	0	0.555556	0.2	0	0	0.571429	0.142857	0.6	0.272727	0	0	0	0	0	0	0	0	0	0	0	0	0	0	0	0	0.875	0	0.888889	FALSE	FALSE	TRUE	FALSE	TRUE	FALSE	TRUE	FALSE	FALSE	FALSE	TRUE	FALSE	FALSE	TRUE	FALSE	FALSE	FALSE
A46_L1_356356_idba_bin.51	0	0	0.25	0.0769231	0.25	0.888889	0	0	0	0.571429	0.142857	0.3	0.636364	0	0	0.181818	0	0	0	0	0	0	0	0	0	0	0	0	0	1	0	0	FALSE	FALSE	FALSE	FALSE	FALSE	FALSE	FALSE	FALSE	FALSE	FALSE	FALSE	FALSE	FALSE	TRUE	FALSE	FALSE	FALSE
A46_L1_356356_idba_bin.55	0	0	0.25	0.153846	0	1	0.2	0	0	0.428571	0.142857	0.4	0.636364	0	0	0.0833333	0	0	0	0	0	0	0	0	0	0	0	0	0	1	0	0	FALSE	FALSE	FALSE	FALSE	FALSE	FALSE	FALSE	FALSE	FALSE	FALSE	FALSE	FALSE	FALSE	FALSE	FALSE	FALSE	FALSE
A46_L1_356356_idba_bin.57	0	0	0.5	0.230769	0.25	1	0.2	0	0	0.571429	0.428571	0.6	0.727273	0	0	0	0	0	0.75	0	0	0.666667	0.666667	0	0	0	0	0	0	1	0	0.666667	FALSE	TRUE	TRUE	TRUE	TRUE	FALSE	TRUE	TRUE	FALSE	TRUE	TRUE	FALSE	TRUE	TRUE	TRUE	TRUE	TRUE
A46_L1_356356_idba_bin.65	0	0	0.5	0.0769231	0.25	0.666667	0.4	0	0	0.571429	0.428571	0.5	0.636364	0	0	0	0	0	0	0	0	0	0	0	0	0	0	0	0	0	0	0.888889	FALSE	FALSE	TRUE	FALSE	TRUE	FALSE	TRUE	TRUE	FALSE	TRUE	TRUE	FALSE	TRUE	TRUE	TRUE	FALSE	FALSE
A46_L1_356356_idba_bin.66	0	0	0.5	0.0769231	0.25	1	0.4	0	0	0.428571	0.428571	0.5	0.545455	0	0	0.181818	0	0	0	0	0	0	0	0	0	0	0	0	0	0.875	0	0	FALSE	FALSE	FALSE	FALSE	TRUE	FALSE	TRUE	TRUE	FALSE	TRUE	TRUE	FALSE	FALSE	FALSE	TRUE	FALSE	FALSE
A46_L1_356356_idba_bin.69	0	0	0	0	0	0.777778	0	0	0	0.285714	0.142857	0.2	0.363636	0	0	0	0	0	0	0	0	0	0	0	0	0	0	0	0	0.875	0	0	FALSE	FALSE	FALSE	FALSE	TRUE	FALSE	FALSE	FALSE	FALSE	FALSE	FALSE	FALSE	FALSE	TRUE	FALSE	FALSE	FALSE
A46_L1_356356_idba_bin.78	0	0	0.5	0.230769	0	0.444444	0.2	0	0	0.285714	0.142857	0.3	0.545455	0	0	0	0	0	0.75	0	0	0	0	0	0	0	0	0	0	1	0	0.222222	FALSE	FALSE	TRUE	TRUE	TRUE	FALSE	TRUE	TRUE	FALSE	FALSE	TRUE	FALSE	FALSE	FALSE	FALSE	TRUE	FALSE
A46_L1_356356_idba_bin.79	0	0	0.125	0.0769231	0	0.222222	0	0.0714286	0	0.285714	0.285714	0.1	0.272727	0	0	0	0	0	0.75	0	0	0	0	0	0	0	0	0	0	0	0	0	FALSE	FALSE	FALSE	TRUE	FALSE	FALSE	FALSE	TRUE	FALSE	FALSE	FALSE	FALSE	FALSE	FALSE	FALSE	FALSE	FALSE
A47_L1_357357_idba_bin.103	0	0	0.5	0.230769	0.25	0.888889	0.2	0.0714286	0	0.571429	0.428571	0.6	0.727273	0	0	0.769231	0	0	0.75	0	0	0.666667	0.666667	0	0	0	0	0	0	0	0	0	FALSE	TRUE	TRUE	TRUE	TRUE	TRUE	TRUE	TRUE	FALSE	TRUE	TRUE	FALSE	TRUE	TRUE	TRUE	TRUE	TRUE
A47_L1_357357_idba_bin.112	0	0	0.5	0.230769	0.25	0.888889	0.2	0.0714286	0.125	0.571429	0.285714	0.6	0.636364	0	0	0.769231	0	0	0.75	0	0	0	0	0	0	0	0	0	0	0	0	0.666667	FALSE	TRUE	TRUE	TRUE	TRUE	FALSE	TRUE	TRUE	FALSE	TRUE	TRUE	FALSE	TRUE	FALSE	TRUE	TRUE	TRUE
A47_L1_357357_idba_bin.118	0	0	0.375	0.0769231	0	0.666667	0.4	0	0	0.571429	0.428571	0.4	0.545455	0	0	0.181818	0	0	0	0	0	0	0	0	0	0	0	0	0	0	0	0	FALSE	FALSE	FALSE	TRUE	TRUE	FALSE	FALSE	TRUE	FALSE	TRUE	FALSE	FALSE	FALSE	FALSE	FALSE	FALSE	FALSE
A47_L1_357357_idba_bin.121	0	0	0.875	0.307692	0.25	1	0.2	0	0.25	0.714286	0.428571	0.8	0.727273	0	0	0.0909091	0	0	0.25	0	0	0.666667	0.666667	0	0	0	0	0	0	1	0	0	FALSE	FALSE	FALSE	FALSE	FALSE	FALSE	FALSE	TRUE	FALSE	FALSE	FALSE	FALSE	FALSE	TRUE	FALSE	TRUE	FALSE
A47_L1_357357_idba_bin.128	0	0	0.5	0.0769231	0.25	0.888889	0.4	0	0	0.571429	0.285714	0.5	0.636364	0	0	0.181818	0	0	0	0	0	0	0	0	0	0	0	0	0	0	0	0.888889	FALSE	FALSE	TRUE	TRUE	TRUE	FALSE	TRUE	FALSE	FALSE	TRUE	FALSE	FALSE	TRUE	FALSE	TRUE	FALSE	TRUE
A47_L1_357357_idba_bin.13	0	0	0.625	0.153846	0	0.888889	0.4	0	0.125	0.571429	0.428571	0.6	0.636364	0	0	0.181818	0	0	0.25	0	0	0	0	0	0	0	0	0	0	0.875	0	0.888889	FALSE	FALSE	FALSE	FALSE	TRUE	FALSE	FALSE	TRUE	FALSE	FALSE	FALSE	FALSE	FALSE	TRUE	FALSE	FALSE	FALSE
A47_L1_357357_idba_bin.130	0	0	0.5	0.0769231	0	1	0.4	0	0	0.571429	0.428571	0.5	0.727273	0	0	0	0	0	0	0	0	0	0	0	0	0	0	0	0	0.75	0	0	FALSE	FALSE	TRUE	TRUE	TRUE	FALSE	TRUE	TRUE	FALSE	FALSE	TRUE	FALSE	FALSE	FALSE	TRUE	FALSE	FALSE
A47_L1_357357_idba_bin.132	0	0	0.875	0.230769	0.25	0.888889	0.6	0.0714286	0	0.571429	0.428571	0.8	0.727273	0	0	0.769231	0	0	0.75	0	0	0.666667	0.666667	0	0	0	0	0	0	1	0	0.666667	FALSE	FALSE	TRUE	TRUE	TRUE	TRUE	TRUE	TRUE	FALSE	TRUE	TRUE	FALSE	TRUE	TRUE	TRUE	TRUE	TRUE
A47_L1_357357_idba_bin.137	0	0	0	0	0	0.666667	0	0	0	0.428571	0	0.1	0.545455	0	0	0	0	0	0	0	0	0	0	0	0	0	0	0	0	0	0	0	FALSE	FALSE	FALSE	FALSE	FALSE	FALSE	FALSE	FALSE	FALSE	FALSE	FALSE	FALSE	FALSE	FALSE	FALSE	FALSE	FALSE
A47_L1_357357_idba_bin.141	0	0	0.5	0	0.25	0.555556	0.4	0	0	0.428571	0.428571	0.4	0.454545	0	0	0	0	0	0	0	0	0	0	0	0	0	0	0	0	0	0	0.444444	FALSE	FALSE	TRUE	TRUE	TRUE	FALSE	TRUE	TRUE	FALSE	TRUE	TRUE	FALSE	TRUE	FALSE	TRUE	FALSE	FALSE
A47_L1_357357_idba_bin.147	0	0	0.5	0.230769	0.25	1	0.2	0.0714286	0	0.571429	0.285714	0.6	0.636364	0	0	0.769231	0	0	0.75	0	0	0.666667	0.666667	0	0	0	0	0	0	1	0	0	FALSE	FALSE	FALSE	TRUE	TRUE	TRUE	FALSE	TRUE	FALSE	TRUE	TRUE	FALSE	FALSE	TRUE	TRUE	TRUE	TRUE
A47_L1_357357_idba_bin.153	0	0	0.375	0.307692	0	0.666667	0.2	0	0	0.571429	0.285714	0.5	0.636364	0	0	0	0.75	0	0	0	0	0.666667	0.666667	0	0	0	0	0	0	0.75	0	0	FALSE	FALSE	TRUE	FALSE	FALSE	FALSE	FALSE	TRUE	FALSE	TRUE	TRUE	FALSE	FALSE	TRUE	FALSE	FALSE	FALSE
A47_L1_357357_idba_bin.156	0	0	0.375	0.153846	0.25	0.666667	0	0.0714286	0	0.571429	0.285714	0.5	0.727273	0	0	0.769231	0	0	0.75	0	0	0.666667	0.666667	0	0	0	0	0	0	1	0	0.666667	FALSE	FALSE	TRUE	TRUE	TRUE	FALSE	TRUE	TRUE	FALSE	TRUE	TRUE	FALSE	TRUE	TRUE	TRUE	TRUE	FALSE
A47_L1_357357_idba_bin.160	0	0	0.25	0.0769231	0	0.666667	0.2	0	0	0.428571	0.285714	0.3	0.636364	0	0	0.181818	0	0	0	0	0	0	0	0	0	0	0	0	0	0	0	0.888889	FALSE	FALSE	FALSE	FALSE	TRUE	FALSE	FALSE	FALSE	FALSE	TRUE	FALSE	FALSE	FALSE	FALSE	FALSE	FALSE	TRUE
A47_L1_357357_idba_bin.164	0	0	0.625	0.0769231	0.25	0.777778	0.4	0	0	0.571429	0.285714	0.5	0.545455	0	0	0	0	0	0	0	0	0	0	0	0	0	0	0	0	0.875	0	0	FALSE	FALSE	FALSE	FALSE	TRUE	FALSE	TRUE	TRUE	FALSE	FALSE	TRUE	FALSE	FALSE	TRUE	FALSE	FALSE	FALSE
A47_L1_357357_idba_bin.167	0	0	0	0	0	0.555556	0	0	0	0.428571	0.142857	0.2	0.545455	0	0	0	0	0	0	0	0	0	0	0	0	0	0	0	0	0	0	0	FALSE	FALSE	FALSE	FALSE	FALSE	FALSE	FALSE	TRUE	FALSE	FALSE	FALSE	FALSE	FALSE	FALSE	FALSE	FALSE	FALSE
A47_L1_357357_idba_bin.170	0	0	0.375	0.0769231	0.25	0.777778	0.4	0	0	0.428571	0.285714	0.4	0.545455	0	0	0.181818	0	0	0	0	0	0	0	0	0	0	0	0	0	0.625	0	0.666667	FALSE	FALSE	FALSE	TRUE	TRUE	FALSE	FALSE	TRUE	FALSE	TRUE	TRUE	FALSE	TRUE	FALSE	FALSE	TRUE	FALSE
A47_L1_357357_idba_bin.22	0	0	0.25	0.0769231	0.25	0.888889	0	0.0714286	0	0.428571	0.428571	0.4	0.727273	0	0	0.769231	0	0	0	0	0	0	0	0	0	0	0	0	0	1	0	0.666667	FALSE	FALSE	FALSE	TRUE	TRUE	FALSE	FALSE	TRUE	FALSE	TRUE	TRUE	FALSE	TRUE	TRUE	TRUE	TRUE	TRUE
A47_L1_357357_idba_bin.28	0	0	0.75	0.153846	0.25	1	0.6	0	0	0.428571	0.142857	0.5	0.636364	0	0	0	1	0	0	0	0	0.333333	0.333333	0	0	0	0	0	0	0.75	0	0	FALSE	FALSE	TRUE	TRUE	TRUE	TRUE	TRUE	TRUE	FALSE	FALSE	TRUE	FALSE	TRUE	TRUE	TRUE	FALSE	FALSE
A47_L1_357357_idba_bin.34	0	0	0	0	0	0.666667	0	0	0	0.285714	0	0.1	0.363636	0	0	0	0	0	0	0	0	0	0	0	0	0	0	0	0	0	0	0	FALSE	FALSE	FALSE	FALSE	FALSE	FALSE	FALSE	FALSE	FALSE	FALSE	FALSE	FALSE	FALSE	FALSE	FALSE	FALSE	FALSE
A47_L1_357357_idba_bin.45	0	0	0.5	0.230769	0.25	0.555556	0.2	0	0	0.285714	0.428571	0.4	0.545455	0	0	0.769231	0	0	0.75	0	0	0.666667	0.666667	0	0	0	0	0	0	1	0	0.333333	FALSE	TRUE	FALSE	FALSE	TRUE	FALSE	TRUE	TRUE	FALSE	FALSE	TRUE	FALSE	TRUE	FALSE	TRUE	TRUE	TRUE
A47_L1_357357_idba_bin.50	0	0	0.5	0.0769231	0.25	0.666667	0.4	0	0	0.571429	0.285714	0.4	0.636364	0	0	0	0	0	0	0	0	0	0	0	0	0	0	0	0	0.625	0	0	FALSE	FALSE	FALSE	FALSE	TRUE	FALSE	FALSE	FALSE	FALSE	FALSE	FALSE	FALSE	FALSE	TRUE	FALSE	FALSE	FALSE
A47_L1_357357_idba_bin.58	0	0.5	0.375	0	0.25	0.777778	0.4	0	0	0.428571	0.714286	0.3	0.727273	0	0	0.0909091	0	0	0	0	0	0	0	0	0	0	0	0	0	1	0	0	FALSE	FALSE	FALSE	FALSE	TRUE	FALSE	FALSE	FALSE	FALSE	FALSE	FALSE	FALSE	TRUE	TRUE	TRUE	FALSE	FALSE
A47_L1_357357_idba_bin.67	0	0	0	0	0	0.888889	0	0	0	0.428571	0.142857	0.2	0.545455	0	0	0	0	0	0	0	0	0	0	0	0	0	0	0	0	0.875	0	0	FALSE	FALSE	FALSE	TRUE	TRUE	FALSE	FALSE	FALSE	FALSE	FALSE	TRUE	FALSE	FALSE	FALSE	FALSE	FALSE	FALSE
A47_L1_357357_idba_bin.84	0	0	0.5	0.230769	0	0.888889	0.2	0.0714286	0	0.571429	0.428571	0.6	0.727273	0	0	0.769231	0	0	0.75	0	0	0.666667	0.666667	0	0	0	0	0	0	1	0	0	FALSE	FALSE	FALSE	FALSE	TRUE	FALSE	FALSE	TRUE	FALSE	TRUE	FALSE	FALSE	FALSE	TRUE	FALSE	TRUE	FALSE
A47_L1_357357_idba_bin.87	0	0	0.5	0.230769	0	0.888889	0.2	0.0714286	0	0.428571	0.285714	0.6	0.636364	0	0	0.769231	0	0	0.75	0	0	0.666667	0.666667	0	0	0	0	0	0	1	0	0	FALSE	FALSE	FALSE	FALSE	FALSE	FALSE	FALSE	TRUE	FALSE	FALSE	FALSE	FALSE	FALSE	FALSE	FALSE	TRUE	FALSE
A47_L1_357357_idba_bin.88	0	0	0.5	0.230769	0	0.888889	0.2	0.0714286	0	0.428571	0.285714	0.6	0.636364	0	0	0	0	0	0.75	0	0	0	0	0	0	0	0	0	0	1	0	0	FALSE	FALSE	FALSE	FALSE	FALSE	FALSE	FALSE	TRUE	FALSE	FALSE	TRUE	FALSE	FALSE	FALSE	FALSE	TRUE	FALSE
A47_L1_357357_idba_bin.96	0	0	0.125	0.0769231	0	1	0	0	0	0.571429	0.142857	0.3	0.636364	0	0	0.166667	0	0	0	0	0	0	0	0	0	0	0	0	0	0.625	0	0	FALSE	FALSE	FALSE	FALSE	FALSE	FALSE	FALSE	TRUE	FALSE	FALSE	FALSE	FALSE	FALSE	TRUE	FALSE	FALSE	FALSE
A47_L1_357357_idba_bin.98	0	0	0	0	0	0.777778	0	0	0	0.571429	0.142857	0.2	0.636364	0	0	0	0	0	0	0	0	0	0	0	0	0	0	0	0	0	0	0	FALSE	FALSE	FALSE	FALSE	FALSE	FALSE	FALSE	FALSE	FALSE	FALSE	FALSE	FALSE	FALSE	TRUE	FALSE	FALSE	FALSE
A48_L3_358358_idba_bin.116	0	0.5	0.375	0.307692	0	0.333333	0.2	0.0714286	0.25	0.571429	0.428571	0.4	0.272727	0	0	0.0769231	0	0	0	0	0	0	0	0	0	0	0	0	0	0	0	0.555556	FALSE	FALSE	FALSE	FALSE	FALSE	FALSE	FALSE	FALSE	FALSE	FALSE	FALSE	FALSE	FALSE	TRUE	FALSE	FALSE	FALSE
A48_L3_358358_idba_bin.118	0	0	0.875	0.230769	0.25	1	0.6	0	0	0.428571	0.285714	0.8	0.636364	0	0	0.692308	0	0	0.75	0	0	0.666667	0.666667	0	0	0	0	0	0	1	0	0	FALSE	FALSE	TRUE	TRUE	TRUE	TRUE	TRUE	TRUE	FALSE	TRUE	TRUE	FALSE	TRUE	TRUE	TRUE	TRUE	FALSE
A48_L3_358358_idba_bin.12	0	0	0	0	0	0.555556	0	0	0	0.428571	0	0.1	0.545455	0	0	0	0	0	0	0	0	0	0	0	0	0	0	0	0	0	0	0	FALSE	FALSE	FALSE	FALSE	FALSE	FALSE	FALSE	FALSE	FALSE	FALSE	FALSE	FALSE	FALSE	FALSE	FALSE	FALSE	FALSE
A48_L3_358358_idba_bin.13	0	0	0.875	0.230769	0	0.666667	0.6	0	0	0.714286	0.142857	0.8	0.727273	0	0	0.857143	0.75	0	0	0.3	1	0.666667	0.666667	1	0	0	0	0	0	1	0	0	FALSE	FALSE	FALSE	FALSE	FALSE	FALSE	FALSE	TRUE	FALSE	FALSE	FALSE	FALSE	FALSE	TRUE	FALSE	FALSE	FALSE
A48_L3_358358_idba_bin.19	0	0	0	0	0	1	0	0	0	0.571429	0.142857	0.2	0.636364	0	0	0	0	0	0	0	0	0	0	0	0	0	0	0	0	0.75	0	0	FALSE	FALSE	FALSE	FALSE	FALSE	FALSE	FALSE	FALSE	FALSE	FALSE	FALSE	FALSE	FALSE	FALSE	FALSE	FALSE	FALSE
A48_L3_358358_idba_bin.32	0	0	0.125	0	0	0.777778	0	0	0	0.571429	0.142857	0.3	0.636364	0	0	0.181818	0	0	0	0	0	0	0	0	0	0	0	0	0	1	0	0	FALSE	FALSE	FALSE	FALSE	FALSE	FALSE	FALSE	FALSE	FALSE	FALSE	FALSE	FALSE	FALSE	TRUE	FALSE	FALSE	FALSE
A48_L3_358358_idba_bin.34	0	0	0	0	0.25	0.888889	0	0	0	0.714286	0.285714	0.2	0.454545	0	0	0	0	0	0	0	0	0	0	0	0	0	0	0	0	1	0	0	FALSE	FALSE	FALSE	FALSE	FALSE	FALSE	FALSE	FALSE	FALSE	FALSE	FALSE	FALSE	TRUE	FALSE	TRUE	FALSE	FALSE
A48_L3_358358_idba_bin.35	0	0	0.5	0.230769	0	0.888889	0.2	0.0714286	0.125	0.714286	0.285714	0.6	0.727273	0	0	0	0	0	0.75	0	0	0.666667	0.666667	0	0	0	0	0	0	1	0	0.666667	FALSE	FALSE	FALSE	FALSE	TRUE	FALSE	FALSE	TRUE	FALSE	TRUE	FALSE	FALSE	FALSE	FALSE	FALSE	TRUE	FALSE
A48_L3_358358_idba_bin.46	0	0	0.5	0.230769	0.25	0.555556	0.2	0	0	0.428571	0.428571	0.4	0.727273	0	0	0.769231	0	0	0.75	0	0	0	0	0	0	0	0	0	0	1	0	0.222222	FALSE	FALSE	TRUE	FALSE	TRUE	FALSE	TRUE	TRUE	FALSE	TRUE	TRUE	FALSE	TRUE	FALSE	TRUE	TRUE	TRUE
A48_L3_358358_idba_bin.51	0	0	0.75	0.230769	0	0.555556	0.2	0	0	0.428571	0.142857	0.6	0.727273	0	0	0.0909091	0.75	0	0	0.3	1	0.666667	0.666667	1	0	0	0	0	0	1	0	0	FALSE	FALSE	FALSE	FALSE	FALSE	FALSE	FALSE	TRUE	FALSE	FALSE	FALSE	FALSE	FALSE	TRUE	FALSE	FALSE	FALSE
A48_L3_358358_idba_bin.52	0	0	0.875	0.307692	0.25	1	0.6	0	0	0.571429	0.142857	0.6	0.636364	0	0	0	1	0	0	0	0	0.666667	0.666667	0	0	0	0	0	0	1	0	0	FALSE	FALSE	TRUE	TRUE	TRUE	TRUE	TRUE	TRUE	FALSE	FALSE	TRUE	FALSE	TRUE	TRUE	TRUE	FALSE	FALSE
A48_L3_358358_idba_bin.6	0	0	0	0	0	0.555556	0	0	0	0.428571	0.142857	0.2	0.454545	0	0	0	0	0	0	0	0	0	0	0	0	0	0	0	0	0	0	0	FALSE	FALSE	FALSE	FALSE	FALSE	FALSE	FALSE	FALSE	FALSE	FALSE	FALSE	FALSE	FALSE	FALSE	FALSE	FALSE	FALSE
A48_L3_358358_idba_bin.68	0	0	0.125	0.0769231	0	0.888889	0	0	0	0.285714	0.285714	0.3	0.545455	0	0	0.166667	0	0	0	0	0	0	0	0	0	0	0	0	0	0.75	0	0	FALSE	FALSE	FALSE	FALSE	FALSE	FALSE	FALSE	FALSE	FALSE	FALSE	FALSE	FALSE	FALSE	TRUE	FALSE	FALSE	FALSE
A48_L3_358358_idba_bin.71	0	0	0.875	0.307692	0	0.888889	0.6	0	0	0.714286	0.285714	0.6	0.636364	0	0	0	0.25	0	0.5	0	0	0	0	0	0	0	0	0	0	0.875	0	0	FALSE	FALSE	TRUE	TRUE	TRUE	FALSE	TRUE	FALSE	FALSE	TRUE	TRUE	FALSE	FALSE	FALSE	TRUE	FALSE	FALSE
A48_L3_358358_idba_bin.81	0	0	0.375	0.230769	0	0.555556	0.2	0	0	0.571429	0.142857	0.4	0.636364	0	0	0	0.75	0	0	0	0	0.666667	0.666667	0	0	0	0	0	0	0.75	0	0	FALSE	FALSE	FALSE	FALSE	FALSE	FALSE	FALSE	TRUE	FALSE	TRUE	FALSE	FALSE	FALSE	FALSE	FALSE	FALSE	FALSE
A48_L3_358358_idba_bin.95	0	0	0.75	0.384615	0	0.555556	0.4	0	0	0.571429	0.285714	0.7	0.545455	0	0	0	0.75	0	0	0	0	0.666667	0.666667	0	0	0	0	0	0	1	0	0	FALSE	FALSE	TRUE	FALSE	FALSE	FALSE	FALSE	TRUE	FALSE	FALSE	TRUE	FALSE	FALSE	TRUE	FALSE	FALSE	FALSE
A48_L3_358358_idba_bin.98	0	0	0.375	0.0769231	0.25	0.333333	0.4	0	0	0.428571	0.428571	0.4	0.454545	0	0	0.181818	0	0	0	0	0	0	0	0	0	0	0	0	0	0	0	0.888889	FALSE	FALSE	FALSE	TRUE	TRUE	FALSE	TRUE	TRUE	FALSE	TRUE	TRUE	FALSE	TRUE	FALSE	TRUE	FALSE	FALSE
A49_L3_351351_idba_bin.100	0	0	0.875	0.230769	0.25	1	0.6	0.0714286	0	0.571429	0.428571	0.8	0.727273	0	0	0.769231	0	0	0.75	0	0	0.666667	0.666667	0	0	0	0	0	0	1	0	0.666667	FALSE	TRUE	TRUE	TRUE	TRUE	FALSE	TRUE	TRUE	FALSE	TRUE	TRUE	FALSE	TRUE	TRUE	TRUE	TRUE	TRUE
A49_L3_351351_idba_bin.107	0	0	0.75	0.0769231	0.25	0.777778	0.4	0	0	0.428571	0.285714	0.7	0.727273	0	0	0.0909091	0.25	0	0	0	0	0	0	0	0	0	0	0	0	1	0	0	FALSE	FALSE	TRUE	FALSE	TRUE	FALSE	TRUE	TRUE	FALSE	FALSE	FALSE	FALSE	FALSE	TRUE	FALSE	FALSE	TRUE
A49_L3_351351_idba_bin.124	0	0	0	0	0	0.555556	0	0	0	0.285714	0	0.2	0.454545	0	0	0	0	0	0	0	0	0	0	0	0	0	0	0	0	0	0	0	FALSE	FALSE	FALSE	FALSE	FALSE	FALSE	FALSE	TRUE	FALSE	FALSE	FALSE	FALSE	FALSE	FALSE	FALSE	FALSE	FALSE
A49_L3_351351_idba_bin.138	0	0	1	0.538462	1	1	1	0.0714286	0	1	0.285714	0.8	0.818182	0	0	1	1	0	1	0	0	1	1	0	0	0.0666667	0	1	0	1	0	0	FALSE	FALSE	TRUE	FALSE	TRUE	FALSE	FALSE	TRUE	FALSE	FALSE	TRUE	FALSE	TRUE	TRUE	FALSE	TRUE	FALSE
A49_L3_351351_idba_bin.141	0	0	0	0	0	0.888889	0	0	0	0.571429	0.142857	0.2	0.545455	0	0	0	0	0	0	0	0	0	0	0	0	0	0	0	0	0	0	0.888889	FALSE	FALSE	FALSE	TRUE	TRUE	FALSE	FALSE	FALSE	FALSE	FALSE	FALSE	FALSE	FALSE	FALSE	FALSE	FALSE	FALSE
A49_L3_351351_idba_bin.146	0	0	0.625	0.0769231	0.25	0.777778	0.4	0.0714286	0.125	0.571429	0.285714	0.6	0.545455	0	0	0.181818	0	0	0.25	0	0	0	0	0	0	0	0	0	0	0	0	0.777778	FALSE	FALSE	TRUE	FALSE	TRUE	FALSE	FALSE	TRUE	FALSE	FALSE	TRUE	FALSE	FALSE	TRUE	FALSE	TRUE	FALSE
A49_L3_351351_idba_bin.16	0	0	0.625	0	0	0.666667	0.4	0	0	0.571429	0.285714	0.6	0.636364	0	0	0	0	0	0	0	0	0	0	0	0	0	0	0	0	0	0	0.888889	FALSE	FALSE	FALSE	FALSE	TRUE	FALSE	FALSE	FALSE	FALSE	FALSE	FALSE	FALSE	FALSE	FALSE	FALSE	FALSE	FALSE
A49_L3_351351_idba_bin.3	0	0	0.5	0.0769231	0.5	1	0.4	0	0	0.857143	0.285714	0.4	0.727273	0	0	0.272727	0	0	0.25	0	0	0	0	0	0	0	0	0	0	0.875	0	0.888889	FALSE	FALSE	TRUE	TRUE	TRUE	FALSE	TRUE	TRUE	FALSE	FALSE	TRUE	FALSE	FALSE	TRUE	TRUE	FALSE	FALSE
A49_L3_351351_idba_bin.31	0	0	0.5	0.230769	0.25	0.777778	0.2	0.0714286	0	0.571429	0.285714	0.6	0.727273	0	0	0	0	0	0.75	0	0	0.666667	0.666667	0	0	0	0	0	0	0	0	0.666667	FALSE	FALSE	FALSE	TRUE	TRUE	FALSE	FALSE	TRUE	FALSE	TRUE	TRUE	FALSE	TRUE	FALSE	TRUE	TRUE	FALSE
A49_L3_351351_idba_bin.46	0	0	0.375	0.0769231	0.25	0.888889	0	0	0	0.571429	0.142857	0.4	0.636364	0	0	0.272727	0	0	0	0	0	0	0	0	0	0	0	0	0	0.875	0	0	FALSE	FALSE	FALSE	FALSE	FALSE	FALSE	FALSE	TRUE	FALSE	FALSE	FALSE	FALSE	FALSE	TRUE	FALSE	FALSE	FALSE
A49_L3_351351_idba_bin.48	0	0	0.5	0	0.25	0.777778	0.2	0	0	0.571429	0.428571	0.5	0.636364	0	0	0	0	0	0	0	0	0	0	0	0	0	0	0	0	0.875	0	0.888889	FALSE	FALSE	TRUE	FALSE	TRUE	FALSE	TRUE	TRUE	FALSE	TRUE	TRUE	FALSE	FALSE	FALSE	TRUE	FALSE	FALSE
A49_L3_351351_idba_bin.57	0	0	0.5	0.230769	0	0.555556	0.2	0.0714286	0	0.428571	0.142857	0.4	0.636364	0	0	0.846154	0	0	0.75	0	0	0.666667	0.666667	0	0	0	0	0	0	1	0	0	FALSE	FALSE	TRUE	FALSE	TRUE	FALSE	TRUE	TRUE	FALSE	TRUE	FALSE	FALSE	TRUE	FALSE	FALSE	TRUE	FALSE
A49_L3_351351_idba_bin.58	0	0	0	0	0	0.666667	0	0	0	0.428571	0	0.1	0.636364	0	0	0	0	0	0	0	0	0	0	0	0	0	0	0	0	0	0	0	FALSE	FALSE	FALSE	FALSE	FALSE	FALSE	FALSE	FALSE	FALSE	FALSE	FALSE	FALSE	FALSE	FALSE	FALSE	FALSE	FALSE
A49_L3_351351_idba_bin.6	0	0	0.375	0.153846	0.25	0.888889	0	0.0714286	0.125	0.857143	0.428571	0.5	0.727273	0	0	0.769231	0	0	0.75	0	0	0.666667	0.666667	0	0	0	0	0	0	1	0	0.666667	FALSE	FALSE	FALSE	FALSE	TRUE	FALSE	FALSE	TRUE	FALSE	TRUE	FALSE	FALSE	FALSE	TRUE	FALSE	TRUE	FALSE
A49_L3_351351_idba_bin.61	0	0	0.625	0.0769231	0	0.666667	0.4	0	0	0.571429	0.285714	0.6	0.545455	0	0	0	0	0	0	0	0	0	0	0	0	0	0	0	0	0.875	0	0	FALSE	FALSE	TRUE	FALSE	TRUE	FALSE	TRUE	TRUE	FALSE	FALSE	TRUE	FALSE	FALSE	FALSE	FALSE	FALSE	FALSE
A49_L3_351351_idba_bin.62	0	0	0.875	0.307692	0.25	0.888889	0.2	0	0.25	0.714286	0.428571	0.8	0.727273	0	0	0.0909091	0	0	0.25	0	0	0.666667	0.666667	0	0	0	0	0	0	1	0	0	FALSE	FALSE	FALSE	FALSE	FALSE	FALSE	FALSE	TRUE	FALSE	FALSE	FALSE	FALSE	FALSE	TRUE	FALSE	TRUE	FALSE
A49_L3_351351_idba_bin.65	0	0	0.875	0.307692	0	0.666667	0.6	0	0	0.714286	0.142857	0.8	0.727273	0	0	0.857143	0.75	0	0	0.3	1	0.666667	0.666667	1	0	0	0	0	0	1	0	0	FALSE	FALSE	FALSE	FALSE	FALSE	FALSE	FALSE	TRUE	FALSE	FALSE	FALSE	FALSE	FALSE	TRUE	FALSE	FALSE	FALSE
A49_L3_351351_idba_bin.69	0	0	0.5	0.230769	0.25	0.777778	0.2	0.0714286	0.125	0.571429	0.285714	0.6	0.636364	0	0	0.769231	0	0	0.75	0	0	0.333333	0.333333	0	0	0	0	0	0	0	0	0.111111	FALSE	FALSE	TRUE	TRUE	TRUE	FALSE	TRUE	TRUE	FALSE	TRUE	TRUE	FALSE	TRUE	FALSE	TRUE	TRUE	TRUE
A49_L3_351351_idba_bin.74	0	0	0.5	0.230769	0.25	0.888889	0.2	0	0	0.428571	0.285714	0.3	0.727273	0	0	0.769231	0	0	0.75	0	0	0	0	0	0	0	0	0	0	0.875	0	0	FALSE	TRUE	TRUE	TRUE	TRUE	TRUE	TRUE	TRUE	FALSE	TRUE	TRUE	FALSE	TRUE	FALSE	TRUE	TRUE	TRUE
A49_L3_351351_idba_bin.77	0	0	0.5	0.0769231	0.25	0.777778	0.4	0	0	0.571429	0.285714	0.5	0.636364	0	0	0.181818	0	0	0	0	0	0	0	0	0	0	0	0	0	0	0	0.888889	FALSE	FALSE	FALSE	FALSE	TRUE	FALSE	FALSE	FALSE	FALSE	FALSE	FALSE	FALSE	TRUE	FALSE	TRUE	FALSE	TRUE
A49_L3_351351_idba_bin.82	0	0	0.5	0.461538	0	0.555556	0.2	0.0714286	0.875	0.285714	0.142857	0.6	0.454545	0	0	0	0	0	0	0	0	0	0	0	0	0	0	0	0	0	0	1	FALSE	FALSE	FALSE	FALSE	FALSE	FALSE	FALSE	FALSE	FALSE	FALSE	FALSE	FALSE	FALSE	FALSE	FALSE	FALSE	FALSE
A49_L3_351351_idba_bin.85	0	0	0.375	0.153846	0	0.666667	0.2	0.0714286	0	0.571429	0.285714	0.5	0.727273	0	0	0.181818	0	0	0	0	0	0	0	0	0	0	0	0	0	0.75	0	0.888889	FALSE	FALSE	FALSE	FALSE	FALSE	FALSE	FALSE	TRUE	FALSE	FALSE	FALSE	FALSE	FALSE	FALSE	FALSE	FALSE	FALSE
A49_L3_351351_idba_bin.89	0	0	0.5	0.230769	0	1	0.2	0	0	0.571429	0.428571	0.6	0.727273	0	0	0.0909091	0	0	0.75	0	0	0.666667	0.666667	0	0	0	0	0	0	1	0	0.666667	FALSE	FALSE	TRUE	TRUE	TRUE	FALSE	TRUE	TRUE	FALSE	TRUE	TRUE	FALSE	TRUE	TRUE	TRUE	TRUE	FALSE
A4_L3_374374_idba_bin.1	0	0	0.5	0.230769	0.25	0.444444	0.2	0	0	0.285714	0.428571	0.4	0.545455	0	0	0.769231	0	0	0.75	0	0	0.666667	0.666667	0	0	0	0	0	0	1	0	0.333333	FALSE	TRUE	FALSE	FALSE	TRUE	FALSE	TRUE	TRUE	FALSE	FALSE	TRUE	FALSE	TRUE	FALSE	TRUE	TRUE	FALSE
A4_L3_374374_idba_bin.10	0	0	0.5	0.230769	0	0.888889	0.2	0.0714286	0	0.428571	0.285714	0.6	0.636364	0	0	0.769231	0	0	0.75	0	0	0.666667	0.666667	0	0	0	0	0	0	1	0	0	FALSE	FALSE	FALSE	FALSE	FALSE	FALSE	FALSE	TRUE	FALSE	FALSE	FALSE	FALSE	FALSE	FALSE	FALSE	TRUE	FALSE
A4_L3_374374_idba_bin.105	0	0	0.5	0.153846	0.25	0.777778	0.4	0	0	0.571429	0.285714	0.5	0.636364	0	0	0.181818	0	0	0	0	0	0	0	0	0	0	0	0	0	0	0	0.888889	FALSE	FALSE	TRUE	FALSE	TRUE	FALSE	FALSE	FALSE	FALSE	FALSE	TRUE	FALSE	TRUE	FALSE	TRUE	FALSE	TRUE
A4_L3_374374_idba_bin.106	0	0	0.25	0	0	0.666667	0	0	0	0.571429	0.142857	0.3	0.636364	0	0	0.181818	0	0	0	0	0	0	0	0	0	0	0	0	0	0.875	0	0	FALSE	FALSE	FALSE	FALSE	FALSE	FALSE	FALSE	FALSE	FALSE	FALSE	FALSE	FALSE	FALSE	TRUE	FALSE	FALSE	FALSE
A4_L3_374374_idba_bin.107	0	0	0.375	0.153846	0.25	1	0.2	0	0	0.571429	0.285714	0.5	0.727273	0	0	0.0909091	0	0	0.75	0	0	0.666667	0.666667	0	0	0	0	0	0	1	0	0.666667	FALSE	FALSE	TRUE	TRUE	TRUE	FALSE	TRUE	TRUE	FALSE	TRUE	TRUE	FALSE	TRUE	TRUE	TRUE	TRUE	TRUE
A4_L3_374374_idba_bin.11	0	0	0.5	0.230769	0.25	0.777778	0.2	0.0714286	0.125	0.571429	0.285714	0.6	0.636364	0	0	0.769231	0	0	0.75	0	0	0	0	0	0	0	0	0	0	0	0	0.666667	FALSE	TRUE	TRUE	TRUE	TRUE	FALSE	TRUE	TRUE	FALSE	TRUE	TRUE	FALSE	TRUE	FALSE	TRUE	TRUE	TRUE
A4_L3_374374_idba_bin.112	0	0	0.625	0.0769231	0.25	0.888889	0.4	0	0.125	0.571429	0.428571	0.5	0.636364	0	0	0.0909091	0	0	0.25	0	0	0	0	0	0	0	0	0	0	0	0	0.777778	FALSE	FALSE	FALSE	FALSE	TRUE	FALSE	FALSE	TRUE	FALSE	TRUE	FALSE	FALSE	FALSE	TRUE	TRUE	FALSE	FALSE
A4_L3_374374_idba_bin.128	0	0	0.125	0.0769231	0	1	0	0	0	0.571429	0.142857	0.3	0.636364	0	0	0.166667	0	0	0	0	0	0	0	0	0	0	0	0	0	0.625	0	0	FALSE	FALSE	FALSE	FALSE	FALSE	FALSE	FALSE	TRUE	FALSE	FALSE	FALSE	FALSE	FALSE	TRUE	FALSE	FALSE	FALSE
A4_L3_374374_idba_bin.139	0	0	1	0.307692	0.5	1	0.6	0	0	0.857143	0.142857	0.7	0.727273	0	0	0	1	0	0	0	0	0.666667	0.666667	0	0	0	0	0	0	0.875	0	0	FALSE	FALSE	FALSE	FALSE	FALSE	FALSE	FALSE	TRUE	FALSE	FALSE	FALSE	FALSE	FALSE	TRUE	TRUE	FALSE	FALSE
A4_L3_374374_idba_bin.148	0	0	0.625	0	0	0.666667	0.4	0	0	0.571429	0.285714	0.6	0.636364	0	0	0	0	0	0	0	0	0	0	0	0	0	0	0	0	0	0	0.888889	FALSE	FALSE	FALSE	FALSE	TRUE	FALSE	FALSE	FALSE	FALSE	FALSE	FALSE	FALSE	FALSE	FALSE	FALSE	FALSE	FALSE
A4_L3_374374_idba_bin.151	0	0	0.25	0.0769231	0.25	1	0	0	0	0.571429	0	0.4	0.545455	0	0	0.166667	0	0	0	0	0	0	0	0	0	0	0	0	0	0.375	0	0	FALSE	FALSE	FALSE	FALSE	FALSE	FALSE	FALSE	TRUE	FALSE	FALSE	FALSE	FALSE	FALSE	TRUE	FALSE	FALSE	FALSE
A4_L3_374374_idba_bin.156	0	0	0.625	0.153846	0.25	1	0.2	0	0.25	0.714286	0.428571	0.6	0.727273	0	0	0.0909091	0	0	0	0	0	0.666667	0.666667	0	0	0	0	0	0	1	0	0	FALSE	FALSE	FALSE	FALSE	FALSE	FALSE	FALSE	TRUE	FALSE	FALSE	FALSE	FALSE	FALSE	TRUE	FALSE	TRUE	FALSE
A4_L3_374374_idba_bin.163	0	0	0.5	0.230769	0.25	1	0.2	0.0714286	0.125	0.714286	0.285714	0.6	0.727273	0	0	0.769231	0	0	0.75	0	0	0.666667	0.666667	0	0	0	0	0	0	0	0	0.666667	FALSE	FALSE	TRUE	TRUE	TRUE	FALSE	TRUE	TRUE	FALSE	TRUE	TRUE	FALSE	TRUE	FALSE	TRUE	TRUE	TRUE
A4_L3_374374_idba_bin.169	0	0	0.625	0.0769231	0.25	0.777778	0.4	0	0.125	0.571429	0.285714	0.6	0.636364	0	0	0.181818	0	0	0.25	0	0	0	0	0	0	0	0	0	0	0	0	0.777778	FALSE	FALSE	TRUE	FALSE	TRUE	FALSE	FALSE	TRUE	FALSE	FALSE	TRUE	FALSE	FALSE	TRUE	TRUE	FALSE	FALSE
A4_L3_374374_idba_bin.170	0	0	0.5	0.0769231	0.25	0.777778	0.4	0	0	0.428571	0.285714	0.5	0.545455	0	0	0.181818	0	0	0	0	0	0	0	0	0	0	0	0	0	0.625	0	0.666667	FALSE	FALSE	FALSE	TRUE	TRUE	FALSE	FALSE	TRUE	FALSE	TRUE	TRUE	FALSE	TRUE	FALSE	FALSE	TRUE	TRUE
A4_L3_374374_idba_bin.24	0	0	0.5	0.0769231	0.25	0.777778	0.4	0	0	0.571429	0.285714	0.5	0.545455	0	0	0.181818	0	0	0	0	0	0	0	0	0	0	0	0	0	0	0	0.888889	FALSE	FALSE	FALSE	FALSE	TRUE	FALSE	FALSE	FALSE	FALSE	FALSE	FALSE	FALSE	TRUE	FALSE	TRUE	FALSE	TRUE
A4_L3_374374_idba_bin.26	0	0	0	0	0.25	0.777778	0	0	0	0.714286	0.285714	0.2	0.636364	0	0	0.181818	0	0	0	0	0	0	0	0	0	0	0	0	0	0	0	0	FALSE	FALSE	TRUE	TRUE	TRUE	FALSE	TRUE	FALSE	FALSE	FALSE	TRUE	FALSE	FALSE	FALSE	TRUE	FALSE	FALSE
A4_L3_374374_idba_bin.29	0	0	0.5	0.0769231	0.25	0.777778	0.4	0	0	0.571429	0.285714	0.5	0.545455	0	0	0	0	0	0	0	0	0	0	0	0	0	0	0	0	0.875	0	0.777778	FALSE	FALSE	FALSE	TRUE	TRUE	FALSE	FALSE	TRUE	FALSE	TRUE	TRUE	FALSE	FALSE	FALSE	FALSE	FALSE	FALSE
A4_L3_374374_idba_bin.3	0	0	0.5	0.230769	0.25	0.888889	0.2	0.0714286	0	0.285714	0.285714	0.5	0.363636	0	0	0.769231	0	0	0.75	0	0	0.666667	0.666667	0	0	0	0	0	0	1	0	0.111111	FALSE	FALSE	TRUE	TRUE	TRUE	FALSE	FALSE	TRUE	FALSE	TRUE	FALSE	FALSE	TRUE	FALSE	TRUE	TRUE	FALSE
A4_L3_374374_idba_bin.37	0	0	0.75	0.0769231	0	0.666667	0.4	0	0.125	0.571429	0.428571	0.7	0.363636	0	0	0.181818	0	0	0.25	0	0	0	0	0	0	0	0	0	0	0	0	0.777778	FALSE	FALSE	FALSE	FALSE	TRUE	FALSE	FALSE	TRUE	FALSE	TRUE	FALSE	FALSE	TRUE	FALSE	TRUE	FALSE	FALSE
A4_L3_374374_idba_bin.46	0	0	0.375	0.0769231	0.25	0.666667	0.4	0	0	0.571429	0.285714	0.4	0.636364	0	0	0.181818	0	0	0	0	0	0	0	0	0	0	0	0	0	0.875	0	0	FALSE	FALSE	TRUE	TRUE	TRUE	FALSE	TRUE	FALSE	FALSE	FALSE	TRUE	FALSE	TRUE	FALSE	TRUE	FALSE	FALSE
A4_L3_374374_idba_bin.50	0	0	0.375	0.153846	0	0.333333	0.2	0.0714286	0	0.142857	0.285714	0.2	0.363636	0	0	0	0	0	0.75	0	0	0	0	0	0	0	0	0	0	0	0	0	FALSE	FALSE	TRUE	FALSE	FALSE	FALSE	FALSE	TRUE	FALSE	FALSE	TRUE	FALSE	FALSE	FALSE	FALSE	TRUE	FALSE
A4_L3_374374_idba_bin.51	0	0	0.5	0.230769	0	0.888889	0.2	0.0714286	0	0.428571	0.285714	0.6	0.545455	0	0	0	0	0	0.75	0	0	0	0	0	0	0	0	0	0	1	0	0	FALSE	FALSE	FALSE	FALSE	FALSE	FALSE	FALSE	TRUE	FALSE	FALSE	TRUE	FALSE	FALSE	FALSE	FALSE	TRUE	FALSE
A4_L3_374374_idba_bin.58	0	0	0.875	0.307692	0.5	0.888889	0.6	0	0	0.571429	0	0.6	0.363636	0	0	0	1	0	0	0	0	0.666667	0.666667	0	0	0	0	0	0	1	0	0	FALSE	FALSE	TRUE	TRUE	TRUE	TRUE	TRUE	TRUE	FALSE	FALSE	TRUE	FALSE	TRUE	TRUE	TRUE	FALSE	FALSE
A4_L3_374374_idba_bin.60	0	0	0	0	0.25	0.777778	0	0	0	0.571429	0.285714	0.2	0.454545	0	0	0	0	0	0	0	0	0	0	0	0	0	0	0	0	1	0	0	FALSE	FALSE	FALSE	FALSE	FALSE	FALSE	FALSE	FALSE	FALSE	TRUE	FALSE	FALSE	TRUE	FALSE	TRUE	FALSE	FALSE
A4_L3_374374_idba_bin.67	0	0	0.5	0.0769231	0.25	0.777778	0.4	0	0	0.428571	0.428571	0.5	0.545455	0	0	0	0	0	0	0	0	0	0	0	0	0	0	0	0	0.875	0	0.777778	FALSE	FALSE	FALSE	TRUE	TRUE	FALSE	FALSE	TRUE	FALSE	TRUE	TRUE	FALSE	FALSE	FALSE	TRUE	FALSE	FALSE
A4_L3_374374_idba_bin.70	0	0	0.5	0.230769	0.25	0.666667	0.2	0	0	0.428571	0.285714	0.4	0.636364	0	0	0.769231	0	0	0.75	0	0	0.666667	0.666667	0	0	0	0	0	0	1	0	0	FALSE	TRUE	FALSE	TRUE	TRUE	FALSE	FALSE	TRUE	FALSE	TRUE	TRUE	FALSE	TRUE	FALSE	TRUE	TRUE	TRUE
A4_L3_374374_idba_bin.78	0	0	0.625	0.0769231	0	0.666667	0.4	0	0	0.571429	0.285714	0.6	0.545455	0	0	0	0	0	0	0	0	0	0	0	0	0	0	0	0	0.875	0	0	FALSE	FALSE	TRUE	FALSE	TRUE	FALSE	TRUE	TRUE	FALSE	FALSE	TRUE	FALSE	FALSE	FALSE	FALSE	FALSE	FALSE
A4_L3_374374_idba_bin.8	0	0	0.5	0.0769231	0.25	0.888889	0.4	0	0	0.571429	0.285714	0.5	0.636364	0	0	0.181818	0	0	0	0	0	0	0	0	0	0	0	0	0	0	0	0.888889	FALSE	FALSE	FALSE	FALSE	TRUE	FALSE	FALSE	FALSE	FALSE	FALSE	FALSE	FALSE	TRUE	FALSE	TRUE	FALSE	TRUE
A4_L3_374374_idba_bin.83	0	0	0.5	0.0769231	0.25	0.777778	0.4	0	0	0.571429	0.285714	0.5	0.454545	0	0	0.181818	0	0	0	0	0	0	0	0	0	0	0	0	0	0	0	0.888889	FALSE	FALSE	FALSE	FALSE	TRUE	FALSE	FALSE	FALSE	FALSE	TRUE	FALSE	FALSE	TRUE	FALSE	TRUE	FALSE	TRUE
A4_L3_374374_idba_bin.9	0	0	0.5	0	0.25	0.666667	0.2	0	0	0.571429	0.428571	0.5	0.636364	0	0	0	0	0	0	0	0	0	0	0	0	0	0	0	0	0.875	0	0.888889	FALSE	FALSE	TRUE	FALSE	TRUE	FALSE	TRUE	TRUE	FALSE	TRUE	TRUE	FALSE	TRUE	FALSE	TRUE	FALSE	FALSE
A4_L3_374374_idba_bin.90	0	0	0.5	0.230769	0.25	0.555556	0.2	0	0	0.428571	0.428571	0.4	0.727273	0	0	0.769231	0	0	0.75	0	0	0	0	0	0	0	0	0	0	1	0	0.222222	FALSE	FALSE	TRUE	FALSE	TRUE	FALSE	TRUE	TRUE	FALSE	TRUE	TRUE	FALSE	TRUE	FALSE	TRUE	TRUE	TRUE
A4_L3_374374_idba_bin.93	0	0	0.25	0	0	0.888889	0	0	0	0.428571	0	0.2	0.454545	0	0	0	0	0	0	0	0	0	0	0	0	0	0	0	0	0.875	0	0	FALSE	FALSE	FALSE	FALSE	FALSE	FALSE	FALSE	TRUE	FALSE	FALSE	FALSE	FALSE	FALSE	TRUE	FALSE	FALSE	FALSE
A50_L2_350350_idba_bin.103	0	0	0.5	0.153846	0.25	0.777778	0.4	0.0714286	0.125	0.428571	0.428571	0.5	0.545455	0	0	0	0.25	0	0	0	0	0	0	0	0	0	0	0	0	0.375	0	0.777778	FALSE	FALSE	TRUE	TRUE	TRUE	FALSE	TRUE	TRUE	FALSE	TRUE	TRUE	FALSE	FALSE	FALSE	TRUE	FALSE	TRUE
A50_L2_350350_idba_bin.107	0	0	0.5	0.0769231	0.25	1	0.4	0	0	0.714286	0.428571	0.4	0.727273	0	0	0	0	0	0	0	0	0	0	0	0	0	0	0	0	1	0	0.777778	FALSE	FALSE	FALSE	FALSE	TRUE	FALSE	FALSE	TRUE	FALSE	TRUE	TRUE	FALSE	FALSE	TRUE	TRUE	FALSE	FALSE
A50_L2_350350_idba_bin.109	0	0	0.5	0.230769	0	1	0.2	0.0714286	0	0.285714	0.285714	0.5	0.636364	0	0	0.769231	0	0	0.75	0	0	0.666667	0.666667	0	0	0	0	0	0	1	0	0	FALSE	FALSE	TRUE	TRUE	TRUE	FALSE	FALSE	TRUE	FALSE	TRUE	FALSE	FALSE	TRUE	TRUE	TRUE	TRUE	FALSE
A50_L2_350350_idba_bin.115	0	0	0.5	0.153846	0	1	0.4	0.0714286	0.125	0.571429	0.428571	0.5	0.727273	0	0	0	0	0	0	0	0	0	0	0	0	0	0	0	0	1	0	1	FALSE	FALSE	FALSE	TRUE	TRUE	FALSE	FALSE	FALSE	FALSE	TRUE	FALSE	FALSE	FALSE	TRUE	FALSE	FALSE	FALSE
A50_L2_350350_idba_bin.122	0	0	0.5	0.0769231	0	0.666667	0.4	0	0	0.285714	0.285714	0.5	0.545455	0	0	0.0909091	0	0	0	0	0	0	0	0	0	0	0	0	0	0	0	0.888889	FALSE	FALSE	FALSE	FALSE	TRUE	FALSE	FALSE	FALSE	FALSE	TRUE	FALSE	FALSE	FALSE	FALSE	FALSE	FALSE	TRUE
A50_L2_350350_idba_bin.125	0	0	0.5	0.230769	0.25	0.777778	0.2	0.0714286	0.125	0.714286	0.285714	0.6	0.636364	0	0	0.769231	0	0	0.75	0	0	0.666667	0.666667	0	0	0	0	0	0	1	0	0.666667	FALSE	TRUE	TRUE	TRUE	TRUE	FALSE	TRUE	TRUE	FALSE	TRUE	TRUE	FALSE	FALSE	FALSE	TRUE	TRUE	TRUE
A50_L2_350350_idba_bin.155	0	0	0.5	0	0.25	0.555556	0.4	0	0	0.571429	0.285714	0.5	0.545455	0	0	0	0	0	0	0	0	0	0	0	0	0	0	0	0	0.875	0	0	FALSE	FALSE	TRUE	FALSE	TRUE	FALSE	TRUE	TRUE	FALSE	FALSE	TRUE	FALSE	FALSE	TRUE	TRUE	FALSE	FALSE
A50_L2_350350_idba_bin.158	0	0	0.875	0.307692	0.5	1	0.6	0	0	0.428571	0.142857	0.6	0.636364	0	0	0	1	0	0	0	0	0.666667	0.666667	0	0	0	0	0	0	1	0	0	FALSE	FALSE	TRUE	TRUE	TRUE	TRUE	TRUE	TRUE	FALSE	FALSE	TRUE	FALSE	TRUE	TRUE	TRUE	FALSE	FALSE
A50_L2_350350_idba_bin.164	0	0	0	0	0	0.444444	0	0	0	0.428571	0	0.2	0.363636	0	0	0	0	0	0	0	0	0	0	0	0	0	0	0	0	0	0	0	FALSE	FALSE	FALSE	TRUE	FALSE	FALSE	FALSE	TRUE	FALSE	FALSE	FALSE	FALSE	FALSE	FALSE	FALSE	FALSE	FALSE
A50_L2_350350_idba_bin.165	0	0	0.625	0.153846	0.25	1	0.4	0.0714286	0	0.571429	0.428571	0.6	0.727273	0	0	0.0909091	0.25	0	0	0	0	0	0	0	0	0	0	0	0	0.875	0	0	FALSE	FALSE	FALSE	FALSE	TRUE	FALSE	TRUE	TRUE	FALSE	TRUE	FALSE	FALSE	TRUE	FALSE	TRUE	FALSE	TRUE
A50_L2_350350_idba_bin.170	0	0	0.5	0.230769	0.25	0.444444	0.2	0	0	0.428571	0.142857	0.3	0.636364	0	0	0	0	0	0.75	0	0	0	0	0	0	0	0	0	0	1	0	0.222222	FALSE	FALSE	TRUE	TRUE	TRUE	FALSE	FALSE	TRUE	FALSE	TRUE	TRUE	FALSE	FALSE	FALSE	FALSE	TRUE	FALSE
A50_L2_350350_idba_bin.171	0	0	0.875	0.153846	0.25	0.777778	0.6	0	0.125	0.571429	0.285714	0.8	0.636364	0	0	0.181818	0	0	0.75	0	0	0	0	0	0	0	0	0	0	0	0	0.888889	FALSE	FALSE	FALSE	FALSE	TRUE	FALSE	FALSE	TRUE	FALSE	TRUE	TRUE	FALSE	FALSE	FALSE	FALSE	TRUE	FALSE
A50_L2_350350_idba_bin.2	0	0	1	0.307692	0.5	1	0.6	0	0	0.857143	0.142857	0.7	0.727273	0	0	0	1	0	0	0	0	0.666667	0.666667	0	0	0	0	0	0	0.875	0	0	FALSE	FALSE	TRUE	FALSE	TRUE	TRUE	FALSE	TRUE	FALSE	FALSE	FALSE	FALSE	TRUE	TRUE	TRUE	FALSE	FALSE
A50_L2_350350_idba_bin.20	0	0	0.5	0.0769231	0.25	1	0.4	0	0	0.428571	0.428571	0.5	0.545455	0	0	0.181818	0	0	0	0	0	0	0	0	0	0	0	0	0	0.875	0	0	FALSE	FALSE	FALSE	FALSE	TRUE	FALSE	TRUE	TRUE	FALSE	TRUE	TRUE	FALSE	FALSE	FALSE	TRUE	FALSE	FALSE
A50_L2_350350_idba_bin.26	0	0	0.375	0.0769231	0.25	0.777778	0.2	0	0	0.428571	0.285714	0.3	0.636364	0	0	0	0	0	0.25	0.1	0.333333	0	0	0	0	0	0	0	0	0.875	0	0.555556	FALSE	FALSE	TRUE	TRUE	TRUE	FALSE	TRUE	TRUE	FALSE	TRUE	TRUE	FALSE	FALSE	TRUE	TRUE	FALSE	FALSE
A50_L2_350350_idba_bin.37	0	0.5	0.375	0	0.25	1	0.4	0	0	0.857143	0.857143	0.4	0.727273	0	0	0.0909091	0	0	0	0	0	0	0	0	0	0	0	0	0	1	0	0.777778	FALSE	FALSE	TRUE	TRUE	TRUE	FALSE	FALSE	TRUE	FALSE	TRUE	TRUE	FALSE	FALSE	TRUE	TRUE	FALSE	FALSE
A50_L2_350350_idba_bin.43	0	0.5	0.625	0.153846	0.5	1	0.4	0	0	0.857143	0.714286	0.6	0.727273	0	0	0.272727	0	0	0.5	0	0	0	0	0	0	0	0	0	0	0.875	0	0.888889	FALSE	FALSE	TRUE	TRUE	TRUE	FALSE	TRUE	TRUE	FALSE	FALSE	TRUE	FALSE	FALSE	TRUE	TRUE	FALSE	FALSE
A50_L2_350350_idba_bin.45	0	0	0.5	0.230769	0	0.888889	0.2	0.0714286	0.125	0.714286	0.285714	0.6	0.727273	0	0	0.769231	0	0	0.75	0	0	0.666667	0.666667	0	0	0	0	0	0	1	0	0.666667	FALSE	FALSE	FALSE	FALSE	TRUE	FALSE	FALSE	TRUE	FALSE	TRUE	FALSE	FALSE	TRUE	FALSE	FALSE	TRUE	FALSE
A50_L2_350350_idba_bin.46	0	0	0.5	0.0769231	0.25	0.888889	0.4	0	0	0.571429	0.285714	0.5	0.636364	0	0	0.181818	0	0	0	0	0	0	0	0	0	0	0	0	0	0	0	0.888889	FALSE	FALSE	FALSE	TRUE	TRUE	FALSE	FALSE	FALSE	FALSE	FALSE	FALSE	FALSE	TRUE	FALSE	TRUE	FALSE	TRUE
A50_L2_350350_idba_bin.67	0	0.5	0.375	0.0769231	0.25	0.888889	0	0	0	0.571429	0.571429	0.4	0.636364	0.0909091	0	0.416667	0	0	0	0	0	0	0	0	0	0	0	0	0	1	0	0	FALSE	FALSE	FALSE	FALSE	FALSE	FALSE	FALSE	TRUE	FALSE	FALSE	FALSE	FALSE	FALSE	TRUE	FALSE	FALSE	FALSE
A50_L2_350350_idba_bin.81	0	0	0	0	0	1	0	0	0	0.428571	0.285714	0.2	0.545455	0	0	0	0	0	0	0	0	0	0	0	0	0	0	0	0	1	0	0	FALSE	FALSE	FALSE	FALSE	TRUE	FALSE	FALSE	FALSE	FALSE	FALSE	FALSE	FALSE	FALSE	FALSE	TRUE	FALSE	FALSE
A50_L2_350350_idba_bin.82	0	0	0.375	0.153846	0	0.333333	0.2	0	0	0.285714	0.285714	0.2	0.363636	0	0	0	0	0	0.75	0	0	0	0	0	0	0	0	0	0	0	0	0	FALSE	FALSE	TRUE	FALSE	FALSE	FALSE	FALSE	TRUE	FALSE	FALSE	TRUE	FALSE	FALSE	FALSE	FALSE	TRUE	FALSE
A50_L2_350350_idba_bin.88	0	0	0.5	0.0769231	0.25	1	0.4	0	0.125	0.714286	0.142857	0.5	0.636364	0	0	0.181818	0	0	0	0	0	0	0	0	0	0	0	0	0	0	0	0.888889	FALSE	FALSE	FALSE	TRUE	FALSE	FALSE	FALSE	FALSE	FALSE	FALSE	FALSE	FALSE	TRUE	FALSE	TRUE	FALSE	FALSE
A50_L2_350350_idba_bin.91	0	0	0.625	0.153846	0.25	0.888889	0.2	0	0.125	0.571429	0.428571	0.6	0.636364	0	0	0.0909091	0	0	0	0	0	0	0	0	0	0	0	0	0	1	0	0	FALSE	FALSE	FALSE	FALSE	FALSE	FALSE	FALSE	TRUE	FALSE	FALSE	FALSE	FALSE	FALSE	TRUE	FALSE	TRUE	FALSE
A50_L2_350350_idba_bin.93	0	0	0	0.153846	0	0.888889	0	0	0	0.571429	0.285714	0.2	0.727273	0	0	0	0	0	0	0	0	0	0	0	0	0	0	0	0	0.25	0	0	FALSE	FALSE	FALSE	FALSE	FALSE	FALSE	FALSE	TRUE	FALSE	FALSE	FALSE	FALSE	FALSE	TRUE	FALSE	TRUE	FALSE
A50_L2_350350_idba_bin.94	0	0	0.5	0.230769	0.25	0.777778	0.2	0.0714286	0	0.571429	0.285714	0.6	0.727273	0	0	0	0	0	0.75	0	0	0	0	0	0	0	0	0	0	0	0	0.666667	FALSE	FALSE	FALSE	TRUE	FALSE	FALSE	FALSE	TRUE	FALSE	FALSE	TRUE	FALSE	TRUE	FALSE	TRUE	TRUE	FALSE
A50_L2_350350_idba_bin.99	0	0	0.625	0.0769231	0.25	0.555556	0.4	0	0	0.428571	0.428571	0.6	0.545455	0	0	0	0	0	0	0	0	0	0	0	0	0	0	0	0	0	0	0.888889	FALSE	FALSE	TRUE	TRUE	TRUE	FALSE	TRUE	TRUE	FALSE	TRUE	TRUE	FALSE	TRUE	TRUE	TRUE	FALSE	FALSE
A51_L4_302302_idba_bin.11	0	0	0.5	0.230769	0.25	0.444444	0.2	0	0	0.285714	0.428571	0.4	0.545455	0	0	0.769231	0	0	0.5	0	0	0.666667	0.666667	0	0	0	0	0	0	1	0	0.333333	FALSE	TRUE	FALSE	FALSE	TRUE	FALSE	TRUE	TRUE	FALSE	FALSE	TRUE	FALSE	TRUE	FALSE	TRUE	TRUE	TRUE
A51_L4_302302_idba_bin.12	0	0	1	0.307692	0.25	1	0.6	0	0	0.428571	0.142857	0.7	0.636364	0	0	0	1	0	0	0	0	0.666667	0.666667	0	0	0	0	0	0	0.875	0	0	FALSE	FALSE	TRUE	TRUE	TRUE	TRUE	TRUE	TRUE	FALSE	FALSE	TRUE	FALSE	TRUE	TRUE	TRUE	FALSE	FALSE
A51_L4_302302_idba_bin.17	0	0	0.375	0.0769231	0.25	0.777778	0.4	0	0	0.428571	0.285714	0.4	0.545455	0	0	0.181818	0	0	0	0	0	0	0	0	0	0	0	0	0	0	0	0.888889	FALSE	FALSE	FALSE	TRUE	TRUE	FALSE	FALSE	TRUE	FALSE	TRUE	TRUE	FALSE	FALSE	FALSE	TRUE	FALSE	FALSE
A51_L4_302302_idba_bin.20	0	0	0.5	0.0769231	0	0.777778	0.4	0	0	0.428571	0.285714	0.5	0.545455	0	0	0.181818	0	0	0	0	0	0	0	0	0	0	0	0	0	0.625	0	0.666667	FALSE	FALSE	FALSE	FALSE	TRUE	FALSE	FALSE	TRUE	FALSE	TRUE	TRUE	FALSE	TRUE	FALSE	FALSE	FALSE	FALSE
A51_L4_302302_idba_bin.22	0	0	0.125	0.0769231	0	0.444444	0	0.0714286	0	0.285714	0.142857	0.2	0.181818	0	0	0	0	0	0.25	0	0	0.333333	0.333333	0	0	0	0	0	0	1	0	0	FALSE	FALSE	TRUE	FALSE	TRUE	TRUE	TRUE	TRUE	FALSE	TRUE	TRUE	FALSE	FALSE	TRUE	TRUE	TRUE	FALSE
A51_L4_302302_idba_bin.25	0	0	0.875	0.230769	0	1	0.6	0.142857	0.125	0.571429	0.428571	0.7	0.636364	0	0	0.0909091	0.25	0	1	0	0	0	0	0.5	0	0	0	0	0	1	0	0	FALSE	FALSE	FALSE	FALSE	FALSE	FALSE	FALSE	FALSE	FALSE	FALSE	FALSE	FALSE	FALSE	TRUE	FALSE	FALSE	FALSE
A51_L4_302302_idba_bin.28	0	0	0.625	0.0769231	0.25	0.666667	0.4	0	0	0.571429	0.285714	0.6	0.636364	0	0	0	0	0	0	0	0	0	0	0	0	0	0	0	0	0	0	0.888889	FALSE	FALSE	TRUE	FALSE	TRUE	FALSE	TRUE	TRUE	FALSE	TRUE	TRUE	FALSE	FALSE	TRUE	TRUE	FALSE	FALSE
A51_L4_302302_idba_bin.33	0	0	0.125	0	0	0.888889	0	0	0	0.571429	0.142857	0.3	0.636364	0	0	0.181818	0	0	0	0	0	0	0	0	0	0	0	0	0	1	0	0	FALSE	FALSE	FALSE	FALSE	FALSE	FALSE	FALSE	FALSE	FALSE	FALSE	FALSE	FALSE	FALSE	TRUE	FALSE	FALSE	FALSE
A51_L4_302302_idba_bin.37	0	0	0.5	0.230769	0.5	1	0.2	0.0714286	0	0.857143	0.285714	0.6	0.636364	0	0	0.769231	0	0	0.75	0	0	0.666667	0.666667	0	0	0	0	0	0	1	0	0	FALSE	FALSE	FALSE	TRUE	TRUE	FALSE	TRUE	TRUE	FALSE	TRUE	TRUE	FALSE	FALSE	TRUE	FALSE	TRUE	TRUE
A51_L4_302302_idba_bin.38	0	0	0.875	0.307692	0.25	0.666667	0.6	0	0	0.571429	0.285714	0.8	0.636364	0	0	0.928571	0	0	0.75	0	0	0.666667	0.666667	0	0	0	0	0	0	0.5	0	0	FALSE	FALSE	FALSE	FALSE	TRUE	FALSE	FALSE	FALSE	FALSE	TRUE	TRUE	FALSE	FALSE	FALSE	FALSE	FALSE	FALSE
A51_L4_302302_idba_bin.40	0	0	0.5	0	0.25	0.666667	0.2	0	0	0.571429	0.285714	0.5	0.636364	0	0	0	0	0	0	0	0	0	0	0	0	0	0	0	0	0.875	0	0.888889	FALSE	FALSE	TRUE	FALSE	TRUE	FALSE	TRUE	TRUE	FALSE	TRUE	TRUE	FALSE	FALSE	FALSE	TRUE	FALSE	FALSE
A51_L4_302302_idba_bin.45	0	0	1	0.538462	1	1	1	0.0714286	0	1	0.285714	0.8	0.818182	0	0	1	1	0	1	0	0	1	1	0	0	0.0666667	0	1	0	1	0	0	FALSE	FALSE	TRUE	FALSE	TRUE	FALSE	FALSE	TRUE	FALSE	FALSE	TRUE	FALSE	TRUE	TRUE	FALSE	TRUE	FALSE
A51_L4_302302_idba_bin.48	0	0	0.375	0.230769	0	0.777778	0	0.214286	0	0.714286	0.285714	0.4	0.727273	0	0	0.181818	0	0	0	0	0	0	0	0	0	0	0	0	0	0.875	0	0	FALSE	FALSE	FALSE	FALSE	FALSE	FALSE	FALSE	FALSE	FALSE	FALSE	FALSE	FALSE	FALSE	TRUE	FALSE	FALSE	FALSE
A51_L4_302302_idba_bin.6	0	0	1	0.384615	0	0.666667	0.4	0	0	0.714286	0.285714	0.8	0.727273	0	0	0.857143	0.75	0	0	0.3	1	0	0	0.75	0	0	0	0	0	1	0	0	FALSE	FALSE	FALSE	FALSE	FALSE	FALSE	FALSE	TRUE	FALSE	FALSE	FALSE	FALSE	FALSE	TRUE	FALSE	FALSE	FALSE
A52_L2_H538_idba_bin.101	0	0	1	0.307692	0.5	1	0.6	0	0	0.428571	0.142857	0.7	0.636364	0	0	0	1	0	0	0	0	0.666667	0.666667	0	0	0	0	0	0	0.875	0	0	FALSE	FALSE	FALSE	TRUE	TRUE	TRUE	FALSE	TRUE	FALSE	FALSE	FALSE	FALSE	TRUE	TRUE	TRUE	FALSE	FALSE
A52_L2_H538_idba_bin.104	0	0	0.625	0.153846	0	1	0.4	0	0.125	0.714286	0.428571	0.6	0.727273	0	0	0.181818	0	0	0.25	0	0	0	0	0	0	0	0	0	0	0.75	0	0.888889	FALSE	FALSE	FALSE	TRUE	TRUE	FALSE	FALSE	TRUE	FALSE	FALSE	FALSE	FALSE	FALSE	TRUE	TRUE	FALSE	FALSE
A52_L2_H538_idba_bin.112	0	0	0.75	0.307692	0.5	1	0.4	0	0	0.571429	0.142857	0.6	0.636364	0	0	0	1	0	0	0	0	0.666667	0.666667	0	0	0	0	0	0	1	0	0	FALSE	FALSE	TRUE	TRUE	TRUE	TRUE	TRUE	TRUE	FALSE	FALSE	TRUE	FALSE	TRUE	TRUE	TRUE	FALSE	FALSE
A52_L2_H538_idba_bin.125	0	0	0.5	0	0.25	0.666667	0.2	0	0	0.571429	0.428571	0.5	0.636364	0	0	0	0	0	0	0	0	0	0	0	0	0	0	0	0	0.875	0	0.888889	FALSE	FALSE	TRUE	FALSE	TRUE	FALSE	TRUE	FALSE	FALSE	TRUE	TRUE	FALSE	FALSE	FALSE	TRUE	FALSE	FALSE
A52_L2_H538_idba_bin.142	0	0	0.5	0.0769231	0.25	1	0.4	0	0	0.571429	0.142857	0.5	0.636364	0	0	0.181818	0	0	0	0	0	0	0	0	0	0	0	0	0	0	0	0.888889	FALSE	FALSE	FALSE	TRUE	TRUE	FALSE	FALSE	FALSE	FALSE	TRUE	FALSE	FALSE	TRUE	FALSE	TRUE	FALSE	TRUE
A52_L2_H538_idba_bin.153	0	0	0.5	0.230769	0.5	1	0.2	0.0714286	0	0.857143	0.285714	0.6	0.636364	0	0	0.769231	0	0	0.75	0	0	0.666667	0.666667	0	0	0	0	0	0	1	0	0	FALSE	TRUE	FALSE	FALSE	TRUE	FALSE	FALSE	TRUE	FALSE	TRUE	FALSE	FALSE	FALSE	TRUE	FALSE	TRUE	FALSE
A52_L2_H538_idba_bin.154	0	0	0.5	0.230769	0	0.888889	0.2	0.0714286	0	0.428571	0.285714	0.6	0.636364	0	0	0.769231	0	0	0.75	0	0	0.666667	0.666667	0	0	0	0	0	0	1	0	0	FALSE	FALSE	TRUE	FALSE	FALSE	FALSE	FALSE	TRUE	FALSE	FALSE	TRUE	FALSE	FALSE	FALSE	FALSE	TRUE	FALSE
A52_L2_H538_idba_bin.25	0	0	0	0	0	1	0	0	0	0.571429	0.285714	0.2	0.636364	0	0	0	0	0	0	0	0	0	0	0	0	0	0	0	0	0.75	0	0	FALSE	FALSE	FALSE	FALSE	TRUE	FALSE	FALSE	FALSE	FALSE	FALSE	FALSE	FALSE	FALSE	TRUE	FALSE	FALSE	FALSE
A52_L2_H538_idba_bin.30	0	0	0.5	0.0769231	0	0.888889	0.4	0	0	0.571429	0.428571	0.4	0.545455	0	0	0	0	0	0	0	0	0	0	0	0	0	0	0	0	0.75	0	0	FALSE	FALSE	TRUE	TRUE	TRUE	FALSE	TRUE	TRUE	FALSE	FALSE	TRUE	FALSE	FALSE	FALSE	TRUE	FALSE	FALSE
A52_L2_H538_idba_bin.35	0	0	0.5	0	0.25	0.666667	0.2	0.0714286	0	0.571429	0.428571	0.5	0.636364	0	0	0	0	0	0	0	0	0	0	0	0	0	0	0	0	0.875	0	0.888889	FALSE	FALSE	TRUE	TRUE	TRUE	FALSE	TRUE	TRUE	FALSE	TRUE	TRUE	FALSE	TRUE	FALSE	TRUE	FALSE	FALSE
A52_L2_H538_idba_bin.51	0	0.5	0.625	0.153846	0.5	1	0.4	0	0	0.857143	0.714286	0.5	0.727273	0	0	0.272727	0	0	0.25	0	0	0	0	0	0	0	0	0	0	0.875	0	0.888889	FALSE	FALSE	TRUE	TRUE	TRUE	FALSE	TRUE	TRUE	FALSE	FALSE	TRUE	FALSE	FALSE	TRUE	TRUE	FALSE	FALSE
A52_L2_H538_idba_bin.53	0	0	0.375	0.230769	0	0.777778	0	0.142857	0	0.714286	0.428571	0.4	0.727273	0	0	0.181818	0	0	0	0	0	0	0	0	0	0	0	0	0	0.875	0	0	FALSE	FALSE	FALSE	FALSE	FALSE	FALSE	FALSE	TRUE	FALSE	FALSE	FALSE	FALSE	FALSE	TRUE	FALSE	FALSE	FALSE
A52_L2_H538_idba_bin.72	0	0	0.625	0.0769231	0.25	0.888889	0.4	0	0.125	0.571429	0.428571	0.5	0.636364	0	0	0.0909091	0	0	0.25	0	0	0	0	0	0	0	0	0	0	0	0	0.777778	FALSE	FALSE	TRUE	FALSE	TRUE	FALSE	TRUE	TRUE	FALSE	FALSE	TRUE	FALSE	TRUE	TRUE	TRUE	FALSE	FALSE
A52_L2_H538_idba_bin.75	0	0	0	0	0	0.666667	0	0	0	0.142857	0	0.1	0.363636	0	0	0	0	0	0	0	0	0	0	0	0	0	0	0	0	0	0	0	FALSE	FALSE	FALSE	FALSE	FALSE	FALSE	FALSE	FALSE	FALSE	FALSE	FALSE	FALSE	FALSE	FALSE	FALSE	FALSE	FALSE
A52_L2_H538_idba_bin.77	0	0	0	0	0	0.555556	0	0	0	0.428571	0	0.1	0.545455	0	0	0	0	0	0	0	0	0	0	0	0	0	0	0	0	0	0	0	FALSE	FALSE	FALSE	FALSE	FALSE	FALSE	FALSE	TRUE	FALSE	FALSE	FALSE	FALSE	FALSE	FALSE	FALSE	FALSE	FALSE
A52_L2_H538_idba_bin.80	0	0	0.625	0.0769231	0.25	0.666667	0.4	0	0	0.571429	0.285714	0.6	0.636364	0	0	0	0	0	0	0	0	0	0	0	0	0	0	0	0	0.875	0	0.888889	FALSE	FALSE	FALSE	TRUE	TRUE	FALSE	FALSE	FALSE	FALSE	FALSE	FALSE	FALSE	FALSE	FALSE	FALSE	FALSE	FALSE
A52_L2_H538_idba_bin.83	0	0	0.5	0.153846	0.25	1	0.4	0.0714286	0	0.714286	0.285714	0.5	0.727273	0	0	0.272727	0	0	0	0	0	0	0	0	0	0	0	0	0	1	0	0.333333	FALSE	FALSE	FALSE	FALSE	TRUE	FALSE	FALSE	TRUE	FALSE	FALSE	FALSE	FALSE	FALSE	TRUE	FALSE	FALSE	FALSE
A52_L2_H538_idba_bin.85	0	0	0.5	0.230769	0	0.777778	0.2	0.0714286	0	0.571429	0.142857	0.6	0.545455	0	0	0.769231	0	0	0.5	0	0	0.666667	0.666667	0	0	0	0	0	0	1	0	0	FALSE	FALSE	TRUE	TRUE	TRUE	FALSE	FALSE	TRUE	FALSE	TRUE	TRUE	FALSE	FALSE	FALSE	FALSE	TRUE	TRUE
A53_L4_303303_idba_bin.101	0	0	0.25	0.153846	0	0.444444	0	0.0714286	0.125	0.142857	0.142857	0.3	0.363636	0	0	0.272727	0	0	0	0	0	0	0	0	0	0	0	0	0	0.75	0	0	FALSE	FALSE	FALSE	FALSE	TRUE	FALSE	FALSE	TRUE	FALSE	FALSE	FALSE	FALSE	FALSE	FALSE	FALSE	FALSE	FALSE
A53_L4_303303_idba_bin.105	0	0	0.875	0.307692	0.25	0.888889	0.6	0.142857	0	0.714286	0.428571	0.7	0.727273	0	0	0.181818	0	0	0.75	0	0	0.666667	0.666667	0	0	0	0	0	0	1	0	0	FALSE	FALSE	TRUE	TRUE	TRUE	FALSE	FALSE	TRUE	FALSE	FALSE	TRUE	FALSE	FALSE	TRUE	FALSE	FALSE	FALSE
A53_L4_303303_idba_bin.112	0	0	0.375	0.0769231	0	0.777778	0.2	0.0714286	0	0.571429	0.285714	0.4	0.636364	0	0	0.272727	0	0	0	0	0	0	0	0	0	0	0	0	0	0.5	0	0.777778	FALSE	FALSE	FALSE	FALSE	FALSE	FALSE	FALSE	TRUE	FALSE	FALSE	FALSE	FALSE	FALSE	FALSE	FALSE	FALSE	FALSE
A53_L4_303303_idba_bin.113	0	0	0.125	0	0.25	0.555556	0	0	0	0.428571	0.285714	0.1	0.636364	0	0	0	0	0	0	0	0	0	0	0	0	0	0	0	0	0	0	0.888889	FALSE	FALSE	TRUE	FALSE	TRUE	FALSE	TRUE	TRUE	FALSE	TRUE	TRUE	FALSE	TRUE	FALSE	TRUE	FALSE	FALSE
A53_L4_303303_idba_bin.119	0	0	0.5	0.153846	0	0.888889	0.2	0	0.125	0.571429	0.428571	0.4	0.636364	0	0	0.0909091	0	0	0	0	0	0.666667	0.666667	0	0	0	0	0	0	1	0	0	FALSE	FALSE	FALSE	FALSE	FALSE	FALSE	FALSE	TRUE	FALSE	FALSE	FALSE	FALSE	FALSE	TRUE	FALSE	TRUE	FALSE
A53_L4_303303_idba_bin.121	0	0	0.625	0.153846	0.25	1	0.4	0.0714286	0	0.714286	0.285714	0.6	0.727273	0	0	0.0909091	0	0	0	0	0	0	0	0	0	0	0	0	0	0	0	0.444444	FALSE	FALSE	TRUE	TRUE	TRUE	FALSE	FALSE	TRUE	FALSE	TRUE	TRUE	FALSE	FALSE	FALSE	TRUE	TRUE	TRUE
A53_L4_303303_idba_bin.123	0	0	0.625	0.153846	0.25	1	0.2	0	0.25	0.714286	0.285714	0.6	0.727273	0	0	0.0909091	0	0	0	0	0	0.666667	0.666667	0	0	0	0	0	0	1	0	0	FALSE	FALSE	FALSE	FALSE	FALSE	FALSE	FALSE	TRUE	FALSE	FALSE	FALSE	FALSE	FALSE	TRUE	FALSE	TRUE	FALSE
A53_L4_303303_idba_bin.130	0	0	0.625	0.153846	0.25	1	0.4	0.0714286	0	0.571429	0.285714	0.5	0.545455	0	0	0	0.25	0	0	0	0	0	0	0	0	0	0	0	0	1	0	0.777778	FALSE	FALSE	FALSE	FALSE	TRUE	FALSE	FALSE	FALSE	FALSE	FALSE	FALSE	FALSE	FALSE	FALSE	FALSE	FALSE	FALSE
A53_L4_303303_idba_bin.19	0	0	0.375	0	0	0.888889	0.2	0	0	0.428571	0.571429	0.3	0.545455	0	0	0.0909091	0	0	0	0	0	0	0	0	0	0	0	0	0	1	0	0	FALSE	FALSE	FALSE	FALSE	TRUE	FALSE	FALSE	FALSE	FALSE	TRUE	FALSE	FALSE	FALSE	TRUE	FALSE	FALSE	FALSE
A53_L4_303303_idba_bin.24	0	0	0.625	0.0769231	0.25	0.777778	0.4	0	0.125	0.571429	0.285714	0.6	0.636364	0	0	0.181818	0	0	0.25	0	0	0	0	0	0	0	0	0	0	0	0	0.777778	FALSE	FALSE	TRUE	FALSE	TRUE	FALSE	FALSE	TRUE	FALSE	FALSE	TRUE	FALSE	FALSE	TRUE	TRUE	FALSE	FALSE
A53_L4_303303_idba_bin.28	0	0	0.375	0	0.25	0.555556	0	0	0	0.428571	0.428571	0.4	0.363636	0	0	0	0	0	0	0	0	0	0	0	0	0	0	0	0	0.625	0	0.777778	FALSE	FALSE	TRUE	FALSE	TRUE	FALSE	TRUE	FALSE	FALSE	TRUE	TRUE	FALSE	FALSE	FALSE	TRUE	FALSE	FALSE
A53_L4_303303_idba_bin.42	0	0	0.625	0.153846	0.25	1	0.4	0.0714286	0	0.571429	0.285714	0.6	0.727273	0	0	0.0909091	0.25	0	0	0	0	0	0	0	0	0	0	0	0	0.875	0	0	FALSE	FALSE	FALSE	FALSE	TRUE	FALSE	TRUE	TRUE	FALSE	FALSE	FALSE	FALSE	TRUE	FALSE	TRUE	FALSE	TRUE
A53_L4_303303_idba_bin.45	0	0	0.5	0.230769	0.25	0.666667	0.2	0	0	0.285714	0.428571	0.4	0.545455	0	0	0.769231	0	0	0.75	0	0	0.666667	0.666667	0	0	0	0	0	0	1	0	0.222222	FALSE	TRUE	TRUE	TRUE	TRUE	TRUE	TRUE	TRUE	FALSE	TRUE	TRUE	FALSE	TRUE	FALSE	TRUE	TRUE	TRUE
A53_L4_303303_idba_bin.52	0	0	0.5	0	0.25	0.555556	0.4	0	0	0.428571	0.285714	0.2	0.636364	0	0	0	0	0	0	0	0	0	0	0	0	0	0	0	0	0.75	0	0.777778	FALSE	FALSE	TRUE	FALSE	TRUE	FALSE	TRUE	FALSE	FALSE	TRUE	TRUE	FALSE	FALSE	TRUE	TRUE	FALSE	FALSE
A53_L4_303303_idba_bin.58	0	0	0.5	0.153846	0	0.888889	0.2	0	0.125	0.571429	0.428571	0.4	0.727273	0.0909091	0	0	0	0	0	0	0	0	0	0	0	0	0	0	0	0	0	0.888889	FALSE	FALSE	FALSE	FALSE	TRUE	FALSE	FALSE	TRUE	FALSE	FALSE	TRUE	FALSE	FALSE	TRUE	FALSE	FALSE	FALSE
A53_L4_303303_idba_bin.61	0	0	0.25	0.153846	0	0.666667	0	0.142857	0	0.571429	0.428571	0.3	0.545455	0	0	0.181818	0	0	0	0	0	0	0	0	0	0	0	0	0	0.625	0	0	FALSE	FALSE	FALSE	FALSE	FALSE	FALSE	FALSE	TRUE	FALSE	FALSE	FALSE	FALSE	FALSE	TRUE	FALSE	FALSE	FALSE
A53_L4_303303_idba_bin.62	0	0	0.875	0.307692	0	0.777778	0.6	0	0	0.428571	0.285714	0.6	0.454545	0	0	0	0	0	0.5	0	0	0	0	0	0	0	0	0	0	0.875	0	0	FALSE	FALSE	TRUE	TRUE	TRUE	FALSE	TRUE	FALSE	FALSE	TRUE	TRUE	FALSE	FALSE	FALSE	FALSE	FALSE	FALSE
A53_L4_303303_idba_bin.65	0	0	0.5	0.384615	0	0.555556	0.2	0.0714286	1	0.142857	0	0.5	0.272727	0	0	0	0	0	0	0	0	0	0	0	0	0	0	0	0	0	0	1	FALSE	FALSE	FALSE	FALSE	FALSE	FALSE	FALSE	FALSE	FALSE	FALSE	FALSE	FALSE	FALSE	FALSE	FALSE	FALSE	FALSE
A53_L4_303303_idba_bin.68	0	0	0.5	0.230769	0	1	0.2	0.0714286	0	0.571429	0.285714	0.6	0.727273	0	0	0.769231	0	0	0.75	0	0	0.666667	0.666667	0	0	0	0	0	0	1	0	0	FALSE	FALSE	TRUE	TRUE	TRUE	FALSE	FALSE	TRUE	FALSE	TRUE	TRUE	FALSE	TRUE	TRUE	FALSE	TRUE	TRUE
A54_L1_304304_idba_bin.12	0	0	0.375	0.307692	0	0.555556	0.2	0	0	0.571429	0.285714	0.5	0.636364	0	0	0	0.75	0	0	0	0	0.666667	0.666667	0	0	0	0	0	0	0.75	0	0	FALSE	FALSE	TRUE	FALSE	FALSE	FALSE	FALSE	TRUE	FALSE	FALSE	TRUE	FALSE	FALSE	TRUE	FALSE	FALSE	FALSE
A54_L1_304304_idba_bin.121	0	0	0.125	0.0769231	0	0.888889	0	0	0	0.571429	0	0.3	0.636364	0	0	0.0909091	0	0	0	0	0	0	0	0	0	0	0	0	0	0.875	0	0	FALSE	FALSE	FALSE	FALSE	FALSE	FALSE	FALSE	TRUE	FALSE	FALSE	FALSE	FALSE	FALSE	TRUE	FALSE	FALSE	FALSE
A54_L1_304304_idba_bin.127	0	0	0.625	0.153846	0.25	1	0.4	0.0714286	0	0.428571	0.428571	0.6	0.545455	0	0	0.0909091	0.25	0	0	0	0	0	0	0	0	0	0	0	0	0.875	0	0	FALSE	FALSE	FALSE	FALSE	TRUE	FALSE	TRUE	TRUE	FALSE	FALSE	TRUE	FALSE	TRUE	FALSE	TRUE	FALSE	TRUE
A54_L1_304304_idba_bin.129	0	0	0.5	0.0769231	0.25	0.777778	0.4	0	0	0.428571	0.285714	0.5	0.545455	0	0	0.181818	0	0	0	0	0	0	0	0	0	0	0	0	0	0.625	0	0.555556	FALSE	FALSE	FALSE	TRUE	TRUE	FALSE	FALSE	TRUE	FALSE	TRUE	TRUE	FALSE	TRUE	FALSE	FALSE	TRUE	FALSE
A54_L1_304304_idba_bin.134	0	0	0.5	0.384615	0	0.555556	0.2	0.0714286	0.875	0.142857	0	0.5	0.272727	0	0	0	0	0	0	0	0	0	0	0	0	0	0	0	0	0	0	1	FALSE	FALSE	FALSE	FALSE	FALSE	FALSE	FALSE	FALSE	FALSE	FALSE	FALSE	FALSE	FALSE	FALSE	FALSE	FALSE	FALSE
A54_L1_304304_idba_bin.139	0	0	0.625	0.0769231	0.25	0.777778	0.4	0.0714286	0	0.714286	0.285714	0.6	0.727273	0	0	0.0909091	0.25	0	0	0	0	0	0	0	0	0	0	0	0	0.875	0	0	FALSE	FALSE	FALSE	TRUE	TRUE	FALSE	FALSE	TRUE	FALSE	FALSE	FALSE	FALSE	FALSE	TRUE	TRUE	FALSE	FALSE
A54_L1_304304_idba_bin.143	0	0	0.875	0.307692	0.25	0.666667	0.6	0	0	0.428571	0.285714	0.8	0.636364	0	0	0.928571	0	0	0.75	0	0	0.666667	0.666667	0	0	0	0	0	0	0.625	0	0	FALSE	FALSE	FALSE	FALSE	TRUE	FALSE	FALSE	FALSE	FALSE	TRUE	TRUE	FALSE	FALSE	FALSE	FALSE	FALSE	FALSE
A54_L1_304304_idba_bin.15	0	0	0.625	0.153846	0	0.666667	0.2	0.0714286	0	0.571429	0.285714	0.6	0.636364	0	0	0.181818	0	0	0	0	0	0	0	0	0	0	0	0	0	0.75	0	0.777778	FALSE	FALSE	FALSE	FALSE	TRUE	FALSE	FALSE	TRUE	FALSE	FALSE	FALSE	FALSE	FALSE	TRUE	FALSE	FALSE	FALSE
A54_L1_304304_idba_bin.158	0	0.5	0.25	0.0769231	0.25	0.777778	0	0	0.125	0.428571	0.571429	0.3	0.727273	0	0	0	0	0	0.25	0	0	0	0	0	0	0	0	0	0	1	0	0	FALSE	FALSE	FALSE	FALSE	TRUE	FALSE	FALSE	FALSE	FALSE	FALSE	FALSE	FALSE	FALSE	TRUE	FALSE	FALSE	TRUE
A54_L1_304304_idba_bin.160	0	0	0.25	0.153846	0	0.333333	0.2	0.0714286	0	0.142857	0.285714	0.2	0.363636	0	0	0	0	0	0.75	0	0	0	0	0	0	0	0	0	0	0	0	0	FALSE	FALSE	TRUE	FALSE	FALSE	FALSE	FALSE	TRUE	FALSE	FALSE	TRUE	FALSE	FALSE	FALSE	FALSE	TRUE	FALSE
A54_L1_304304_idba_bin.164	0	0	0	0	0	0.555556	0	0	0	0.285714	0	0.1	0.636364	0	0	0	0	0	0	0	0	0	0	0	0	0	0	0	0	0	0	0	FALSE	FALSE	FALSE	FALSE	FALSE	FALSE	FALSE	FALSE	FALSE	FALSE	FALSE	FALSE	FALSE	FALSE	FALSE	FALSE	FALSE
A54_L1_304304_idba_bin.2	0	0.5	0.75	0.0769231	0	0.777778	0.4	0.0714286	0.125	0.571429	0.714286	0.6	0.454545	0	0	0.0909091	0	0	0.25	0	0	0	0	0	0	0	0	0	0	0.75	0	0.666667	FALSE	FALSE	FALSE	FALSE	TRUE	FALSE	FALSE	FALSE	FALSE	TRUE	TRUE	FALSE	FALSE	TRUE	TRUE	FALSE	FALSE
A54_L1_304304_idba_bin.27	0	0	0.875	0.230769	0.25	1	0.6	0	0	0.571429	0.285714	0.8	0.727273	0	0	0.692308	0	0	0.75	0.111111	0.5	0.666667	0.666667	0	0	0	0	0	0	1	0	0	FALSE	FALSE	TRUE	TRUE	TRUE	TRUE	FALSE	TRUE	FALSE	TRUE	TRUE	FALSE	TRUE	TRUE	TRUE	TRUE	FALSE
A54_L1_304304_idba_bin.36	0	0	0.5	0.230769	0.25	0.555556	0.2	0	0	0.428571	0.428571	0.4	0.727273	0	0	0.769231	0	0	0.75	0	0	0	0	0	0	0	0	0	0	1	0	0.222222	FALSE	FALSE	TRUE	TRUE	TRUE	FALSE	TRUE	TRUE	FALSE	TRUE	TRUE	FALSE	TRUE	FALSE	TRUE	TRUE	TRUE
A54_L1_304304_idba_bin.45	0	0	1	0.307692	0.5	0.888889	0.6	0	0	0.857143	0.142857	0.7	0.454545	0	0	0	1	0	0	0	0	0.666667	0.666667	0	0	0	0	0	0	0.875	0	0	FALSE	FALSE	FALSE	FALSE	FALSE	FALSE	FALSE	TRUE	FALSE	FALSE	FALSE	FALSE	FALSE	TRUE	TRUE	FALSE	FALSE
A54_L1_304304_idba_bin.58	0	0	0.625	0.153846	0	0.888889	0.4	0	0.125	0.571429	0.428571	0.6	0.636364	0	0	0.181818	0	0	0.25	0	0	0	0	0	0	0	0	0	0	0.875	0	0.888889	FALSE	FALSE	FALSE	FALSE	TRUE	FALSE	FALSE	TRUE	FALSE	FALSE	FALSE	FALSE	FALSE	TRUE	FALSE	FALSE	FALSE
A54_L1_304304_idba_bin.62	0	0	0.5	0.0769231	0.25	0.888889	0.4	0	0	0.428571	0.428571	0.5	0.545455	0	0	0.0909091	0	0	0	0	0	0	0	0	0	0	0	0	0	0.5	0	0.777778	FALSE	FALSE	TRUE	TRUE	TRUE	FALSE	FALSE	TRUE	FALSE	TRUE	FALSE	FALSE	FALSE	FALSE	TRUE	FALSE	FALSE
A54_L1_304304_idba_bin.71	0	0	0.375	0.153846	0	0.333333	0.2	0	0	0.428571	0.142857	0.2	0.454545	0	0	0	0	0	0.75	0	0	0	0	0	0	0	0	0	0	1	0	0.222222	FALSE	FALSE	FALSE	FALSE	TRUE	FALSE	FALSE	TRUE	FALSE	FALSE	FALSE	FALSE	FALSE	FALSE	FALSE	TRUE	FALSE
A54_L1_304304_idba_bin.73	0	0	0	0	0	0.555556	0	0	0	0.285714	0	0.1	0.363636	0	0	0	0	0	0	0	0	0	0	0	0	0	0	0	0	0	0	0	FALSE	FALSE	FALSE	FALSE	FALSE	FALSE	FALSE	FALSE	FALSE	FALSE	FALSE	FALSE	FALSE	FALSE	FALSE	FALSE	FALSE
A54_L1_304304_idba_bin.75	0	0	0.5	0.230769	0	0.888889	0.2	0.0714286	0	0.571429	0.285714	0.6	0.545455	0	0	0	0	0	0.75	0	0	0	0	0	0	0	0	0	0	1	0	0	FALSE	FALSE	FALSE	FALSE	FALSE	FALSE	FALSE	TRUE	FALSE	FALSE	TRUE	FALSE	FALSE	FALSE	FALSE	TRUE	FALSE
A54_L1_304304_idba_bin.84	0	0	0.875	0.153846	0.25	0.777778	0.6	0	0	0.571429	0.285714	0.8	0.636364	0	0	0.181818	0	0	0.5	0	0	0	0	0	0	0	0	0	0	0	0	0.888889	FALSE	FALSE	FALSE	FALSE	TRUE	FALSE	FALSE	TRUE	FALSE	TRUE	TRUE	FALSE	FALSE	FALSE	FALSE	FALSE	FALSE
A54_L1_304304_idba_bin.94	0	0	0.25	0.153846	0.25	0.333333	0	0	0	0.142857	0.285714	0.2	0.454545	0	0	0.181818	0	0	0	0	0	0	0	0	0	0	0	0	0	0.875	0	0	FALSE	FALSE	TRUE	TRUE	TRUE	FALSE	TRUE	TRUE	FALSE	TRUE	TRUE	FALSE	TRUE	TRUE	TRUE	FALSE	FALSE
A55_L2_305305_idba_bin.116	0	0	0.5	0.0769231	0.25	0.777778	0.4	0	0	0.428571	0.285714	0.5	0.545455	0	0	0.181818	0	0	0	0	0	0	0	0	0	0	0	0	0	0.625	0	0.666667	FALSE	FALSE	FALSE	TRUE	TRUE	FALSE	FALSE	TRUE	FALSE	TRUE	TRUE	TRUE	TRUE	FALSE	FALSE	TRUE	TRUE
A55_L2_305305_idba_bin.119	0	0	0.375	0.153846	0.25	0.888889	0	0.0714286	0.125	0.857143	0.428571	0.5	0.727273	0	0	0.769231	0	0	0.75	0	0	0.666667	0.666667	0	0	0	0	0	0	1	0	0.666667	FALSE	FALSE	FALSE	FALSE	TRUE	FALSE	FALSE	TRUE	FALSE	TRUE	FALSE	FALSE	FALSE	TRUE	FALSE	TRUE	FALSE
A55_L2_305305_idba_bin.127	0	0	0.375	0.0769231	0.25	0.555556	0.4	0	0	0.428571	0.285714	0.4	0.545455	0	0	0.181818	0	0	0	0	0	0	0	0	0	0	0	0	0	0	0	0.666667	FALSE	FALSE	TRUE	TRUE	TRUE	FALSE	TRUE	TRUE	FALSE	TRUE	TRUE	FALSE	TRUE	TRUE	TRUE	FALSE	FALSE
A55_L2_305305_idba_bin.13	0	0	0.5	0.153846	0.25	1	0.4	0.0714286	0	0.571429	0.428571	0.4	0.727273	0	0	0	0.25	0	0	0	0	0	0	0	0	0	0	0	0	1	0	0	FALSE	FALSE	FALSE	TRUE	TRUE	FALSE	FALSE	TRUE	FALSE	FALSE	FALSE	FALSE	FALSE	FALSE	FALSE	FALSE	FALSE
A55_L2_305305_idba_bin.136	0	0	0.625	0.153846	0.25	0.888889	0.2	0	0.125	0.714286	0.428571	0.6	0.727273	0	0	0.0909091	0	0	0	0	0	0.666667	0.666667	0	0	0	0	0	0	1	0	0	FALSE	FALSE	FALSE	FALSE	TRUE	FALSE	FALSE	TRUE	FALSE	FALSE	FALSE	FALSE	FALSE	TRUE	FALSE	TRUE	FALSE
A55_L2_305305_idba_bin.138	0	0	0.5	0	0	0.666667	0.4	0	0	0.571429	0.428571	0.5	0.545455	0	0	0	0	0	0	0	0	0	0	0	0	0	0	0	0	0.875	0	0	FALSE	FALSE	TRUE	FALSE	TRUE	FALSE	TRUE	TRUE	FALSE	FALSE	TRUE	FALSE	FALSE	FALSE	FALSE	FALSE	FALSE
A55_L2_305305_idba_bin.144	0	0	0.375	0.0769231	0	0.888889	0	0	0	0.285714	0.142857	0.4	0.454545	0	0	0.272727	0	0	0	0	0	0	0	0	0	0	0	0	0	0.875	0	0	FALSE	FALSE	FALSE	FALSE	FALSE	FALSE	FALSE	TRUE	FALSE	FALSE	FALSE	FALSE	FALSE	TRUE	FALSE	FALSE	FALSE
A55_L2_305305_idba_bin.20	0	0	0.5	0.230769	0.25	0.777778	0.2	0.0714286	0	0.571429	0.285714	0.6	0.727273	0	0	0	0	0	0.75	0	0	0	0	0	0	0	0	0	0	0	0	0.666667	FALSE	FALSE	FALSE	TRUE	FALSE	FALSE	FALSE	TRUE	FALSE	FALSE	TRUE	FALSE	TRUE	FALSE	TRUE	TRUE	FALSE
A55_L2_305305_idba_bin.25	0	0	0.5	0.230769	0.25	0.555556	0.2	0	0	0.285714	0.428571	0.4	0.545455	0	0	0.769231	0	0	0.75	0	0	0.666667	0.666667	0	0	0	0	0	0	1	0	0.333333	FALSE	TRUE	FALSE	FALSE	TRUE	FALSE	TRUE	TRUE	FALSE	FALSE	TRUE	FALSE	TRUE	FALSE	TRUE	TRUE	TRUE
A55_L2_305305_idba_bin.27	0	0	0.125	0.0769231	0	1	0	0	0	0.428571	0.285714	0.3	0.545455	0	0	0.166667	0	0	0	0	0	0	0	0	0	0	0	0	0	0.75	0	0	FALSE	FALSE	FALSE	FALSE	FALSE	FALSE	FALSE	FALSE	FALSE	FALSE	FALSE	FALSE	FALSE	TRUE	FALSE	FALSE	FALSE
A55_L2_305305_idba_bin.30	0	0	0.625	0.0769231	0.25	0.777778	0.4	0	0	0.571429	0.285714	0.6	0.636364	0	0	0	0	0	0	0	0	0	0	0	0	0	0	0	0	0.875	0	0	FALSE	FALSE	FALSE	FALSE	TRUE	FALSE	TRUE	TRUE	FALSE	TRUE	TRUE	FALSE	FALSE	TRUE	FALSE	FALSE	FALSE
A55_L2_305305_idba_bin.35	0	0	0.375	0.0769231	0.25	0.888889	0.2	0	0.125	0.714286	0.285714	0.4	0.727273	0	0	0	0	0	0	0	0	0	0	0	0	0	0	0	0	0.875	0	0.444444	FALSE	FALSE	FALSE	FALSE	TRUE	FALSE	FALSE	TRUE	FALSE	FALSE	FALSE	FALSE	FALSE	FALSE	FALSE	FALSE	FALSE
A55_L2_305305_idba_bin.40	0	0	0.375	0.230769	0	0.222222	0.2	0	0.25	0.428571	0.285714	0.4	0.272727	0	0	0.0769231	0	0	0	0	0	0	0	0	0	0	0	0	0	0	0	0.222222	FALSE	FALSE	FALSE	FALSE	FALSE	FALSE	FALSE	FALSE	FALSE	FALSE	FALSE	FALSE	FALSE	TRUE	FALSE	FALSE	FALSE
A55_L2_305305_idba_bin.45	0	0	0.5	0.230769	0	1	0.2	0	0	0.571429	0.428571	0.6	0.727273	0	0	0	0	0	0.75	0	0	0.666667	0.666667	0	0	0	0	0	0	1	0	0.666667	FALSE	FALSE	TRUE	TRUE	TRUE	FALSE	TRUE	TRUE	FALSE	TRUE	TRUE	FALSE	TRUE	TRUE	TRUE	TRUE	TRUE
A55_L2_305305_idba_bin.51	0	0	0.625	0.0769231	0.25	0.666667	0.4	0	0	0.571429	0.285714	0.6	0.636364	0	0	0	0	0	0	0	0	0	0	0	0	0	0	0	0	0	0	0.888889	FALSE	FALSE	TRUE	FALSE	TRUE	FALSE	TRUE	TRUE	FALSE	TRUE	TRUE	FALSE	FALSE	TRUE	TRUE	FALSE	FALSE
A55_L2_305305_idba_bin.58	0	0	0.5	0.0769231	0	0.666667	0.2	0	0	0.285714	0.428571	0.4	0.636364	0	0	0.272727	0	0	0	0	0	0	0	0	0	0	0	0	0	0.5	0	0.777778	FALSE	FALSE	FALSE	FALSE	FALSE	FALSE	FALSE	FALSE	FALSE	FALSE	FALSE	FALSE	FALSE	FALSE	FALSE	FALSE	FALSE
A55_L2_305305_idba_bin.67	0	0	0.125	0	0.25	0.444444	0.2	0	0	0.428571	0.428571	0.2	0.545455	0	0	0.181818	0	0	0	0	0	0	0	0	0	0	0	0	0	0	0	0.888889	FALSE	FALSE	FALSE	TRUE	TRUE	FALSE	TRUE	TRUE	FALSE	TRUE	TRUE	FALSE	TRUE	FALSE	TRUE	FALSE	FALSE
A55_L2_305305_idba_bin.70	0	0	0.5	0.230769	0.25	0.555556	0.2	0	0	0.285714	0.428571	0.4	0.636364	0	0	0.769231	0	0	0.75	0	0	0	0	0	0	0	0	0	0	1	0	0.222222	FALSE	TRUE	TRUE	TRUE	TRUE	TRUE	TRUE	TRUE	FALSE	TRUE	TRUE	FALSE	TRUE	FALSE	TRUE	TRUE	TRUE
A55_L2_305305_idba_bin.79	0	0	1	0.307692	0.25	1	0.6	0	0	0.428571	0.142857	0.7	0.636364	0	0	0	1	0	0	0	0	0.666667	0.666667	0	0	0	0	0	0	0.875	0	0	FALSE	FALSE	TRUE	TRUE	TRUE	TRUE	TRUE	TRUE	FALSE	FALSE	TRUE	FALSE	TRUE	TRUE	TRUE	FALSE	FALSE
A55_L2_305305_idba_bin.94	0	0	0.625	0.0769231	0.5	0.777778	0.6	0	0	0.428571	0.142857	0.3	0.454545	0	0	0	1	0	0	0	0	0.666667	0.666667	0	0	0	0	0	0	1	0	0	FALSE	FALSE	TRUE	FALSE	TRUE	FALSE	TRUE	TRUE	FALSE	FALSE	FALSE	FALSE	TRUE	TRUE	TRUE	FALSE	FALSE
A55_L2_305305_idba_bin.99	0	0	0.625	0.0769231	0.25	0.666667	0.4	0	0	0.571429	0.285714	0.6	0.545455	0	0	0	0	0	0	0	0	0	0	0	0	0	0	0	0	0.875	0	0.888889	FALSE	FALSE	FALSE	TRUE	TRUE	FALSE	FALSE	FALSE	FALSE	FALSE	FALSE	FALSE	FALSE	FALSE	FALSE	FALSE	FALSE
A56_L2_H539_idba_bin.108	0	0	0.375	0.0769231	0	0.555556	0.2	0.0714286	0	0.285714	0.428571	0.5	0.545455	0	0	0.181818	0	0	0	0	0	0	0	0	0	0	0	0	0	0.75	0	0.666667	FALSE	FALSE	FALSE	FALSE	TRUE	FALSE	FALSE	FALSE	FALSE	FALSE	FALSE	FALSE	FALSE	TRUE	FALSE	FALSE	FALSE
A56_L2_H539_idba_bin.112	0	0	0.625	0.153846	0	1	0.4	0	0.125	0.714286	0.428571	0.6	0.727273	0	0	0.181818	0	0	0.25	0	0	0	0	0	0	0	0	0	0	0.75	0	0.888889	FALSE	FALSE	FALSE	TRUE	TRUE	FALSE	FALSE	TRUE	FALSE	FALSE	FALSE	FALSE	FALSE	TRUE	FALSE	FALSE	FALSE
A56_L2_H539_idba_bin.113	0	0	0.625	0.0769231	0.75	1	0.4	0	0	0.857143	0.428571	0.5	0.727273	0	0	0	0.25	0	0	0	0	0.666667	0.666667	0	0	0	0	0	0	1	0	0.888889	FALSE	FALSE	FALSE	FALSE	TRUE	FALSE	FALSE	FALSE	FALSE	FALSE	FALSE	FALSE	FALSE	FALSE	FALSE	FALSE	FALSE
A56_L2_H539_idba_bin.124	0	0	0.25	0.153846	0	0.444444	0.2	0.0714286	0	0.571429	0	0.2	0.454545	0	0	0	0	0	0.75	0	0	0	0	0	0	0	0	0	0	1	0	0	FALSE	FALSE	TRUE	FALSE	TRUE	TRUE	TRUE	TRUE	FALSE	TRUE	FALSE	FALSE	TRUE	TRUE	FALSE	TRUE	FALSE
A56_L2_H539_idba_bin.126	0	0	0.5	0.0769231	0.25	0.666667	0.4	0	0	0.571429	0.428571	0.5	0.636364	0	0	0	0	0	0	0	0	0	0	0	0	0	0	0	0	0	0	0.888889	FALSE	FALSE	TRUE	FALSE	TRUE	FALSE	TRUE	FALSE	FALSE	TRUE	TRUE	FALSE	TRUE	TRUE	TRUE	FALSE	FALSE
A56_L2_H539_idba_bin.128	0	0	0.5	0.0769231	0	0.666667	0.4	0.0714286	0	0.428571	0.285714	0.4	0.636364	0	0	0.272727	0	0	0	0	0	0	0	0	0	0	0	0	0	0.75	0	0.555556	FALSE	FALSE	FALSE	FALSE	FALSE	FALSE	FALSE	FALSE	FALSE	FALSE	FALSE	FALSE	FALSE	FALSE	FALSE	FALSE	FALSE
A56_L2_H539_idba_bin.14	0	0	0.625	0.0769231	0.25	0.888889	0.4	0	0.125	0.571429	0.428571	0.5	0.636364	0	0	0.0909091	0	0	0.25	0	0	0	0	0	0	0	0	0	0	0	0	0.777778	FALSE	FALSE	FALSE	FALSE	TRUE	FALSE	FALSE	TRUE	FALSE	TRUE	FALSE	FALSE	FALSE	TRUE	TRUE	FALSE	FALSE
A56_L2_H539_idba_bin.15	0	0	0.125	0	0.25	1	0	0	0	0.714286	0.285714	0.3	0.636364	0	0	0	0	0	0	0	0	0	0	0	0	0	0	0	0	0.75	0	0.777778	FALSE	FALSE	FALSE	FALSE	FALSE	FALSE	FALSE	TRUE	FALSE	FALSE	FALSE	FALSE	FALSE	FALSE	FALSE	FALSE	FALSE
A56_L2_H539_idba_bin.25	0	0	0.5	0.0769231	0	0.666667	0.2	0	0	0.285714	0.428571	0.4	0.636364	0	0	0.272727	0	0	0	0	0	0	0	0	0	0	0	0	0	0.5	0	0.777778	FALSE	FALSE	FALSE	FALSE	FALSE	FALSE	FALSE	FALSE	FALSE	FALSE	FALSE	FALSE	FALSE	FALSE	FALSE	FALSE	FALSE
A56_L2_H539_idba_bin.29	0	0	0.5	0.0769231	0.25	0.777778	0.4	0	0	0.571429	0.428571	0.5	0.636364	0	0	0.181818	0	0	0	0	0	0	0	0	0	0	0	0	0	0	0	0.888889	FALSE	FALSE	FALSE	TRUE	TRUE	FALSE	FALSE	TRUE	FALSE	TRUE	TRUE	FALSE	FALSE	FALSE	TRUE	FALSE	FALSE
A56_L2_H539_idba_bin.36	0	0	0.5	0.230769	0.25	0.777778	0.2	0	0	0.428571	0.428571	0.4	0.727273	0	0	0.769231	0	0	0.75	0	0	0	0	0	0	0	0	0	0	0.875	0	0.222222	FALSE	TRUE	TRUE	TRUE	TRUE	FALSE	TRUE	TRUE	FALSE	TRUE	TRUE	FALSE	TRUE	FALSE	TRUE	TRUE	TRUE
A56_L2_H539_idba_bin.39	0	0	0.5	0.153846	0.25	0.777778	0	0	0	0.571429	0.285714	0.5	0.727273	0	0	0.0909091	0.25	0	0	0	0	0	0	0	0	0	0	0	0	0.5	0	0.888889	FALSE	FALSE	FALSE	FALSE	TRUE	FALSE	FALSE	TRUE	FALSE	FALSE	FALSE	FALSE	FALSE	TRUE	FALSE	FALSE	FALSE
A56_L2_H539_idba_bin.49	0	0	0.375	0.230769	0	0.777778	0	0.214286	0	0.714286	0.428571	0.4	0.727273	0	0	0.0909091	0	0	0	0	0	0	0	0	0	0	0	0	0	0.875	0	0	FALSE	FALSE	FALSE	FALSE	FALSE	FALSE	FALSE	TRUE	FALSE	FALSE	FALSE	FALSE	FALSE	TRUE	FALSE	FALSE	FALSE
A56_L2_H539_idba_bin.66	0	0	0.25	0.153846	0.75	0.777778	0	0.0714286	0	1	0.285714	0.3	0.454545	0	0	0	0.25	0	0	0	0	0.666667	0.666667	0	0	0	0	0	0	0.875	0	0	FALSE	FALSE	TRUE	FALSE	TRUE	FALSE	FALSE	TRUE	FALSE	FALSE	TRUE	FALSE	FALSE	FALSE	FALSE	FALSE	FALSE
A56_L2_H539_idba_bin.72	0	0	0.125	0.153846	0.25	0.777778	0	0.0714286	0	0.142857	0.142857	0.2	0.545455	0	0	0.272727	0	0	0	0	0	0	0	0	0	0	0	0	0	1	0	0.666667	FALSE	FALSE	FALSE	FALSE	FALSE	FALSE	FALSE	TRUE	FALSE	FALSE	FALSE	FALSE	FALSE	FALSE	FALSE	FALSE	FALSE
A56_L2_H539_idba_bin.80	0	0.5	0.375	0.307692	0	0.555556	0.2	0.0714286	0.375	0.285714	0.428571	0.4	0.272727	0	0	0.153846	0	0	0	0	0	0	0	0	0	0	0	0	0	0	0	0.222222	FALSE	FALSE	FALSE	FALSE	FALSE	FALSE	FALSE	FALSE	FALSE	FALSE	FALSE	FALSE	FALSE	TRUE	FALSE	FALSE	FALSE
A56_L2_H539_idba_bin.87	0	0	0.5	0	0.25	0.666667	0.2	0	0	0.571429	0.428571	0.5	0.636364	0	0	0	0	0	0	0	0	0	0	0	0	0	0	0	0	0.75	0	0.888889	FALSE	FALSE	FALSE	FALSE	TRUE	FALSE	FALSE	FALSE	FALSE	TRUE	TRUE	FALSE	FALSE	FALSE	TRUE	FALSE	FALSE
A56_L2_H539_idba_bin.90	0	0	0.625	0.0769231	0	0.777778	0.2	0	0	0.571429	0.285714	0.6	0.545455	0	0	0	0	0	0	0	0	0	0	0	0	0	0	0	0	0.875	0	0.888889	FALSE	FALSE	TRUE	FALSE	TRUE	FALSE	TRUE	TRUE	FALSE	FALSE	TRUE	FALSE	FALSE	TRUE	FALSE	FALSE	FALSE
A57_L4_306306_idba_bin.10	0	0	0.5	0.230769	0	1	0.2	0.0714286	0	0.571429	0.285714	0.6	0.636364	0	0	0.769231	0	0	0.75	0	0	0.666667	0.666667	0	0	0	0	0	0	1	0	0	FALSE	FALSE	FALSE	FALSE	TRUE	FALSE	FALSE	TRUE	FALSE	TRUE	TRUE	FALSE	FALSE	FALSE	FALSE	TRUE	FALSE
A57_L4_306306_idba_bin.103	0	0	0.5	0.230769	0.25	0.888889	0.2	0	0	0.571429	0.428571	0.5	0.545455	0	0	0.0909091	0	0	0.75	0	0	0.666667	0.666667	0	0	0	0	0	0	1	0	0.666667	FALSE	FALSE	TRUE	TRUE	TRUE	FALSE	TRUE	TRUE	FALSE	TRUE	TRUE	FALSE	TRUE	TRUE	TRUE	TRUE	FALSE
A57_L4_306306_idba_bin.110	0	0	0.5	0	0.25	0.666667	0.2	0	0	0.571429	0.142857	0.4	0.636364	0	0	0	0	0	0	0	0	0	0	0	0	0	0	0	0	0.875	0	0.777778	FALSE	FALSE	TRUE	FALSE	TRUE	FALSE	TRUE	TRUE	FALSE	TRUE	TRUE	FALSE	FALSE	FALSE	TRUE	FALSE	FALSE
A57_L4_306306_idba_bin.13	0	0	0.5	0.230769	0	0.888889	0.2	0.0714286	0	0.571429	0.285714	0.6	0.636364	0	0	0	0	0	0.75	0	0	0	0	0	0	0	0	0	0	1	0	0	FALSE	FALSE	FALSE	FALSE	FALSE	FALSE	FALSE	TRUE	FALSE	FALSE	TRUE	FALSE	FALSE	FALSE	FALSE	TRUE	FALSE
A57_L4_306306_idba_bin.133	0	0	0.5	0.0769231	0.25	0.888889	0.4	0	0	0.428571	0.285714	0.5	0.545455	0	0	0.0909091	0	0	0	0	0	0	0	0	0	0	0	0	0	0	0	0.888889	FALSE	FALSE	TRUE	TRUE	TRUE	FALSE	TRUE	FALSE	FALSE	TRUE	TRUE	FALSE	TRUE	FALSE	TRUE	FALSE	TRUE
A57_L4_306306_idba_bin.3	0	0	0.875	0.230769	0.25	0.888889	0.6	0.0714286	0	0.571429	0.428571	0.8	0.727273	0	0	0.769231	0	0	0.75	0	0	0.666667	0.666667	0	0	0	0	0	0	1	0	0	FALSE	FALSE	TRUE	TRUE	TRUE	TRUE	TRUE	TRUE	FALSE	TRUE	TRUE	FALSE	TRUE	TRUE	TRUE	TRUE	TRUE
A57_L4_306306_idba_bin.31	0	0	0.5	0.0769231	0.25	0.888889	0.4	0	0	0.571429	0.285714	0.5	0.636364	0	0	0.181818	0	0	0	0	0	0	0	0	0	0	0	0	0	0.875	0	0	FALSE	FALSE	FALSE	FALSE	TRUE	FALSE	FALSE	TRUE	FALSE	TRUE	TRUE	FALSE	FALSE	FALSE	FALSE	FALSE	FALSE
A57_L4_306306_idba_bin.33	0	0	0.375	0.230769	0.25	0.666667	0.2	0.214286	0	0.428571	0.428571	0.5	0.454545	0	0	0.181818	0	0	0.25	0	0	0	0	0	0	0	0	0	0	0	0	1	FALSE	FALSE	FALSE	FALSE	FALSE	FALSE	FALSE	FALSE	FALSE	FALSE	FALSE	FALSE	FALSE	TRUE	FALSE	TRUE	FALSE
A57_L4_306306_idba_bin.34	0	0	0.75	0.307692	0	1	0.4	0	0	0.571429	0	0.6	0.636364	0	0	0	1	0	0	0	0	0.666667	0.666667	0	0	0	0	0	0	1	0	0	FALSE	FALSE	TRUE	TRUE	TRUE	FALSE	TRUE	TRUE	FALSE	FALSE	FALSE	FALSE	TRUE	TRUE	TRUE	FALSE	FALSE
A57_L4_306306_idba_bin.54	0	0	0.875	0.230769	0.25	0.888889	0.6	0	0	0.571429	0.285714	0.8	0.727273	0	0	0.692308	0	0	0.75	0	0	0.666667	0.666667	0	0	0	0	0	0	1	0	0	FALSE	FALSE	TRUE	TRUE	TRUE	TRUE	FALSE	TRUE	FALSE	TRUE	TRUE	FALSE	TRUE	TRUE	TRUE	TRUE	FALSE
A57_L4_306306_idba_bin.58	0	0	0.875	0.307692	0.25	0.666667	0.6	0	0	0.428571	0.285714	0.8	0.636364	0	0	0.928571	0	0	0.75	0	0	0.666667	0.666667	0	0	0	0	0	0	0.5	0	0	FALSE	FALSE	FALSE	FALSE	TRUE	FALSE	FALSE	FALSE	FALSE	TRUE	TRUE	FALSE	FALSE	FALSE	FALSE	FALSE	FALSE
A57_L4_306306_idba_bin.6	0	0	0.5	0.0769231	0.5	0.666667	0.4	0.0714286	0	0.714286	0.428571	0.3	0.545455	0	0	0.0909091	0	0	0	0	0	0	0	0	0	0	0	0	0	0	0	0.888889	FALSE	FALSE	TRUE	FALSE	TRUE	FALSE	FALSE	TRUE	FALSE	TRUE	TRUE	FALSE	FALSE	TRUE	TRUE	FALSE	FALSE
A57_L4_306306_idba_bin.73	0	0	0.625	0.153846	0.5	1	0.4	0	0	0.857143	0.428571	0.6	0.727273	0	0	0.272727	0	0	0.5	0	0	0	0	0	0	0	0	0	0	0.875	0	0.888889	FALSE	FALSE	TRUE	TRUE	TRUE	FALSE	TRUE	FALSE	FALSE	FALSE	TRUE	FALSE	FALSE	TRUE	TRUE	FALSE	FALSE
A57_L4_306306_idba_bin.8	0	0	0.875	0.307692	0	0.666667	0.6	0	0	0.714286	0.142857	0.8	0.727273	0	0	0.857143	0.75	0	0	0.3	1	0.666667	0.666667	1	0	0	0	0	0	0.875	0	0	FALSE	FALSE	FALSE	FALSE	FALSE	FALSE	FALSE	TRUE	FALSE	FALSE	FALSE	FALSE	FALSE	TRUE	FALSE	FALSE	FALSE
A57_L4_306306_idba_bin.85	0	0	0.5	0.230769	0	0.444444	0.2	0	0	0.142857	0.142857	0.3	0.272727	0	0	0	0	0	0.25	0	0	0	0	0	0	0	0	0	0	0.625	0	0.222222	FALSE	FALSE	FALSE	FALSE	FALSE	FALSE	FALSE	TRUE	FALSE	FALSE	FALSE	FALSE	FALSE	FALSE	FALSE	TRUE	FALSE
A57_L4_306306_idba_bin.96	0	0	0.5	0.0769231	0.25	0.888889	0.4	0	0	0.571429	0.285714	0.5	0.636364	0	0	0.181818	0	0	0	0	0	0	0	0	0	0	0	0	0	0	0	0.888889	FALSE	FALSE	FALSE	FALSE	TRUE	FALSE	FALSE	FALSE	FALSE	TRUE	FALSE	FALSE	TRUE	FALSE	TRUE	FALSE	TRUE
A58_L2_H540_idba_bin.101	0	0	0.75	0.153846	0.25	0.888889	0.2	0	0.25	0.857143	0.428571	0.7	0.727273	0	0	0.0909091	0	0	0	0	0	0.666667	0.666667	0	0	0	0	0	0	1	0	0	FALSE	FALSE	FALSE	FALSE	FALSE	FALSE	FALSE	TRUE	FALSE	FALSE	FALSE	FALSE	FALSE	TRUE	FALSE	TRUE	FALSE
A58_L2_H540_idba_bin.102	0	0	0.5	0.230769	0.25	0.888889	0.2	0.0714286	0	0.571429	0.428571	0.6	0.727273	0	0	0	0	0	0.75	0	0	0.666667	0.666667	0	0	0	0	0	0	1	0	0	FALSE	FALSE	FALSE	TRUE	TRUE	FALSE	TRUE	TRUE	FALSE	TRUE	TRUE	FALSE	TRUE	TRUE	FALSE	TRUE	TRUE
A58_L2_H540_idba_bin.103	0	0	0.5	0.230769	0.25	0.666667	0.2	0	0	0.428571	0.285714	0.4	0.636364	0	0	0.769231	0	0	0.75	0	0	0.666667	0.666667	0	0	0	0	0	0	0.875	0	0.222222	FALSE	TRUE	FALSE	TRUE	TRUE	FALSE	FALSE	TRUE	FALSE	TRUE	TRUE	FALSE	TRUE	FALSE	TRUE	TRUE	TRUE
A58_L2_H540_idba_bin.108	0	0	0	0	0	0.666667	0	0	0	0.285714	0	0.1	0.454545	0	0	0	0	0	0	0	0	0	0	0	0	0	0	0	0	0	0	0	FALSE	FALSE	FALSE	FALSE	FALSE	FALSE	FALSE	FALSE	FALSE	FALSE	FALSE	FALSE	FALSE	FALSE	FALSE	FALSE	FALSE
A58_L2_H540_idba_bin.11	0	0	0	0	0	0.555556	0	0	0	0.571429	0	0.2	0.454545	0	0	0	0	0	0	0	0	0	0	0	0	0	0	0	0	0	0	0	FALSE	FALSE	FALSE	FALSE	FALSE	FALSE	FALSE	FALSE	FALSE	FALSE	FALSE	FALSE	FALSE	FALSE	FALSE	FALSE	FALSE
A58_L2_H540_idba_bin.124	0	0	0.625	0.153846	0.25	1	0.6	0	0	0.571429	0.142857	0.5	0.636364	0	0	0	1	0	0	0	0	0	0	0	0	0	0	0	0	1	0	0	FALSE	FALSE	TRUE	TRUE	TRUE	FALSE	TRUE	TRUE	FALSE	FALSE	TRUE	FALSE	TRUE	TRUE	TRUE	FALSE	FALSE
A58_L2_H540_idba_bin.140	0	0	0	0	0	1	0	0	0	0.571429	0.142857	0.1	0.636364	0	0	0.166667	0	0	0	0	0	0	0	0	0	0	0	0	0	0.5	0	0	FALSE	FALSE	FALSE	FALSE	FALSE	FALSE	FALSE	TRUE	FALSE	FALSE	FALSE	FALSE	FALSE	TRUE	FALSE	FALSE	FALSE
A58_L2_H540_idba_bin.59	0	0	0.5	0.230769	0	1	0.2	0.0714286	0	0.714286	0.142857	0.6	0.636364	0	0	0.769231	0	0	0.75	0	0	0.666667	0.666667	0	0	0	0	0	0	1	0	0	FALSE	FALSE	TRUE	FALSE	TRUE	FALSE	TRUE	TRUE	FALSE	TRUE	TRUE	FALSE	TRUE	FALSE	FALSE	TRUE	FALSE
A58_L2_H540_idba_bin.60	0	0	0.625	0.153846	0.25	1	0.4	0	0	0.571429	0.285714	0.6	0.727273	0	0	0.692308	0	0	0.75	0	0	0.666667	0.666667	0	0	0	0	0	0	1	0	0	FALSE	FALSE	TRUE	TRUE	TRUE	TRUE	FALSE	TRUE	FALSE	TRUE	TRUE	FALSE	TRUE	TRUE	TRUE	TRUE	TRUE
A58_L2_H540_idba_bin.71	0	0.5	0.375	0.307692	0	0.222222	0.2	0.0714286	0.25	0.285714	0.428571	0.4	0.0909091	0	0	0.0769231	0	0	0	0	0	0	0	0	0	0	0	0	0	0	0	0.666667	FALSE	FALSE	FALSE	FALSE	FALSE	FALSE	FALSE	FALSE	FALSE	FALSE	FALSE	FALSE	FALSE	TRUE	FALSE	FALSE	FALSE
A58_L2_H540_idba_bin.75	0	0	0.5	0.230769	0.25	1	0.2	0	0	0.285714	0.428571	0.5	0.454545	0	0	0	0	0	0.75	0	0	0.666667	0.666667	0	0	0	0	0	0	1	0	0	FALSE	FALSE	TRUE	TRUE	TRUE	FALSE	TRUE	TRUE	FALSE	TRUE	TRUE	FALSE	FALSE	TRUE	FALSE	TRUE	FALSE
A58_L2_H540_idba_bin.8	0	0	0.875	0.307692	0.5	0.888889	0.6	0	0	1	0.428571	0.6	0.636364	0	0	0	0	0	0.5	0	0	0	0	0	0	0	0	0	0	1	0	0	FALSE	FALSE	TRUE	FALSE	TRUE	FALSE	TRUE	FALSE	FALSE	FALSE	TRUE	FALSE	FALSE	FALSE	TRUE	FALSE	FALSE
A58_L2_H540_idba_bin.82	0	0	0	0	0	0.555556	0	0	0	0.428571	0.142857	0.2	0.454545	0	0	0	0	0	0	0	0	0	0	0	0	0	0	0	0	0	0	0	FALSE	FALSE	FALSE	FALSE	FALSE	FALSE	FALSE	FALSE	FALSE	FALSE	FALSE	FALSE	FALSE	FALSE	FALSE	FALSE	FALSE
A58_L2_H540_idba_bin.91	0	0	0.875	0.230769	0	0.888889	0.6	0.0714286	0.125	0.714286	0.428571	0.8	0.636364	0	0	0	0	0	0.75	0	0	0	0	0	0	0	0	0	0	0	0	0.666667	FALSE	FALSE	FALSE	TRUE	TRUE	FALSE	FALSE	TRUE	FALSE	TRUE	TRUE	TRUE	FALSE	FALSE	TRUE	TRUE	TRUE
A58_L2_H540_idba_bin.94	0	0	0.5	0.230769	0	0.888889	0.2	0.0714286	0	0.428571	0.285714	0.6	0.636364	0	0	0.769231	0	0	0.75	0	0	0.666667	0.666667	0	0	0	0	0	0	1	0	0	FALSE	FALSE	FALSE	FALSE	FALSE	FALSE	FALSE	TRUE	FALSE	FALSE	FALSE	FALSE	FALSE	FALSE	FALSE	TRUE	FALSE
A58_L2_H540_idba_bin.97	0	0	0.375	0.153846	0	0.888889	0	0.0714286	0	0.571429	0.142857	0.5	0.727273	0	0	0.769231	0	0	0.75	0	0	0	0	0	0	0	0	0	0	1	0	0	FALSE	FALSE	TRUE	TRUE	TRUE	TRUE	TRUE	TRUE	FALSE	TRUE	TRUE	FALSE	TRUE	TRUE	TRUE	TRUE	FALSE
A5_L3_375375_idba_bin.103	0	0	1	0.538462	1	1	1	0.0714286	0	1	0.285714	0.8	0.818182	0	0	1	1	0	1	0	0	1	1	0	0	0.0666667	0	1	0	1	0	0	FALSE	FALSE	TRUE	FALSE	TRUE	FALSE	FALSE	TRUE	FALSE	FALSE	TRUE	FALSE	TRUE	TRUE	FALSE	FALSE	FALSE
A5_L3_375375_idba_bin.106	0	0	0.375	0.307692	0	0.555556	0.2	0	0	0.428571	0.285714	0.5	0.545455	0	0	0	0.5	0	0	0	0	0.666667	0.666667	0	0	0	0	0	0	0.75	0	0	FALSE	FALSE	TRUE	FALSE	FALSE	FALSE	FALSE	TRUE	FALSE	FALSE	TRUE	FALSE	FALSE	TRUE	FALSE	FALSE	FALSE
A5_L3_375375_idba_bin.118	0	0.5	0.25	0	0.25	0.888889	0	0	0	0.571429	0.428571	0.3	0.636364	0	0	0.272727	0	0	0	0	0	0	0	0	0	0	0	0	0	1	0	0	FALSE	FALSE	FALSE	FALSE	FALSE	FALSE	FALSE	TRUE	FALSE	FALSE	FALSE	FALSE	FALSE	TRUE	FALSE	FALSE	FALSE
A5_L3_375375_idba_bin.131	0	0	0.875	0.307692	0.25	0.666667	0.6	0	0	0.571429	0.285714	0.8	0.636364	0	0	0.928571	0	0	0.75	0	0	0.666667	0.666667	0	0	0	0	0	0	0.5	0	0	FALSE	FALSE	FALSE	FALSE	TRUE	FALSE	FALSE	FALSE	FALSE	TRUE	TRUE	FALSE	FALSE	FALSE	FALSE	FALSE	FALSE
A5_L3_375375_idba_bin.133	0	0	0.875	0.307692	0.25	1	0.2	0	0.25	0.714286	0.428571	0.8	0.727273	0	0	0.0909091	0	0	0.25	0	0	0.666667	0.666667	0	0	0	0	0	0	1	0	0	FALSE	FALSE	FALSE	FALSE	FALSE	FALSE	FALSE	TRUE	FALSE	FALSE	FALSE	FALSE	FALSE	TRUE	FALSE	FALSE	FALSE
A5_L3_375375_idba_bin.142	0	0	0.875	0.230769	0.25	1	0.6	0	0	0.571429	0.285714	0.8	0.727273	0	0	0.692308	0	0	0.75	0	0	0.666667	0.666667	0	0	0	0	0	0	0.875	0	0	FALSE	FALSE	TRUE	TRUE	TRUE	TRUE	FALSE	TRUE	FALSE	TRUE	TRUE	FALSE	TRUE	TRUE	TRUE	TRUE	FALSE
A5_L3_375375_idba_bin.147	0	0	0.375	0.0769231	0	0.888889	0.4	0	0	0.571429	0.428571	0.4	0.636364	0	0	0.181818	0	0	0	0	0	0	0	0	0	0	0	0	0	0.75	0	0	FALSE	FALSE	FALSE	TRUE	TRUE	FALSE	FALSE	TRUE	FALSE	TRUE	FALSE	FALSE	FALSE	FALSE	FALSE	FALSE	FALSE
A5_L3_375375_idba_bin.148	0	0	0.375	0.153846	0	0.555556	0	0.0714286	0	0.428571	0.142857	0.3	0.545455	0	0	0.846154	0	0	0.25	0	0	0.666667	0.666667	0	0	0	0	0	0	0.875	0	0	FALSE	FALSE	TRUE	FALSE	TRUE	FALSE	TRUE	TRUE	FALSE	TRUE	FALSE	FALSE	FALSE	FALSE	FALSE	TRUE	FALSE
A5_L3_375375_idba_bin.15	0	0	0.625	0.153846	0	1	0.4	0	0.125	0.571429	0.428571	0.6	0.636364	0	0	0.181818	0	0	0.25	0	0	0	0	0	0	0	0	0	0	0.875	0	0.555556	FALSE	FALSE	FALSE	FALSE	TRUE	FALSE	FALSE	TRUE	FALSE	FALSE	FALSE	FALSE	FALSE	TRUE	FALSE	FALSE	FALSE
A5_L3_375375_idba_bin.156	0	0	0.375	0.0769231	0	0.888889	0.4	0	0.125	0.571429	0.428571	0.3	0.636364	0	0	0	0	0	0	0	0	0	0	0	0	0	0	0	0	1	0	0	FALSE	FALSE	TRUE	FALSE	TRUE	FALSE	TRUE	TRUE	FALSE	FALSE	TRUE	FALSE	FALSE	TRUE	TRUE	FALSE	FALSE
A5_L3_375375_idba_bin.164	0	0	0.5	0.0769231	0.25	1	0.4	0	0	0.428571	0.428571	0.5	0.545455	0	0	0.181818	0	0	0	0	0	0	0	0	0	0	0	0	0	0.875	0	0	FALSE	FALSE	FALSE	FALSE	TRUE	FALSE	TRUE	TRUE	FALSE	TRUE	TRUE	FALSE	FALSE	FALSE	TRUE	FALSE	FALSE
A5_L3_375375_idba_bin.170	0	0	0	0	0	0.666667	0	0	0	0.285714	0.285714	0.2	0.636364	0	0	0	0	0	0	0	0	0	0	0	0	0	0	0	0	1	0	0	FALSE	FALSE	FALSE	FALSE	TRUE	FALSE	FALSE	FALSE	FALSE	FALSE	TRUE	FALSE	FALSE	FALSE	FALSE	FALSE	FALSE
A5_L3_375375_idba_bin.21	0	0	0.75	0.307692	0	0.555556	0.6	0	0	0.571429	0.142857	0.7	0.727273	0	0	0.416667	0.75	0	0	0.3	1	0.666667	0.666667	1	0	0	0	0	0	0.25	0	0	FALSE	FALSE	FALSE	FALSE	FALSE	FALSE	FALSE	TRUE	FALSE	FALSE	FALSE	FALSE	FALSE	TRUE	FALSE	FALSE	FALSE
A5_L3_375375_idba_bin.27	0	0	0.5	0.0769231	0.25	0.666667	0.4	0	0	0.285714	0.428571	0.4	0.545455	0	0	0	0	0	0	0	0	0	0	0	0	0	0	0	0	0.875	0	0.777778	FALSE	FALSE	FALSE	TRUE	TRUE	FALSE	FALSE	FALSE	FALSE	TRUE	TRUE	FALSE	FALSE	FALSE	TRUE	FALSE	FALSE
A5_L3_375375_idba_bin.36	0	0	0.375	0.0769231	0.25	0.444444	0.4	0	0	0.428571	0.285714	0.4	0.454545	0	0	0.181818	0	0	0	0	0	0	0	0	0	0	0	0	0	0	0	0.888889	FALSE	FALSE	FALSE	TRUE	TRUE	FALSE	TRUE	TRUE	FALSE	TRUE	TRUE	FALSE	TRUE	FALSE	TRUE	FALSE	FALSE
A5_L3_375375_idba_bin.37	0	0	0.75	0.153846	0.25	0.666667	0.4	0	0	0.428571	0.285714	0.7	0.636364	0	0	0.181818	0	0	0.5	0	0	0	0	0	0	0	0	0	0	0	0	0.888889	FALSE	FALSE	FALSE	FALSE	TRUE	FALSE	FALSE	TRUE	FALSE	TRUE	TRUE	FALSE	FALSE	FALSE	FALSE	FALSE	FALSE
A5_L3_375375_idba_bin.38	0	0	0.375	0.0769231	0.25	0.777778	0.4	0	0	0.428571	0.428571	0.4	0.454545	0	0	0.181818	0	0	0	0	0	0	0	0	0	0	0	0	0	0	0	0.888889	FALSE	FALSE	FALSE	TRUE	TRUE	FALSE	FALSE	TRUE	FALSE	TRUE	TRUE	FALSE	FALSE	FALSE	TRUE	FALSE	FALSE
A5_L3_375375_idba_bin.40	0	0	0.5	0.230769	0.25	0.444444	0.2	0	0	0.285714	0.428571	0.4	0.727273	0	0	0.769231	0	0	0.75	0	0	0.666667	0.666667	0	0	0	0	0	0	1	0	0.222222	FALSE	FALSE	TRUE	FALSE	TRUE	TRUE	TRUE	TRUE	FALSE	TRUE	TRUE	FALSE	TRUE	FALSE	TRUE	TRUE	TRUE
A5_L3_375375_idba_bin.46	0	0	0.5	0.0769231	0.25	1	0.4	0	0	0.571429	0.142857	0.5	0.636364	0	0	0.181818	0	0	0	0	0	0	0	0	0	0	0	0	0	0	0	0.888889	FALSE	FALSE	FALSE	FALSE	TRUE	FALSE	FALSE	FALSE	FALSE	TRUE	FALSE	FALSE	TRUE	FALSE	TRUE	FALSE	TRUE
A5_L3_375375_idba_bin.51	0	0	0.5	0.0769231	0.5	1	0.4	0.0714286	0	0.714286	0.428571	0.4	0.636364	0	0	0.0909091	0	0	0	0	0	0	0	0	0	0	0	0	0	0	0	0.888889	FALSE	FALSE	TRUE	FALSE	TRUE	FALSE	FALSE	TRUE	FALSE	TRUE	TRUE	FALSE	FALSE	TRUE	TRUE	FALSE	FALSE
A5_L3_375375_idba_bin.58	0	0	0.5	0.230769	0.25	0.888889	0.2	0.0714286	0.125	0.571429	0.285714	0.6	0.636364	0	0	0.615385	0	0	0.75	0	0	0	0	0	0	0	0	0	0	0	0	0.666667	FALSE	TRUE	TRUE	TRUE	TRUE	FALSE	TRUE	TRUE	FALSE	TRUE	TRUE	FALSE	TRUE	FALSE	TRUE	TRUE	TRUE
A5_L3_375375_idba_bin.65	0	0	0.5	0.153846	0.25	0.888889	0	0	0	0.571429	0.142857	0.5	0.545455	0.0909091	0	0.714286	0	0	0	0	0	0	0	0	0	0	0	0	0	1	0	0	FALSE	FALSE	FALSE	FALSE	FALSE	FALSE	FALSE	TRUE	FALSE	FALSE	FALSE	FALSE	FALSE	TRUE	FALSE	FALSE	FALSE
A5_L3_375375_idba_bin.73	0	0	0	0	0	0.555556	0	0	0	0.285714	0	0.1	0.636364	0	0	0	0	0	0	0	0	0	0	0	0	0	0	0	0	0	0	0	FALSE	FALSE	FALSE	FALSE	FALSE	FALSE	FALSE	FALSE	FALSE	FALSE	FALSE	FALSE	FALSE	FALSE	FALSE	FALSE	FALSE
A5_L3_375375_idba_bin.79	0	0	0	0	0	0.555556	0	0	0	0.571429	0.142857	0.2	0.454545	0	0	0	0	0	0	0	0	0	0	0	0	0	0	0	0	0	0	0	FALSE	FALSE	FALSE	FALSE	FALSE	FALSE	FALSE	FALSE	FALSE	FALSE	FALSE	FALSE	FALSE	FALSE	FALSE	FALSE	FALSE
A5_L3_375375_idba_bin.82	0	0	0.875	0.230769	0.5	0.888889	0.6	0	0	0.428571	0.142857	0.6	0.727273	0	0	0	1	0	0	0	0	0.666667	0.666667	0	0	0	0	0	0	0.875	0	0	FALSE	FALSE	FALSE	TRUE	TRUE	TRUE	FALSE	TRUE	FALSE	FALSE	FALSE	FALSE	TRUE	TRUE	TRUE	FALSE	FALSE
A5_L3_375375_idba_bin.86	0	0	0	0	0	0.555556	0	0	0	0.428571	0	0.1	0.545455	0	0	0	0	0	0	0	0	0	0	0	0	0	0	0	0	0	0	0	FALSE	FALSE	FALSE	FALSE	FALSE	FALSE	FALSE	FALSE	FALSE	FALSE	FALSE	FALSE	FALSE	FALSE	FALSE	FALSE	FALSE
A5_L3_375375_idba_bin.90	0	0	0.5	0.0769231	0.25	1	0.4	0	0	0.428571	0.142857	0.5	0.545455	0	0	0.0909091	0	0	0	0	0	0	0	0	0	0	0	0	0	0	0	0.888889	FALSE	FALSE	FALSE	TRUE	TRUE	FALSE	FALSE	FALSE	FALSE	TRUE	FALSE	FALSE	TRUE	FALSE	TRUE	FALSE	TRUE
A5_L3_375375_idba_bin.91	0	0	0.5	0.153846	0.25	0.888889	0.4	0	0	0.571429	0.285714	0.5	0.636364	0	0	0.181818	0	0	0	0	0	0	0	0	0	0	0	0	0	0	0	0.888889	FALSE	FALSE	FALSE	TRUE	TRUE	FALSE	FALSE	FALSE	FALSE	FALSE	FALSE	FALSE	TRUE	FALSE	TRUE	FALSE	TRUE
A5_L3_375375_idba_bin.94	0	0	0.5	0.230769	0.25	0.444444	0.2	0	0	0.428571	0.428571	0.4	0.636364	0	0	0.769231	0	0	0.75	0	0	0	0	0	0	0	0	0	0	1	0	0.222222	FALSE	FALSE	TRUE	FALSE	TRUE	FALSE	TRUE	TRUE	FALSE	TRUE	FALSE	FALSE	TRUE	FALSE	TRUE	TRUE	FALSE
A5_L3_375375_idba_bin.96	0	0	0.5	0.230769	0	0.888889	0.2	0.0714286	0	0.428571	0.285714	0.6	0.545455	0	0	0	0	0	0.75	0	0	0	0	0	0	0	0	0	0	1	0	0	FALSE	FALSE	FALSE	FALSE	FALSE	FALSE	FALSE	TRUE	FALSE	FALSE	TRUE	FALSE	FALSE	FALSE	FALSE	TRUE	FALSE
A60_L2_H541_idba_bin.1	0	0	0.5	0.230769	0.25	1	0.2	0	0	0.571429	0.428571	0.6	0.727273	0	0	0	0	0	0.75	0	0	0.666667	0.666667	0	0	0	0	0	0	1	0	0.666667	FALSE	TRUE	TRUE	TRUE	TRUE	FALSE	TRUE	TRUE	FALSE	TRUE	TRUE	FALSE	TRUE	TRUE	TRUE	TRUE	TRUE
A60_L2_H541_idba_bin.103	0	0	0.5	0.0769231	0.25	1	0.4	0	0	0.571429	0.285714	0.5	0.636364	0	0	0.181818	0	0	0	0	0	0	0	0	0	0	0	0	0	0	0	0.888889	FALSE	FALSE	FALSE	FALSE	TRUE	FALSE	FALSE	FALSE	FALSE	FALSE	FALSE	FALSE	TRUE	FALSE	TRUE	FALSE	TRUE
A60_L2_H541_idba_bin.132	0	0	0.5	0.230769	0.25	0.777778	0.2	0	0	0.428571	0.428571	0.3	0.727273	0	0	0.769231	0	0	0.25	0	0	0	0	0	0	0	0	0	0	0.875	0	0.222222	FALSE	FALSE	TRUE	TRUE	TRUE	FALSE	TRUE	TRUE	FALSE	TRUE	TRUE	FALSE	TRUE	FALSE	TRUE	TRUE	TRUE
A60_L2_H541_idba_bin.154	0	0	0.5	0	0.25	0.666667	0.2	0	0	0.571429	0.428571	0.5	0.636364	0	0	0	0	0	0	0	0	0	0	0	0	0	0	0	0	0.875	0	0.888889	FALSE	FALSE	TRUE	FALSE	TRUE	FALSE	TRUE	FALSE	FALSE	TRUE	TRUE	FALSE	FALSE	FALSE	TRUE	FALSE	FALSE
A60_L2_H541_idba_bin.156	0	0	0	0	0	0.888889	0	0	0	0.285714	0.285714	0.2	0.545455	0	0	0	0	0	0	0	0	0	0	0	0	0	0	0	0	0.875	0	0	FALSE	FALSE	FALSE	FALSE	TRUE	FALSE	FALSE	FALSE	FALSE	FALSE	TRUE	FALSE	FALSE	FALSE	FALSE	FALSE	TRUE
A60_L2_H541_idba_bin.30	0	0	0.5	0.153846	0.25	0.888889	0.4	0	0	0.571429	0.285714	0.5	0.636364	0	0	0.181818	0	0	0	0	0	0	0	0	0	0	0	0	0	0	0	0.888889	FALSE	FALSE	FALSE	FALSE	TRUE	FALSE	FALSE	FALSE	FALSE	TRUE	FALSE	FALSE	TRUE	FALSE	TRUE	FALSE	TRUE
A60_L2_H541_idba_bin.31	0	0	0.5	0.0769231	0	0.666667	0.4	0	0	0.571429	0.285714	0.4	0.636364	0	0	0	0	0	0	0	0	0	0	0	0	0	0	0	0	0.875	0	0	FALSE	FALSE	TRUE	FALSE	TRUE	FALSE	TRUE	TRUE	FALSE	FALSE	TRUE	FALSE	FALSE	FALSE	FALSE	FALSE	FALSE
A60_L2_H541_idba_bin.39	0	0	0.5	0.230769	0.5	1	0.2	0.0714286	0	0.857143	0.285714	0.6	0.636364	0	0	0.769231	0	0	0.75	0	0	0.666667	0.666667	0	0	0	0	0	0	1	0	0	FALSE	TRUE	TRUE	FALSE	TRUE	FALSE	TRUE	TRUE	FALSE	TRUE	TRUE	FALSE	FALSE	TRUE	TRUE	TRUE	FALSE
A60_L2_H541_idba_bin.47	0	0	0.5	0.230769	0	0.888889	0.2	0.0714286	0.125	0.714286	0.285714	0.6	0.636364	0	0	0.769231	0	0	0.75	0	0	0.666667	0.666667	0	0	0	0	0	0	1	0	0.666667	FALSE	FALSE	FALSE	FALSE	TRUE	FALSE	FALSE	TRUE	FALSE	TRUE	FALSE	FALSE	FALSE	FALSE	FALSE	TRUE	FALSE
A60_L2_H541_idba_bin.53	0	0	0.875	0.307692	0.5	1	0.6	0	0	0.571429	0.142857	0.6	0.545455	0	0	0	1	0	0	0	0	0.666667	0.666667	0	0	0	0	0	0	1	0	0	FALSE	FALSE	TRUE	TRUE	TRUE	TRUE	TRUE	TRUE	FALSE	FALSE	TRUE	FALSE	TRUE	TRUE	TRUE	FALSE	FALSE
A60_L2_H541_idba_bin.56	0	0.5	0.25	0	0.25	0.888889	0	0	0	0.571429	0.428571	0.3	0.545455	0	0	0.25	0	0	0	0	0	0	0	0	0	0	0	0	0	1	0	0	FALSE	FALSE	FALSE	FALSE	FALSE	FALSE	FALSE	TRUE	FALSE	FALSE	FALSE	FALSE	FALSE	TRUE	FALSE	FALSE	FALSE
A60_L2_H541_idba_bin.59	0	0	0.625	0.0769231	0.25	0.777778	0.4	0	0.125	0.571429	0.285714	0.6	0.636364	0	0	0.181818	0	0	0.25	0	0	0	0	0	0	0	0	0	0	0	0	0.777778	FALSE	FALSE	TRUE	FALSE	TRUE	FALSE	FALSE	TRUE	FALSE	FALSE	TRUE	FALSE	FALSE	TRUE	TRUE	FALSE	FALSE
A60_L2_H541_idba_bin.61	0	0	0.5	0.230769	0	0.888889	0.2	0.0714286	0	0.285714	0.285714	0.6	0.545455	0	0	0	0	0	0.75	0	0	0	0	0	0	0	0	0	0	1	0	0	FALSE	FALSE	FALSE	FALSE	FALSE	FALSE	FALSE	TRUE	FALSE	FALSE	TRUE	FALSE	FALSE	FALSE	FALSE	TRUE	FALSE
A60_L2_H541_idba_bin.66	0	0	0.5	0.230769	0	0.555556	0.2	0.0714286	0	0.428571	0.142857	0.4	0.636364	0	0	0.846154	0	0	0.5	0	0	0.666667	0.666667	0	0	0	0	0	0	1	0	0	FALSE	FALSE	TRUE	FALSE	TRUE	FALSE	TRUE	TRUE	FALSE	TRUE	FALSE	FALSE	TRUE	FALSE	FALSE	TRUE	FALSE
A60_L2_H541_idba_bin.67	0	0	0.5	0.230769	0.25	1	0.2	0.0714286	0.125	0.571429	0.285714	0.6	0.727273	0	0	0.692308	0	0	0.75	0	0	0.666667	0.666667	0	0	0	0	0	0	1	0	0	FALSE	FALSE	TRUE	TRUE	TRUE	FALSE	FALSE	TRUE	FALSE	TRUE	TRUE	FALSE	TRUE	TRUE	TRUE	TRUE	FALSE
A60_L2_H541_idba_bin.82	0	0	0.75	0.153846	0.25	0.888889	0.2	0	0.25	0.714286	0.428571	0.7	0.727273	0	0	0.0909091	0	0	0	0	0	0.666667	0.666667	0	0	0	0	0	0	1	0	0	FALSE	FALSE	FALSE	FALSE	FALSE	FALSE	FALSE	TRUE	FALSE	FALSE	FALSE	FALSE	FALSE	TRUE	FALSE	FALSE	FALSE
A60_L2_H541_idba_bin.89	0	0	0.875	0.153846	0.25	0.666667	0.6	0	0	0.428571	0.285714	0.8	0.636364	0	0	0.181818	0	0	0.5	0	0	0	0	0	0	0	0	0	0	0	0	0.888889	FALSE	FALSE	FALSE	FALSE	TRUE	FALSE	FALSE	TRUE	FALSE	TRUE	TRUE	FALSE	FALSE	FALSE	FALSE	FALSE	FALSE
A60_L2_H541_idba_bin.90	0	0	0.875	0.230769	0	1	0.6	0	0	0.571429	0.428571	0.8	0.727273	0	0	0.692308	0	0	0.75	0	0	0.666667	0.666667	0	0	0	0	0	0	1	0	0.111111	FALSE	FALSE	TRUE	TRUE	TRUE	TRUE	TRUE	TRUE	FALSE	TRUE	TRUE	FALSE	TRUE	TRUE	TRUE	TRUE	FALSE
A60_L2_H541_idba_bin.93	0	0	1	0.307692	0.5	0.888889	0.6	0	0	0.428571	0.142857	0.7	0.636364	0	0	0	1	0	0	0	0	0.666667	0.666667	0	0	0	0	0	0	0.875	0	0	FALSE	FALSE	TRUE	TRUE	TRUE	FALSE	TRUE	TRUE	FALSE	FALSE	TRUE	FALSE	TRUE	TRUE	TRUE	FALSE	FALSE
A61_L1_325325_idba_bin.104	0	0	0	0	0	0.888889	0	0	0	0.428571	0.142857	0.2	0.545455	0	0	0	0	0	0	0	0	0	0	0	0	0	0	0	0	0.875	0	0	FALSE	FALSE	FALSE	TRUE	TRUE	FALSE	FALSE	FALSE	FALSE	FALSE	TRUE	FALSE	FALSE	FALSE	FALSE	FALSE	FALSE
A61_L1_325325_idba_bin.108	0	0	0	0	0	0.888889	0	0	0	0.571429	0.285714	0.2	0.636364	0	0	0	0	0	0	0	0	0	0	0	0	0	0	0	0	0.75	0	0	FALSE	FALSE	FALSE	FALSE	TRUE	FALSE	FALSE	FALSE	FALSE	FALSE	FALSE	FALSE	FALSE	TRUE	FALSE	FALSE	FALSE
A61_L1_325325_idba_bin.116	0	0	0	0	0	0.555556	0	0	0	0.571429	0	0.2	0.454545	0	0	0	0	0	0	0	0	0	0	0	0	0	0	0	0	0	0	0	FALSE	FALSE	FALSE	FALSE	FALSE	FALSE	FALSE	FALSE	FALSE	FALSE	FALSE	FALSE	FALSE	FALSE	FALSE	FALSE	FALSE
A61_L1_325325_idba_bin.118	0	0	0.75	0.307692	0	0.666667	0.6	0	0	0.714286	0.142857	0.7	0.727273	0	0	0.857143	0.75	0	0	0.3	1	0.666667	0.666667	1	0	0	0	0	0	0.875	0	0	FALSE	FALSE	FALSE	FALSE	FALSE	FALSE	FALSE	TRUE	FALSE	FALSE	FALSE	FALSE	FALSE	TRUE	FALSE	FALSE	FALSE
A61_L1_325325_idba_bin.133	0	0	0.875	0.230769	0.5	0.666667	0.4	0	0	0.428571	0.142857	0.6	0.272727	0	0	0	1	0	0	0	0	0.666667	0.666667	0	0	0	0	0	0	0.875	0	0	FALSE	FALSE	FALSE	TRUE	TRUE	FALSE	FALSE	TRUE	FALSE	FALSE	FALSE	FALSE	TRUE	TRUE	TRUE	FALSE	FALSE
A61_L1_325325_idba_bin.29	0	0	0.75	0.153846	0.25	1	0.2	0	0.25	0.714286	0.428571	0.7	0.727273	0	0	0.0909091	0	0	0	0	0	0.666667	0.666667	0	0	0	0	0	0	1	0	0	FALSE	FALSE	FALSE	FALSE	FALSE	FALSE	FALSE	TRUE	FALSE	FALSE	FALSE	FALSE	FALSE	TRUE	FALSE	FALSE	FALSE
A61_L1_325325_idba_bin.37	0	0	0.875	0.230769	0	1	0.6	0.142857	0.125	0.571429	0.428571	0.7	0.636364	0	0	0.0909091	0.25	0	1	0	0	0	0	0.5	0	0	0	0	0	1	0	0	FALSE	FALSE	FALSE	FALSE	FALSE	FALSE	FALSE	FALSE	FALSE	FALSE	FALSE	FALSE	FALSE	TRUE	FALSE	FALSE	FALSE
A61_L1_325325_idba_bin.39	0	0	0.375	0.153846	0	1	0	0.0714286	0	0.571429	0.142857	0.4	0.727273	0	0	0.692308	0	0	0.75	0	0	0.666667	0.666667	0	0	0	0	0	0	1	0	0	FALSE	FALSE	FALSE	FALSE	TRUE	TRUE	FALSE	TRUE	FALSE	TRUE	TRUE	FALSE	FALSE	TRUE	TRUE	TRUE	TRUE
A61_L1_325325_idba_bin.60	0	0	0.5	0.384615	0	0.555556	0.2	0.0714286	0.875	0.142857	0	0.5	0.272727	0	0	0	0	0	0	0	0	0	0	0	0	0	0	0	0	0	0	1	FALSE	FALSE	FALSE	FALSE	FALSE	FALSE	FALSE	FALSE	FALSE	FALSE	FALSE	FALSE	FALSE	FALSE	FALSE	FALSE	FALSE
A61_L1_325325_idba_bin.67	0	0	0.625	0.230769	0.75	0.777778	0.4	0	0	0.857143	0.285714	0.6	0.636364	0	0	1	0	0	0	0	0	0.666667	0.666667	0	0	0	0	0	0	0.5	0	0	FALSE	FALSE	TRUE	TRUE	TRUE	FALSE	TRUE	FALSE	FALSE	TRUE	TRUE	FALSE	TRUE	TRUE	TRUE	TRUE	FALSE
A61_L1_325325_idba_bin.70	0	0.5	0.25	0	0.25	0.888889	0	0	0	0.571429	0.571429	0.3	0.636364	0	0	0.272727	0	0	0	0	0	0	0	0	0	0	0	0	0	1	0	0	FALSE	FALSE	FALSE	FALSE	FALSE	FALSE	FALSE	TRUE	FALSE	FALSE	FALSE	FALSE	FALSE	TRUE	FALSE	FALSE	FALSE
A61_L1_325325_idba_bin.79	0	0	0.375	0.0769231	0.25	0.444444	0.4	0	0	0.428571	0.285714	0.4	0.454545	0	0	0.181818	0	0	0	0	0	0	0	0	0	0	0	0	0	0	0	0.888889	FALSE	FALSE	FALSE	TRUE	TRUE	FALSE	TRUE	TRUE	FALSE	TRUE	TRUE	FALSE	TRUE	FALSE	TRUE	FALSE	FALSE
A62_L1_378378_idba_bin.108	0	0	0.625	0.0769231	0.25	0.777778	0.4	0	0.125	0.571429	0.428571	0.6	0.636364	0	0	0.181818	0	0	0.25	0	0	0	0	0	0	0	0	0	0	0	0	0.777778	FALSE	FALSE	TRUE	FALSE	TRUE	FALSE	FALSE	TRUE	FALSE	FALSE	TRUE	FALSE	FALSE	TRUE	TRUE	FALSE	FALSE
A62_L1_378378_idba_bin.110	0	0	0.5	0.0769231	0.25	0.777778	0.4	0	0	0.571429	0.428571	0.5	0.545455	0	0	0	0	0	0	0	0	0	0	0	0	0	0	0	0	0.875	0	0.777778	FALSE	FALSE	FALSE	TRUE	TRUE	FALSE	FALSE	TRUE	FALSE	TRUE	TRUE	FALSE	FALSE	FALSE	FALSE	TRUE	FALSE
A62_L1_378378_idba_bin.111	0	0	0.5	0.230769	0.25	1	0.2	0	0	0.571429	0.285714	0.6	0.727273	0	0	0.0909091	0	0	0.75	0	0	0.666667	0.666667	0	0	0	0	0	0	1	0	0.666667	FALSE	FALSE	TRUE	TRUE	TRUE	FALSE	TRUE	TRUE	FALSE	TRUE	TRUE	FALSE	TRUE	TRUE	TRUE	TRUE	TRUE
A62_L1_378378_idba_bin.112	0	0	0	0	0	0.666667	0	0	0	0.571429	0	0.2	0.636364	0	0	0	0	0	0	0	0	0	0	0	0	0	0	0	0	0	0	0	FALSE	FALSE	FALSE	FALSE	FALSE	FALSE	FALSE	TRUE	FALSE	FALSE	FALSE	FALSE	FALSE	FALSE	FALSE	FALSE	FALSE
A62_L1_378378_idba_bin.12	0	0	0.5	0	0.25	0.666667	0.2	0	0	0.571429	0.428571	0.5	0.636364	0	0	0	0	0	0	0	0	0	0	0	0	0	0	0	0	0.875	0	0.888889	FALSE	FALSE	TRUE	FALSE	TRUE	FALSE	TRUE	FALSE	FALSE	TRUE	TRUE	FALSE	FALSE	FALSE	TRUE	FALSE	FALSE
A62_L1_378378_idba_bin.28	0	0	0.5	0.230769	0.25	0.777778	0.2	0.0714286	0.125	0.571429	0.142857	0.6	0.636364	0	0	0.692308	0	0	0.25	0	0	0	0	0	0	0	0	0	0	0	0	0.666667	FALSE	TRUE	TRUE	TRUE	TRUE	FALSE	TRUE	TRUE	FALSE	TRUE	TRUE	FALSE	TRUE	FALSE	TRUE	TRUE	TRUE
A62_L1_378378_idba_bin.4	0	0	0.5	0.0769231	0.25	0.777778	0.4	0	0	0.571429	0.428571	0.5	0.636364	0	0	0.181818	0	0	0	0	0	0	0	0	0	0	0	0	0	0	0	0.888889	FALSE	FALSE	FALSE	TRUE	TRUE	FALSE	FALSE	TRUE	FALSE	TRUE	TRUE	FALSE	FALSE	FALSE	TRUE	FALSE	FALSE
A62_L1_378378_idba_bin.41	0	0	0.5	0.230769	0	0.555556	0.2	0.0714286	0	0.428571	0.142857	0.4	0.636364	0	0	0.846154	0	0	0.75	0	0	0.666667	0.666667	0	0	0	0	0	0	1	0	0	FALSE	FALSE	TRUE	FALSE	TRUE	FALSE	TRUE	TRUE	FALSE	TRUE	FALSE	FALSE	FALSE	FALSE	FALSE	TRUE	FALSE
A62_L1_378378_idba_bin.44	0	0	0.375	0.0769231	0.25	0.777778	0.4	0	0	0.285714	0.428571	0.4	0.545455	0	0	0.181818	0	0	0	0	0	0	0	0	0	0	0	0	0	0	0	0.888889	FALSE	FALSE	FALSE	TRUE	TRUE	FALSE	FALSE	TRUE	FALSE	TRUE	TRUE	FALSE	FALSE	FALSE	TRUE	FALSE	FALSE
A62_L1_378378_idba_bin.45	0	0	0	0	0	0.888889	0	0	0	0.428571	0.285714	0.2	0.545455	0	0	0	0	0	0	0	0	0	0	0	0	0	0	0	0	1	0	0	FALSE	FALSE	FALSE	FALSE	TRUE	FALSE	FALSE	FALSE	FALSE	FALSE	FALSE	FALSE	FALSE	FALSE	TRUE	FALSE	FALSE
A62_L1_378378_idba_bin.52	0	0	0	0	0.25	1	0	0	0	0.571429	0.142857	0.1	0.727273	0	0	0	0	0	0	0	0	0	0	0	0	0	0	0	0	0.875	0	0	FALSE	FALSE	FALSE	TRUE	FALSE	FALSE	FALSE	FALSE	FALSE	FALSE	FALSE	FALSE	TRUE	FALSE	TRUE	FALSE	FALSE
A62_L1_378378_idba_bin.6	0	0	0	0	0	0.666667	0	0	0	0.285714	0	0.1	0.545455	0	0	0	0	0	0	0	0	0	0	0	0	0	0	0	0	0	0	0	FALSE	FALSE	FALSE	FALSE	FALSE	FALSE	FALSE	FALSE	FALSE	FALSE	FALSE	FALSE	FALSE	FALSE	FALSE	FALSE	FALSE
A62_L1_378378_idba_bin.60	0	0	0.875	0.384615	0.75	1	0.6	0.214286	0	0.857143	0.428571	0.7	0.636364	0	0	0.181818	0	0	0.75	0	0	0.666667	0.666667	0	0	0	0	0	0	1	0	0	FALSE	FALSE	TRUE	FALSE	TRUE	FALSE	FALSE	TRUE	FALSE	FALSE	TRUE	FALSE	FALSE	TRUE	FALSE	FALSE	FALSE
A62_L1_378378_idba_bin.62	0	0	0	0	0	0.888889	0	0	0	0.428571	0.142857	0.2	0.545455	0	0	0	0	0	0	0	0	0	0	0	0	0	0	0	0	1	0	0	FALSE	FALSE	FALSE	TRUE	TRUE	FALSE	FALSE	FALSE	FALSE	FALSE	FALSE	FALSE	FALSE	FALSE	TRUE	FALSE	FALSE
A62_L1_378378_idba_bin.65	0	0	0.5	0.230769	0.25	0.444444	0.2	0	0	0.285714	0.285714	0.4	0.636364	0	0	0.769231	0	0	0.75	0	0	0.666667	0.666667	0	0	0	0	0	0	1	0	0.222222	FALSE	TRUE	FALSE	FALSE	TRUE	FALSE	FALSE	TRUE	FALSE	TRUE	TRUE	FALSE	TRUE	TRUE	TRUE	TRUE	TRUE
A62_L1_378378_idba_bin.69	0	0	0.875	0.230769	0.25	1	0.6	0	0	0.571429	0.285714	0.8	0.727273	0	0	0.692308	0	0	0.75	0	0	0.666667	0.666667	0	0	0	0	0	0	1	0	0	FALSE	FALSE	TRUE	TRUE	TRUE	TRUE	FALSE	TRUE	FALSE	TRUE	TRUE	FALSE	TRUE	TRUE	TRUE	TRUE	FALSE
A62_L1_378378_idba_bin.70	0	0	0	0	0	1	0	0	0	0.571429	0.285714	0.2	0.636364	0	0	0	0	0	0	0	0	0	0	0	0	0	0	0	0	0.625	0	0	FALSE	FALSE	FALSE	FALSE	TRUE	FALSE	FALSE	FALSE	FALSE	FALSE	FALSE	FALSE	TRUE	FALSE	TRUE	FALSE	FALSE
A62_L1_378378_idba_bin.74	0	0	0.25	0.153846	0	0.555556	0	0.142857	0	0.285714	0.285714	0.4	0.272727	0	0	0.166667	0	0	0.75	0	0	0.666667	0.666667	0	0	0	0	0	0	0.75	0	0.222222	FALSE	FALSE	FALSE	FALSE	FALSE	FALSE	FALSE	FALSE	FALSE	TRUE	FALSE	FALSE	FALSE	FALSE	FALSE	TRUE	FALSE
A62_L1_378378_idba_bin.75	0	0	0.5	0.230769	0	0.777778	0.2	0.0714286	0	0.285714	0.285714	0.6	0.636364	0	0	0.769231	0	0	0.75	0	0	0.666667	0.666667	0	0	0	0	0	0	1	0	0	FALSE	FALSE	FALSE	FALSE	FALSE	FALSE	FALSE	TRUE	FALSE	TRUE	FALSE	FALSE	FALSE	FALSE	FALSE	TRUE	FALSE
A62_L1_378378_idba_bin.78	0	0	0.875	0.307692	0.5	1	0.6	0	0	0.571429	0.142857	0.6	0.636364	0	0	0	1	0	0	0	0	0.666667	0.666667	0	0	0	0	0	0	1	0	0	FALSE	FALSE	TRUE	TRUE	TRUE	TRUE	TRUE	TRUE	FALSE	FALSE	TRUE	FALSE	TRUE	TRUE	TRUE	FALSE	FALSE
A62_L1_378378_idba_bin.79	0	0	0.125	0	0	0.888889	0	0	0	0.571429	0.142857	0.3	0.636364	0	0	0.181818	0	0	0	0	0	0	0	0	0	0	0	0	0	1	0	0	FALSE	FALSE	FALSE	FALSE	FALSE	FALSE	FALSE	FALSE	FALSE	FALSE	FALSE	FALSE	FALSE	TRUE	FALSE	FALSE	FALSE
A62_L1_378378_idba_bin.98	0	0	0.625	0.153846	0	1	0.4	0	0.125	0.428571	0.428571	0.5	0.454545	0	0	0	0	0	0.25	0	0	0	0	0	0	0	0	0	0	0.875	0	0.888889	FALSE	FALSE	FALSE	TRUE	TRUE	FALSE	TRUE	TRUE	FALSE	TRUE	FALSE	TRUE	FALSE	TRUE	TRUE	FALSE	TRUE
A62_L1_378378_idba_bin.99	0	0	1	0.307692	0.5	1	0.6	0	0	0.428571	0.142857	0.7	0.636364	0	0	0	1	0	0	0	0	0.666667	0.666667	0	0	0	0	0	0	0.875	0	0	FALSE	FALSE	TRUE	TRUE	TRUE	FALSE	TRUE	TRUE	FALSE	FALSE	TRUE	FALSE	TRUE	TRUE	TRUE	FALSE	FALSE
A64_L1_379379_idba_bin.119	0	0	0.375	0.153846	0	0.777778	0.2	0.0714286	0	0.571429	0.142857	0.5	0.727273	0	0	0.5	0	0	0	0	0	0.666667	0.666667	0	0	0	0	0	0	1	0	0	FALSE	FALSE	TRUE	FALSE	TRUE	FALSE	FALSE	TRUE	FALSE	TRUE	TRUE	FALSE	TRUE	FALSE	FALSE	TRUE	TRUE
A64_L1_379379_idba_bin.120	0	0	0.5	0.230769	0	0.888889	0.2	0.0714286	0	0.571429	0.428571	0.6	0.727273	0	0	0.769231	0	0	0.75	0	0	0.666667	0.666667	0	0	0	0	0	0	1	0	0	FALSE	FALSE	FALSE	FALSE	TRUE	FALSE	FALSE	TRUE	FALSE	TRUE	FALSE	FALSE	FALSE	TRUE	FALSE	TRUE	FALSE
A64_L1_379379_idba_bin.124	0	0	1	0.307692	0.5	0.666667	0.6	0	0	0.428571	0.142857	0.7	0.272727	0	0	0	1	0	0	0	0	0.666667	0.666667	0	0	0	0	0	0	0.875	0	0	FALSE	FALSE	TRUE	TRUE	TRUE	FALSE	TRUE	TRUE	FALSE	FALSE	TRUE	FALSE	TRUE	TRUE	TRUE	FALSE	FALSE
A64_L1_379379_idba_bin.142	0	0	0.875	0.230769	0.25	0.777778	0.6	0	0	0.571429	0.428571	0.8	0.727273	0	0	0.615385	0	0	0.75	0	0	0.666667	0.666667	0	0	0	0	0	0	0.25	0	0	FALSE	FALSE	TRUE	TRUE	TRUE	FALSE	TRUE	TRUE	FALSE	TRUE	TRUE	FALSE	FALSE	TRUE	FALSE	TRUE	TRUE
A64_L1_379379_idba_bin.149	0	0	0.625	0.153846	0	1	0.4	0	0	0.571429	0.428571	0.6	0.636364	0	0	0.181818	0	0	0.25	0	0	0	0	0	0	0	0	0	0	0.875	0	0.888889	FALSE	FALSE	FALSE	FALSE	TRUE	FALSE	FALSE	TRUE	FALSE	FALSE	FALSE	FALSE	FALSE	TRUE	FALSE	FALSE	FALSE
A64_L1_379379_idba_bin.161	0	0	0.5	0.230769	0.25	0.666667	0.2	0	0	0.428571	0.285714	0.3	0.636364	0	0	0.769231	0	0	0.75	0	0	0.666667	0.666667	0	0	0	0	0	0	0.875	0	0.222222	FALSE	TRUE	FALSE	FALSE	TRUE	FALSE	FALSE	TRUE	FALSE	TRUE	TRUE	FALSE	TRUE	FALSE	TRUE	TRUE	TRUE
A64_L1_379379_idba_bin.23	0	0	0	0	0	1	0	0	0	0.571429	0.285714	0.2	0.636364	0	0	0	0	0	0	0	0	0	0	0	0	0	0	0	0	0.75	0	0	FALSE	FALSE	FALSE	FALSE	TRUE	FALSE	FALSE	FALSE	FALSE	FALSE	FALSE	FALSE	FALSE	TRUE	FALSE	FALSE	FALSE
A64_L1_379379_idba_bin.26	0	0	0.25	0.153846	0	0.777778	0	0.142857	0	0.285714	0.285714	0.4	0.363636	0	0	0.769231	0	0	0.75	0	0	0.666667	0.666667	0	0	0	0	0	0	1	0	0.222222	FALSE	FALSE	FALSE	FALSE	FALSE	FALSE	FALSE	TRUE	FALSE	TRUE	FALSE	FALSE	FALSE	FALSE	FALSE	TRUE	FALSE
A64_L1_379379_idba_bin.40	0	0	0.875	0.307692	0	0.666667	0.6	0	0	0.714286	0.285714	0.6	0.636364	0	0	0	0	0	0.5	0	0	0	0	0	0	0	0	0	0	1	0	0	FALSE	FALSE	TRUE	TRUE	TRUE	FALSE	TRUE	FALSE	FALSE	TRUE	TRUE	FALSE	FALSE	FALSE	FALSE	FALSE	FALSE
A64_L1_379379_idba_bin.57	0	0	0.5	0.230769	0	0.888889	0.2	0.0714286	0	0.571429	0.285714	0.6	0.636364	0	0	0	0	0	0.75	0	0	0	0	0	0	0	0	0	0	1	0	0	FALSE	FALSE	FALSE	FALSE	FALSE	FALSE	FALSE	TRUE	FALSE	FALSE	TRUE	FALSE	FALSE	FALSE	FALSE	TRUE	FALSE
A64_L1_379379_idba_bin.63	0	0	0.875	0.307692	0.5	0.888889	0.2	0	0.25	0.714286	0.428571	0.8	0.727273	0	0	0.0909091	0.25	0	0.5	0.1	0.333333	0.666667	0.666667	0	0	0	0	0	0	1	0	0	FALSE	FALSE	FALSE	FALSE	FALSE	FALSE	FALSE	TRUE	FALSE	FALSE	FALSE	FALSE	FALSE	TRUE	FALSE	FALSE	FALSE
A64_L1_379379_idba_bin.74	0	0	0.875	0.307692	0.5	1	0.6	0	0	0.428571	0.142857	0.6	0.636364	0	0	0	0.75	0	0	0	0	0.666667	0.666667	0	0	0	0	0	0	1	0	0	FALSE	FALSE	TRUE	TRUE	TRUE	TRUE	TRUE	TRUE	FALSE	FALSE	TRUE	FALSE	TRUE	TRUE	TRUE	FALSE	FALSE
A64_L1_379379_idba_bin.75	0	0	0.25	0.0769231	0.5	0.888889	0.2	0	0	0.714286	0.285714	0.1	0.727273	0	0	0	0	0	0	0	0	0	0	0	0	0	0	0	0	0.875	0	0.444444	FALSE	FALSE	TRUE	FALSE	TRUE	FALSE	FALSE	TRUE	FALSE	TRUE	TRUE	TRUE	TRUE	FALSE	TRUE	FALSE	TRUE
A64_L1_379379_idba_bin.81	0	0	0.125	0.0769231	0	0.888889	0	0	0	0.714286	0.142857	0.1	0.636364	0	0	0.181818	0	0	0	0	0	0	0	0	0	0	0	0	0	0.875	0	0	FALSE	FALSE	FALSE	FALSE	FALSE	FALSE	FALSE	FALSE	FALSE	FALSE	FALSE	FALSE	FALSE	FALSE	FALSE	FALSE	FALSE
A65_L4_326326_idba_bin.102	0	0	0.5	0.230769	0.5	1	0.2	0.0714286	0	0.857143	0.285714	0.6	0.636364	0	0	0.769231	0	0	0.75	0	0	0.666667	0.666667	0	0	0	0	0	0	0.875	0	0	FALSE	TRUE	TRUE	FALSE	TRUE	FALSE	TRUE	TRUE	FALSE	TRUE	TRUE	FALSE	FALSE	TRUE	FALSE	TRUE	FALSE
A65_L4_326326_idba_bin.110	0	0	0.875	0.230769	0.25	1	0.6	0	0	0.571429	0.285714	0.8	0.727273	0	0	0.692308	0	0	0.75	0	0	0.666667	0.666667	0	0	0	0	0	0	1	0	0	FALSE	FALSE	TRUE	TRUE	TRUE	TRUE	TRUE	TRUE	FALSE	TRUE	TRUE	FALSE	TRUE	TRUE	TRUE	TRUE	FALSE
A65_L4_326326_idba_bin.141	0	0	0.75	0.153846	0	0.666667	0.2	0	0	0.571429	0.142857	0.6	0.545455	0.0909091	0	0	0.25	0	0	0	0	0	0	0	0	0	0	0	0	0	0	0.888889	FALSE	FALSE	FALSE	FALSE	TRUE	FALSE	FALSE	FALSE	FALSE	FALSE	FALSE	FALSE	FALSE	TRUE	FALSE	FALSE	FALSE
A65_L4_326326_idba_bin.159	0	0	0.5	0.230769	0	0.888889	0.2	0.0714286	0	0.571429	0.142857	0.6	0.727273	0	0	0.769231	0	0	0.75	0	0	0.666667	0.666667	0	0	0	0	0	0	1	0	0	FALSE	FALSE	TRUE	TRUE	TRUE	TRUE	TRUE	TRUE	FALSE	TRUE	TRUE	FALSE	TRUE	TRUE	TRUE	TRUE	FALSE
A65_L4_326326_idba_bin.160	0	0	0.875	0.230769	0.25	1	0.6	0.0714286	0	0.714286	0.428571	0.8	0.727273	0	0	0.769231	0	0	0.75	0	0	0.666667	0.666667	0	0	0	0	0	0	0.375	0	0	FALSE	FALSE	TRUE	TRUE	TRUE	FALSE	FALSE	TRUE	FALSE	TRUE	TRUE	FALSE	TRUE	TRUE	TRUE	TRUE	TRUE
A65_L4_326326_idba_bin.163	0	0	0	0	0	1	0	0	0	0.571429	0.285714	0.2	0.636364	0	0	0	0	0	0	0	0	0	0	0	0	0	0	0	0	0.75	0	0	FALSE	FALSE	FALSE	FALSE	TRUE	FALSE	FALSE	FALSE	FALSE	FALSE	FALSE	FALSE	FALSE	TRUE	FALSE	FALSE	FALSE
A65_L4_326326_idba_bin.173	0	0	0.375	0.0769231	0.25	0.444444	0.4	0	0	0.428571	0.428571	0.4	0.454545	0	0	0.181818	0	0	0	0	0	0	0	0	0	0	0	0	0	0	0	0.888889	FALSE	FALSE	FALSE	TRUE	TRUE	FALSE	TRUE	TRUE	FALSE	TRUE	TRUE	FALSE	TRUE	FALSE	TRUE	FALSE	FALSE
A65_L4_326326_idba_bin.28	0	0	0.5	0.230769	0	0.555556	0.2	0.0714286	0	0.428571	0.142857	0.4	0.636364	0	0	0.846154	0	0	0.5	0	0	0.666667	0.666667	0	0	0	0	0	0	1	0	0	FALSE	FALSE	TRUE	FALSE	TRUE	FALSE	TRUE	TRUE	FALSE	TRUE	FALSE	FALSE	FALSE	FALSE	FALSE	TRUE	FALSE
A65_L4_326326_idba_bin.3	0	0	0.5	0.230769	0.25	0.888889	0.2	0.0714286	0	0.571429	0.285714	0.6	0.727273	0	0	0.692308	0	0	0.75	0	0	0.666667	0.666667	0	0	0	0	0	0	1	0	0	FALSE	FALSE	TRUE	TRUE	TRUE	FALSE	TRUE	TRUE	FALSE	TRUE	TRUE	FALSE	TRUE	TRUE	TRUE	TRUE	FALSE
A65_L4_326326_idba_bin.32	0	0	0	0	0	1	0	0	0	0.285714	0.285714	0.1	0.454545	0	0	0	0	0	0	0	0	0	0	0	0	0	0	0	0	1	0	0	FALSE	FALSE	TRUE	FALSE	TRUE	FALSE	TRUE	FALSE	FALSE	FALSE	TRUE	FALSE	FALSE	FALSE	TRUE	FALSE	FALSE
A65_L4_326326_idba_bin.4	0	0	0.5	0.230769	0.25	0.666667	0.2	0	0	0.285714	0.285714	0.5	0.272727	0	0	0.692308	0	0	0.75	0	0	0.666667	0.666667	0	0	0	0	0	0	1	0	0	FALSE	FALSE	TRUE	TRUE	TRUE	FALSE	FALSE	TRUE	FALSE	TRUE	FALSE	FALSE	TRUE	TRUE	TRUE	TRUE	FALSE
A65_L4_326326_idba_bin.40	0	0	0.625	0.0769231	0.5	0.777778	0.4	0	0	0.714286	0.285714	0.5	0.363636	0	0	0.272727	0	0	0	0	0	0	0	0	0	0	0	0	0	0	0	0.666667	FALSE	TRUE	TRUE	FALSE	TRUE	FALSE	TRUE	TRUE	FALSE	TRUE	TRUE	FALSE	TRUE	TRUE	TRUE	FALSE	TRUE
A65_L4_326326_idba_bin.42	0	0	0.5	0.0769231	0	0.666667	0.2	0	0	0.571429	0.285714	0.5	0.545455	0	0	0	0	0	0	0	0	0	0	0	0	0	0	0	0	0.875	0	0	FALSE	FALSE	TRUE	FALSE	TRUE	FALSE	TRUE	FALSE	FALSE	FALSE	TRUE	FALSE	FALSE	FALSE	FALSE	FALSE	FALSE
A65_L4_326326_idba_bin.46	0	0	0.75	0.307692	0.25	0.666667	0.6	0.0714286	0	0.571429	0.285714	0.7	0.545455	0	0	0.857143	0	0	0.75	0	0	0	0	0	0	0	0	0	0	0.375	0	0	FALSE	TRUE	TRUE	TRUE	TRUE	FALSE	TRUE	TRUE	FALSE	TRUE	TRUE	FALSE	TRUE	TRUE	TRUE	TRUE	FALSE
A65_L4_326326_idba_bin.51	0	0.5	0.375	0.230769	0	0.111111	0.2	0	0.25	0.428571	0.428571	0.4	0.272727	0	0	0.0769231	0	0	0	0	0	0	0	0	0	0	0	0	0	0	0	0.222222	FALSE	FALSE	FALSE	FALSE	FALSE	FALSE	FALSE	FALSE	FALSE	FALSE	FALSE	FALSE	FALSE	TRUE	FALSE	FALSE	FALSE
A65_L4_326326_idba_bin.52	0	0	0.5	0.230769	0.25	0.555556	0.2	0	0	0.285714	0.428571	0.4	0.545455	0	0	0.769231	0	0	0.75	0	0	0.666667	0.666667	0	0	0	0	0	0	1	0	0.333333	FALSE	TRUE	FALSE	FALSE	TRUE	FALSE	TRUE	TRUE	FALSE	FALSE	TRUE	FALSE	TRUE	FALSE	TRUE	TRUE	TRUE
A65_L4_326326_idba_bin.65	0	0	0.125	0.0769231	0.25	0.666667	0.2	0	0	0.571429	0.285714	0.2	0.545455	0	0	0.181818	0	0	0	0	0	0	0	0	0	0	0	0	0	1	0	0	FALSE	FALSE	TRUE	TRUE	TRUE	FALSE	TRUE	TRUE	FALSE	TRUE	TRUE	FALSE	TRUE	TRUE	TRUE	FALSE	FALSE
A65_L4_326326_idba_bin.7	0	0	0	0	0	0.666667	0	0	0	0.428571	0.142857	0.1	0.636364	0	0	0	0	0	0	0	0	0	0	0	0	0	0	0	0	0	0	0	FALSE	FALSE	FALSE	FALSE	FALSE	FALSE	FALSE	FALSE	FALSE	FALSE	FALSE	FALSE	FALSE	FALSE	FALSE	FALSE	FALSE
A65_L4_326326_idba_bin.80	0	0	0.625	0.153846	0.25	0.888889	0.2	0	0.25	0.714286	0.428571	0.6	0.727273	0	0	0.0909091	0	0	0	0	0	0.666667	0.666667	0	0	0	0	0	0	1	0	0	FALSE	FALSE	FALSE	FALSE	FALSE	FALSE	FALSE	TRUE	FALSE	FALSE	FALSE	FALSE	FALSE	TRUE	FALSE	TRUE	FALSE
A65_L4_326326_idba_bin.88	0	0	0.625	0.0769231	0.25	0.777778	0.4	0	0.125	0.571429	0.428571	0.6	0.636364	0	0	0.181818	0	0	0.25	0	0	0	0	0	0	0	0	0	0	0	0	0.777778	FALSE	FALSE	TRUE	FALSE	TRUE	FALSE	FALSE	TRUE	FALSE	FALSE	TRUE	FALSE	FALSE	TRUE	TRUE	FALSE	FALSE
A65_L4_326326_idba_bin.93	0	0	0	0	0	0.555556	0	0	0	0.571429	0	0.1	0.454545	0	0	0	0	0	0	0	0	0	0	0	0	0	0	0	0	0	0	0	FALSE	FALSE	FALSE	FALSE	FALSE	FALSE	FALSE	FALSE	FALSE	FALSE	FALSE	FALSE	FALSE	FALSE	FALSE	FALSE	FALSE
A67_L2_327327_idba_bin.103	0	0	0.25	0.0769231	0	1	0.4	0	0	0.428571	0.285714	0.3	0.454545	0	0	0.272727	0	0	0	0	0	0	0	0	0	0	0	0	0	1	0	0.777778	FALSE	FALSE	FALSE	FALSE	FALSE	FALSE	FALSE	TRUE	FALSE	FALSE	FALSE	FALSE	FALSE	TRUE	FALSE	FALSE	FALSE
A67_L2_327327_idba_bin.104	0	0	0	0	0	0.777778	0	0	0	0.285714	0.285714	0.2	0.545455	0	0	0	0	0	0	0	0	0	0	0	0	0	0	0	0	1	0	0	FALSE	FALSE	FALSE	TRUE	TRUE	FALSE	FALSE	FALSE	FALSE	FALSE	FALSE	FALSE	FALSE	FALSE	TRUE	FALSE	FALSE
A67_L2_327327_idba_bin.107	0	0	0	0	0	1	0	0	0	0.571429	0.285714	0.2	0.636364	0	0	0	0	0	0	0	0	0	0	0	0	0	0	0	0	1	0	0	FALSE	FALSE	FALSE	FALSE	TRUE	FALSE	FALSE	FALSE	FALSE	FALSE	FALSE	FALSE	FALSE	FALSE	FALSE	FALSE	FALSE
A67_L2_327327_idba_bin.108	0	0	0.375	0.0769231	0.25	0.444444	0.4	0	0	0.428571	0.428571	0.4	0.454545	0	0	0.181818	0	0	0	0	0	0	0	0	0	0	0	0	0	0	0	0.888889	FALSE	FALSE	FALSE	TRUE	TRUE	FALSE	TRUE	TRUE	FALSE	TRUE	TRUE	FALSE	TRUE	FALSE	TRUE	FALSE	FALSE
A67_L2_327327_idba_bin.113	0	0	0.625	0.0769231	0.25	0.888889	0.4	0	0.125	0.571429	0.428571	0.5	0.636364	0	0	0.0909091	0	0	0.25	0	0	0	0	0	0	0	0	0	0	0	0	0.777778	FALSE	FALSE	FALSE	FALSE	TRUE	FALSE	FALSE	TRUE	FALSE	TRUE	FALSE	FALSE	FALSE	TRUE	TRUE	FALSE	FALSE
A67_L2_327327_idba_bin.120	0	0	0.375	0.0769231	0	0.888889	0.4	0	0	0.714286	0.428571	0.4	0.727273	0	0	0.0909091	0	0	0	0	0	0	0	0	0	0	0	0	0	1	0	0	FALSE	FALSE	TRUE	FALSE	TRUE	FALSE	TRUE	TRUE	FALSE	FALSE	TRUE	FALSE	FALSE	TRUE	FALSE	FALSE	FALSE
A67_L2_327327_idba_bin.128	0	0	0	0	0	0.666667	0	0	0	0.428571	0	0.1	0.636364	0	0	0	0	0	0	0	0	0	0	0	0	0	0	0	0	0	0	0	FALSE	FALSE	FALSE	FALSE	FALSE	FALSE	FALSE	FALSE	FALSE	FALSE	FALSE	FALSE	FALSE	FALSE	FALSE	FALSE	FALSE
A67_L2_327327_idba_bin.130	0	0	0.625	0.153846	0.25	1	0.2	0	0.25	0.714286	0.428571	0.6	0.727273	0	0	0.0909091	0	0	0	0	0	0.666667	0.666667	0	0	0	0	0	0	1	0	0	FALSE	FALSE	FALSE	FALSE	FALSE	FALSE	FALSE	TRUE	FALSE	FALSE	FALSE	FALSE	FALSE	TRUE	FALSE	TRUE	FALSE
A67_L2_327327_idba_bin.135	0	0	0.5	0.230769	0	0.888889	0.2	0.0714286	0.125	0.714286	0.285714	0.6	0.727273	0	0	0.769231	0	0	0.75	0	0	0.666667	0.666667	0	0	0	0	0	0	1	0	0.666667	FALSE	FALSE	FALSE	FALSE	TRUE	FALSE	FALSE	TRUE	FALSE	TRUE	FALSE	FALSE	FALSE	FALSE	FALSE	TRUE	FALSE
A67_L2_327327_idba_bin.138	0	0	0.5	0.0769231	0.25	0.777778	0.4	0	0	0.571429	0.428571	0.5	0.545455	0	0	0	0	0	0	0	0	0	0	0	0	0	0	0	0	0.875	0	0.777778	FALSE	FALSE	FALSE	TRUE	TRUE	FALSE	FALSE	TRUE	FALSE	TRUE	TRUE	FALSE	FALSE	FALSE	FALSE	TRUE	FALSE
A67_L2_327327_idba_bin.149	0	0	0.5	0.230769	0.25	0.888889	0.2	0.0714286	0	0.571429	0.428571	0.6	0.727273	0	0	0.692308	0	0	0.75	0	0	0.666667	0.666667	0	0	0	0	0	0	1	0	0	FALSE	FALSE	TRUE	TRUE	TRUE	FALSE	TRUE	TRUE	FALSE	TRUE	TRUE	FALSE	TRUE	TRUE	TRUE	TRUE	FALSE
A67_L2_327327_idba_bin.151	0	0	0	0	0	0.888889	0	0	0	0.571429	0.285714	0.2	0.636364	0	0	0	0	0	0	0	0	0	0	0	0	0	0	0	0	0.625	0	0	FALSE	FALSE	FALSE	TRUE	TRUE	TRUE	FALSE	FALSE	FALSE	FALSE	FALSE	FALSE	FALSE	TRUE	TRUE	FALSE	FALSE
A67_L2_327327_idba_bin.153	0	0	0.5	0.0769231	0	0.555556	0.4	0.0714286	0	0.285714	0.428571	0.4	0.636364	0	0	0.0909091	0	0	0	0	0	0	0	0	0	0	0	0	0	0	0	0.888889	FALSE	FALSE	FALSE	FALSE	FALSE	FALSE	FALSE	TRUE	FALSE	FALSE	FALSE	FALSE	FALSE	FALSE	FALSE	FALSE	FALSE
A67_L2_327327_idba_bin.164	0	0	0.5	0.0769231	0	0.888889	0.4	0.0714286	0	0.428571	0.285714	0.4	0.727273	0	0	0.272727	0	0	0	0	0	0	0	0	0	0	0	0	0	0	0	0.555556	FALSE	FALSE	FALSE	FALSE	FALSE	FALSE	FALSE	FALSE	FALSE	FALSE	FALSE	FALSE	FALSE	FALSE	FALSE	FALSE	FALSE
A67_L2_327327_idba_bin.173	0	0	0.5	0.230769	0	0.555556	0.2	0.0714286	0	0.428571	0.142857	0.4	0.636364	0	0	0.846154	0	0	0.75	0	0	0.666667	0.666667	0	0	0	0	0	0	1	0	0	FALSE	FALSE	TRUE	FALSE	TRUE	FALSE	TRUE	TRUE	FALSE	TRUE	FALSE	FALSE	FALSE	FALSE	FALSE	TRUE	FALSE
A67_L2_327327_idba_bin.175	0	0	0.5	0.0769231	0.5	0.888889	0.4	0	0	0.714286	0.142857	0.5	0.636364	0	0	0.181818	0	0	0	0	0	0	0	0	0	0	0	0	0	0	0	0.888889	FALSE	FALSE	FALSE	FALSE	TRUE	FALSE	FALSE	FALSE	FALSE	FALSE	FALSE	FALSE	FALSE	FALSE	FALSE	FALSE	FALSE
A67_L2_327327_idba_bin.184	0	0	0.5	0.230769	0.25	0.888889	0.2	0.0714286	0.125	0.571429	0.285714	0.6	0.636364	0	0	0.769231	0	0	0.75	0	0	0	0	0	0	0	0	0	0	0	0	0.666667	FALSE	TRUE	TRUE	TRUE	TRUE	FALSE	TRUE	TRUE	FALSE	TRUE	TRUE	FALSE	TRUE	FALSE	TRUE	TRUE	TRUE
A67_L2_327327_idba_bin.187	0	0	0.5	0.230769	0.25	1	0.2	0	0	0.571429	0.428571	0.6	0.727273	0	0	0.0909091	0	0	0.75	0	0	0.666667	0.666667	0	0	0	0	0	0	1	0	0.666667	FALSE	FALSE	TRUE	TRUE	TRUE	FALSE	TRUE	TRUE	FALSE	TRUE	TRUE	FALSE	TRUE	TRUE	TRUE	TRUE	TRUE
A67_L2_327327_idba_bin.194	0	0	0.5	0.0769231	0	0.888889	0.4	0	0	0.571429	0.285714	0.5	0.636364	0	0	0.181818	0	0	0	0	0	0	0	0	0	0	0	0	0	0	0	0.888889	FALSE	FALSE	FALSE	FALSE	TRUE	FALSE	FALSE	FALSE	FALSE	TRUE	FALSE	FALSE	TRUE	FALSE	TRUE	FALSE	TRUE
A67_L2_327327_idba_bin.195	0	0	0	0	0	0.666667	0	0	0	0.428571	0	0.1	0.636364	0	0	0.0909091	0	0	0	0	0	0	0	0	0	0	0	0	0	0	0	0	FALSE	FALSE	FALSE	FALSE	FALSE	FALSE	FALSE	TRUE	FALSE	FALSE	FALSE	FALSE	FALSE	FALSE	FALSE	FALSE	FALSE
A67_L2_327327_idba_bin.198	0	0	0.875	0.230769	0.25	0.888889	0.6	0.0714286	0	0.571429	0.428571	0.8	0.727273	0	0	0.769231	0	0	0.75	0	0	0.666667	0.666667	0	0	0	0	0	0	1	0	0	FALSE	FALSE	TRUE	TRUE	TRUE	TRUE	TRUE	TRUE	FALSE	TRUE	TRUE	FALSE	TRUE	TRUE	TRUE	TRUE	TRUE
A67_L2_327327_idba_bin.2	0	0	0.5	0.230769	0.25	0.444444	0.2	0	0	0.428571	0.428571	0.4	0.636364	0	0	0.769231	0	0	0.25	0	0	0.666667	0.666667	0	0	0	0	0	0	1	0	0.333333	FALSE	TRUE	FALSE	FALSE	TRUE	FALSE	TRUE	TRUE	FALSE	FALSE	TRUE	FALSE	TRUE	FALSE	TRUE	TRUE	TRUE
A67_L2_327327_idba_bin.208	0	0	0.5	0.153846	0.25	0.666667	0.4	0.0714286	0.125	0.571429	0.428571	0.5	0.636364	0	0	0	0	0	0	0	0	0	0	0	0	0	0	0	0	0	0	0.777778	FALSE	FALSE	TRUE	TRUE	TRUE	FALSE	FALSE	TRUE	FALSE	TRUE	TRUE	FALSE	FALSE	TRUE	TRUE	FALSE	FALSE
A67_L2_327327_idba_bin.214	0	0	0.625	0	0.75	0.777778	0.4	0	0	0.714286	0.285714	0.5	0.545455	0	0	0.272727	0	0	0	0	0	0	0	0	0	0	0	0	0	0	0	0.666667	FALSE	FALSE	TRUE	FALSE	TRUE	FALSE	TRUE	TRUE	FALSE	TRUE	TRUE	FALSE	TRUE	TRUE	TRUE	FALSE	TRUE
A67_L2_327327_idba_bin.218	0	0	0.375	0.153846	0	0.777778	0.2	0.0714286	0	0.571429	0.428571	0.5	0.727273	0	0	0.769231	0	0	0	0	0	0	0	0	0	0	0	0	0	1	0	0	FALSE	FALSE	FALSE	FALSE	TRUE	FALSE	FALSE	TRUE	FALSE	TRUE	FALSE	FALSE	FALSE	TRUE	FALSE	TRUE	FALSE
A67_L2_327327_idba_bin.219	0	0	0.375	0.0769231	0	0.222222	0.2	0	0.125	0.428571	0.285714	0.5	0.363636	0	0	0	0	0	0	0	0	0	0	0	0	0	0	0	0	0	0	1	FALSE	FALSE	TRUE	FALSE	TRUE	FALSE	TRUE	FALSE	FALSE	TRUE	TRUE	FALSE	FALSE	FALSE	FALSE	FALSE	FALSE
A67_L2_327327_idba_bin.224	0	0	0.625	0.153846	0	1	0.2	0	0.125	0.571429	0.428571	0.6	0.727273	0	0	0.0909091	0	0	0	0	0	0.666667	0.666667	0	0	0	0	0	0	0.875	0	0	FALSE	FALSE	FALSE	FALSE	FALSE	FALSE	FALSE	TRUE	FALSE	FALSE	FALSE	FALSE	FALSE	TRUE	FALSE	TRUE	FALSE
A67_L2_327327_idba_bin.240	0	0	0	0	0.25	0.888889	0	0	0	0.571429	0.142857	0.1	0.454545	0	0	0	0	0	0	0	0	0	0	0	0	0	0	0	0	0.875	0	0	FALSE	FALSE	FALSE	TRUE	FALSE	FALSE	FALSE	FALSE	FALSE	FALSE	FALSE	FALSE	TRUE	FALSE	TRUE	FALSE	FALSE
A67_L2_327327_idba_bin.241	0	0.5	0.25	0	0.25	0.888889	0	0	0	0.571429	0.571429	0.3	0.636364	0	0	0.272727	0	0	0	0	0	0	0	0	0	0	0	0	0	1	0	0	FALSE	FALSE	FALSE	FALSE	FALSE	FALSE	FALSE	TRUE	FALSE	FALSE	FALSE	FALSE	FALSE	TRUE	FALSE	FALSE	FALSE
A67_L2_327327_idba_bin.244	0	0	0.375	0.0769231	0.25	0.777778	0.2	0	0	0.428571	0.285714	0.4	0.545455	0	0	0.181818	0	0	0	0	0	0	0	0	0	0	0	0	0	0.625	0	0.555556	FALSE	FALSE	FALSE	TRUE	TRUE	FALSE	FALSE	TRUE	FALSE	TRUE	TRUE	FALSE	TRUE	FALSE	FALSE	TRUE	FALSE
A67_L2_327327_idba_bin.248	0	0.5	0.375	0.307692	0	0.333333	0.2	0.0714286	0.25	0.428571	0.285714	0.4	0.181818	0	0	0	0	0	0	0	0	0	0	0	0	0	0	0	0	0	0	0.222222	FALSE	FALSE	FALSE	FALSE	FALSE	FALSE	FALSE	FALSE	FALSE	FALSE	FALSE	FALSE	FALSE	TRUE	FALSE	FALSE	FALSE
A67_L2_327327_idba_bin.251	0	0	0.125	0.0769231	0	0.888889	0	0	0	0.571429	0.142857	0.3	0.636364	0	0	0.166667	0	0	0	0	0	0	0	0	0	0	0	0	0	0.5	0	0	FALSE	FALSE	FALSE	FALSE	FALSE	FALSE	FALSE	TRUE	FALSE	FALSE	FALSE	FALSE	FALSE	TRUE	FALSE	FALSE	FALSE
A67_L2_327327_idba_bin.253	0	0	0.25	0.153846	0	0.777778	0	0.142857	0	0.428571	0.285714	0.4	0.545455	0	0	0.769231	0	0	0.75	0	0	0.666667	0.666667	0	0	0	0	0	0	1	0	0.222222	FALSE	FALSE	FALSE	FALSE	FALSE	FALSE	FALSE	TRUE	FALSE	TRUE	FALSE	FALSE	FALSE	FALSE	FALSE	TRUE	FALSE
A67_L2_327327_idba_bin.67	0	0	0.375	0.153846	0.25	0.888889	0.2	0	0	0.571429	0.285714	0.5	0.545455	0	0	0	0	0	0	0	0	0.666667	0.666667	0	0	0	0	0	0	0.625	0	0.666667	FALSE	TRUE	TRUE	TRUE	TRUE	FALSE	TRUE	TRUE	FALSE	TRUE	TRUE	FALSE	TRUE	TRUE	TRUE	TRUE	TRUE
A67_L2_327327_idba_bin.73	0	0	0.5	0.230769	0.25	0.444444	0.2	0	0	0.428571	0.142857	0.4	0.636364	0	0	0	0	0	0.75	0	0	0	0	0	0	0	0	0	0	1	0	0.222222	FALSE	FALSE	TRUE	TRUE	TRUE	FALSE	FALSE	TRUE	FALSE	TRUE	TRUE	FALSE	TRUE	FALSE	TRUE	TRUE	FALSE
A67_L2_327327_idba_bin.79	0	0.5	0.25	0	0.25	0.888889	0	0	0	0.571429	0.571429	0.3	0.636364	0	0	0.272727	0	0	0	0	0	0	0	0	0	0	0	0	0	1	0	0	FALSE	FALSE	FALSE	FALSE	FALSE	FALSE	FALSE	TRUE	FALSE	FALSE	FALSE	FALSE	FALSE	TRUE	FALSE	FALSE	FALSE
A67_L2_327327_idba_bin.80	0	0	0.875	0.307692	0.25	0.777778	0.6	0	0	0.428571	0.142857	0.6	0.636364	0	0	0	1	0	0	0	0	0	0	0	0	0	0	0	0	0	0	0	FALSE	FALSE	TRUE	TRUE	TRUE	TRUE	TRUE	TRUE	FALSE	FALSE	TRUE	FALSE	TRUE	TRUE	TRUE	FALSE	FALSE
A67_L2_327327_idba_bin.88	0	0	0.625	0.0769231	0	0.666667	0.4	0	0	0.571429	0.285714	0.6	0.545455	0	0	0	0	0	0	0	0	0	0	0	0	0	0	0	0	0.875	0	0	FALSE	FALSE	TRUE	FALSE	TRUE	FALSE	TRUE	TRUE	FALSE	FALSE	TRUE	FALSE	FALSE	FALSE	FALSE	FALSE	FALSE
A68_L4_309309_idba_bin.100	0	0	0.625	0.0769231	0.5	1	0.4	0.0714286	0	0.714286	0.285714	0.4	0.545455	0	0	0	0.25	0	0	0	0	0.666667	0.666667	0	0	0	0	0	0	1	0	0	FALSE	FALSE	FALSE	TRUE	TRUE	FALSE	FALSE	TRUE	FALSE	FALSE	FALSE	FALSE	FALSE	FALSE	TRUE	FALSE	FALSE
A68_L4_309309_idba_bin.105	0	0	0	0	0	1	0	0	0	0.428571	0	0.1	0.636364	0	0	0.0833333	0	0	0	0	0	0	0	0	0	0	0	0	0	0.5	0	0	FALSE	FALSE	FALSE	FALSE	FALSE	FALSE	FALSE	TRUE	FALSE	FALSE	FALSE	FALSE	FALSE	TRUE	FALSE	FALSE	FALSE
A68_L4_309309_idba_bin.112	0	0	0.5	0.230769	0	0.888889	0.2	0.0714286	0.125	0.714286	0.285714	0.6	0.636364	0	0	0.769231	0	0	0.75	0	0	0.666667	0.666667	0	0	0	0	0	0	1	0	0.666667	FALSE	FALSE	FALSE	FALSE	TRUE	FALSE	FALSE	TRUE	FALSE	TRUE	FALSE	FALSE	FALSE	FALSE	FALSE	TRUE	FALSE
A68_L4_309309_idba_bin.13	0	0	0.375	0.153846	0	0.888889	0.2	0.0714286	0	0.571429	0.428571	0.5	0.727273	0	0	0.846154	0	0	0.75	0	0	0.666667	0.666667	0	0	0	0	0	0	1	0	0	FALSE	FALSE	FALSE	FALSE	TRUE	FALSE	FALSE	TRUE	FALSE	TRUE	FALSE	FALSE	FALSE	TRUE	FALSE	TRUE	FALSE
A68_L4_309309_idba_bin.138	0	0	0.5	0.230769	0	0.333333	0.2	0	0	0.428571	0.142857	0.3	0.545455	0	0	0	0	0	0.75	0	0	0	0	0	0	0	0	0	0	1	0	0.222222	FALSE	FALSE	FALSE	FALSE	TRUE	FALSE	FALSE	TRUE	FALSE	FALSE	FALSE	FALSE	FALSE	FALSE	FALSE	TRUE	FALSE
A68_L4_309309_idba_bin.142	0	0	0.375	0.307692	0	0.222222	0.2	0.0714286	0.25	0.428571	0.285714	0.4	0.272727	0	0	0.0769231	0	0	0	0	0	0	0	0	0	0	0	0	0	0	0	0.666667	FALSE	FALSE	FALSE	FALSE	FALSE	FALSE	FALSE	FALSE	FALSE	FALSE	FALSE	FALSE	FALSE	TRUE	FALSE	FALSE	FALSE
A68_L4_309309_idba_bin.143	0	0	0.25	0.0769231	0	0.666667	0	0.0714286	0	0.285714	0.285714	0.4	0.545455	0	0	0.615385	0	0	0.5	0	0	0.666667	0.666667	0	0	0	0	0	0	1	0	0.555556	FALSE	FALSE	FALSE	FALSE	FALSE	FALSE	FALSE	TRUE	FALSE	FALSE	FALSE	FALSE	FALSE	FALSE	FALSE	TRUE	FALSE
A68_L4_309309_idba_bin.36	0	0.5	0.25	0	0.25	0.888889	0	0	0	0.571429	0.571429	0.3	0.636364	0	0	0.272727	0	0	0	0	0	0	0	0	0	0	0	0	0	1	0	0	FALSE	FALSE	FALSE	FALSE	FALSE	FALSE	FALSE	TRUE	FALSE	FALSE	FALSE	FALSE	FALSE	TRUE	FALSE	FALSE	FALSE
A68_L4_309309_idba_bin.47	0	0	1	0.307692	0.25	0.777778	0.6	0	0	0.571429	0.142857	0.7	0.454545	0	0	0	1	0	0	0	0	0.666667	0.666667	0	0	0	0	0	0	1	0	0	FALSE	FALSE	TRUE	TRUE	TRUE	TRUE	TRUE	TRUE	FALSE	FALSE	TRUE	FALSE	TRUE	TRUE	TRUE	FALSE	FALSE
A68_L4_309309_idba_bin.50	0	0	1	0.307692	0.5	0.888889	0.6	0	0	0.428571	0.142857	0.7	0.636364	0	0	0	1	0	0	0	0	0.666667	0.666667	0	0	0	0	0	0	0.875	0	0	FALSE	FALSE	TRUE	TRUE	TRUE	FALSE	TRUE	TRUE	FALSE	FALSE	TRUE	FALSE	TRUE	TRUE	TRUE	FALSE	FALSE
A68_L4_309309_idba_bin.55	0	0	0.5	0.230769	0.25	0.444444	0.2	0	0	0.428571	0.142857	0.3	0.545455	0	0	0	0	0	0.75	0	0	0	0	0	0	0	0	0	0	0	0	0.222222	FALSE	FALSE	TRUE	TRUE	TRUE	FALSE	FALSE	TRUE	FALSE	TRUE	TRUE	FALSE	FALSE	FALSE	FALSE	TRUE	FALSE
A68_L4_309309_idba_bin.58	0	0.5	0.25	0.0769231	0.25	0.777778	0	0	0.125	0.428571	0.571429	0.3	0.727273	0	0	0	0	0	0.25	0	0	0	0	0	0	0	0	0	0	1	0	0	FALSE	FALSE	FALSE	FALSE	TRUE	FALSE	FALSE	FALSE	FALSE	FALSE	FALSE	FALSE	FALSE	TRUE	FALSE	FALSE	TRUE
A68_L4_309309_idba_bin.60	0	0	0.5	0.230769	0	1	0.2	0.0714286	0	0.714286	0.142857	0.6	0.636364	0	0	0.769231	0	0	0.75	0	0	0.666667	0.666667	0	0	0	0	0	0	1	0	0	FALSE	FALSE	TRUE	FALSE	TRUE	FALSE	FALSE	TRUE	FALSE	TRUE	TRUE	FALSE	TRUE	TRUE	FALSE	TRUE	FALSE
A68_L4_309309_idba_bin.61	0	0	0.125	0	0.25	0.444444	0	0	0	0.571429	0.142857	0.2	0.454545	0	0	0.0909091	0	0	0	0	0	0	0	0	0	0	0	0	0	0	0	0.666667	FALSE	FALSE	FALSE	FALSE	TRUE	FALSE	FALSE	TRUE	FALSE	FALSE	FALSE	FALSE	FALSE	FALSE	FALSE	FALSE	FALSE
A68_L4_309309_idba_bin.63	0	0	0.5	0.230769	0	0.555556	0.2	0.0714286	0	0.428571	0.142857	0.4	0.636364	0	0	0.846154	0	0	0.75	0	0	0.666667	0.666667	0	0	0	0	0	0	1	0	0	FALSE	FALSE	TRUE	FALSE	TRUE	FALSE	TRUE	TRUE	FALSE	TRUE	FALSE	FALSE	FALSE	FALSE	FALSE	TRUE	FALSE
A68_L4_309309_idba_bin.70	0	0	0.5	0.230769	0.5	1	0.2	0.0714286	0	0.714286	0.428571	0.6	0.727273	0	0	0.769231	0	0	0.75	0	0	0.666667	0.666667	0	0	0	0	0	0	1	0	0	FALSE	FALSE	FALSE	TRUE	TRUE	TRUE	FALSE	TRUE	FALSE	TRUE	TRUE	FALSE	TRUE	TRUE	TRUE	TRUE	FALSE
A68_L4_309309_idba_bin.71	0	0	0.875	0.230769	0.25	1	0.6	0	0	0.571429	0.428571	0.8	0.727273	0	0	0.692308	0	0	0.75	0	0	0.666667	0.666667	0	0	0	0	0	0	1	0	0	FALSE	FALSE	TRUE	TRUE	TRUE	TRUE	TRUE	TRUE	FALSE	TRUE	TRUE	FALSE	TRUE	TRUE	TRUE	TRUE	FALSE
A68_L4_309309_idba_bin.74	0	0.5	0.375	0	0	0.666667	0.2	0	0	0.571429	0.714286	0.3	0.545455	0	0	0.0909091	0	0	0	0	0	0	0	0	0	0	0	0	0	1	0	0	FALSE	FALSE	FALSE	FALSE	TRUE	FALSE	FALSE	FALSE	FALSE	TRUE	FALSE	FALSE	FALSE	TRUE	FALSE	FALSE	FALSE
A68_L4_309309_idba_bin.77	0	0	0	0	0	1	0	0	0	0.428571	0.285714	0.2	0.454545	0	0	0	0	0	0	0	0	0	0	0	0	0	0	0	0	0.625	0	0	FALSE	FALSE	FALSE	TRUE	TRUE	TRUE	FALSE	FALSE	FALSE	FALSE	FALSE	FALSE	FALSE	TRUE	TRUE	FALSE	FALSE
A68_L4_309309_idba_bin.82	0	0	0.5	0.0769231	0.25	0.777778	0.4	0	0	0.571429	0.428571	0.5	0.636364	0	0	0.181818	0	0	0	0	0	0	0	0	0	0	0	0	0	0	0	0.888889	FALSE	FALSE	FALSE	FALSE	TRUE	FALSE	FALSE	TRUE	FALSE	TRUE	TRUE	FALSE	FALSE	FALSE	TRUE	FALSE	FALSE
A68_L4_309309_idba_bin.91	0	0	0.625	0.0769231	0.25	0.888889	0.4	0	0.125	0.571429	0.428571	0.5	0.636364	0	0	0.0909091	0	0	0.25	0	0	0	0	0	0	0	0	0	0	0	0	0.777778	FALSE	FALSE	FALSE	FALSE	TRUE	FALSE	FALSE	TRUE	FALSE	TRUE	FALSE	FALSE	FALSE	TRUE	TRUE	FALSE	FALSE
A68_L4_309309_idba_bin.98	0	0	0.75	0.153846	0.25	1	0.4	0	0	0.571429	0.285714	0.7	0.727273	0	0	0.692308	0	0	0.75	0	0	0.666667	0.666667	0	0	0	0	0	0	0.75	0	0	FALSE	FALSE	TRUE	TRUE	TRUE	TRUE	FALSE	TRUE	FALSE	TRUE	TRUE	FALSE	TRUE	FALSE	TRUE	TRUE	FALSE
A69_L1_310310_idba_bin.10	0	0	0.75	0.153846	0.25	1	0.2	0	0.25	0.714286	0.428571	0.7	0.727273	0	0	0.0909091	0	0	0	0	0	0.666667	0.666667	0	0	0	0	0	0	1	0	0	FALSE	FALSE	FALSE	FALSE	FALSE	FALSE	FALSE	TRUE	FALSE	FALSE	FALSE	FALSE	FALSE	TRUE	TRUE	TRUE	FALSE
A69_L1_310310_idba_bin.105	0	0	0.75	0.153846	0.25	0.888889	0.6	0	0	0.428571	0.285714	0.7	0.727273	0	0	0.692308	0	0	0.75	0	0	0.666667	0.666667	0	0	0	0	0	0	1	0	0	FALSE	FALSE	TRUE	TRUE	TRUE	TRUE	FALSE	TRUE	FALSE	TRUE	TRUE	FALSE	TRUE	FALSE	TRUE	TRUE	FALSE
A69_L1_310310_idba_bin.112	0	0	0.5	0	0	0.555556	0.4	0	0	0.285714	0.285714	0.5	0.454545	0	0	0	0	0	0	0	0	0	0	0	0	0	0	0	0	0.875	0	0	FALSE	FALSE	TRUE	FALSE	TRUE	FALSE	TRUE	FALSE	FALSE	FALSE	TRUE	FALSE	FALSE	FALSE	FALSE	FALSE	FALSE
A69_L1_310310_idba_bin.131	0	0	0.875	0.230769	0	1	0.6	0.142857	0.125	0.571429	0.428571	0.7	0.636364	0	0	0.0909091	0.25	0	1	0	0	0	0	0.5	0	0	0	0	0	0.75	0	0	FALSE	FALSE	FALSE	FALSE	FALSE	FALSE	FALSE	FALSE	FALSE	FALSE	FALSE	FALSE	FALSE	TRUE	FALSE	FALSE	FALSE
A69_L1_310310_idba_bin.2	0	0	0	0	0	0.666667	0	0	0	0.428571	0	0.1	0.545455	0	0	0	0	0	0	0	0	0	0	0	0	0	0	0	0	0	0	0	FALSE	FALSE	FALSE	FALSE	FALSE	FALSE	FALSE	FALSE	FALSE	FALSE	FALSE	FALSE	FALSE	FALSE	FALSE	FALSE	FALSE
A69_L1_310310_idba_bin.48	0	0	1	0.307692	0	0.888889	0.6	0	0	0	0.285714	0.9	0.454545	0	0	0.769231	0	0	0.75	0	0	0.666667	0.666667	0	0	0	0	0	0	1	0	0	FALSE	FALSE	TRUE	TRUE	TRUE	TRUE	TRUE	TRUE	FALSE	TRUE	TRUE	FALSE	TRUE	TRUE	TRUE	TRUE	FALSE
A69_L1_310310_idba_bin.56	0	0	1	0.307692	0.5	0.888889	0.6	0	0	0.428571	0.142857	0.7	0.636364	0	0	0	1	0	0	0	0	0.666667	0.666667	0	0	0	0	0	0	0.875	0	0	FALSE	FALSE	TRUE	TRUE	TRUE	FALSE	TRUE	TRUE	FALSE	FALSE	TRUE	FALSE	TRUE	TRUE	TRUE	FALSE	FALSE
A69_L1_310310_idba_bin.80	0	0	0.125	0.0769231	0.25	0.555556	0.2	0	0	0.571429	0.285714	0.2	0.545455	0	0	0.181818	0	0	0	0	0	0	0	0	0	0	0	0	0	1	0	0	FALSE	FALSE	TRUE	TRUE	TRUE	FALSE	TRUE	TRUE	FALSE	TRUE	TRUE	FALSE	TRUE	TRUE	TRUE	FALSE	FALSE
A69_L1_310310_idba_bin.9	0	0	0	0	0	0.888889	0	0	0	0.571429	0.285714	0.2	0.454545	0	0	0	0	0	0	0	0	0	0	0	0	0	0	0	0	0.75	0	0	FALSE	FALSE	FALSE	TRUE	TRUE	FALSE	FALSE	FALSE	FALSE	FALSE	FALSE	FALSE	FALSE	FALSE	FALSE	FALSE	FALSE
A69_L1_310310_idba_bin.90	0	0	0.625	0.0769231	0.25	1	0.4	0	0	0.571429	0.285714	0.5	0.545455	0	0	0	0.25	0	0	0	0	0	0	0	0	0	0	0	0	1	0	0.777778	FALSE	FALSE	FALSE	FALSE	TRUE	FALSE	FALSE	FALSE	FALSE	FALSE	FALSE	FALSE	FALSE	FALSE	FALSE	FALSE	FALSE
A69_L1_310310_idba_bin.93	0	0	0.375	0.153846	0	0.444444	0.2	0	0	0.428571	0.142857	0.2	0.636364	0	0	0	0	0	0.75	0	0	0	0	0	0	0	0	0	0	1	0	0.222222	FALSE	FALSE	FALSE	FALSE	TRUE	FALSE	FALSE	TRUE	FALSE	FALSE	FALSE	FALSE	FALSE	FALSE	FALSE	TRUE	FALSE
A69_L1_310310_idba_bin.96	0	0	0.375	0.0769231	0.25	0.444444	0.4	0	0	0.428571	0.428571	0.3	0.454545	0	0	0.181818	0	0	0	0	0	0	0	0	0	0	0	0	0	0	0	0.888889	FALSE	FALSE	FALSE	TRUE	TRUE	FALSE	TRUE	TRUE	FALSE	TRUE	TRUE	FALSE	TRUE	FALSE	TRUE	FALSE	TRUE
A69_L1_310310_idba_bin.98	0	0.5	0.25	0.230769	0	0.333333	0.2	0.0714286	0.25	0.428571	0.428571	0.3	0.272727	0	0	0.0769231	0	0	0	0	0	0	0	0	0	0	0	0	0	0	0	0.666667	FALSE	FALSE	FALSE	FALSE	FALSE	FALSE	FALSE	FALSE	FALSE	FALSE	FALSE	FALSE	FALSE	TRUE	FALSE	FALSE	FALSE
A6_L3_376376_idba_bin.110	0	0	0.625	0.230769	0.25	1	0.4	0.0714286	0	0.714286	0.285714	0.6	0.727273	0	0	0.272727	0	0	0	0	0	0	0	0	0	0	0	0	0	1	0	0.666667	FALSE	FALSE	FALSE	FALSE	TRUE	FALSE	FALSE	TRUE	FALSE	FALSE	TRUE	FALSE	FALSE	TRUE	FALSE	FALSE	FALSE
A6_L3_376376_idba_bin.115	0	0	0.25	0	0.25	0.777778	0	0	0	0.571429	0.142857	0.3	0.636364	0	0	0	0	0	0	0	0	0	0	0	0	0	0	0	0	0.875	0	0	FALSE	FALSE	FALSE	FALSE	FALSE	FALSE	FALSE	TRUE	FALSE	FALSE	FALSE	FALSE	FALSE	TRUE	FALSE	FALSE	FALSE
A6_L3_376376_idba_bin.128	0	0	0.5	0.0769231	0.25	0.888889	0.4	0	0	0.571429	0.285714	0.5	0.636364	0	0	0.181818	0	0	0	0	0	0	0	0	0	0	0	0	0	0	0	0.888889	FALSE	FALSE	TRUE	TRUE	TRUE	FALSE	TRUE	FALSE	FALSE	TRUE	FALSE	FALSE	TRUE	FALSE	TRUE	FALSE	TRUE
A6_L3_376376_idba_bin.29	0	0	0.25	0	0.25	0.888889	0	0	0	0.571429	0.142857	0.2	0.545455	0.0909091	0	0.571429	0	0	0	0	0	0	0	0	0	0	0	0	0	1	0	0	FALSE	FALSE	FALSE	FALSE	FALSE	FALSE	FALSE	TRUE	FALSE	FALSE	FALSE	FALSE	FALSE	TRUE	FALSE	FALSE	FALSE
A6_L3_376376_idba_bin.36	0	0	0.375	0.0769231	0.25	0.777778	0.2	0	0	0.428571	0.428571	0.4	0.636364	0	0	0.181818	0	0	0	0	0	0	0	0	0	0	0	0	0	0	0	0.888889	FALSE	FALSE	FALSE	TRUE	TRUE	FALSE	FALSE	TRUE	FALSE	TRUE	TRUE	FALSE	FALSE	FALSE	TRUE	FALSE	FALSE
A6_L3_376376_idba_bin.39	0	0	0.875	0.307692	0.25	0.888889	0.6	0	0	0.571429	0.142857	0.6	0.454545	0	0	0	1	0	0	0	0	0.666667	0.666667	0	0	0	0	0	0	1	0	0	FALSE	FALSE	TRUE	TRUE	TRUE	TRUE	TRUE	TRUE	FALSE	FALSE	TRUE	FALSE	TRUE	TRUE	TRUE	FALSE	FALSE
A6_L3_376376_idba_bin.46	0	0	0.375	0.307692	0	0.777778	0.2	0	0	0.285714	0.285714	0.5	0.363636	0	0	0	0.75	0	0	0	0	0	0	0	0	0	0	0	0	0.75	0	0	FALSE	FALSE	TRUE	FALSE	FALSE	FALSE	FALSE	TRUE	FALSE	FALSE	TRUE	FALSE	TRUE	TRUE	TRUE	FALSE	FALSE
A6_L3_376376_idba_bin.47	0	0	0.5	0.230769	0.25	0.777778	0.2	0.0714286	0	0.571429	0.285714	0.6	0.727273	0	0	0	0	0	0.75	0	0	0.666667	0.666667	0	0	0	0	0	0	0	0	0.666667	FALSE	FALSE	TRUE	TRUE	TRUE	FALSE	TRUE	TRUE	FALSE	TRUE	TRUE	FALSE	TRUE	FALSE	TRUE	TRUE	TRUE
A6_L3_376376_idba_bin.52	0	0	0.5	0.230769	0.25	1	0.2	0.0714286	0	0.571429	0.285714	0.6	0.727273	0	0	0.769231	0	0	0.75	0	0	0.666667	0.666667	0	0	0	0	0	0	1	0	0	FALSE	FALSE	TRUE	TRUE	TRUE	FALSE	FALSE	TRUE	FALSE	TRUE	FALSE	FALSE	TRUE	TRUE	TRUE	TRUE	FALSE
A6_L3_376376_idba_bin.59	0	0	0.5	0.0769231	0.25	0.888889	0.4	0	0	0.571429	0.285714	0.5	0.636364	0	0	0.181818	0	0	0	0	0	0	0	0	0	0	0	0	0	0	0	0.888889	FALSE	FALSE	FALSE	FALSE	TRUE	FALSE	FALSE	FALSE	FALSE	FALSE	FALSE	FALSE	TRUE	FALSE	TRUE	FALSE	TRUE
A6_L3_376376_idba_bin.63	0	0	0.125	0	0	0.888889	0	0	0	0.571429	0.142857	0.3	0.636364	0	0	0.181818	0	0	0	0	0	0	0	0	0	0	0	0	0	0.875	0	0	FALSE	FALSE	FALSE	FALSE	FALSE	FALSE	FALSE	FALSE	FALSE	FALSE	FALSE	FALSE	FALSE	TRUE	FALSE	FALSE	FALSE
A6_L3_376376_idba_bin.65	0	0	0.375	0.153846	0.25	0.666667	0	0	0	0.428571	0.285714	0.3	0.636364	0	0	0.769231	0	0	0.75	0	0	0	0	0	0	0	0	0	0	0.625	0	0.222222	FALSE	FALSE	TRUE	TRUE	TRUE	FALSE	TRUE	TRUE	FALSE	FALSE	TRUE	FALSE	TRUE	FALSE	TRUE	TRUE	TRUE
A6_L3_376376_idba_bin.69	0	0	0.25	0.0769231	0.25	0.888889	0	0	0	0.571429	0.142857	0.3	0.636364	0	0	0.181818	0	0	0	0	0	0	0	0	0	0	0	0	0	1	0	0	FALSE	FALSE	FALSE	FALSE	FALSE	FALSE	FALSE	FALSE	FALSE	FALSE	FALSE	FALSE	FALSE	TRUE	FALSE	FALSE	FALSE
A6_L3_376376_idba_bin.7	0	0	0.375	0.0769231	0.25	0.777778	0	0	0	0.571429	0.142857	0.4	0.545455	0	0	0.272727	0	0	0	0	0	0	0	0	0	0	0	0	0	0.875	0	0	FALSE	FALSE	FALSE	FALSE	FALSE	FALSE	FALSE	FALSE	FALSE	FALSE	FALSE	FALSE	FALSE	TRUE	FALSE	FALSE	FALSE
A6_L3_376376_idba_bin.77	0	0	0	0	0	0.666667	0	0	0	0.285714	0	0.2	0.636364	0	0	0	0	0	0	0	0	0	0	0	0	0	0	0	0	0	0	0	FALSE	FALSE	FALSE	FALSE	FALSE	FALSE	FALSE	FALSE	FALSE	FALSE	FALSE	FALSE	FALSE	FALSE	FALSE	FALSE	FALSE
A6_L3_376376_idba_bin.84	0	0	0.5	0.230769	0	0.666667	0.2	0.0714286	0	0.428571	0.142857	0.4	0.636364	0	0	0.846154	0	0	0.75	0	0	0.666667	0.666667	0	0	0	0	0	0	1	0	0	FALSE	FALSE	TRUE	FALSE	TRUE	FALSE	TRUE	TRUE	FALSE	TRUE	FALSE	FALSE	FALSE	FALSE	FALSE	TRUE	FALSE
A6_L3_376376_idba_bin.85	0	0	0.125	0.0769231	0	0.666667	0	0	0	0.571429	0.142857	0.3	0.636364	0	0	0.0909091	0	0	0	0	0	0	0	0	0	0	0	0	0	0.625	0	0	FALSE	FALSE	FALSE	FALSE	FALSE	FALSE	FALSE	TRUE	FALSE	FALSE	FALSE	FALSE	FALSE	FALSE	FALSE	FALSE	FALSE
A6_L3_376376_idba_bin.90	0	0	0.5	0.230769	0.25	0.555556	0.2	0	0	0.428571	0.428571	0.3	0.727273	0	0	0.769231	0	0	0.75	0	0	0.666667	0.666667	0	0	0	0	0	0	1	0	0	FALSE	TRUE	TRUE	FALSE	TRUE	FALSE	TRUE	TRUE	FALSE	TRUE	TRUE	FALSE	TRUE	FALSE	TRUE	TRUE	TRUE
A70_L1_311311_idba_bin.118	0	0	0.5	0.230769	0	0.777778	0.2	0.0714286	0.125	0.571429	0.285714	0.6	0.454545	0	0	0.769231	0	0	0.75	0	0	0.666667	0.666667	0	0	0	0	0	0	1	0	0.666667	FALSE	FALSE	FALSE	FALSE	TRUE	FALSE	FALSE	TRUE	FALSE	TRUE	FALSE	FALSE	FALSE	FALSE	FALSE	TRUE	FALSE
A70_L1_311311_idba_bin.121	0	0.5	0.375	0.230769	0	0.222222	0.4	0.0714286	0.25	0.285714	0.428571	0.4	0.0909091	0	0	0	0	0	0	0	0	0	0	0	0	0	0	0	0	0	0	0.555556	FALSE	FALSE	FALSE	FALSE	FALSE	FALSE	FALSE	FALSE	FALSE	FALSE	FALSE	FALSE	FALSE	TRUE	FALSE	FALSE	FALSE
A70_L1_311311_idba_bin.144	0	0	0.5	0.230769	0	1	0.2	0	0	0.571429	0.428571	0.6	0.727273	0	0	0.0909091	0	0	0.75	0	0	0.666667	0.666667	0	0	0	0	0	0	1	0	0.666667	FALSE	FALSE	TRUE	TRUE	TRUE	FALSE	TRUE	TRUE	FALSE	TRUE	TRUE	FALSE	TRUE	TRUE	TRUE	TRUE	TRUE
A70_L1_311311_idba_bin.145	0	0	0.5	0.230769	0	0.555556	0.2	0	0	0.285714	0.428571	0.4	0.636364	0	0	0.769231	0	0	0.75	0	0	0.666667	0.666667	0	0	0	0	0	0	1	0	0.222222	FALSE	TRUE	TRUE	TRUE	TRUE	TRUE	TRUE	TRUE	FALSE	FALSE	TRUE	FALSE	TRUE	FALSE	TRUE	TRUE	TRUE
A70_L1_311311_idba_bin.149	0	0	0.875	0.307692	0.25	1	0.6	0	0	0.571429	0.142857	0.6	0.636364	0	0	0.0909091	1	0	0	0	0	0.666667	0.666667	0	0	0	0	0	0	1	0	0	FALSE	FALSE	TRUE	FALSE	TRUE	TRUE	TRUE	TRUE	FALSE	FALSE	TRUE	FALSE	TRUE	TRUE	TRUE	FALSE	FALSE
A70_L1_311311_idba_bin.16	0	0	0.875	0.153846	0.25	0.777778	0.6	0	0	0.571429	0.285714	0.8	0.636364	0	0	0.181818	0	0	0.5	0	0	0	0	0	0	0	0	0	0	0	0	0.888889	FALSE	FALSE	FALSE	FALSE	TRUE	FALSE	FALSE	TRUE	FALSE	TRUE	TRUE	FALSE	FALSE	FALSE	FALSE	FALSE	FALSE
A70_L1_311311_idba_bin.17	0	0	0.375	0.153846	0	0.444444	0.2	0	0	0.428571	0.142857	0.2	0.636364	0	0	0	0	0	0.75	0	0	0	0	0	0	0	0	0	0	1	0	0.222222	FALSE	FALSE	TRUE	TRUE	TRUE	FALSE	TRUE	TRUE	FALSE	FALSE	TRUE	FALSE	FALSE	FALSE	FALSE	TRUE	FALSE
A70_L1_311311_idba_bin.29	0	0	0.5	0.230769	0	1	0.2	0.0714286	0	0.571429	0.142857	0.5	0.727273	0	0	0.692308	0	0	0.75	0	0	0.666667	0.666667	0	0	0	0	0	0	1	0	0	FALSE	FALSE	FALSE	FALSE	TRUE	TRUE	FALSE	TRUE	FALSE	FALSE	TRUE	FALSE	TRUE	TRUE	TRUE	TRUE	FALSE
A70_L1_311311_idba_bin.36	0	0	1	0.384615	0	0.666667	0.4	0	0	0.714286	0.285714	0.8	0.727273	0	0	0.857143	0.75	0	0	0.3	1	0	0	0.75	0	0	0	0	0	1	0	0	FALSE	FALSE	FALSE	FALSE	FALSE	FALSE	FALSE	TRUE	FALSE	FALSE	FALSE	FALSE	FALSE	TRUE	FALSE	FALSE	FALSE
A70_L1_311311_idba_bin.5	0	0	0.625	0.0769231	0.25	0.888889	0.4	0	0.125	0.571429	0.285714	0.6	0.636364	0	0	0.181818	0	0	0.25	0	0	0	0	0	0	0	0	0	0	0	0	0.777778	FALSE	FALSE	TRUE	FALSE	TRUE	FALSE	FALSE	TRUE	FALSE	FALSE	TRUE	FALSE	FALSE	TRUE	TRUE	FALSE	FALSE
A70_L1_311311_idba_bin.55	0	0	0	0	0	0.777778	0	0	0	0.428571	0	0.1	0.636364	0	0	0	0	0	0	0	0	0	0	0	0	0	0	0	0	0	0	0	FALSE	FALSE	FALSE	FALSE	FALSE	FALSE	FALSE	TRUE	FALSE	FALSE	TRUE	FALSE	FALSE	FALSE	FALSE	FALSE	FALSE
A70_L1_311311_idba_bin.63	0	0	0.5	0.230769	0	1	0.2	0.0714286	0	0.571429	0.285714	0.6	0.727273	0	0	0.769231	0	0	0.75	0	0	0.666667	0.666667	0	0	0	0	0	0	1	0	0	FALSE	FALSE	TRUE	FALSE	TRUE	TRUE	TRUE	TRUE	FALSE	TRUE	TRUE	FALSE	TRUE	TRUE	TRUE	TRUE	FALSE
A70_L1_311311_idba_bin.64	0	0	0.5	0.0769231	0.25	1	0.4	0	0	0.428571	0.428571	0.5	0.545455	0	0	0.181818	0	0	0	0	0	0	0	0	0	0	0	0	0	0.875	0	0	FALSE	FALSE	FALSE	FALSE	TRUE	FALSE	TRUE	TRUE	FALSE	TRUE	TRUE	FALSE	FALSE	FALSE	TRUE	FALSE	FALSE
A70_L1_311311_idba_bin.70	0	0	0.875	0.230769	0.25	1	0.6	0	0	0.571429	0.285714	0.8	0.727273	0	0	0.692308	0	0	0.75	0	0	0.666667	0.666667	0	0	0	0	0	0	0.875	0	0	FALSE	FALSE	TRUE	TRUE	TRUE	TRUE	FALSE	TRUE	FALSE	TRUE	TRUE	FALSE	TRUE	TRUE	TRUE	TRUE	FALSE
A70_L1_311311_idba_bin.80	0	0	0.5	0.230769	0	1	0.2	0.0714286	0	0.714286	0.142857	0.6	0.636364	0	0	0.769231	0	0	0.75	0	0	0.666667	0.666667	0	0	0	0	0	0	1	0	0	FALSE	FALSE	FALSE	FALSE	FALSE	FALSE	FALSE	TRUE	FALSE	TRUE	TRUE	FALSE	FALSE	TRUE	FALSE	TRUE	FALSE
A70_L1_311311_idba_bin.81	0	0	0.875	0.230769	0	0.666667	0.4	0	0	0.571429	0.142857	0.7	0.636364	0	0	0.538462	0.75	0	0	0.3	1	0	0	1	0	0	0	0	0	1	0	0	FALSE	FALSE	FALSE	FALSE	FALSE	FALSE	FALSE	FALSE	FALSE	FALSE	FALSE	FALSE	FALSE	TRUE	FALSE	FALSE	FALSE
A70_L1_311311_idba_bin.92	0	0	0.5	0.0769231	0.25	0.777778	0.4	0	0	0.428571	0.428571	0.5	0.545455	0	0	0	0	0	0	0	0	0	0	0	0	0	0	0	0	0.875	0	0.777778	FALSE	FALSE	FALSE	TRUE	TRUE	FALSE	FALSE	TRUE	FALSE	TRUE	TRUE	FALSE	FALSE	FALSE	TRUE	FALSE	FALSE
A70_L1_311311_idba_bin.98	0	0	1	0.307692	0.5	1	0.6	0	0	0.428571	0.142857	0.7	0.636364	0	0	0	1	0	0	0	0	0.333333	0.333333	0	0	0	0	0	0	0.875	0	0	FALSE	FALSE	TRUE	TRUE	TRUE	FALSE	TRUE	TRUE	FALSE	FALSE	TRUE	FALSE	TRUE	TRUE	TRUE	FALSE	FALSE
A71_L2_312312_idba_bin.102	0	0	0.5	0.0769231	0	0.888889	0.4	0	0	0.571429	0.428571	0.4	0.636364	0	0	0	0	0	0	0	0	0	0	0	0	0	0	0	0	0.875	0	0	FALSE	FALSE	TRUE	TRUE	TRUE	FALSE	TRUE	TRUE	FALSE	FALSE	TRUE	FALSE	FALSE	FALSE	FALSE	FALSE	FALSE
A71_L2_312312_idba_bin.109	0	0	0	0	0	0.666667	0	0	0	0.428571	0	0.1	0.545455	0	0	0	0	0	0	0	0	0	0	0	0	0	0	0	0	0	0	0	FALSE	FALSE	FALSE	FALSE	FALSE	FALSE	FALSE	FALSE	FALSE	FALSE	FALSE	FALSE	FALSE	FALSE	FALSE	FALSE	FALSE
A71_L2_312312_idba_bin.110	0	0	0.375	0.153846	0.25	0.888889	0.2	0	0	0.428571	0.285714	0.5	0.727273	0	0	0.0909091	0	0	0.75	0	0	0.666667	0.666667	0	0	0	0	0	0	1	0	0.666667	FALSE	FALSE	TRUE	TRUE	TRUE	FALSE	TRUE	TRUE	FALSE	TRUE	TRUE	FALSE	TRUE	TRUE	TRUE	TRUE	TRUE
A71_L2_312312_idba_bin.113	0	0	0.5	0.230769	0	0.777778	0.2	0.0714286	0.125	0.571429	0.285714	0.6	0.545455	0	0	0.769231	0	0	0.75	0	0	0	0	0	0	0	0	0	0	0	0	0.666667	FALSE	TRUE	TRUE	TRUE	TRUE	FALSE	TRUE	TRUE	FALSE	TRUE	TRUE	FALSE	TRUE	FALSE	TRUE	TRUE	TRUE
A71_L2_312312_idba_bin.115	0	0	0.125	0.0769231	0	1	0	0	0	0.571429	0.142857	0.3	0.636364	0	0	0.166667	0	0	0	0	0	0	0	0	0	0	0	0	0	0.75	0	0	FALSE	FALSE	FALSE	FALSE	FALSE	FALSE	FALSE	FALSE	FALSE	FALSE	FALSE	FALSE	FALSE	TRUE	FALSE	FALSE	FALSE
A71_L2_312312_idba_bin.117	0	0	0	0	0	0.666667	0	0	0	0.285714	0	0.1	0.363636	0	0	0	0	0	0	0	0	0	0	0	0	0	0	0	0	0	0	0	FALSE	FALSE	FALSE	FALSE	FALSE	FALSE	FALSE	FALSE	FALSE	FALSE	FALSE	FALSE	FALSE	FALSE	FALSE	FALSE	FALSE
A71_L2_312312_idba_bin.120	0	0	0.875	0.307692	0.25	1	0.6	0	0	0.428571	0.142857	0.6	0.636364	0	0	0	1	0	0	0	0	0.666667	0.666667	0	0	0	0	0	0	1	0	0	FALSE	FALSE	TRUE	TRUE	TRUE	TRUE	TRUE	TRUE	FALSE	FALSE	TRUE	FALSE	TRUE	TRUE	TRUE	FALSE	FALSE
A71_L2_312312_idba_bin.131	0	0.5	0.375	0.0769231	0.25	0.777778	0	0	0	0.571429	0.428571	0.4	0.545455	0	0	0.5	0	0	0	0	0	0	0	0	0	0	0	0	0	1	0	0	FALSE	FALSE	FALSE	FALSE	FALSE	FALSE	FALSE	TRUE	FALSE	FALSE	FALSE	FALSE	FALSE	TRUE	FALSE	FALSE	FALSE
A71_L2_312312_idba_bin.15	0	0	0	0	0	0.777778	0	0	0	0.428571	0	0.1	0.636364	0	0	0	0	0	0	0	0	0	0	0	0	0	0	0	0	0	0	0	FALSE	FALSE	FALSE	FALSE	FALSE	FALSE	FALSE	FALSE	FALSE	FALSE	FALSE	FALSE	FALSE	FALSE	FALSE	FALSE	FALSE
A71_L2_312312_idba_bin.151	0	0	0.5	0	0.25	0.666667	0.2	0	0	0.571429	0.428571	0.5	0.636364	0	0	0	0	0	0	0	0	0	0	0	0	0	0	0	0	0.875	0	0.888889	FALSE	FALSE	TRUE	FALSE	TRUE	FALSE	TRUE	FALSE	FALSE	FALSE	TRUE	FALSE	FALSE	FALSE	TRUE	FALSE	FALSE
A71_L2_312312_idba_bin.158	0	0	0	0	0	0.666667	0	0	0	0.285714	0	0.1	0.454545	0	0	0	0	0	0	0	0	0	0	0	0	0	0	0	0	0	0	0	FALSE	FALSE	FALSE	FALSE	FALSE	FALSE	FALSE	FALSE	FALSE	FALSE	FALSE	FALSE	FALSE	FALSE	FALSE	FALSE	FALSE
A71_L2_312312_idba_bin.159	0	0	0.375	0.230769	0	0.666667	0.2	0	0	0.428571	0.428571	0.4	0.636364	0	0	0	0.75	0	0	0	0	0.666667	0.666667	0	0	0	0	0	0	1	0	0	FALSE	FALSE	TRUE	FALSE	FALSE	FALSE	FALSE	TRUE	FALSE	FALSE	TRUE	FALSE	FALSE	FALSE	FALSE	FALSE	FALSE
A71_L2_312312_idba_bin.167	0	0	0.75	0.153846	0	0.888889	0.4	0	0.125	0.571429	0.428571	0.6	0.727273	0	0	0	0	0	0.25	0	0	0	0	0	0	0	0	0	0	0.125	0	0.555556	FALSE	FALSE	FALSE	FALSE	FALSE	FALSE	FALSE	TRUE	FALSE	FALSE	FALSE	FALSE	FALSE	TRUE	FALSE	FALSE	FALSE
A71_L2_312312_idba_bin.38	0	0	0.25	0.153846	0	0.777778	0	0.142857	0	0.571429	0.285714	0.4	0.636364	0	0	0.692308	0	0	0.75	0	0	0.666667	0.666667	0	0	0	0	0	0	0.875	0	0.444444	FALSE	FALSE	FALSE	FALSE	FALSE	FALSE	FALSE	TRUE	FALSE	TRUE	FALSE	FALSE	FALSE	FALSE	FALSE	TRUE	FALSE
A71_L2_312312_idba_bin.42	0	0	0.375	0.0769231	0.25	0.777778	0.2	0	0	0.428571	0.428571	0.4	0.636364	0	0	0.181818	0	0	0	0	0	0	0	0	0	0	0	0	0	0	0	0.888889	FALSE	FALSE	FALSE	TRUE	TRUE	FALSE	FALSE	TRUE	FALSE	TRUE	TRUE	FALSE	FALSE	FALSE	TRUE	FALSE	FALSE
A71_L2_312312_idba_bin.43	0	0	0.25	0	0.25	0.888889	0	0	0	0.571429	0.142857	0.3	0.636364	0	0	0.272727	0	0	0	0	0	0	0	0	0	0	0	0	0	1	0	0	FALSE	FALSE	FALSE	FALSE	FALSE	FALSE	FALSE	TRUE	FALSE	FALSE	FALSE	FALSE	FALSE	TRUE	FALSE	FALSE	FALSE
A71_L2_312312_idba_bin.46	0	0	0.25	0	0	0.888889	0	0	0	0.571429	0.142857	0.3	0.636364	0	0	0.181818	0	0	0	0	0	0	0	0	0	0	0	0	0	1	0	0	FALSE	FALSE	FALSE	FALSE	FALSE	FALSE	FALSE	FALSE	FALSE	FALSE	FALSE	FALSE	FALSE	TRUE	FALSE	FALSE	FALSE
A71_L2_312312_idba_bin.51	0	0	0.5	0.0769231	0.25	1	0.4	0	0	0.428571	0.428571	0.5	0.545455	0	0	0.181818	0	0	0	0	0	0	0	0	0	0	0	0	0	0.875	0	0	FALSE	FALSE	FALSE	FALSE	TRUE	FALSE	TRUE	TRUE	FALSE	TRUE	TRUE	FALSE	FALSE	FALSE	TRUE	FALSE	FALSE
A71_L2_312312_idba_bin.52	0	0	0.375	0.153846	0.25	0.555556	0	0	0	0.285714	0.428571	0.2	0.272727	0	0	0.769231	0	0	0.75	0	0	0	0	0	0	0	0	0	0	0.625	0	0	FALSE	FALSE	TRUE	TRUE	TRUE	FALSE	TRUE	TRUE	FALSE	TRUE	TRUE	FALSE	TRUE	FALSE	TRUE	TRUE	TRUE
A71_L2_312312_idba_bin.58	0	0	0.875	0.230769	0	0.888889	0.6	0	0	0.571429	0.285714	0.8	0.727273	0	0	0	0	0	0.75	0	0	0.666667	0.666667	0	0	0	0	0	0	1	0	0	FALSE	FALSE	TRUE	FALSE	TRUE	FALSE	TRUE	TRUE	FALSE	TRUE	TRUE	FALSE	FALSE	TRUE	TRUE	TRUE	TRUE
A71_L2_312312_idba_bin.65	0	0.5	0.625	0.153846	0.5	1	0.4	0	0	0.857143	0.714286	0.6	0.727273	0	0	0.272727	0	0	0.5	0	0	0	0	0	0	0	0	0	0	0.875	0	0.888889	FALSE	FALSE	TRUE	TRUE	TRUE	FALSE	TRUE	TRUE	FALSE	FALSE	TRUE	FALSE	FALSE	TRUE	FALSE	FALSE	FALSE
A71_L2_312312_idba_bin.66	0	0	0.125	0.0769231	0	1	0	0	0	0.571429	0.142857	0.2	0.636364	0	0	0.25	0	0	0	0	0	0	0	0	0	0	0	0	0	1	0	0	FALSE	FALSE	FALSE	FALSE	FALSE	FALSE	FALSE	TRUE	FALSE	FALSE	FALSE	FALSE	FALSE	TRUE	FALSE	FALSE	FALSE
A71_L2_312312_idba_bin.69	0	0	0.625	0.153846	0	0.888889	0.4	0	0.125	0.428571	0.285714	0.6	0.363636	0	0	0	0	0	0.25	0	0	0	0	0	0	0	0	0	0	0.875	0	0.888889	FALSE	FALSE	FALSE	TRUE	TRUE	FALSE	FALSE	TRUE	FALSE	TRUE	FALSE	TRUE	FALSE	TRUE	TRUE	FALSE	TRUE
A71_L2_312312_idba_bin.83	0	0	0.5	0.230769	0	0.888889	0.2	0.0714286	0.125	0.714286	0.285714	0.6	0.636364	0	0	0.769231	0	0	0.75	0	0	0.666667	0.666667	0	0	0	0	0	0	1	0	0.666667	FALSE	FALSE	FALSE	FALSE	TRUE	FALSE	FALSE	TRUE	FALSE	TRUE	FALSE	FALSE	FALSE	FALSE	FALSE	TRUE	FALSE
A71_L2_312312_idba_bin.85	0	0	0.5	0.0769231	0.25	0.777778	0.4	0	0	0.571429	0.428571	0.5	0.636364	0	0	0	0	0	0	0	0	0	0	0	0	0	0	0	0	0.875	0	0.777778	FALSE	FALSE	FALSE	TRUE	TRUE	FALSE	FALSE	TRUE	FALSE	TRUE	TRUE	FALSE	FALSE	FALSE	TRUE	FALSE	FALSE
A71_L2_312312_idba_bin.87	0	0	0.375	0.230769	0.25	0.444444	0.2	0	0	0.285714	0.285714	0.3	0.454545	0	0	0.769231	0	0	0.75	0	0	0.666667	0.666667	0	0	0	0	0	0	1	0	0	FALSE	TRUE	FALSE	FALSE	TRUE	FALSE	TRUE	TRUE	FALSE	FALSE	FALSE	FALSE	TRUE	FALSE	TRUE	TRUE	TRUE
A71_L2_312312_idba_bin.90	0	0	0.75	0.230769	0.25	0.888889	0.2	0	0.25	0.714286	0.428571	0.7	0.727273	0	0	0.0909091	0	0	0	0	0	0.666667	0.666667	0	0	0	0	0	0	1	0	0	FALSE	FALSE	FALSE	FALSE	FALSE	FALSE	FALSE	FALSE	FALSE	FALSE	FALSE	FALSE	FALSE	TRUE	FALSE	FALSE	FALSE
A71_L2_312312_idba_bin.93	0	0	0.5	0.153846	0.25	0.888889	0.4	0	0	0.571429	0.285714	0.5	0.636364	0	0	0.181818	0	0	0	0	0	0	0	0	0	0	0	0	0	0	0	0.888889	FALSE	FALSE	FALSE	FALSE	TRUE	FALSE	FALSE	FALSE	FALSE	TRUE	FALSE	FALSE	TRUE	FALSE	TRUE	FALSE	TRUE
A72_L1_313313_idba_bin.1	0	0	0.5	0.230769	0.25	0.666667	0.2	0	0	0.428571	0.285714	0.4	0.545455	0	0	0.769231	0	0	0.75	0	0	0.666667	0.666667	0	0	0	0	0	0	0.875	0	0.222222	FALSE	TRUE	FALSE	TRUE	TRUE	FALSE	FALSE	TRUE	FALSE	TRUE	TRUE	FALSE	TRUE	FALSE	TRUE	TRUE	TRUE
A72_L1_313313_idba_bin.112	0	0	0.5	0.230769	0.25	0.777778	0.2	0.0714286	0	0.428571	0.285714	0.6	0.727273	0	0	0	0	0	0.75	0	0	0.666667	0.666667	0	0	0	0	0	0	0	0	0.666667	FALSE	FALSE	TRUE	TRUE	TRUE	FALSE	TRUE	TRUE	FALSE	TRUE	TRUE	FALSE	TRUE	FALSE	TRUE	TRUE	TRUE
A72_L1_313313_idba_bin.124	0	0	0.625	0.153846	0.25	1	0.2	0	0.125	0.714286	0.428571	0.6	0.727273	0	0	0.0909091	0	0	0	0	0	0.666667	0.666667	0	0	0	0	0	0	0.875	0	0	FALSE	FALSE	FALSE	FALSE	FALSE	FALSE	FALSE	TRUE	FALSE	FALSE	FALSE	FALSE	FALSE	TRUE	FALSE	FALSE	FALSE
A72_L1_313313_idba_bin.130	0	0	0.875	0.307692	0.25	1	0.6	0	0	0.428571	0.142857	0.6	0.636364	0	0	0	1	0	0	0	0	0.666667	0.666667	0	0	0	0	0	0	1	0	0	FALSE	FALSE	TRUE	TRUE	TRUE	FALSE	TRUE	TRUE	FALSE	FALSE	TRUE	FALSE	TRUE	TRUE	TRUE	FALSE	FALSE
A72_L1_313313_idba_bin.142	0	0	0.5	0.153846	0.25	0.777778	0.2	0.0714286	0	0.571429	0.428571	0.4	0.727273	0	0	0	0.25	0	0	0	0	0	0	0	0	0	0	0	0	0.75	0	0.555556	FALSE	FALSE	FALSE	FALSE	TRUE	FALSE	FALSE	TRUE	FALSE	FALSE	TRUE	FALSE	FALSE	FALSE	FALSE	FALSE	FALSE
A72_L1_313313_idba_bin.57	0	0	0.625	0.230769	0.25	1	0.2	0	0.125	0.714286	0.428571	0.7	0.727273	0	0	0.181818	0.75	0	0	0	0	0.666667	0.666667	0	0	0	0	0	0	0.375	0	0	FALSE	FALSE	FALSE	FALSE	FALSE	FALSE	FALSE	TRUE	FALSE	FALSE	FALSE	FALSE	FALSE	TRUE	FALSE	TRUE	FALSE
A72_L1_313313_idba_bin.59	0	0	0.5	0.230769	0.25	1	0.2	0.0714286	0	0.571429	0.285714	0.6	0.727273	0	0	0	0	0	0.75	0	0	0.333333	0.333333	0	0	0	0	0	0	1	0	0.666667	FALSE	FALSE	TRUE	TRUE	TRUE	FALSE	TRUE	TRUE	FALSE	TRUE	TRUE	FALSE	FALSE	TRUE	TRUE	TRUE	FALSE
A72_L1_313313_idba_bin.78	0	0	1	0.307692	0.5	1	0.6	0	0	0.857143	0.142857	0.7	0.727273	0	0	0	1	0	0	0	0	0.666667	0.666667	0	0	0	0	0	0	1	0	0	FALSE	FALSE	FALSE	FALSE	FALSE	FALSE	FALSE	FALSE	FALSE	FALSE	FALSE	FALSE	TRUE	TRUE	TRUE	FALSE	FALSE
A72_L1_313313_idba_bin.85	0	0	1	0.461538	0	0.666667	0.4	0.0714286	0	0.714286	0.285714	0.8	0.727273	0	0	0.857143	0.75	0	0	0.3	1	0	0	0.75	0	0	0	0	0	1	0	0	FALSE	FALSE	FALSE	FALSE	FALSE	FALSE	FALSE	TRUE	FALSE	FALSE	FALSE	FALSE	FALSE	TRUE	FALSE	FALSE	FALSE
A73_L2_314314_idba_bin.126	0	0	0	0	0	1	0	0	0	0.571429	0.285714	0.2	0.636364	0	0	0	0	0	0	0	0	0	0	0	0	0	0	0	0	0.625	0	0	FALSE	FALSE	FALSE	TRUE	TRUE	FALSE	FALSE	FALSE	FALSE	FALSE	TRUE	FALSE	FALSE	FALSE	FALSE	FALSE	FALSE
A73_L2_314314_idba_bin.132	0	0	0.875	0.230769	0.25	1	0.2	0	0.125	0.714286	0.428571	0.8	0.727273	0	0	0.0909091	0.75	0	0	0	0	0.666667	0.666667	0	0	0	0	0	0	1	0	0	FALSE	FALSE	FALSE	FALSE	FALSE	FALSE	FALSE	TRUE	FALSE	FALSE	FALSE	FALSE	FALSE	TRUE	FALSE	TRUE	FALSE
A73_L2_314314_idba_bin.149	0	0	0.875	0.230769	0.25	1	0.6	0	0	0.571429	0.285714	0.8	0.727273	0	0	0.692308	0	0	0.75	0	0	0.666667	0.666667	0	0	0	0	0	0	1	0	0	FALSE	FALSE	TRUE	TRUE	TRUE	TRUE	TRUE	TRUE	FALSE	TRUE	TRUE	FALSE	TRUE	TRUE	TRUE	TRUE	FALSE
A73_L2_314314_idba_bin.38	0	0	0.375	0.0769231	0	0.888889	0.4	0	0.125	0.571429	0.428571	0.2	0.727273	0	0	0.0909091	0	0	0	0	0	0	0	0	0	0	0	0	0	1	0	0	FALSE	FALSE	TRUE	FALSE	FALSE	FALSE	FALSE	TRUE	FALSE	TRUE	TRUE	FALSE	FALSE	TRUE	FALSE	FALSE	FALSE
A73_L2_314314_idba_bin.55	0	0	0.875	0.0769231	0	0.777778	0.6	0	0	0.571429	0.285714	0.8	0.636364	0	0	0.0909091	0.25	0	0	0.3	1	0	0	1	0	0	0	0	0	1	0	0	FALSE	FALSE	FALSE	FALSE	FALSE	FALSE	FALSE	TRUE	FALSE	FALSE	FALSE	FALSE	FALSE	TRUE	FALSE	FALSE	FALSE
A73_L2_314314_idba_bin.57	0	0	0.5	0.230769	0	0.555556	0.2	0.0714286	0	0.428571	0.142857	0.4	0.636364	0	0	0.846154	0	0	0.75	0	0	0.666667	0.666667	0	0	0	0	0	0	1	0	0	FALSE	FALSE	TRUE	FALSE	TRUE	FALSE	TRUE	TRUE	FALSE	TRUE	FALSE	FALSE	FALSE	FALSE	FALSE	TRUE	FALSE
A73_L2_314314_idba_bin.60	0	0	0.75	0.230769	0	0.777778	0.4	0.142857	0.125	0.571429	0.428571	0.7	0.454545	0	0	0.0909091	0.25	0	1	0	0	0	0	0.5	0	0	0	0	0	0.875	0	0	FALSE	FALSE	FALSE	FALSE	FALSE	FALSE	FALSE	FALSE	FALSE	TRUE	TRUE	FALSE	FALSE	TRUE	FALSE	FALSE	FALSE
A73_L2_314314_idba_bin.63	0	0	0.5	0.230769	0	0.777778	0.2	0.0714286	0	0.571429	0.285714	0.6	0.545455	0	0	0.769231	0	0	0.75	0	0	0.666667	0.666667	0	0	0	0	0	0	0	0	0	FALSE	TRUE	TRUE	TRUE	TRUE	TRUE	TRUE	TRUE	FALSE	TRUE	TRUE	FALSE	TRUE	TRUE	TRUE	TRUE	TRUE
A74_L1_315315_idba_bin.118	0	0	0.875	0.0769231	0	0.777778	0.6	0	0	0.714286	0.285714	0.8	0.727273	0	0	0.0909091	0.75	0	0	0.3	1	0	0	1	0	0	0	0	0	1	0	0	FALSE	FALSE	FALSE	FALSE	FALSE	FALSE	FALSE	TRUE	FALSE	FALSE	FALSE	FALSE	FALSE	TRUE	FALSE	FALSE	FALSE
A74_L1_315315_idba_bin.124	0	0	0.5	0.230769	0.25	0.555556	0.2	0	0	0.428571	0.285714	0.4	0.727273	0	0	0.769231	0	0	0.75	0	0	0	0	0	0	0	0	0	0	1	0	0.111111	FALSE	FALSE	TRUE	FALSE	TRUE	FALSE	TRUE	TRUE	FALSE	TRUE	TRUE	FALSE	TRUE	FALSE	TRUE	TRUE	TRUE
A74_L1_315315_idba_bin.131	0	0	0.5	0.230769	0	0.888889	0.2	0	0.125	0.714286	0.285714	0.6	0.636364	0	0	0.769231	0	0	0.75	0	0	0.666667	0.666667	0	0	0	0	0	0	1	0	0.666667	FALSE	FALSE	FALSE	FALSE	TRUE	FALSE	FALSE	TRUE	FALSE	TRUE	FALSE	FALSE	TRUE	FALSE	FALSE	TRUE	FALSE
A74_L1_315315_idba_bin.143	0	0	0.5	0.230769	0.25	0.333333	0.2	0	0	0.285714	0.142857	0.3	0.272727	0	0	0	0	0	0.75	0	0	0	0	0	0	0	0	0	0	0.375	0	0.222222	FALSE	FALSE	TRUE	TRUE	TRUE	FALSE	FALSE	TRUE	FALSE	TRUE	TRUE	FALSE	TRUE	FALSE	FALSE	TRUE	FALSE
A74_L1_315315_idba_bin.153	0	0	0.5	0.230769	0.25	0.666667	0.2	0	0	0.428571	0.428571	0.4	0.636364	0	0	0.769231	0	0	0.75	0	0	0.666667	0.666667	0	0	0	0	0	0	0.875	0	0.222222	FALSE	TRUE	TRUE	TRUE	TRUE	TRUE	TRUE	TRUE	FALSE	TRUE	TRUE	FALSE	TRUE	FALSE	TRUE	TRUE	TRUE
A74_L1_315315_idba_bin.22	0	0	0.5	0.230769	0	1	0.2	0	0	0.571429	0.142857	0.5	0.727273	0	0	0.769231	0	0	0.75	0	0	0.666667	0.666667	0	0	0	0	0	0	1	0	0	FALSE	FALSE	FALSE	FALSE	TRUE	TRUE	FALSE	TRUE	FALSE	TRUE	TRUE	FALSE	TRUE	TRUE	TRUE	TRUE	TRUE
A74_L1_315315_idba_bin.51	0	0	0.5	0.230769	0	0.555556	0.2	0	0	0.285714	0.142857	0.3	0.545455	0	0	0	0	0	0.75	0	0	0	0	0	0	0	0	0	0	1	0	0.222222	FALSE	FALSE	FALSE	FALSE	TRUE	FALSE	FALSE	TRUE	FALSE	FALSE	FALSE	FALSE	FALSE	FALSE	FALSE	TRUE	FALSE
A74_L1_315315_idba_bin.53	0	0	0.5	0.230769	0.25	1	0.2	0.0714286	0	0.714286	0.285714	0.6	0.727273	0	0	0.769231	0	0	0.75	0	0	0.666667	0.666667	0	0	0	0	0	0	1	0	0	FALSE	FALSE	TRUE	TRUE	TRUE	FALSE	TRUE	TRUE	FALSE	TRUE	TRUE	FALSE	TRUE	TRUE	TRUE	TRUE	TRUE
A74_L1_315315_idba_bin.63	0	0	0.875	0.307692	0.25	1	0.6	0	0	0.571429	0.142857	0.7	0.636364	0	0	0	1	0	0	0	0	0	0	0	0	0	0	0	0	1	0	0	FALSE	FALSE	TRUE	TRUE	TRUE	FALSE	TRUE	TRUE	FALSE	FALSE	TRUE	FALSE	TRUE	TRUE	TRUE	FALSE	FALSE
A74_L1_315315_idba_bin.70	0	0	0.5	0.230769	0	0.555556	0.2	0.0714286	0	0.428571	0.142857	0.3	0.636364	0	0	0.846154	0	0	0.75	0	0	0.666667	0.666667	0	0	0	0	0	0	1	0	0	FALSE	FALSE	TRUE	FALSE	TRUE	FALSE	TRUE	TRUE	FALSE	TRUE	FALSE	FALSE	FALSE	FALSE	FALSE	TRUE	FALSE
A74_L1_315315_idba_bin.78	0	0	0.125	0.0769231	0.25	0.555556	0.2	0	0	0.571429	0.285714	0.2	0.545455	0	0	0.181818	0	0	0	0	0	0	0	0	0	0	0	0	0	1	0	0	FALSE	FALSE	TRUE	TRUE	TRUE	FALSE	TRUE	TRUE	FALSE	TRUE	TRUE	FALSE	TRUE	FALSE	TRUE	FALSE	FALSE
A74_L1_315315_idba_bin.81	0	0	0.75	0.230769	0.25	1	0.2	0	0.25	0.714286	0.428571	0.7	0.727273	0	0	0.0909091	0	0	0	0	0	0.666667	0.666667	0	0	0	0	0	0	1	0	0	FALSE	FALSE	FALSE	FALSE	FALSE	FALSE	FALSE	TRUE	FALSE	FALSE	FALSE	FALSE	FALSE	TRUE	FALSE	FALSE	FALSE
A74_L1_315315_idba_bin.98	0	0	0.5	0.230769	0	1	0.2	0.0714286	0	0.428571	0.142857	0.6	0.545455	0	0	0.769231	0	0	0.75	0	0	0.666667	0.666667	0	0	0	0	0	0	1	0	0	FALSE	FALSE	FALSE	TRUE	FALSE	FALSE	FALSE	TRUE	FALSE	TRUE	TRUE	FALSE	FALSE	TRUE	FALSE	TRUE	FALSE
A75_L1_316316_idba_bin.101	0	0	0.5	0.230769	0.25	0.555556	0.2	0	0	0.285714	0.428571	0.4	0.636364	0	0	0.769231	0	0	0.75	0	0	0	0	0	0	0	0	0	0	1	0	0.222222	FALSE	TRUE	TRUE	TRUE	TRUE	TRUE	TRUE	TRUE	FALSE	TRUE	TRUE	FALSE	TRUE	FALSE	TRUE	TRUE	TRUE
A75_L1_316316_idba_bin.109	0	0	0.5	0.230769	0	0.888889	0.2	0.0714286	0.125	0.714286	0.285714	0.6	0.636364	0	0	0.769231	0	0	0.75	0	0	0.666667	0.666667	0	0	0	0	0	0	1	0	0.666667	FALSE	FALSE	FALSE	FALSE	TRUE	FALSE	FALSE	TRUE	FALSE	TRUE	FALSE	FALSE	FALSE	FALSE	FALSE	TRUE	FALSE
A75_L1_316316_idba_bin.126	0	0	0.75	0.230769	0.25	0.777778	0.4	0.0714286	0	0.571429	0.428571	0.6	0.636364	0	0	0.181818	0	0	0.25	0	0	0	0	0	0	0	0	0	0	1	0	0	FALSE	FALSE	FALSE	FALSE	FALSE	FALSE	FALSE	TRUE	FALSE	FALSE	FALSE	FALSE	FALSE	TRUE	FALSE	FALSE	FALSE
A75_L1_316316_idba_bin.136	0	0	0.5	0.153846	0.25	1	0.2	0	0.125	0.571429	0.428571	0.6	0.636364	0	0	0.272727	0	0	0.25	0	0	0	0	0	0	0	0	0	0	0.875	0	0.888889	FALSE	FALSE	FALSE	FALSE	TRUE	FALSE	FALSE	TRUE	FALSE	FALSE	FALSE	FALSE	FALSE	FALSE	FALSE	FALSE	FALSE
A75_L1_316316_idba_bin.14	0	0	0.75	0.153846	0.25	1	0.4	0.0714286	0	0.571429	0.285714	0.5	0.545455	0	0	0	0.25	0	0	0	0	0	0	0	0	0	0	0	0	1	0	0.777778	FALSE	FALSE	FALSE	FALSE	TRUE	FALSE	FALSE	FALSE	FALSE	FALSE	FALSE	FALSE	FALSE	FALSE	TRUE	FALSE	FALSE
A75_L1_316316_idba_bin.15	0	0	0.5	0.230769	0.5	1	0.2	0.0714286	0	0.857143	0.285714	0.6	0.636364	0	0	0.769231	0	0	0.75	0	0	0.666667	0.666667	0	0	0	0	0	0	1	0	0	FALSE	TRUE	TRUE	FALSE	TRUE	FALSE	TRUE	TRUE	FALSE	TRUE	TRUE	FALSE	FALSE	TRUE	TRUE	TRUE	FALSE
A75_L1_316316_idba_bin.150	0	0	0.5	0.230769	0.25	0.888889	0.2	0.0714286	0	0.571429	0.285714	0.6	0.727273	0	0	0.769231	0	0	0.75	0	0	0.666667	0.666667	0	0	0	0	0	0	1	0	0.666667	FALSE	FALSE	TRUE	TRUE	TRUE	TRUE	TRUE	TRUE	FALSE	TRUE	TRUE	FALSE	TRUE	TRUE	TRUE	TRUE	TRUE
A75_L1_316316_idba_bin.154	0	0	0.5	0.230769	0.25	0.444444	0.2	0	0	0.428571	0.142857	0.3	0.636364	0	0	0	0	0	0.75	0	0	0	0	0	0	0	0	0	0	1	0	0	FALSE	FALSE	TRUE	TRUE	TRUE	FALSE	FALSE	TRUE	FALSE	TRUE	TRUE	FALSE	FALSE	FALSE	FALSE	TRUE	FALSE
A75_L1_316316_idba_bin.155	0	0	0.875	0.307692	0.25	1	0.6	0	0	0.428571	0.142857	0.6	0.636364	0	0	0	1	0	0	0	0	0.666667	0.666667	0	0	0	0	0	0	1	0	0	FALSE	FALSE	TRUE	TRUE	TRUE	TRUE	TRUE	TRUE	FALSE	FALSE	TRUE	FALSE	TRUE	TRUE	TRUE	FALSE	FALSE
A75_L1_316316_idba_bin.16	0	0	0.5	0.230769	0.25	0.666667	0.2	0	0	0.428571	0.428571	0.4	0.636364	0	0	0.769231	0	0	0.75	0	0	0.666667	0.666667	0	0	0	0	0	0	0.875	0	0.222222	FALSE	TRUE	TRUE	TRUE	TRUE	FALSE	TRUE	TRUE	FALSE	TRUE	TRUE	FALSE	TRUE	FALSE	TRUE	TRUE	TRUE
A75_L1_316316_idba_bin.163	0	0	0.5	0.230769	0.25	0.888889	0.2	0	0	0.571429	0.285714	0.6	0.727273	0	0	0.769231	0	0	0.75	0	0	0.666667	0.666667	0	0	0	0	0	0	0.25	0	0	FALSE	FALSE	FALSE	TRUE	TRUE	FALSE	FALSE	TRUE	FALSE	TRUE	TRUE	FALSE	FALSE	TRUE	TRUE	TRUE	TRUE
A75_L1_316316_idba_bin.164	0	0	0	0	0	1	0	0	0	0.571429	0.285714	0.1	0.636364	0	0	0	0	0	0	0	0	0	0	0	0	0	0	0	0	0.75	0	0	FALSE	FALSE	FALSE	FALSE	TRUE	FALSE	FALSE	FALSE	FALSE	FALSE	FALSE	FALSE	FALSE	TRUE	FALSE	FALSE	FALSE
A75_L1_316316_idba_bin.171	0	0	0.875	0.307692	0.5	1	0.6	0	0	0.857143	0.142857	0.7	0.727273	0	0	0	1	0	0	0	0	0.666667	0.666667	0	0	0	0	0	0	1	0	0	FALSE	FALSE	FALSE	FALSE	FALSE	FALSE	FALSE	TRUE	FALSE	FALSE	FALSE	FALSE	TRUE	TRUE	TRUE	FALSE	FALSE
A75_L1_316316_idba_bin.20	0	0	0.5	0.230769	0	0.888889	0.2	0.0714286	0	0.571429	0.428571	0.6	0.727273	0	0	0.769231	0	0	0.75	0	0	0.666667	0.666667	0	0	0	0	0	0	1	0	0	FALSE	FALSE	FALSE	FALSE	TRUE	FALSE	FALSE	TRUE	FALSE	TRUE	FALSE	FALSE	FALSE	TRUE	FALSE	TRUE	FALSE
A75_L1_316316_idba_bin.35	0	0	0.5	0.230769	0.25	1	0.2	0.0714286	0	0.571429	0.428571	0.6	0.636364	0	0	0	0	0	0.75	0	0	0.333333	0.333333	0	0	0	0	0	0	1	0	0.666667	FALSE	FALSE	FALSE	TRUE	TRUE	FALSE	FALSE	TRUE	FALSE	TRUE	FALSE	FALSE	FALSE	TRUE	TRUE	TRUE	FALSE
A75_L1_316316_idba_bin.48	0	0	0	0	0	0.555556	0	0.0714286	0	0.571429	0	0	0.636364	0	0	0	0	0	0	0	0	0.333333	0.333333	0	0	0	0	0	0	1	0	0	FALSE	FALSE	TRUE	FALSE	TRUE	TRUE	TRUE	TRUE	FALSE	TRUE	FALSE	FALSE	TRUE	TRUE	FALSE	TRUE	FALSE
A75_L1_316316_idba_bin.54	0	0	0.375	0.153846	0	0.333333	0.2	0	0	0.428571	0.142857	0.2	0.636364	0	0	0	0	0	0.75	0	0	0	0	0	0	0	0	0	0	1	0	0	FALSE	FALSE	FALSE	FALSE	TRUE	FALSE	FALSE	TRUE	FALSE	FALSE	FALSE	FALSE	FALSE	FALSE	FALSE	TRUE	FALSE
A75_L1_316316_idba_bin.62	0	0	0	0	0.25	0.777778	0	0	0	0.571429	0.285714	0.2	0.363636	0	0	0.0909091	0	0	0	0	0	0	0	0	0	0	0	0	0	0.75	0	0	FALSE	FALSE	TRUE	TRUE	TRUE	FALSE	TRUE	FALSE	FALSE	TRUE	TRUE	FALSE	FALSE	FALSE	FALSE	FALSE	FALSE
A75_L1_316316_idba_bin.73	0	0	0.875	0.307692	0	0.888889	0.6	0	0	0.714286	0.428571	0.6	0.636364	0	0	0	0	0	0.5	0	0	0	0	0	0	0	0	0	0	1	0	0	FALSE	FALSE	TRUE	TRUE	TRUE	FALSE	TRUE	FALSE	FALSE	FALSE	TRUE	FALSE	FALSE	FALSE	FALSE	FALSE	FALSE
A75_L1_316316_idba_bin.88	0	0	1	0.307692	0.25	1	0.6	0	0	0.428571	0.142857	0.7	0.636364	0	0	0	1	0	0	0	0	0.666667	0.666667	0	0	0	0	0	0	0.875	0	0	FALSE	FALSE	TRUE	TRUE	TRUE	FALSE	TRUE	TRUE	FALSE	FALSE	TRUE	FALSE	TRUE	TRUE	TRUE	FALSE	FALSE
A75_L1_316316_idba_bin.89	0	0	0	0	0	1	0	0	0	0.571429	0.285714	0.2	0.636364	0	0	0	0	0	0	0	0	0	0	0	0	0	0	0	0	0.625	0	0	FALSE	FALSE	FALSE	TRUE	TRUE	TRUE	FALSE	FALSE	FALSE	FALSE	TRUE	FALSE	FALSE	TRUE	TRUE	FALSE	FALSE
A75_L1_316316_idba_bin.9	0	0	0.5	0.230769	0.25	0.555556	0.2	0	0	0.428571	0.428571	0.4	0.727273	0	0	0.769231	0	0	0.75	0	0	0	0	0	0	0	0	0	0	1	0	0.222222	FALSE	FALSE	TRUE	FALSE	TRUE	FALSE	TRUE	TRUE	FALSE	TRUE	TRUE	FALSE	TRUE	FALSE	TRUE	TRUE	TRUE
A76_L1_317317_idba_bin.104	0	0	0.5	0.230769	0	1	0.2	0	0	0.571429	0.428571	0.5	0.727273	0	0	0.0909091	0	0	0.75	0	0	0.666667	0.666667	0	0	0	0	0	0	1	0	0.666667	FALSE	FALSE	TRUE	TRUE	TRUE	FALSE	TRUE	TRUE	FALSE	TRUE	TRUE	FALSE	TRUE	TRUE	TRUE	TRUE	TRUE
A76_L1_317317_idba_bin.105	0	0	0.625	0.0769231	0.25	0.777778	0.4	0	0.125	0.571429	0.428571	0.6	0.636364	0	0	0.181818	0	0	0.25	0	0	0	0	0	0	0	0	0	0	0	0	0.777778	FALSE	FALSE	TRUE	FALSE	TRUE	FALSE	FALSE	TRUE	FALSE	FALSE	TRUE	FALSE	FALSE	TRUE	TRUE	FALSE	FALSE
A76_L1_317317_idba_bin.114	0	0	0.5	0.230769	0.25	0.444444	0.2	0	0	0.571429	0.142857	0.3	0.636364	0	0	0	0.25	0	0.75	0	0	0	0	0	0	0	0	0	0	1	0	0.333333	FALSE	FALSE	FALSE	TRUE	TRUE	TRUE	FALSE	TRUE	FALSE	TRUE	FALSE	FALSE	TRUE	FALSE	TRUE	TRUE	FALSE
A76_L1_317317_idba_bin.115	0	0	0.5	0.230769	0.25	0.777778	0.2	0.0714286	0	0.571429	0.285714	0.6	0.727273	0	0	0	0	0	0.75	0	0	0	0	0	0	0	0	0	0	0	0	0.666667	FALSE	FALSE	FALSE	TRUE	TRUE	FALSE	FALSE	TRUE	FALSE	TRUE	TRUE	FALSE	TRUE	FALSE	TRUE	TRUE	FALSE
A76_L1_317317_idba_bin.118	0	0	0.5	0.0769231	0.25	0.888889	0.4	0	0	0.571429	0.142857	0.5	0.454545	0	0	0.181818	0	0	0	0	0	0	0	0	0	0	0	0	0	0	0	0.888889	FALSE	FALSE	FALSE	TRUE	TRUE	FALSE	FALSE	FALSE	FALSE	FALSE	FALSE	FALSE	TRUE	FALSE	TRUE	FALSE	TRUE
A76_L1_317317_idba_bin.119	0	0	0.5	0.230769	0.25	0.777778	0.2	0	0	0.571429	0.428571	0.3	0.727273	0	0	0.769231	0	0	0.75	0	0	0	0	0	0	0	0	0	0	1	0	0.222222	FALSE	FALSE	TRUE	TRUE	TRUE	FALSE	TRUE	TRUE	FALSE	FALSE	TRUE	FALSE	TRUE	FALSE	TRUE	TRUE	TRUE
A76_L1_317317_idba_bin.12	0	0	0.375	0.0769231	0.25	0.777778	0.4	0	0	0.428571	0.428571	0.4	0.636364	0	0	0.181818	0	0	0	0	0	0	0	0	0	0	0	0	0	0	0	0.888889	FALSE	FALSE	FALSE	TRUE	TRUE	FALSE	FALSE	TRUE	FALSE	TRUE	TRUE	FALSE	FALSE	FALSE	TRUE	FALSE	FALSE
A76_L1_317317_idba_bin.140	0	0	0.875	0.230769	0.25	1	0.6	0	0	0.571429	0.285714	0.8	0.727273	0	0	0.692308	0	0	0.75	0	0	0.666667	0.666667	0	0	0	0	0	0	1	0	0	FALSE	FALSE	TRUE	TRUE	TRUE	TRUE	FALSE	TRUE	FALSE	TRUE	TRUE	FALSE	TRUE	TRUE	TRUE	TRUE	FALSE
A76_L1_317317_idba_bin.142	0	0	0.5	0.0769231	0.25	0.888889	0.4	0	0	0.571429	0.285714	0.5	0.636364	0	0	0.181818	0	0	0	0	0	0	0	0	0	0	0	0	0	0	0	0.888889	FALSE	FALSE	TRUE	TRUE	TRUE	FALSE	TRUE	FALSE	FALSE	TRUE	FALSE	FALSE	TRUE	FALSE	TRUE	FALSE	TRUE
A76_L1_317317_idba_bin.152	0	0	0.5	0.230769	0.25	0.777778	0.2	0	0	0.428571	0.428571	0.4	0.727273	0	0	0.769231	0	0	0.75	0	0	0	0	0	0	0	0	0	0	0.75	0	0.222222	FALSE	TRUE	TRUE	TRUE	TRUE	FALSE	TRUE	TRUE	FALSE	TRUE	TRUE	FALSE	TRUE	FALSE	TRUE	TRUE	TRUE
A76_L1_317317_idba_bin.162	0	0.5	0.375	0.0769231	0.25	0.888889	0	0	0	0.428571	0.571429	0.4	0.454545	0	0	0.5	0	0	0	0	0	0	0	0	0	0	0	0	0	1	0	0	FALSE	FALSE	FALSE	FALSE	FALSE	FALSE	FALSE	TRUE	FALSE	FALSE	FALSE	FALSE	FALSE	TRUE	FALSE	FALSE	FALSE
A76_L1_317317_idba_bin.164	0	0	0.375	0.153846	0	0.777778	0.2	0.0714286	0	0.714286	0.285714	0.5	0.727273	0	0	0.769231	0	0	0.75	0	0	0.666667	0.666667	0	0	0	0	0	0	1	0	0	FALSE	FALSE	TRUE	TRUE	TRUE	TRUE	TRUE	TRUE	FALSE	TRUE	TRUE	FALSE	TRUE	TRUE	TRUE	TRUE	TRUE
A76_L1_317317_idba_bin.167	0	0	0.5	0.0769231	0.25	0.666667	0.2	0	0.125	0.571429	0	0.5	0.636364	0	0	0.0909091	0	0	0	0	0	0.666667	0.666667	0	0	0	0	0	0	0.875	0	0	FALSE	FALSE	FALSE	FALSE	FALSE	FALSE	FALSE	FALSE	FALSE	FALSE	FALSE	FALSE	FALSE	TRUE	FALSE	TRUE	FALSE
A76_L1_317317_idba_bin.171	0	0	0.125	0.0769231	0	1	0	0	0	0.571429	0.142857	0.3	0.636364	0	0	0.0909091	0	0	0	0	0	0	0	0	0	0	0	0	0	0.75	0	0	FALSE	FALSE	FALSE	FALSE	FALSE	FALSE	FALSE	FALSE	FALSE	FALSE	FALSE	FALSE	FALSE	TRUE	FALSE	FALSE	FALSE
A76_L1_317317_idba_bin.194	0	0	0.875	0.230769	0.25	0.888889	0.6	0.0714286	0.125	0.714286	0.428571	0.8	0.636364	0	0	0	0	0	0.75	0	0	0	0	0	0	0	0	0	0	0	0	0.666667	FALSE	FALSE	FALSE	TRUE	TRUE	FALSE	FALSE	TRUE	FALSE	TRUE	TRUE	TRUE	FALSE	FALSE	TRUE	TRUE	TRUE
A76_L1_317317_idba_bin.195	0	0	0.5	0.230769	0	0.555556	0.2	0.0714286	0	0.428571	0.142857	0.4	0.636364	0	0	0.846154	0	0	0.75	0	0	0.666667	0.666667	0	0	0	0	0	0	1	0	0	FALSE	FALSE	TRUE	FALSE	TRUE	FALSE	TRUE	TRUE	FALSE	TRUE	FALSE	FALSE	FALSE	FALSE	FALSE	TRUE	FALSE
A76_L1_317317_idba_bin.196	0	0	0.25	0	0.25	0.888889	0	0	0	0.571429	0.142857	0.3	0.636364	0	0	0.272727	0	0	0	0	0	0	0	0	0	0	0	0	0	1	0	0	FALSE	FALSE	FALSE	FALSE	FALSE	FALSE	FALSE	TRUE	FALSE	FALSE	FALSE	FALSE	FALSE	TRUE	FALSE	FALSE	FALSE
A76_L1_317317_idba_bin.198	0	0	0.5	0.230769	0.25	0.444444	0.2	0	0	0.428571	0.142857	0.3	0.636364	0	0	0	0	0	0.25	0	0	0	0	0	0	0	0	0	0	1	0	0.222222	FALSE	FALSE	TRUE	TRUE	TRUE	FALSE	FALSE	TRUE	FALSE	TRUE	TRUE	FALSE	FALSE	FALSE	FALSE	TRUE	FALSE
A76_L1_317317_idba_bin.21	0	0	0.5	0.230769	0.25	0.888889	0.2	0	0	0.571429	0.428571	0.6	0.727273	0	0	0	0	0	0.75	0	0	0.666667	0.666667	0	0	0	0	0	0	1	0	0.666667	FALSE	TRUE	TRUE	TRUE	TRUE	FALSE	TRUE	TRUE	FALSE	TRUE	TRUE	FALSE	TRUE	TRUE	TRUE	TRUE	TRUE
A76_L1_317317_idba_bin.24	0	0	0.375	0.0769231	0.25	0.888889	0	0	0	0.428571	0.142857	0.3	0.545455	0	0	0.272727	0	0	0	0	0	0	0	0	0	0	0	0	0	0.875	0	0	FALSE	FALSE	FALSE	FALSE	FALSE	FALSE	FALSE	TRUE	FALSE	FALSE	FALSE	FALSE	FALSE	TRUE	FALSE	FALSE	FALSE
A76_L1_317317_idba_bin.27	0	0	0	0	0	0.555556	0	0	0	0.571429	0.285714	0.2	0.454545	0	0	0	0	0	0	0	0	0	0	0	0	0	0	0	0	0	0	0	FALSE	FALSE	FALSE	FALSE	FALSE	FALSE	FALSE	FALSE	FALSE	FALSE	FALSE	FALSE	FALSE	TRUE	FALSE	FALSE	FALSE
A76_L1_317317_idba_bin.38	0	0	0.5	0.230769	0	0.777778	0.2	0.0714286	0	0.285714	0.142857	0.5	0.454545	0	0	0.692308	0	0	0.75	0	0	0.666667	0.666667	0	0	0	0	0	0	1	0	0	FALSE	FALSE	FALSE	FALSE	TRUE	TRUE	FALSE	TRUE	FALSE	TRUE	TRUE	FALSE	FALSE	TRUE	TRUE	TRUE	TRUE
A76_L1_317317_idba_bin.49	0	0	0	0	0	0.888889	0	0	0	0.285714	0.142857	0.2	0.545455	0	0	0	0	0	0	0	0	0	0	0	0	0	0	0	0	0	0	0	FALSE	FALSE	FALSE	TRUE	TRUE	FALSE	FALSE	FALSE	FALSE	FALSE	TRUE	FALSE	FALSE	FALSE	FALSE	FALSE	FALSE
A76_L1_317317_idba_bin.55	0	0	0	0	0	0.888889	0	0	0	0.428571	0.285714	0.2	0.545455	0	0	0	0	0	0	0	0	0	0	0	0	0	0	0	0	1	0	0	FALSE	FALSE	FALSE	FALSE	TRUE	FALSE	FALSE	FALSE	FALSE	FALSE	FALSE	FALSE	FALSE	FALSE	TRUE	FALSE	FALSE
A76_L1_317317_idba_bin.61	0	0	0.875	0.230769	0	0.888889	0.6	0.142857	0.125	0.571429	0.428571	0.7	0.454545	0	0	0.0909091	0.25	0	0.75	0	0	0	0	0.5	0	0	0	0	0	0	0	0	FALSE	FALSE	FALSE	FALSE	FALSE	FALSE	FALSE	FALSE	FALSE	FALSE	FALSE	FALSE	FALSE	TRUE	FALSE	FALSE	FALSE
A76_L1_317317_idba_bin.68	0	0	0.25	0.153846	0	1	0.2	0.0714286	0	0.714286	0.142857	0.4	0.727273	0	0	0	0	0	0	0	0	0	0	0	0	0	0	0	0	1	0	0.555556	FALSE	FALSE	FALSE	FALSE	TRUE	FALSE	FALSE	TRUE	FALSE	TRUE	FALSE	FALSE	FALSE	TRUE	FALSE	FALSE	FALSE
A76_L1_317317_idba_bin.77	0	0	0.375	0.153846	0.25	0.888889	0	0.0714286	0	0.285714	0.428571	0.5	0.454545	0	0	0.769231	0	0	0.75	0	0	0	0	0	0	0	0	0	0	1	0	0.666667	FALSE	FALSE	TRUE	TRUE	TRUE	FALSE	TRUE	TRUE	FALSE	TRUE	TRUE	FALSE	TRUE	TRUE	TRUE	TRUE	TRUE
A76_L1_317317_idba_bin.82	0	0	0.75	0.384615	0.25	0.888889	0.4	0.142857	0	0.714286	0.428571	0.6	0.727273	0	0	0.181818	0	0	0.25	0	0	0	0	0	0	0	0	0	0	1	0	0	FALSE	FALSE	FALSE	FALSE	FALSE	FALSE	FALSE	TRUE	FALSE	FALSE	FALSE	FALSE	FALSE	TRUE	FALSE	FALSE	FALSE
[truncated: 8,360 more rows]
[truncated: 49 more columns]

## Sheet: Species-level MAGs
MAG	3-Hydroxypropionate bi-cycle	Acetyl-CoA pathway, CO2 => acetyl-CoA	Citrate cycle (TCA cycle, Krebs cycle)	Dicarboxylate-hydroxybutyrate cycle	Entner-Doudoroff pathway, glucose-6P => glyceraldehyde-3P + pyruvate	Glycolysis (Embden-Meyerhof pathway), glucose => pyruvate	Glyoxylate cycle	Hydroxypropionate-hydroxybutylate cycle	Methanogenesis, CO2 => methane	Pentose phosphate pathway (Pentose phosphate cycle)	Reductive acetyl-CoA pathway (Wood-Ljungdahl pathway)	Reductive citrate cycle (Arnon-Buchanan cycle)	Reductive pentose phosphate cycle (Calvin cycle)	Complex I: NAD(P)H:quinone oxidoreductase, chloroplasts and cyanobacteria	Complex I: NADH dehydrogenase (ubiquinone) 1 alpha subcomplex	Complex I: NADH:quinone oxidoreductase, prokaryotes	Complex II: Fumarate reductase, prokaryotes	Complex II: Succinate dehydrogenase (ubiquinone)	Complex II: Succinate dehydrogenase, prokaryotes	Complex III: Cytochrome bc1 complex	Complex III: Cytochrome bc1 complex respiratory unit	Complex III: Cytochrome bd ubiquinol oxidase	Complex IV High affinity: Cytochrome bd ubiquinol oxidase	Complex IV High affinity: Cytochrome c oxidase, cbb3-type	Complex IV Low affinity: Cytochrome aa3-600 menaquinol oxidase	Complex IV Low affinity: Cytochrome c oxidase	Complex IV Low affinity: Cytochrome c oxidase, prokaryotes	Complex IV Low affinity: Cytochrome o ubiquinol oxidase	Complex V: F-type ATPase, eukaryotes	Complex V: F-type ATPase, prokaryotes and chloroplasts	Complex V: V-type ATPase, eukaryotes	Complex V: V/A-type ATPase, prokaryotes	CAZy: Alpha-galactans	CAZy: Alpha-mannan	CAZy: Amorphous Cellulose	CAZy: Arabinan	CAZy: Arabinose cleavage	CAZy: Beta-galactan (pectic galactan)	CAZy: Beta-mannan	CAZy: Chitin	CAZy: Crystalline Cellulose	CAZy: Fucose Cleavage	CAZy: Mixed-Linkage glucans	CAZy: Mucin	CAZy: Pectin	CAZy: Polyphenolics	CAZy: Rhamnose cleavage	CAZy: Starch	CAZy: Sulf-Polysachharides
[truncated: 1,790 more rows]
[truncated: 49 more columns]
