# Supplementary material for: Altitude-dependent agro-ecologies impact the microbiome diversity of scavenging indigenous chicken in Ethiopia
Source: Microbiome. 2024 Jul 23;12:138. doi: 10.1186/s40168-024-01847-4 (PMC11267795; doi:10.1186/s40168-024-01847-4)
Supplement: Supplementary file 5 — Additional file 4: Table S1. MAG statistics and metadata. Table S2. Taxonomic assignment of strain and special level MAGs. Table S3. Differentially abundant MAGs between enterotypes. Table S4. Comparison of MAGs and genera to the NSC dataset. Table S5. MAG metabolic potential. Table S6. Sampling site characteristics. Table S7. Sample metadata. Table S8. Mapping rates for strain and species level MAGs. Table S9. Components of the NSC dataset. Table S10. Environmental variables included in our analysis. [file 40168_2024_1847_MOESM4_ESM.zip › Supplementary table 6.xlsx]

## Sheet: Sheet1
Region	District	Sampling Sites	Longitude	Latitude	Altitude (metres)	Sampling Date	Number of samples
Afar	Dulecha	Kefis	40.0889	9.4467	750	2016-09-21	10
Afar	Dulecha	Hugub	40.0849	9.3829	784	2016-09-22	10
Gumuz	Dibate	Kido	36.1861	10.7208	1296	2016-02-08	9
Gumuz	Dibate	Gesses	36.2273	10.8503	1352	2016-02-08	9
Tigray	Merebleke	Mihquan	38.7929	14.4613	1355	2016-07-14	7
Tigray	Merebleke	Hadush_Adi	38.8299	14.3568	1474	2016-07-13	5
Amhara	Kalu	Arabo	39.934	11.1483	1516	2016-09-08	9
Oromia	Dugda	Shubi_Gemo	38.8577	8.1471	1646	2016-06-14	7
Oromia	Dugda	Bekele_Girissa	38.8081	8.1312	1656	2016-06-14	7
SNNP	Dara	Kumato	38.3211	6.4733	1704	2016-06-15	7
Tigray	Sahareti Samire	Metkilimat	39.181	13.235	1728	2016-07-12	9
Amhara	Bahadar Zuria	Dehina_Mariam	37.1648	11.6494	1820	2018-03-13	13
SNNP	Dara	Loya	38.4142	6.4964	1913	2016-06-15	7
Amhara	Gondar Zuria	Tsion_Teguaz	37.5603	12.3727	1945	2016-05-24	9
Amhara	South Achefer	Dikuli	36.8564	11.3956	2032	2016-05-23	10
Amhara	South Achefer	Ashuda	36.8719	11.486	2047	2016-05-23	9
Tigray	Sahareti Samire	Gijet	39.1792	13.3316	2187	2016-07-12	9
Tigray	Enderta	Meseret	39.5671	13.3438	2298	2016-12-29	22
Amhara	Kalu	Adane	39.8317	11.2053	2405	2016-09-10	8
Amhara	Fagita Lekoma	Gafera	36.8623	11.0772	2425	2016-05-22	9
Amhara	Fagita Lekoma	Amesha_Shinkuri	36.8789	11.078	2474	2016-05-22	10
Amhara	Banja	Surta	37.0842	10.9933	2532	2016-05-21	9
Amhara	Banja	Batambie	36.9056	10.9456	2562	2016-05-21	8
Amhara	Menz Gera Midir	Negasi_Amba	39.6305	10.3158	3028	2016-11-08	7
Amhara	Menz Gera Midir	Alfa_Midir	39.7972	10.3047	3410	2016-12-08	10
Amhara	Debark	Arginjona	38.1544	13.2461	3789	2018-01-22	14
