# Supplementary material for: Altitude-dependent agro-ecologies impact the microbiome diversity of scavenging indigenous chicken in Ethiopia
Source: Microbiome. 2024 Jul 23;12:138. doi: 10.1186/s40168-024-01847-4 (PMC11267795; doi:10.1186/s40168-024-01847-4)
Supplement: Supplementary file 5 — Additional file 4: Table S1. MAG statistics and metadata. Table S2. Taxonomic assignment of strain and special level MAGs. Table S3. Differentially abundant MAGs between enterotypes. Table S4. Comparison of MAGs and genera to the NSC dataset. Table S5. MAG metabolic potential. Table S6. Sampling site characteristics. Table S7. Sample metadata. Table S8. Mapping rates for strain and species level MAGs. Table S9. Components of the NSC dataset. Table S10. Environmental variables included in our analysis. [file 40168_2024_1847_MOESM4_ESM.zip › Supplementary table 8.xlsx]

## Sheet: Sheet1
Sample_name	Quality_controlled_reads(n)	MAGs(strain_level)_Mapping_Rates	MAGs(species_level)_Mapping_Rates
Adane_B12	98053326	0.742092	0.637392
Adane_B14	81347865	0.805676	0.699155
Adane_B15	86111191	0.813125	0.69911
Adane_B16	86966173	0.798379	0.705647
Adane_B17	85122801	0.863204	0.733336
Adane_B18	105256066	0.732545	0.627961
Adane_B19	70248040	0.797033	0.696445
Adane_B20	84978195	0.853541	0.736102
Alfa_Midir_A68	72203665	0.774084	0.662804
Alfa_Midir_A69	104090163	0.748791	0.626875
Alfa_Midir_A70	76793147	0.754588	0.645264
Alfa_Midir_A71	75628394	0.797694	0.69229
Alfa_Midir_A72	96030606	0.768876	0.632064
Alfa_Midir_A73	102755286	0.711733	0.616316
Alfa_Midir_A74	106640703	0.735714	0.628736
Alfa_Midir_A75	92013464	0.753748	0.645185
Alfa_Midir_A76	106365414	0.751901	0.650003
Alfa_Midir_A77	79925936	0.769112	0.656986
Amesha_Shinkuri_A18	93302816	0.707363	0.593716
Amesha_Shinkuri_A19	71011319	0.808468	0.690059
Amesha_Shinkuri_A20	63640425	0.851513	0.741919
Amesha_Shinkuri_A21	89075393	0.873273	0.753617
Amesha_Shinkuri_A22	81175977	0.78591	0.676129
Amesha_Shinkuri_A23	97014120	0.778336	0.682842
Amesha_Shinkuri_A24	76320880	0.844986	0.723293
Amesha_Shinkuri_A25	71360892	0.842077	0.72054
Amesha_Shinkuri_A26	74844693	0.83508	0.712273
Amesha_Shinkuri_A27	85320945	0.843318	0.68959
Arabo_B1	107338534	0.829686	0.735014
Arabo_B10	70194916	0.747162	0.657416
Arabo_B2	87660272	0.846242	0.730124
Arabo_B3	75143952	0.871449	0.768681
Arabo_B5	80244989	0.826638	0.732007
Arabo_B6	95118136	0.779668	0.685749
Arabo_B7	78621940	0.769161	0.672792
Arabo_B8	87214548	0.860636	0.754401
Arabo_B9	92424463	0.845246	0.747878
Arginjona_O43	80026111	0.768224	0.671181
Arginjona_O44	92103764	0.805951	0.711379
Arginjona_O45	110214300	0.697111	0.602242
Arginjona_O46	86508046	0.779356	0.681572
Arginjona_O49	86110558	0.816019	0.712284
Arginjona_O50	84204616	0.759903	0.652256
Arginjona_O51	90298866	0.80857	0.703464
Arginjona_O52	92664122	0.813176	0.695291
Arginjona_O53	84105692	0.803067	0.700444
Arginjona_O54	105762594	0.823322	0.714361
Arginjona_O55	95611810	0.767835	0.656411
Arginjona_O56	82515743	0.773037	0.660864
Arginjona_O58	82567856	0.819504	0.711327
Arginjona_O61	86852808	0.77729	0.667494
Ashuda_A29	76309742	0.824558	0.719579
Ashuda_A30	78902866	0.782337	0.687959
Ashuda_A31	107464450	0.78331	0.686455
Ashuda_A32	84575399	0.803163	0.692713
Ashuda_A33	92711290	0.853734	0.732907
Ashuda_A35	85274437	0.902991	0.764519
Ashuda_A36	76660489	0.813195	0.708166
Ashuda_A37	78697257	0.879993	0.775306
Ashuda_A38	100089819	0.808711	0.690248
Batambie_A1	90417758	0.807206	0.680539
Batambie_A2	87555029	0.800546	0.683924
Batambie_A28	99303369	0.777206	0.674919
Batambie_A3	78940358	0.803288	0.681714
Batambie_A4	88964849	0.786524	0.683306
Batambie_A5	98292885	0.830927	0.71841
Batambie_A6	96517468	0.878571	0.786929
Batambie_A7	88886558	0.815562	0.687689
Bekele_Girissa_O1	87377345	0.856156	0.745472
Bekele_Girissa_O3	85284547	0.800836	0.685964
Bekele_Girissa_O4	89900888	0.820197	0.719215
Bekele_Girissa_O5	86723860	0.828752	0.727203
Bekele_Girissa_O6	99788069	0.806058	0.702878
Bekele_Girissa_O7	96787540	0.840516	0.730791
Bekele_Girissa_O9	90085822	0.820499	0.733436
Dehna_Mariam_O21	99275830	0.801991	0.695192
Dehna_Mariam_O24	73915446	0.846986	0.741798
Dehna_Mariam_O25	85728229	0.833572	0.728177
Dehna_Mariam_O27	81172935	0.806959	0.694675
Dehna_Mariam_O28	77002803	0.860502	0.745444
Dehna_Mariam_O29	73985395	0.792899	0.679034
Dehna_Mariam_O31	75664122	0.793141	0.691528
Dehna_Mariam_O33	83818030	0.799335	0.703753
Dehna_Mariam_O35	97380216	0.817097	0.718555
Dehna_Mariam_O36	104978321	0.836623	0.730674
Dehna_Mariam_O38	96644833	0.772188	0.671436
Dehna_Mariam_O39	96715997	0.803236	0.69957
Dehna_Mariam_O41	76455600	0.787636	0.688066
Dikuli_A39	84971243	0.84539	0.729987
Dikuli_A40	104641383	0.670908	0.582456
Dikuli_A41	69147392	0.828173	0.723087
Dikuli_A42	81473332	0.83547	0.723264
Dikuli_A43	110921133	0.793882	0.69686
Dikuli_A44	100385550	0.845115	0.73289
Dikuli_A45	83863262	0.825637	0.715201
Dikuli_A46	97334646	0.8538	0.740464
Dikuli_A47	94117678	0.787533	0.68602
Dikuli_A48	71639431	0.803703	0.683668
Gafera_A87	72408145	0.846195	0.724756
Gafera_A88	86533773	0.787649	0.678917
Gafera_A89	98762609	0.77211	0.675217
Gafera_A90	91682295	0.574899	0.519109
Gafera_A91	75094278	0.850777	0.727389
Gafera_A92	79775598	0.782393	0.677371
Gafera_A93	108807160	0.824069	0.680594
Gafera_A94	110348857	0.805414	0.655501
Gafera_A95	94244709	0.795355	0.686034
Gesses_B31	111839263	0.854003	0.763597
Gesses_B32	105807135	0.828967	0.72735
Gesses_B33	114645139	0.846355	0.753233
Gesses_B34	102371321	0.818364	0.725728
Gesses_B35	82138343	0.833854	0.724929
Gesses_B36	100489934	0.789056	0.698275
Gesses_B37	88174081	0.820368	0.720673
Gesses_B38	98770321	0.80613	0.709385
Gesses_B40	80680276	0.822542	0.734282
Gijet_B41	89615873	0.856791	0.750576
Gijet_B42	69771180	0.846945	0.730443
Gijet_B43	93195753	0.833115	0.734172
Gijet_B45	92070060	0.883898	0.779707
Gijet_B46	97068498	0.828908	0.718198
Gijet_B47	94846510	0.81107	0.693037
Gijet_B48	94373006	0.806348	0.705719
Gijet_B49	100677461	0.853344	0.741658
Gijet_B50	74238442	0.882286	0.738798
Hadush_Adi_T12	74819034	0.816343	0.702652
Hadush_Adi_T13	112152171	0.853764	0.750663
Hadush_Adi_T14	76011161	0.852354	0.739253
Hadush_Adi_T19	82144937	0.817326	0.714239
Hadush_Adi_T20	88484658	0.807697	0.694691
Hugub_A49	105555918	0.825007	0.724677
Hugub_A50	101548317	0.79793	0.679921
Hugub_A52	95665122	0.805185	0.71069
Hugub_A53	77653852	0.795986	0.690486
Hugub_A54	116305774	0.837614	0.731014
Hugub_A55	79332730	0.769243	0.665399
Hugub_A56	87445025	0.764421	0.647608
Hugub_A57	67998496	0.841417	0.732392
Hugub_A97	79585692	0.846515	0.747105
Kefis_A100	85791889	0.852637	0.739207
Kefis_A101	89691622	0.873269	0.759998
Kefis_A102	91702514	0.811418	0.720848
Kefis_A103	87049113	0.855564	0.740032
Kefis_A104	92386840	0.855012	0.748828
Kefis_A105	72695103	0.819791	0.692119
Kefis_A106	92580941	0.878066	0.760602
Kefis_A107	78383855	0.831909	0.713667
Kefis_A98	79725823	0.882383	0.759036
Kefis_A99	88203772	0.810008	0.705144
Kido_B22	91574545	0.843566	0.745786
Kido_B23	77801897	0.813139	0.715825
Kido_B24	112324019	0.795605	0.709379
Kido_B26	77513448	0.850138	0.735485
Kido_B27	102642015	0.802235	0.699312
Kido_B28	111288322	0.776411	0.692971
Kido_B29	95329521	0.812956	0.721054
Kido_B30	96259156	0.806861	0.708769
Kumato_O72	106580304	0.819605	0.710057
Kumato_O73	92999989	0.765039	0.656455
Kumato_O74	98806828	0.778228	0.664285
Kumato_O75	80954813	0.837765	0.745667
Kumato_O76	93433475	0.828743	0.724318
Kumato_O77	69441605	0.798221	0.698492
Kumato_O80	89143887	0.787907	0.67911
Loya_O62	117714525	0.862916	0.745756
Loya_O63	123257823	0.783056	0.676918
Loya_O65	90841953	0.790884	0.689646
Loya_O66	75893063	0.84139	0.727795
Loya_O67	91276181	0.783426	0.678145
Loya_O68	98486056	0.821468	0.698609
Loya_O69	83748430	0.787782	0.670301
Meseret_O100	90533012	0.813759	0.694995
Meseret_O101	93352669	0.826018	0.725343
Meseret_O102	81168347	0.781921	0.687497
Meseret_O103	69924305	0.802097	0.701948
Meseret_O104	84136326	0.763752	0.665756
Meseret_O105	89832166	0.77471	0.680498
Meseret_O106	72823904	0.810825	0.709074
Meseret_O82	112115576	0.827525	0.719106
Meseret_O83	91266218	0.829824	0.716347
Meseret_O84	118401653	0.792241	0.684524
Meseret_O85	82542285	0.850286	0.730531
Meseret_O89	80860941	0.85379	0.754051
Meseret_O90	92386437	0.781009	0.680012
Meseret_O91	75287532	0.797914	0.68489
Meseret_O92	88656293	0.820671	0.717985
Meseret_O93	75797597	0.857854	0.734683
Meseret_O94	70780060	0.793738	0.69768
Meseret_O95	81497478	0.849484	0.751615
Meseret_O96	102247755	0.824749	0.72542
Meseret_O97	80503490	0.726825	0.643416
Meseret_O98	100013229	0.854358	0.745623
Meseret_O99	79623970	0.816154	0.713742
Metkilimat_B51	101116030	0.803647	0.702602
Metkilimat_B53	96582295	0.867853	0.750803
Metkilimat_B54	104267498	0.856	0.737659
Metkilimat_B55	91138793	0.85053	0.761645
Metkilimat_B56	85219420	0.831841	0.719724
Metkilimat_B57	77775051	0.853097	0.733124
Metkilimat_B58	85606882	0.713713	0.620479
Metkilimat_B59	77141110	0.816588	0.722638
Metkilimat_B60	74245365	0.79902	0.688434
Mihquan_T10	90158163	0.792136	0.690553
Mihquan_T11	101075764	0.809953	0.706578
Mihquan_T2	88066080	0.843791	0.736504
Mihquan_T5	71355098	0.820767	0.715183
Mihquan_T6	92401765	0.81474	0.707542
Mihquan_T7	66837125	0.872405	0.758488
Mihquan_T8	66590550	0.78855	0.690142
Negasi_Amba_A58	95676508	0.723859	0.622634
Negasi_Amba_A60	87265523	0.833854	0.722335
Negasi_Amba_A61	84299742	0.659359	0.573254
Negasi_Amba_A62	62134465	0.751984	0.633225
Negasi_Amba_A64	81130995	0.803769	0.688479
Negasi_Amba_A65	109311048	0.742283	0.640048
Negasi_Amba_A67	139907296	0.783103	0.683759
Shubi_Gemo_O14	127906603	0.845246	0.741705
Shubi_Gemo_O15	92557334	0.827082	0.716692
Shubi_Gemo_O16	120141128	0.828332	0.700691
Shubi_Gemo_O17	119483894	0.849734	0.745166
Shubi_Gemo_O18	69516074	0.864561	0.762744
Shubi_Gemo_O19	84245947	0.845742	0.746569
Shubi_Gemo_O20	67493487	0.853712	0.741436
Surta_A78	104006970	0.862264	0.743326
Surta_A79	94179380	0.821772	0.715169
Surta_A80	76084174	0.788854	0.668007
Surta_A81	78357561	0.765262	0.66081
Surta_A82	77485068	0.818031	0.709623
Surta_A83	110835974	0.775583	0.675572
Surta_A85	90036641	0.867113	0.76071
Surta_A86	73647074	0.836555	0.722147
Tsion_Teguaz_A10	69662346	0.847018	0.721163
Tsion_Teguaz_A11	99125321	0.836275	0.729039
Tsion_Teguaz_A12	69804738	0.784423	0.678126
Tsion_Teguaz_A13	117079445	0.827822	0.723489
Tsion_Teguaz_A14	89646838	0.80964	0.703376
Tsion_Teguaz_A15	93482772	0.7914	0.703466
Tsion_Teguaz_A16	80259470	0.761371	0.666954
Tsion_Teguaz_A17	103231815	0.824905	0.72735
Tsion_Teguaz_A9	80882753	0.814836	0.721048
