# Supplementary material for: Altitude-dependent agro-ecologies impact the microbiome diversity of scavenging indigenous chicken in Ethiopia
Source: Microbiome. 2024 Jul 23;12:138. doi: 10.1186/s40168-024-01847-4 (PMC11267795; doi:10.1186/s40168-024-01847-4)
Supplement: Supplementary file 5 — Additional file 4: Table S1. MAG statistics and metadata. Table S2. Taxonomic assignment of strain and special level MAGs. Table S3. Differentially abundant MAGs between enterotypes. Table S4. Comparison of MAGs and genera to the NSC dataset. Table S5. MAG metabolic potential. Table S6. Sampling site characteristics. Table S7. Sample metadata. Table S8. Mapping rates for strain and species level MAGs. Table S9. Components of the NSC dataset. Table S10. Environmental variables included in our analysis. [file 40168_2024_1847_MOESM4_ESM.zip › Supplementary table 9.xlsx]

## Sheet: Sheet1
Genome_name	Dataset	Paper_doi	Present_after_drep_99	Present_after_drep_95	Cultured_isolate
27	https://figshare.com/articles/dataset/Gene_catalogue_compl_incompl_95_prot_faa_/13116809	https://doi.org/10.7717/peerj.10941	Not_present_after_99%_ANI_drep	Not_present_after_95%_ANI_drep	No
32	https://figshare.com/articles/dataset/Gene_catalogue_compl_incompl_95_prot_faa_/13116809	https://doi.org/10.7717/peerj.10941	Not_present_after_99%_ANI_drep	Not_present_after_95%_ANI_drep	No
34	https://figshare.com/articles/dataset/Gene_catalogue_compl_incompl_95_prot_faa_/13116809	https://doi.org/10.7717/peerj.10941	Not_present_after_99%_ANI_drep	Not_present_after_95%_ANI_drep	No
37	https://figshare.com/articles/dataset/Gene_catalogue_compl_incompl_95_prot_faa_/13116809	https://doi.org/10.7717/peerj.10941	Present_after_99%_ANI_drep	Present_after_95%_ANI_drep	No
38	https://figshare.com/articles/dataset/Gene_catalogue_compl_incompl_95_prot_faa_/13116809	https://doi.org/10.7717/peerj.10941	Not_present_after_99%_ANI_drep	Not_present_after_95%_ANI_drep	No
46	https://figshare.com/articles/dataset/Gene_catalogue_compl_incompl_95_prot_faa_/13116809	https://doi.org/10.7717/peerj.10941	Not_present_after_99%_ANI_drep	Not_present_after_95%_ANI_drep	No
48	https://figshare.com/articles/dataset/Gene_catalogue_compl_incompl_95_prot_faa_/13116809	https://doi.org/10.7717/peerj.10941	Not_present_after_99%_ANI_drep	Not_present_after_95%_ANI_drep	No
50	https://figshare.com/articles/dataset/Gene_catalogue_compl_incompl_95_prot_faa_/13116809	https://doi.org/10.7717/peerj.10941	Not_present_after_99%_ANI_drep	Not_present_after_95%_ANI_drep	No
61	https://figshare.com/articles/dataset/Gene_catalogue_compl_incompl_95_prot_faa_/13116809	https://doi.org/10.7717/peerj.10941	Not_present_after_99%_ANI_drep	Not_present_after_95%_ANI_drep	No
63	https://figshare.com/articles/dataset/Gene_catalogue_compl_incompl_95_prot_faa_/13116809	https://doi.org/10.7717/peerj.10941	Present_after_99%_ANI_drep	Not_present_after_95%_ANI_drep	No
67	https://figshare.com/articles/dataset/Gene_catalogue_compl_incompl_95_prot_faa_/13116809	https://doi.org/10.7717/peerj.10941	Not_present_after_99%_ANI_drep	Not_present_after_95%_ANI_drep	No
70	https://figshare.com/articles/dataset/Gene_catalogue_compl_incompl_95_prot_faa_/13116809	https://doi.org/10.7717/peerj.10941	Present_after_99%_ANI_drep	Not_present_after_95%_ANI_drep	No
75	https://figshare.com/articles/dataset/Gene_catalogue_compl_incompl_95_prot_faa_/13116809	https://doi.org/10.7717/peerj.10941	Present_after_99%_ANI_drep	Not_present_after_95%_ANI_drep	No
82	https://figshare.com/articles/dataset/Gene_catalogue_compl_incompl_95_prot_faa_/13116809	https://doi.org/10.7717/peerj.10941	Present_after_99%_ANI_drep	Present_after_95%_ANI_drep	No
83	https://figshare.com/articles/dataset/Gene_catalogue_compl_incompl_95_prot_faa_/13116809	https://doi.org/10.7717/peerj.10941	Not_present_after_99%_ANI_drep	Not_present_after_95%_ANI_drep	No
87	https://figshare.com/articles/dataset/Gene_catalogue_compl_incompl_95_prot_faa_/13116809	https://doi.org/10.7717/peerj.10941	Not_present_after_99%_ANI_drep	Not_present_after_95%_ANI_drep	No
94	https://figshare.com/articles/dataset/Gene_catalogue_compl_incompl_95_prot_faa_/13116809	https://doi.org/10.7717/peerj.10941	Not_present_after_99%_ANI_drep	Not_present_after_95%_ANI_drep	No
96	https://figshare.com/articles/dataset/Gene_catalogue_compl_incompl_95_prot_faa_/13116809	https://doi.org/10.7717/peerj.10941	Not_present_after_99%_ANI_drep	Not_present_after_95%_ANI_drep	No
98	https://figshare.com/articles/dataset/Gene_catalogue_compl_incompl_95_prot_faa_/13116809	https://doi.org/10.7717/peerj.10941	Present_after_99%_ANI_drep	Present_after_95%_ANI_drep	No
99	https://figshare.com/articles/dataset/Gene_catalogue_compl_incompl_95_prot_faa_/13116809	https://doi.org/10.7717/peerj.10941	Present_after_99%_ANI_drep	Not_present_after_95%_ANI_drep	No
102	https://figshare.com/articles/dataset/Gene_catalogue_compl_incompl_95_prot_faa_/13116809	https://doi.org/10.7717/peerj.10941	Not_present_after_99%_ANI_drep	Not_present_after_95%_ANI_drep	No
104	https://figshare.com/articles/dataset/Gene_catalogue_compl_incompl_95_prot_faa_/13116809	https://doi.org/10.7717/peerj.10941	Not_present_after_99%_ANI_drep	Not_present_after_95%_ANI_drep	No
107	https://figshare.com/articles/dataset/Gene_catalogue_compl_incompl_95_prot_faa_/13116809	https://doi.org/10.7717/peerj.10941	Present_after_99%_ANI_drep	Present_after_95%_ANI_drep	No
108	https://figshare.com/articles/dataset/Gene_catalogue_compl_incompl_95_prot_faa_/13116809	https://doi.org/10.7717/peerj.10941	Not_present_after_99%_ANI_drep	Not_present_after_95%_ANI_drep	No
110	https://figshare.com/articles/dataset/Gene_catalogue_compl_incompl_95_prot_faa_/13116809	https://doi.org/10.7717/peerj.10941	Not_present_after_99%_ANI_drep	Not_present_after_95%_ANI_drep	No
111	https://figshare.com/articles/dataset/Gene_catalogue_compl_incompl_95_prot_faa_/13116809	https://doi.org/10.7717/peerj.10941	Not_present_after_99%_ANI_drep	Not_present_after_95%_ANI_drep	No
114	https://figshare.com/articles/dataset/Gene_catalogue_compl_incompl_95_prot_faa_/13116809	https://doi.org/10.7717/peerj.10941	Not_present_after_99%_ANI_drep	Not_present_after_95%_ANI_drep	No
115	https://figshare.com/articles/dataset/Gene_catalogue_compl_incompl_95_prot_faa_/13116809	https://doi.org/10.7717/peerj.10941	Not_present_after_99%_ANI_drep	Not_present_after_95%_ANI_drep	No
116	https://figshare.com/articles/dataset/Gene_catalogue_compl_incompl_95_prot_faa_/13116809	https://doi.org/10.7717/peerj.10941	Not_present_after_99%_ANI_drep	Not_present_after_95%_ANI_drep	No
119	https://figshare.com/articles/dataset/Gene_catalogue_compl_incompl_95_prot_faa_/13116809	https://doi.org/10.7717/peerj.10941	Present_after_99%_ANI_drep	Not_present_after_95%_ANI_drep	No
122	https://figshare.com/articles/dataset/Gene_catalogue_compl_incompl_95_prot_faa_/13116809	https://doi.org/10.7717/peerj.10941	Not_present_after_99%_ANI_drep	Not_present_after_95%_ANI_drep	No
124	https://figshare.com/articles/dataset/Gene_catalogue_compl_incompl_95_prot_faa_/13116809	https://doi.org/10.7717/peerj.10941	Not_present_after_99%_ANI_drep	Not_present_after_95%_ANI_drep	No
127	https://figshare.com/articles/dataset/Gene_catalogue_compl_incompl_95_prot_faa_/13116809	https://doi.org/10.7717/peerj.10941	Present_after_99%_ANI_drep	Not_present_after_95%_ANI_drep	No
131	https://figshare.com/articles/dataset/Gene_catalogue_compl_incompl_95_prot_faa_/13116809	https://doi.org/10.7717/peerj.10941	Not_present_after_99%_ANI_drep	Not_present_after_95%_ANI_drep	No
133	https://figshare.com/articles/dataset/Gene_catalogue_compl_incompl_95_prot_faa_/13116809	https://doi.org/10.7717/peerj.10941	Not_present_after_99%_ANI_drep	Not_present_after_95%_ANI_drep	No
135	https://figshare.com/articles/dataset/Gene_catalogue_compl_incompl_95_prot_faa_/13116809	https://doi.org/10.7717/peerj.10941	Present_after_99%_ANI_drep	Not_present_after_95%_ANI_drep	No
139	https://figshare.com/articles/dataset/Gene_catalogue_compl_incompl_95_prot_faa_/13116809	https://doi.org/10.7717/peerj.10941	Not_present_after_99%_ANI_drep	Not_present_after_95%_ANI_drep	No
144	https://figshare.com/articles/dataset/Gene_catalogue_compl_incompl_95_prot_faa_/13116809	https://doi.org/10.7717/peerj.10941	Present_after_99%_ANI_drep	Present_after_95%_ANI_drep	No
146	https://figshare.com/articles/dataset/Gene_catalogue_compl_incompl_95_prot_faa_/13116809	https://doi.org/10.7717/peerj.10941	Present_after_99%_ANI_drep	Present_after_95%_ANI_drep	No
150	https://figshare.com/articles/dataset/Gene_catalogue_compl_incompl_95_prot_faa_/13116809	https://doi.org/10.7717/peerj.10941	Present_after_99%_ANI_drep	Present_after_95%_ANI_drep	No
151	https://figshare.com/articles/dataset/Gene_catalogue_compl_incompl_95_prot_faa_/13116809	https://doi.org/10.7717/peerj.10941	Present_after_99%_ANI_drep	Not_present_after_95%_ANI_drep	No
152	https://figshare.com/articles/dataset/Gene_catalogue_compl_incompl_95_prot_faa_/13116809	https://doi.org/10.7717/peerj.10941	Not_present_after_99%_ANI_drep	Not_present_after_95%_ANI_drep	No
153	https://figshare.com/articles/dataset/Gene_catalogue_compl_incompl_95_prot_faa_/13116809	https://doi.org/10.7717/peerj.10941	Present_after_99%_ANI_drep	Not_present_after_95%_ANI_drep	No
164	https://figshare.com/articles/dataset/Gene_catalogue_compl_incompl_95_prot_faa_/13116809	https://doi.org/10.7717/peerj.10941	Not_present_after_99%_ANI_drep	Not_present_after_95%_ANI_drep	No
171	https://figshare.com/articles/dataset/Gene_catalogue_compl_incompl_95_prot_faa_/13116809	https://doi.org/10.7717/peerj.10941	Present_after_99%_ANI_drep	Not_present_after_95%_ANI_drep	No
177	https://figshare.com/articles/dataset/Gene_catalogue_compl_incompl_95_prot_faa_/13116809	https://doi.org/10.7717/peerj.10941	Not_present_after_99%_ANI_drep	Not_present_after_95%_ANI_drep	No
178	https://figshare.com/articles/dataset/Gene_catalogue_compl_incompl_95_prot_faa_/13116809	https://doi.org/10.7717/peerj.10941	Not_present_after_99%_ANI_drep	Not_present_after_95%_ANI_drep	No
183	https://figshare.com/articles/dataset/Gene_catalogue_compl_incompl_95_prot_faa_/13116809	https://doi.org/10.7717/peerj.10941	Not_present_after_99%_ANI_drep	Not_present_after_95%_ANI_drep	No
187	https://figshare.com/articles/dataset/Gene_catalogue_compl_incompl_95_prot_faa_/13116809	https://doi.org/10.7717/peerj.10941	Present_after_99%_ANI_drep	Not_present_after_95%_ANI_drep	No
190	https://figshare.com/articles/dataset/Gene_catalogue_compl_incompl_95_prot_faa_/13116809	https://doi.org/10.7717/peerj.10941	Not_present_after_99%_ANI_drep	Not_present_after_95%_ANI_drep	No
191	https://figshare.com/articles/dataset/Gene_catalogue_compl_incompl_95_prot_faa_/13116809	https://doi.org/10.7717/peerj.10941	Not_present_after_99%_ANI_drep	Not_present_after_95%_ANI_drep	No
193	https://figshare.com/articles/dataset/Gene_catalogue_compl_incompl_95_prot_faa_/13116809	https://doi.org/10.7717/peerj.10941	Present_after_99%_ANI_drep	Not_present_after_95%_ANI_drep	No
194	https://figshare.com/articles/dataset/Gene_catalogue_compl_incompl_95_prot_faa_/13116809	https://doi.org/10.7717/peerj.10941	Not_present_after_99%_ANI_drep	Not_present_after_95%_ANI_drep	No
199	https://figshare.com/articles/dataset/Gene_catalogue_compl_incompl_95_prot_faa_/13116809	https://doi.org/10.7717/peerj.10941	Not_present_after_99%_ANI_drep	Not_present_after_95%_ANI_drep	No
201	https://figshare.com/articles/dataset/Gene_catalogue_compl_incompl_95_prot_faa_/13116809	https://doi.org/10.7717/peerj.10941	Not_present_after_99%_ANI_drep	Not_present_after_95%_ANI_drep	No
203	https://figshare.com/articles/dataset/Gene_catalogue_compl_incompl_95_prot_faa_/13116809	https://doi.org/10.7717/peerj.10941	Not_present_after_99%_ANI_drep	Not_present_after_95%_ANI_drep	No
206	https://figshare.com/articles/dataset/Gene_catalogue_compl_incompl_95_prot_faa_/13116809	https://doi.org/10.7717/peerj.10941	Not_present_after_99%_ANI_drep	Not_present_after_95%_ANI_drep	No
210	https://figshare.com/articles/dataset/Gene_catalogue_compl_incompl_95_prot_faa_/13116809	https://doi.org/10.7717/peerj.10941	Not_present_after_99%_ANI_drep	Not_present_after_95%_ANI_drep	No
214	https://figshare.com/articles/dataset/Gene_catalogue_compl_incompl_95_prot_faa_/13116809	https://doi.org/10.7717/peerj.10941	Present_after_99%_ANI_drep	Not_present_after_95%_ANI_drep	No
217	https://figshare.com/articles/dataset/Gene_catalogue_compl_incompl_95_prot_faa_/13116809	https://doi.org/10.7717/peerj.10941	Present_after_99%_ANI_drep	Present_after_95%_ANI_drep	No
225	https://figshare.com/articles/dataset/Gene_catalogue_compl_incompl_95_prot_faa_/13116809	https://doi.org/10.7717/peerj.10941	Not_present_after_99%_ANI_drep	Not_present_after_95%_ANI_drep	No
227	https://figshare.com/articles/dataset/Gene_catalogue_compl_incompl_95_prot_faa_/13116809	https://doi.org/10.7717/peerj.10941	Not_present_after_99%_ANI_drep	Not_present_after_95%_ANI_drep	No
229	https://figshare.com/articles/dataset/Gene_catalogue_compl_incompl_95_prot_faa_/13116809	https://doi.org/10.7717/peerj.10941	Present_after_99%_ANI_drep	Not_present_after_95%_ANI_drep	No
231	https://figshare.com/articles/dataset/Gene_catalogue_compl_incompl_95_prot_faa_/13116809	https://doi.org/10.7717/peerj.10941	Not_present_after_99%_ANI_drep	Not_present_after_95%_ANI_drep	No
232	https://figshare.com/articles/dataset/Gene_catalogue_compl_incompl_95_prot_faa_/13116809	https://doi.org/10.7717/peerj.10941	Not_present_after_99%_ANI_drep	Not_present_after_95%_ANI_drep	No
233	https://figshare.com/articles/dataset/Gene_catalogue_compl_incompl_95_prot_faa_/13116809	https://doi.org/10.7717/peerj.10941	Not_present_after_99%_ANI_drep	Not_present_after_95%_ANI_drep	No
236	https://figshare.com/articles/dataset/Gene_catalogue_compl_incompl_95_prot_faa_/13116809	https://doi.org/10.7717/peerj.10941	Not_present_after_99%_ANI_drep	Not_present_after_95%_ANI_drep	No
241	https://figshare.com/articles/dataset/Gene_catalogue_compl_incompl_95_prot_faa_/13116809	https://doi.org/10.7717/peerj.10941	Present_after_99%_ANI_drep	Present_after_95%_ANI_drep	No
242	https://figshare.com/articles/dataset/Gene_catalogue_compl_incompl_95_prot_faa_/13116809	https://doi.org/10.7717/peerj.10941	Present_after_99%_ANI_drep	Not_present_after_95%_ANI_drep	No
251	https://figshare.com/articles/dataset/Gene_catalogue_compl_incompl_95_prot_faa_/13116809	https://doi.org/10.7717/peerj.10941	Not_present_after_99%_ANI_drep	Not_present_after_95%_ANI_drep	No
253	https://figshare.com/articles/dataset/Gene_catalogue_compl_incompl_95_prot_faa_/13116809	https://doi.org/10.7717/peerj.10941	Not_present_after_99%_ANI_drep	Not_present_after_95%_ANI_drep	No
254	https://figshare.com/articles/dataset/Gene_catalogue_compl_incompl_95_prot_faa_/13116809	https://doi.org/10.7717/peerj.10941	Present_after_99%_ANI_drep	Not_present_after_95%_ANI_drep	No
255	https://figshare.com/articles/dataset/Gene_catalogue_compl_incompl_95_prot_faa_/13116809	https://doi.org/10.7717/peerj.10941	Present_after_99%_ANI_drep	Not_present_after_95%_ANI_drep	No
256	https://figshare.com/articles/dataset/Gene_catalogue_compl_incompl_95_prot_faa_/13116809	https://doi.org/10.7717/peerj.10941	Not_present_after_99%_ANI_drep	Not_present_after_95%_ANI_drep	No
260	https://figshare.com/articles/dataset/Gene_catalogue_compl_incompl_95_prot_faa_/13116809	https://doi.org/10.7717/peerj.10941	Not_present_after_99%_ANI_drep	Not_present_after_95%_ANI_drep	No
262	https://figshare.com/articles/dataset/Gene_catalogue_compl_incompl_95_prot_faa_/13116809	https://doi.org/10.7717/peerj.10941	Not_present_after_99%_ANI_drep	Not_present_after_95%_ANI_drep	No
263	https://figshare.com/articles/dataset/Gene_catalogue_compl_incompl_95_prot_faa_/13116809	https://doi.org/10.7717/peerj.10941	Not_present_after_99%_ANI_drep	Not_present_after_95%_ANI_drep	No
264	https://figshare.com/articles/dataset/Gene_catalogue_compl_incompl_95_prot_faa_/13116809	https://doi.org/10.7717/peerj.10941	Present_after_99%_ANI_drep	Not_present_after_95%_ANI_drep	No
268	https://figshare.com/articles/dataset/Gene_catalogue_compl_incompl_95_prot_faa_/13116809	https://doi.org/10.7717/peerj.10941	Not_present_after_99%_ANI_drep	Not_present_after_95%_ANI_drep	No
273	https://figshare.com/articles/dataset/Gene_catalogue_compl_incompl_95_prot_faa_/13116809	https://doi.org/10.7717/peerj.10941	Not_present_after_99%_ANI_drep	Not_present_after_95%_ANI_drep	No
274	https://figshare.com/articles/dataset/Gene_catalogue_compl_incompl_95_prot_faa_/13116809	https://doi.org/10.7717/peerj.10941	Present_after_99%_ANI_drep	Present_after_95%_ANI_drep	No
280	https://figshare.com/articles/dataset/Gene_catalogue_compl_incompl_95_prot_faa_/13116809	https://doi.org/10.7717/peerj.10941	Not_present_after_99%_ANI_drep	Not_present_after_95%_ANI_drep	No
283	https://figshare.com/articles/dataset/Gene_catalogue_compl_incompl_95_prot_faa_/13116809	https://doi.org/10.7717/peerj.10941	Present_after_99%_ANI_drep	Present_after_95%_ANI_drep	No
284	https://figshare.com/articles/dataset/Gene_catalogue_compl_incompl_95_prot_faa_/13116809	https://doi.org/10.7717/peerj.10941	Not_present_after_99%_ANI_drep	Not_present_after_95%_ANI_drep	No
285	https://figshare.com/articles/dataset/Gene_catalogue_compl_incompl_95_prot_faa_/13116809	https://doi.org/10.7717/peerj.10941	Present_after_99%_ANI_drep	Not_present_after_95%_ANI_drep	No
289	https://figshare.com/articles/dataset/Gene_catalogue_compl_incompl_95_prot_faa_/13116809	https://doi.org/10.7717/peerj.10941	Present_after_99%_ANI_drep	Present_after_95%_ANI_drep	No
291	https://figshare.com/articles/dataset/Gene_catalogue_compl_incompl_95_prot_faa_/13116809	https://doi.org/10.7717/peerj.10941	Not_present_after_99%_ANI_drep	Not_present_after_95%_ANI_drep	No
294	https://figshare.com/articles/dataset/Gene_catalogue_compl_incompl_95_prot_faa_/13116809	https://doi.org/10.7717/peerj.10941	Present_after_99%_ANI_drep	Not_present_after_95%_ANI_drep	No
298	https://figshare.com/articles/dataset/Gene_catalogue_compl_incompl_95_prot_faa_/13116809	https://doi.org/10.7717/peerj.10941	Not_present_after_99%_ANI_drep	Not_present_after_95%_ANI_drep	No
300	https://figshare.com/articles/dataset/Gene_catalogue_compl_incompl_95_prot_faa_/13116809	https://doi.org/10.7717/peerj.10941	Not_present_after_99%_ANI_drep	Not_present_after_95%_ANI_drep	No
305	https://figshare.com/articles/dataset/Gene_catalogue_compl_incompl_95_prot_faa_/13116809	https://doi.org/10.7717/peerj.10941	Not_present_after_99%_ANI_drep	Not_present_after_95%_ANI_drep	No
307	https://figshare.com/articles/dataset/Gene_catalogue_compl_incompl_95_prot_faa_/13116809	https://doi.org/10.7717/peerj.10941	Present_after_99%_ANI_drep	Not_present_after_95%_ANI_drep	No
309	https://figshare.com/articles/dataset/Gene_catalogue_compl_incompl_95_prot_faa_/13116809	https://doi.org/10.7717/peerj.10941	Not_present_after_99%_ANI_drep	Not_present_after_95%_ANI_drep	No
315	https://figshare.com/articles/dataset/Gene_catalogue_compl_incompl_95_prot_faa_/13116809	https://doi.org/10.7717/peerj.10941	Not_present_after_99%_ANI_drep	Not_present_after_95%_ANI_drep	No
316	https://figshare.com/articles/dataset/Gene_catalogue_compl_incompl_95_prot_faa_/13116809	https://doi.org/10.7717/peerj.10941	Present_after_99%_ANI_drep	Present_after_95%_ANI_drep	No
319	https://figshare.com/articles/dataset/Gene_catalogue_compl_incompl_95_prot_faa_/13116809	https://doi.org/10.7717/peerj.10941	Not_present_after_99%_ANI_drep	Not_present_after_95%_ANI_drep	No
320	https://figshare.com/articles/dataset/Gene_catalogue_compl_incompl_95_prot_faa_/13116809	https://doi.org/10.7717/peerj.10941	Not_present_after_99%_ANI_drep	Not_present_after_95%_ANI_drep	No
321	https://figshare.com/articles/dataset/Gene_catalogue_compl_incompl_95_prot_faa_/13116809	https://doi.org/10.7717/peerj.10941	Present_after_99%_ANI_drep	Not_present_after_95%_ANI_drep	No
325	https://figshare.com/articles/dataset/Gene_catalogue_compl_incompl_95_prot_faa_/13116809	https://doi.org/10.7717/peerj.10941	Not_present_after_99%_ANI_drep	Not_present_after_95%_ANI_drep	No
326	https://figshare.com/articles/dataset/Gene_catalogue_compl_incompl_95_prot_faa_/13116809	https://doi.org/10.7717/peerj.10941	Not_present_after_99%_ANI_drep	Not_present_after_95%_ANI_drep	No
327	https://figshare.com/articles/dataset/Gene_catalogue_compl_incompl_95_prot_faa_/13116809	https://doi.org/10.7717/peerj.10941	Present_after_99%_ANI_drep	Not_present_after_95%_ANI_drep	No
329	https://figshare.com/articles/dataset/Gene_catalogue_compl_incompl_95_prot_faa_/13116809	https://doi.org/10.7717/peerj.10941	Not_present_after_99%_ANI_drep	Not_present_after_95%_ANI_drep	No
331	https://figshare.com/articles/dataset/Gene_catalogue_compl_incompl_95_prot_faa_/13116809	https://doi.org/10.7717/peerj.10941	Not_present_after_99%_ANI_drep	Not_present_after_95%_ANI_drep	No
351	https://figshare.com/articles/dataset/Gene_catalogue_compl_incompl_95_prot_faa_/13116809	https://doi.org/10.7717/peerj.10941	Not_present_after_99%_ANI_drep	Not_present_after_95%_ANI_drep	No
352	https://figshare.com/articles/dataset/Gene_catalogue_compl_incompl_95_prot_faa_/13116809	https://doi.org/10.7717/peerj.10941	Not_present_after_99%_ANI_drep	Not_present_after_95%_ANI_drep	No
353	https://figshare.com/articles/dataset/Gene_catalogue_compl_incompl_95_prot_faa_/13116809	https://doi.org/10.7717/peerj.10941	Not_present_after_99%_ANI_drep	Not_present_after_95%_ANI_drep	No
354	https://figshare.com/articles/dataset/Gene_catalogue_compl_incompl_95_prot_faa_/13116809	https://doi.org/10.7717/peerj.10941	Not_present_after_99%_ANI_drep	Not_present_after_95%_ANI_drep	No
361	https://figshare.com/articles/dataset/Gene_catalogue_compl_incompl_95_prot_faa_/13116809	https://doi.org/10.7717/peerj.10941	Present_after_99%_ANI_drep	Not_present_after_95%_ANI_drep	No
369	https://figshare.com/articles/dataset/Gene_catalogue_compl_incompl_95_prot_faa_/13116809	https://doi.org/10.7717/peerj.10941	Not_present_after_99%_ANI_drep	Not_present_after_95%_ANI_drep	No
370	https://figshare.com/articles/dataset/Gene_catalogue_compl_incompl_95_prot_faa_/13116809	https://doi.org/10.7717/peerj.10941	Not_present_after_99%_ANI_drep	Not_present_after_95%_ANI_drep	No
371	https://figshare.com/articles/dataset/Gene_catalogue_compl_incompl_95_prot_faa_/13116809	https://doi.org/10.7717/peerj.10941	Present_after_99%_ANI_drep	Not_present_after_95%_ANI_drep	No
373	https://figshare.com/articles/dataset/Gene_catalogue_compl_incompl_95_prot_faa_/13116809	https://doi.org/10.7717/peerj.10941	Present_after_99%_ANI_drep	Not_present_after_95%_ANI_drep	No
374	https://figshare.com/articles/dataset/Gene_catalogue_compl_incompl_95_prot_faa_/13116809	https://doi.org/10.7717/peerj.10941	Present_after_99%_ANI_drep	Present_after_95%_ANI_drep	No
378	https://figshare.com/articles/dataset/Gene_catalogue_compl_incompl_95_prot_faa_/13116809	https://doi.org/10.7717/peerj.10941	Not_present_after_99%_ANI_drep	Not_present_after_95%_ANI_drep	No
381	https://figshare.com/articles/dataset/Gene_catalogue_compl_incompl_95_prot_faa_/13116809	https://doi.org/10.7717/peerj.10941	Not_present_after_99%_ANI_drep	Not_present_after_95%_ANI_drep	No
386	https://figshare.com/articles/dataset/Gene_catalogue_compl_incompl_95_prot_faa_/13116809	https://doi.org/10.7717/peerj.10941	Not_present_after_99%_ANI_drep	Not_present_after_95%_ANI_drep	No
390	https://figshare.com/articles/dataset/Gene_catalogue_compl_incompl_95_prot_faa_/13116809	https://doi.org/10.7717/peerj.10941	Not_present_after_99%_ANI_drep	Not_present_after_95%_ANI_drep	No
392	https://figshare.com/articles/dataset/Gene_catalogue_compl_incompl_95_prot_faa_/13116809	https://doi.org/10.7717/peerj.10941	Not_present_after_99%_ANI_drep	Not_present_after_95%_ANI_drep	No
396	https://figshare.com/articles/dataset/Gene_catalogue_compl_incompl_95_prot_faa_/13116809	https://doi.org/10.7717/peerj.10941	Not_present_after_99%_ANI_drep	Not_present_after_95%_ANI_drep	No
400	https://figshare.com/articles/dataset/Gene_catalogue_compl_incompl_95_prot_faa_/13116809	https://doi.org/10.7717/peerj.10941	Not_present_after_99%_ANI_drep	Not_present_after_95%_ANI_drep	No
403	https://figshare.com/articles/dataset/Gene_catalogue_compl_incompl_95_prot_faa_/13116809	https://doi.org/10.7717/peerj.10941	Present_after_99%_ANI_drep	Not_present_after_95%_ANI_drep	No
408	https://figshare.com/articles/dataset/Gene_catalogue_compl_incompl_95_prot_faa_/13116809	https://doi.org/10.7717/peerj.10941	Present_after_99%_ANI_drep	Not_present_after_95%_ANI_drep	No
412	https://figshare.com/articles/dataset/Gene_catalogue_compl_incompl_95_prot_faa_/13116809	https://doi.org/10.7717/peerj.10941	Not_present_after_99%_ANI_drep	Not_present_after_95%_ANI_drep	No
420	https://figshare.com/articles/dataset/Gene_catalogue_compl_incompl_95_prot_faa_/13116809	https://doi.org/10.7717/peerj.10941	Not_present_after_99%_ANI_drep	Not_present_after_95%_ANI_drep	No
421	https://figshare.com/articles/dataset/Gene_catalogue_compl_incompl_95_prot_faa_/13116809	https://doi.org/10.7717/peerj.10941	Present_after_99%_ANI_drep	Present_after_95%_ANI_drep	No
423	https://figshare.com/articles/dataset/Gene_catalogue_compl_incompl_95_prot_faa_/13116809	https://doi.org/10.7717/peerj.10941	Not_present_after_99%_ANI_drep	Not_present_after_95%_ANI_drep	No
428	https://figshare.com/articles/dataset/Gene_catalogue_compl_incompl_95_prot_faa_/13116809	https://doi.org/10.7717/peerj.10941	Present_after_99%_ANI_drep	Not_present_after_95%_ANI_drep	No
430	https://figshare.com/articles/dataset/Gene_catalogue_compl_incompl_95_prot_faa_/13116809	https://doi.org/10.7717/peerj.10941	Present_after_99%_ANI_drep	Present_after_95%_ANI_drep	No
443	https://figshare.com/articles/dataset/Gene_catalogue_compl_incompl_95_prot_faa_/13116809	https://doi.org/10.7717/peerj.10941	Not_present_after_99%_ANI_drep	Not_present_after_95%_ANI_drep	No
447	https://figshare.com/articles/dataset/Gene_catalogue_compl_incompl_95_prot_faa_/13116809	https://doi.org/10.7717/peerj.10941	Not_present_after_99%_ANI_drep	Not_present_after_95%_ANI_drep	No
459	https://figshare.com/articles/dataset/Gene_catalogue_compl_incompl_95_prot_faa_/13116809	https://doi.org/10.7717/peerj.10941	Not_present_after_99%_ANI_drep	Not_present_after_95%_ANI_drep	No
460	https://figshare.com/articles/dataset/Gene_catalogue_compl_incompl_95_prot_faa_/13116809	https://doi.org/10.7717/peerj.10941	Not_present_after_99%_ANI_drep	Not_present_after_95%_ANI_drep	No
461	https://figshare.com/articles/dataset/Gene_catalogue_compl_incompl_95_prot_faa_/13116809	https://doi.org/10.7717/peerj.10941	Not_present_after_99%_ANI_drep	Not_present_after_95%_ANI_drep	No
467	https://figshare.com/articles/dataset/Gene_catalogue_compl_incompl_95_prot_faa_/13116809	https://doi.org/10.7717/peerj.10941	Not_present_after_99%_ANI_drep	Not_present_after_95%_ANI_drep	No
470	https://figshare.com/articles/dataset/Gene_catalogue_compl_incompl_95_prot_faa_/13116809	https://doi.org/10.7717/peerj.10941	Not_present_after_99%_ANI_drep	Not_present_after_95%_ANI_drep	No
472	https://figshare.com/articles/dataset/Gene_catalogue_compl_incompl_95_prot_faa_/13116809	https://doi.org/10.7717/peerj.10941	Not_present_after_99%_ANI_drep	Not_present_after_95%_ANI_drep	No
474	https://figshare.com/articles/dataset/Gene_catalogue_compl_incompl_95_prot_faa_/13116809	https://doi.org/10.7717/peerj.10941	Not_present_after_99%_ANI_drep	Not_present_after_95%_ANI_drep	No
477	https://figshare.com/articles/dataset/Gene_catalogue_compl_incompl_95_prot_faa_/13116809	https://doi.org/10.7717/peerj.10941	Present_after_99%_ANI_drep	Not_present_after_95%_ANI_drep	No
479	https://figshare.com/articles/dataset/Gene_catalogue_compl_incompl_95_prot_faa_/13116809	https://doi.org/10.7717/peerj.10941	Not_present_after_99%_ANI_drep	Not_present_after_95%_ANI_drep	No
480	https://figshare.com/articles/dataset/Gene_catalogue_compl_incompl_95_prot_faa_/13116809	https://doi.org/10.7717/peerj.10941	Not_present_after_99%_ANI_drep	Not_present_after_95%_ANI_drep	No
485	https://figshare.com/articles/dataset/Gene_catalogue_compl_incompl_95_prot_faa_/13116809	https://doi.org/10.7717/peerj.10941	Not_present_after_99%_ANI_drep	Not_present_after_95%_ANI_drep	No
486	https://figshare.com/articles/dataset/Gene_catalogue_compl_incompl_95_prot_faa_/13116809	https://doi.org/10.7717/peerj.10941	Present_after_99%_ANI_drep	Not_present_after_95%_ANI_drep	No
489	https://figshare.com/articles/dataset/Gene_catalogue_compl_incompl_95_prot_faa_/13116809	https://doi.org/10.7717/peerj.10941	Not_present_after_99%_ANI_drep	Not_present_after_95%_ANI_drep	No
491	https://figshare.com/articles/dataset/Gene_catalogue_compl_incompl_95_prot_faa_/13116809	https://doi.org/10.7717/peerj.10941	Not_present_after_99%_ANI_drep	Not_present_after_95%_ANI_drep	No
495	https://figshare.com/articles/dataset/Gene_catalogue_compl_incompl_95_prot_faa_/13116809	https://doi.org/10.7717/peerj.10941	Not_present_after_99%_ANI_drep	Not_present_after_95%_ANI_drep	No
498	https://figshare.com/articles/dataset/Gene_catalogue_compl_incompl_95_prot_faa_/13116809	https://doi.org/10.7717/peerj.10941	Present_after_99%_ANI_drep	Not_present_after_95%_ANI_drep	No
500	https://figshare.com/articles/dataset/Gene_catalogue_compl_incompl_95_prot_faa_/13116809	https://doi.org/10.7717/peerj.10941	Present_after_99%_ANI_drep	Not_present_after_95%_ANI_drep	No
502	https://figshare.com/articles/dataset/Gene_catalogue_compl_incompl_95_prot_faa_/13116809	https://doi.org/10.7717/peerj.10941	Not_present_after_99%_ANI_drep	Not_present_after_95%_ANI_drep	No
503	https://figshare.com/articles/dataset/Gene_catalogue_compl_incompl_95_prot_faa_/13116809	https://doi.org/10.7717/peerj.10941	Not_present_after_99%_ANI_drep	Not_present_after_95%_ANI_drep	No
505	https://figshare.com/articles/dataset/Gene_catalogue_compl_incompl_95_prot_faa_/13116809	https://doi.org/10.7717/peerj.10941	Present_after_99%_ANI_drep	Not_present_after_95%_ANI_drep	No
510	https://figshare.com/articles/dataset/Gene_catalogue_compl_incompl_95_prot_faa_/13116809	https://doi.org/10.7717/peerj.10941	Present_after_99%_ANI_drep	Not_present_after_95%_ANI_drep	No
511	https://figshare.com/articles/dataset/Gene_catalogue_compl_incompl_95_prot_faa_/13116809	https://doi.org/10.7717/peerj.10941	Not_present_after_99%_ANI_drep	Not_present_after_95%_ANI_drep	No
512	https://figshare.com/articles/dataset/Gene_catalogue_compl_incompl_95_prot_faa_/13116809	https://doi.org/10.7717/peerj.10941	Present_after_99%_ANI_drep	Not_present_after_95%_ANI_drep	No
516	https://figshare.com/articles/dataset/Gene_catalogue_compl_incompl_95_prot_faa_/13116809	https://doi.org/10.7717/peerj.10941	Present_after_99%_ANI_drep	Not_present_after_95%_ANI_drep	No
517	https://figshare.com/articles/dataset/Gene_catalogue_compl_incompl_95_prot_faa_/13116809	https://doi.org/10.7717/peerj.10941	Present_after_99%_ANI_drep	Present_after_95%_ANI_drep	No
520	https://figshare.com/articles/dataset/Gene_catalogue_compl_incompl_95_prot_faa_/13116809	https://doi.org/10.7717/peerj.10941	Present_after_99%_ANI_drep	Not_present_after_95%_ANI_drep	No
531	https://figshare.com/articles/dataset/Gene_catalogue_compl_incompl_95_prot_faa_/13116809	https://doi.org/10.7717/peerj.10941	Not_present_after_99%_ANI_drep	Not_present_after_95%_ANI_drep	No
536	https://figshare.com/articles/dataset/Gene_catalogue_compl_incompl_95_prot_faa_/13116809	https://doi.org/10.7717/peerj.10941	Not_present_after_99%_ANI_drep	Not_present_after_95%_ANI_drep	No
541	https://figshare.com/articles/dataset/Gene_catalogue_compl_incompl_95_prot_faa_/13116809	https://doi.org/10.7717/peerj.10941	Not_present_after_99%_ANI_drep	Not_present_after_95%_ANI_drep	No
546	https://figshare.com/articles/dataset/Gene_catalogue_compl_incompl_95_prot_faa_/13116809	https://doi.org/10.7717/peerj.10941	Not_present_after_99%_ANI_drep	Not_present_after_95%_ANI_drep	No
548	https://figshare.com/articles/dataset/Gene_catalogue_compl_incompl_95_prot_faa_/13116809	https://doi.org/10.7717/peerj.10941	Not_present_after_99%_ANI_drep	Not_present_after_95%_ANI_drep	No
549	https://figshare.com/articles/dataset/Gene_catalogue_compl_incompl_95_prot_faa_/13116809	https://doi.org/10.7717/peerj.10941	Present_after_99%_ANI_drep	Not_present_after_95%_ANI_drep	No
551	https://figshare.com/articles/dataset/Gene_catalogue_compl_incompl_95_prot_faa_/13116809	https://doi.org/10.7717/peerj.10941	Present_after_99%_ANI_drep	Present_after_95%_ANI_drep	No
555	https://figshare.com/articles/dataset/Gene_catalogue_compl_incompl_95_prot_faa_/13116809	https://doi.org/10.7717/peerj.10941	Present_after_99%_ANI_drep	Not_present_after_95%_ANI_drep	No
556	https://figshare.com/articles/dataset/Gene_catalogue_compl_incompl_95_prot_faa_/13116809	https://doi.org/10.7717/peerj.10941	Not_present_after_99%_ANI_drep	Not_present_after_95%_ANI_drep	No
557	https://figshare.com/articles/dataset/Gene_catalogue_compl_incompl_95_prot_faa_/13116809	https://doi.org/10.7717/peerj.10941	Present_after_99%_ANI_drep	Present_after_95%_ANI_drep	No
562	https://figshare.com/articles/dataset/Gene_catalogue_compl_incompl_95_prot_faa_/13116809	https://doi.org/10.7717/peerj.10941	Not_present_after_99%_ANI_drep	Not_present_after_95%_ANI_drep	No
578	https://figshare.com/articles/dataset/Gene_catalogue_compl_incompl_95_prot_faa_/13116809	https://doi.org/10.7717/peerj.10941	Not_present_after_99%_ANI_drep	Not_present_after_95%_ANI_drep	No
580	https://figshare.com/articles/dataset/Gene_catalogue_compl_incompl_95_prot_faa_/13116809	https://doi.org/10.7717/peerj.10941	Present_after_99%_ANI_drep	Not_present_after_95%_ANI_drep	No
584	https://figshare.com/articles/dataset/Gene_catalogue_compl_incompl_95_prot_faa_/13116809	https://doi.org/10.7717/peerj.10941	Present_after_99%_ANI_drep	Not_present_after_95%_ANI_drep	No
585	https://figshare.com/articles/dataset/Gene_catalogue_compl_incompl_95_prot_faa_/13116809	https://doi.org/10.7717/peerj.10941	Not_present_after_99%_ANI_drep	Not_present_after_95%_ANI_drep	No
587	https://figshare.com/articles/dataset/Gene_catalogue_compl_incompl_95_prot_faa_/13116809	https://doi.org/10.7717/peerj.10941	Present_after_99%_ANI_drep	Not_present_after_95%_ANI_drep	No
588	https://figshare.com/articles/dataset/Gene_catalogue_compl_incompl_95_prot_faa_/13116809	https://doi.org/10.7717/peerj.10941	Not_present_after_99%_ANI_drep	Not_present_after_95%_ANI_drep	No
595	https://figshare.com/articles/dataset/Gene_catalogue_compl_incompl_95_prot_faa_/13116809	https://doi.org/10.7717/peerj.10941	Not_present_after_99%_ANI_drep	Not_present_after_95%_ANI_drep	No
603	https://figshare.com/articles/dataset/Gene_catalogue_compl_incompl_95_prot_faa_/13116809	https://doi.org/10.7717/peerj.10941	Not_present_after_99%_ANI_drep	Not_present_after_95%_ANI_drep	No
608	https://figshare.com/articles/dataset/Gene_catalogue_compl_incompl_95_prot_faa_/13116809	https://doi.org/10.7717/peerj.10941	Not_present_after_99%_ANI_drep	Not_present_after_95%_ANI_drep	No
610	https://figshare.com/articles/dataset/Gene_catalogue_compl_incompl_95_prot_faa_/13116809	https://doi.org/10.7717/peerj.10941	Not_present_after_99%_ANI_drep	Not_present_after_95%_ANI_drep	No
612	https://figshare.com/articles/dataset/Gene_catalogue_compl_incompl_95_prot_faa_/13116809	https://doi.org/10.7717/peerj.10941	Present_after_99%_ANI_drep	Not_present_after_95%_ANI_drep	No
613	https://figshare.com/articles/dataset/Gene_catalogue_compl_incompl_95_prot_faa_/13116809	https://doi.org/10.7717/peerj.10941	Present_after_99%_ANI_drep	Not_present_after_95%_ANI_drep	No
620	https://figshare.com/articles/dataset/Gene_catalogue_compl_incompl_95_prot_faa_/13116809	https://doi.org/10.7717/peerj.10941	Not_present_after_99%_ANI_drep	Not_present_after_95%_ANI_drep	No
621	https://figshare.com/articles/dataset/Gene_catalogue_compl_incompl_95_prot_faa_/13116809	https://doi.org/10.7717/peerj.10941	Not_present_after_99%_ANI_drep	Not_present_after_95%_ANI_drep	No
627	https://figshare.com/articles/dataset/Gene_catalogue_compl_incompl_95_prot_faa_/13116809	https://doi.org/10.7717/peerj.10941	Not_present_after_99%_ANI_drep	Not_present_after_95%_ANI_drep	No
628	https://figshare.com/articles/dataset/Gene_catalogue_compl_incompl_95_prot_faa_/13116809	https://doi.org/10.7717/peerj.10941	Not_present_after_99%_ANI_drep	Not_present_after_95%_ANI_drep	No
631	https://figshare.com/articles/dataset/Gene_catalogue_compl_incompl_95_prot_faa_/13116809	https://doi.org/10.7717/peerj.10941	Not_present_after_99%_ANI_drep	Not_present_after_95%_ANI_drep	No
632	https://figshare.com/articles/dataset/Gene_catalogue_compl_incompl_95_prot_faa_/13116809	https://doi.org/10.7717/peerj.10941	Not_present_after_99%_ANI_drep	Not_present_after_95%_ANI_drep	No
633	https://figshare.com/articles/dataset/Gene_catalogue_compl_incompl_95_prot_faa_/13116809	https://doi.org/10.7717/peerj.10941	Present_after_99%_ANI_drep	Present_after_95%_ANI_drep	No
640	https://figshare.com/articles/dataset/Gene_catalogue_compl_incompl_95_prot_faa_/13116809	https://doi.org/10.7717/peerj.10941	Not_present_after_99%_ANI_drep	Not_present_after_95%_ANI_drep	No
641	https://figshare.com/articles/dataset/Gene_catalogue_compl_incompl_95_prot_faa_/13116809	https://doi.org/10.7717/peerj.10941	Not_present_after_99%_ANI_drep	Not_present_after_95%_ANI_drep	No
651	https://figshare.com/articles/dataset/Gene_catalogue_compl_incompl_95_prot_faa_/13116809	https://doi.org/10.7717/peerj.10941	Not_present_after_99%_ANI_drep	Not_present_after_95%_ANI_drep	No
653	https://figshare.com/articles/dataset/Gene_catalogue_compl_incompl_95_prot_faa_/13116809	https://doi.org/10.7717/peerj.10941	Present_after_99%_ANI_drep	Present_after_95%_ANI_drep	No
656	https://figshare.com/articles/dataset/Gene_catalogue_compl_incompl_95_prot_faa_/13116809	https://doi.org/10.7717/peerj.10941	Not_present_after_99%_ANI_drep	Not_present_after_95%_ANI_drep	No
659	https://figshare.com/articles/dataset/Gene_catalogue_compl_incompl_95_prot_faa_/13116809	https://doi.org/10.7717/peerj.10941	Present_after_99%_ANI_drep	Not_present_after_95%_ANI_drep	No
661	https://figshare.com/articles/dataset/Gene_catalogue_compl_incompl_95_prot_faa_/13116809	https://doi.org/10.7717/peerj.10941	Not_present_after_99%_ANI_drep	Not_present_after_95%_ANI_drep	No
662	https://figshare.com/articles/dataset/Gene_catalogue_compl_incompl_95_prot_faa_/13116809	https://doi.org/10.7717/peerj.10941	Not_present_after_99%_ANI_drep	Not_present_after_95%_ANI_drep	No
664	https://figshare.com/articles/dataset/Gene_catalogue_compl_incompl_95_prot_faa_/13116809	https://doi.org/10.7717/peerj.10941	Present_after_99%_ANI_drep	Not_present_after_95%_ANI_drep	No
669	https://figshare.com/articles/dataset/Gene_catalogue_compl_incompl_95_prot_faa_/13116809	https://doi.org/10.7717/peerj.10941	Not_present_after_99%_ANI_drep	Not_present_after_95%_ANI_drep	No
676	https://figshare.com/articles/dataset/Gene_catalogue_compl_incompl_95_prot_faa_/13116809	https://doi.org/10.7717/peerj.10941	Present_after_99%_ANI_drep	Not_present_after_95%_ANI_drep	No
684	https://figshare.com/articles/dataset/Gene_catalogue_compl_incompl_95_prot_faa_/13116809	https://doi.org/10.7717/peerj.10941	Not_present_after_99%_ANI_drep	Not_present_after_95%_ANI_drep	No
686	https://figshare.com/articles/dataset/Gene_catalogue_compl_incompl_95_prot_faa_/13116809	https://doi.org/10.7717/peerj.10941	Not_present_after_99%_ANI_drep	Not_present_after_95%_ANI_drep	No
687	https://figshare.com/articles/dataset/Gene_catalogue_compl_incompl_95_prot_faa_/13116809	https://doi.org/10.7717/peerj.10941	Present_after_99%_ANI_drep	Present_after_95%_ANI_drep	No
693	https://figshare.com/articles/dataset/Gene_catalogue_compl_incompl_95_prot_faa_/13116809	https://doi.org/10.7717/peerj.10941	Present_after_99%_ANI_drep	Not_present_after_95%_ANI_drep	No
695	https://figshare.com/articles/dataset/Gene_catalogue_compl_incompl_95_prot_faa_/13116809	https://doi.org/10.7717/peerj.10941	Not_present_after_99%_ANI_drep	Not_present_after_95%_ANI_drep	No
696	https://figshare.com/articles/dataset/Gene_catalogue_compl_incompl_95_prot_faa_/13116809	https://doi.org/10.7717/peerj.10941	Not_present_after_99%_ANI_drep	Not_present_after_95%_ANI_drep	No
700	https://figshare.com/articles/dataset/Gene_catalogue_compl_incompl_95_prot_faa_/13116809	https://doi.org/10.7717/peerj.10941	Not_present_after_99%_ANI_drep	Not_present_after_95%_ANI_drep	No
702	https://figshare.com/articles/dataset/Gene_catalogue_compl_incompl_95_prot_faa_/13116809	https://doi.org/10.7717/peerj.10941	Not_present_after_99%_ANI_drep	Not_present_after_95%_ANI_drep	No
703	https://figshare.com/articles/dataset/Gene_catalogue_compl_incompl_95_prot_faa_/13116809	https://doi.org/10.7717/peerj.10941	Not_present_after_99%_ANI_drep	Not_present_after_95%_ANI_drep	No
706	https://figshare.com/articles/dataset/Gene_catalogue_compl_incompl_95_prot_faa_/13116809	https://doi.org/10.7717/peerj.10941	Not_present_after_99%_ANI_drep	Not_present_after_95%_ANI_drep	No
708	https://figshare.com/articles/dataset/Gene_catalogue_compl_incompl_95_prot_faa_/13116809	https://doi.org/10.7717/peerj.10941	Present_after_99%_ANI_drep	Present_after_95%_ANI_drep	No
709	https://figshare.com/articles/dataset/Gene_catalogue_compl_incompl_95_prot_faa_/13116809	https://doi.org/10.7717/peerj.10941	Not_present_after_99%_ANI_drep	Not_present_after_95%_ANI_drep	No
712	https://figshare.com/articles/dataset/Gene_catalogue_compl_incompl_95_prot_faa_/13116809	https://doi.org/10.7717/peerj.10941	Not_present_after_99%_ANI_drep	Not_present_after_95%_ANI_drep	No
716	https://figshare.com/articles/dataset/Gene_catalogue_compl_incompl_95_prot_faa_/13116809	https://doi.org/10.7717/peerj.10941	Not_present_after_99%_ANI_drep	Not_present_after_95%_ANI_drep	No
717	https://figshare.com/articles/dataset/Gene_catalogue_compl_incompl_95_prot_faa_/13116809	https://doi.org/10.7717/peerj.10941	Not_present_after_99%_ANI_drep	Not_present_after_95%_ANI_drep	No
725	https://figshare.com/articles/dataset/Gene_catalogue_compl_incompl_95_prot_faa_/13116809	https://doi.org/10.7717/peerj.10941	Present_after_99%_ANI_drep	Not_present_after_95%_ANI_drep	No
726	https://figshare.com/articles/dataset/Gene_catalogue_compl_incompl_95_prot_faa_/13116809	https://doi.org/10.7717/peerj.10941	Present_after_99%_ANI_drep	Not_present_after_95%_ANI_drep	No
729	https://figshare.com/articles/dataset/Gene_catalogue_compl_incompl_95_prot_faa_/13116809	https://doi.org/10.7717/peerj.10941	Not_present_after_99%_ANI_drep	Not_present_after_95%_ANI_drep	No
731	https://figshare.com/articles/dataset/Gene_catalogue_compl_incompl_95_prot_faa_/13116809	https://doi.org/10.7717/peerj.10941	Not_present_after_99%_ANI_drep	Not_present_after_95%_ANI_drep	No
741	https://figshare.com/articles/dataset/Gene_catalogue_compl_incompl_95_prot_faa_/13116809	https://doi.org/10.7717/peerj.10941	Not_present_after_99%_ANI_drep	Not_present_after_95%_ANI_drep	No
742	https://figshare.com/articles/dataset/Gene_catalogue_compl_incompl_95_prot_faa_/13116809	https://doi.org/10.7717/peerj.10941	Present_after_99%_ANI_drep	Present_after_95%_ANI_drep	No
745	https://figshare.com/articles/dataset/Gene_catalogue_compl_incompl_95_prot_faa_/13116809	https://doi.org/10.7717/peerj.10941	Not_present_after_99%_ANI_drep	Not_present_after_95%_ANI_drep	No
747	https://figshare.com/articles/dataset/Gene_catalogue_compl_incompl_95_prot_faa_/13116809	https://doi.org/10.7717/peerj.10941	Present_after_99%_ANI_drep	Not_present_after_95%_ANI_drep	No
748	https://figshare.com/articles/dataset/Gene_catalogue_compl_incompl_95_prot_faa_/13116809	https://doi.org/10.7717/peerj.10941	Present_after_99%_ANI_drep	Not_present_after_95%_ANI_drep	No
753	https://figshare.com/articles/dataset/Gene_catalogue_compl_incompl_95_prot_faa_/13116809	https://doi.org/10.7717/peerj.10941	Not_present_after_99%_ANI_drep	Not_present_after_95%_ANI_drep	No
756	https://figshare.com/articles/dataset/Gene_catalogue_compl_incompl_95_prot_faa_/13116809	https://doi.org/10.7717/peerj.10941	Not_present_after_99%_ANI_drep	Not_present_after_95%_ANI_drep	No
758	https://figshare.com/articles/dataset/Gene_catalogue_compl_incompl_95_prot_faa_/13116809	https://doi.org/10.7717/peerj.10941	Not_present_after_99%_ANI_drep	Not_present_after_95%_ANI_drep	No
760	https://figshare.com/articles/dataset/Gene_catalogue_compl_incompl_95_prot_faa_/13116809	https://doi.org/10.7717/peerj.10941	Present_after_99%_ANI_drep	Not_present_after_95%_ANI_drep	No
771	https://figshare.com/articles/dataset/Gene_catalogue_compl_incompl_95_prot_faa_/13116809	https://doi.org/10.7717/peerj.10941	Present_after_99%_ANI_drep	Not_present_after_95%_ANI_drep	No
775	https://figshare.com/articles/dataset/Gene_catalogue_compl_incompl_95_prot_faa_/13116809	https://doi.org/10.7717/peerj.10941	Not_present_after_99%_ANI_drep	Not_present_after_95%_ANI_drep	No
776	https://figshare.com/articles/dataset/Gene_catalogue_compl_incompl_95_prot_faa_/13116809	https://doi.org/10.7717/peerj.10941	Present_after_99%_ANI_drep	Not_present_after_95%_ANI_drep	No
779	https://figshare.com/articles/dataset/Gene_catalogue_compl_incompl_95_prot_faa_/13116809	https://doi.org/10.7717/peerj.10941	Not_present_after_99%_ANI_drep	Not_present_after_95%_ANI_drep	No
783	https://figshare.com/articles/dataset/Gene_catalogue_compl_incompl_95_prot_faa_/13116809	https://doi.org/10.7717/peerj.10941	Not_present_after_99%_ANI_drep	Not_present_after_95%_ANI_drep	No
787	https://figshare.com/articles/dataset/Gene_catalogue_compl_incompl_95_prot_faa_/13116809	https://doi.org/10.7717/peerj.10941	Present_after_99%_ANI_drep	Present_after_95%_ANI_drep	No
788	https://figshare.com/articles/dataset/Gene_catalogue_compl_incompl_95_prot_faa_/13116809	https://doi.org/10.7717/peerj.10941	Present_after_99%_ANI_drep	Not_present_after_95%_ANI_drep	No
796	https://figshare.com/articles/dataset/Gene_catalogue_compl_incompl_95_prot_faa_/13116809	https://doi.org/10.7717/peerj.10941	Present_after_99%_ANI_drep	Not_present_after_95%_ANI_drep	No
797	https://figshare.com/articles/dataset/Gene_catalogue_compl_incompl_95_prot_faa_/13116809	https://doi.org/10.7717/peerj.10941	Not_present_after_99%_ANI_drep	Not_present_after_95%_ANI_drep	No
799	https://figshare.com/articles/dataset/Gene_catalogue_compl_incompl_95_prot_faa_/13116809	https://doi.org/10.7717/peerj.10941	Not_present_after_99%_ANI_drep	Not_present_after_95%_ANI_drep	No
800	https://figshare.com/articles/dataset/Gene_catalogue_compl_incompl_95_prot_faa_/13116809	https://doi.org/10.7717/peerj.10941	Present_after_99%_ANI_drep	Not_present_after_95%_ANI_drep	No
804	https://figshare.com/articles/dataset/Gene_catalogue_compl_incompl_95_prot_faa_/13116809	https://doi.org/10.7717/peerj.10941	Not_present_after_99%_ANI_drep	Not_present_after_95%_ANI_drep	No
811	https://figshare.com/articles/dataset/Gene_catalogue_compl_incompl_95_prot_faa_/13116809	https://doi.org/10.7717/peerj.10941	Present_after_99%_ANI_drep	Not_present_after_95%_ANI_drep	No
815	https://figshare.com/articles/dataset/Gene_catalogue_compl_incompl_95_prot_faa_/13116809	https://doi.org/10.7717/peerj.10941	Not_present_after_99%_ANI_drep	Not_present_after_95%_ANI_drep	No
817	https://figshare.com/articles/dataset/Gene_catalogue_compl_incompl_95_prot_faa_/13116809	https://doi.org/10.7717/peerj.10941	Not_present_after_99%_ANI_drep	Not_present_after_95%_ANI_drep	No
818	https://figshare.com/articles/dataset/Gene_catalogue_compl_incompl_95_prot_faa_/13116809	https://doi.org/10.7717/peerj.10941	Present_after_99%_ANI_drep	Not_present_after_95%_ANI_drep	No
819	https://figshare.com/articles/dataset/Gene_catalogue_compl_incompl_95_prot_faa_/13116809	https://doi.org/10.7717/peerj.10941	Present_after_99%_ANI_drep	Present_after_95%_ANI_drep	No
822	https://figshare.com/articles/dataset/Gene_catalogue_compl_incompl_95_prot_faa_/13116809	https://doi.org/10.7717/peerj.10941	Not_present_after_99%_ANI_drep	Not_present_after_95%_ANI_drep	No
829	https://figshare.com/articles/dataset/Gene_catalogue_compl_incompl_95_prot_faa_/13116809	https://doi.org/10.7717/peerj.10941	Present_after_99%_ANI_drep	Not_present_after_95%_ANI_drep	No
831	https://figshare.com/articles/dataset/Gene_catalogue_compl_incompl_95_prot_faa_/13116809	https://doi.org/10.7717/peerj.10941	Present_after_99%_ANI_drep	Present_after_95%_ANI_drep	No
835	https://figshare.com/articles/dataset/Gene_catalogue_compl_incompl_95_prot_faa_/13116809	https://doi.org/10.7717/peerj.10941	Not_present_after_99%_ANI_drep	Not_present_after_95%_ANI_drep	No
836	https://figshare.com/articles/dataset/Gene_catalogue_compl_incompl_95_prot_faa_/13116809	https://doi.org/10.7717/peerj.10941	Present_after_99%_ANI_drep	Present_after_95%_ANI_drep	No
839	https://figshare.com/articles/dataset/Gene_catalogue_compl_incompl_95_prot_faa_/13116809	https://doi.org/10.7717/peerj.10941	Not_present_after_99%_ANI_drep	Not_present_after_95%_ANI_drep	No
841	https://figshare.com/articles/dataset/Gene_catalogue_compl_incompl_95_prot_faa_/13116809	https://doi.org/10.7717/peerj.10941	Not_present_after_99%_ANI_drep	Not_present_after_95%_ANI_drep	No
846	https://figshare.com/articles/dataset/Gene_catalogue_compl_incompl_95_prot_faa_/13116809	https://doi.org/10.7717/peerj.10941	Present_after_99%_ANI_drep	Not_present_after_95%_ANI_drep	No
854	https://figshare.com/articles/dataset/Gene_catalogue_compl_incompl_95_prot_faa_/13116809	https://doi.org/10.7717/peerj.10941	Not_present_after_99%_ANI_drep	Not_present_after_95%_ANI_drep	No
862	https://figshare.com/articles/dataset/Gene_catalogue_compl_incompl_95_prot_faa_/13116809	https://doi.org/10.7717/peerj.10941	Not_present_after_99%_ANI_drep	Not_present_after_95%_ANI_drep	No
865	https://figshare.com/articles/dataset/Gene_catalogue_compl_incompl_95_prot_faa_/13116809	https://doi.org/10.7717/peerj.10941	Not_present_after_99%_ANI_drep	Not_present_after_95%_ANI_drep	No
866	https://figshare.com/articles/dataset/Gene_catalogue_compl_incompl_95_prot_faa_/13116809	https://doi.org/10.7717/peerj.10941	Not_present_after_99%_ANI_drep	Not_present_after_95%_ANI_drep	No
870	https://figshare.com/articles/dataset/Gene_catalogue_compl_incompl_95_prot_faa_/13116809	https://doi.org/10.7717/peerj.10941	Present_after_99%_ANI_drep	Not_present_after_95%_ANI_drep	No
872	https://figshare.com/articles/dataset/Gene_catalogue_compl_incompl_95_prot_faa_/13116809	https://doi.org/10.7717/peerj.10941	Not_present_after_99%_ANI_drep	Not_present_after_95%_ANI_drep	No
876	https://figshare.com/articles/dataset/Gene_catalogue_compl_incompl_95_prot_faa_/13116809	https://doi.org/10.7717/peerj.10941	Present_after_99%_ANI_drep	Present_after_95%_ANI_drep	No
878	https://figshare.com/articles/dataset/Gene_catalogue_compl_incompl_95_prot_faa_/13116809	https://doi.org/10.7717/peerj.10941	Present_after_99%_ANI_drep	Not_present_after_95%_ANI_drep	No
881	https://figshare.com/articles/dataset/Gene_catalogue_compl_incompl_95_prot_faa_/13116809	https://doi.org/10.7717/peerj.10941	Not_present_after_99%_ANI_drep	Not_present_after_95%_ANI_drep	No
884	https://figshare.com/articles/dataset/Gene_catalogue_compl_incompl_95_prot_faa_/13116809	https://doi.org/10.7717/peerj.10941	Present_after_99%_ANI_drep	Not_present_after_95%_ANI_drep	No
887	https://figshare.com/articles/dataset/Gene_catalogue_compl_incompl_95_prot_faa_/13116809	https://doi.org/10.7717/peerj.10941	Not_present_after_99%_ANI_drep	Not_present_after_95%_ANI_drep	No
888	https://figshare.com/articles/dataset/Gene_catalogue_compl_incompl_95_prot_faa_/13116809	https://doi.org/10.7717/peerj.10941	Not_present_after_99%_ANI_drep	Not_present_after_95%_ANI_drep	No
889	https://figshare.com/articles/dataset/Gene_catalogue_compl_incompl_95_prot_faa_/13116809	https://doi.org/10.7717/peerj.10941	Not_present_after_99%_ANI_drep	Not_present_after_95%_ANI_drep	No
890	https://figshare.com/articles/dataset/Gene_catalogue_compl_incompl_95_prot_faa_/13116809	https://doi.org/10.7717/peerj.10941	Not_present_after_99%_ANI_drep	Not_present_after_95%_ANI_drep	No
894	https://figshare.com/articles/dataset/Gene_catalogue_compl_incompl_95_prot_faa_/13116809	https://doi.org/10.7717/peerj.10941	Present_after_99%_ANI_drep	Not_present_after_95%_ANI_drep	No
896	https://figshare.com/articles/dataset/Gene_catalogue_compl_incompl_95_prot_faa_/13116809	https://doi.org/10.7717/peerj.10941	Not_present_after_99%_ANI_drep	Not_present_after_95%_ANI_drep	No
898	https://figshare.com/articles/dataset/Gene_catalogue_compl_incompl_95_prot_faa_/13116809	https://doi.org/10.7717/peerj.10941	Not_present_after_99%_ANI_drep	Not_present_after_95%_ANI_drep	No
899	https://figshare.com/articles/dataset/Gene_catalogue_compl_incompl_95_prot_faa_/13116809	https://doi.org/10.7717/peerj.10941	Not_present_after_99%_ANI_drep	Not_present_after_95%_ANI_drep	No
900	https://figshare.com/articles/dataset/Gene_catalogue_compl_incompl_95_prot_faa_/13116809	https://doi.org/10.7717/peerj.10941	Present_after_99%_ANI_drep	Not_present_after_95%_ANI_drep	No
903	https://figshare.com/articles/dataset/Gene_catalogue_compl_incompl_95_prot_faa_/13116809	https://doi.org/10.7717/peerj.10941	Not_present_after_99%_ANI_drep	Not_present_after_95%_ANI_drep	No
904	https://figshare.com/articles/dataset/Gene_catalogue_compl_incompl_95_prot_faa_/13116809	https://doi.org/10.7717/peerj.10941	Present_after_99%_ANI_drep	Present_after_95%_ANI_drep	No
905	https://figshare.com/articles/dataset/Gene_catalogue_compl_incompl_95_prot_faa_/13116809	https://doi.org/10.7717/peerj.10941	Present_after_99%_ANI_drep	Not_present_after_95%_ANI_drep	No
910	https://figshare.com/articles/dataset/Gene_catalogue_compl_incompl_95_prot_faa_/13116809	https://doi.org/10.7717/peerj.10941	Not_present_after_99%_ANI_drep	Not_present_after_95%_ANI_drep	No
913	https://figshare.com/articles/dataset/Gene_catalogue_compl_incompl_95_prot_faa_/13116809	https://doi.org/10.7717/peerj.10941	Not_present_after_99%_ANI_drep	Not_present_after_95%_ANI_drep	No
928	https://figshare.com/articles/dataset/Gene_catalogue_compl_incompl_95_prot_faa_/13116809	https://doi.org/10.7717/peerj.10941	Present_after_99%_ANI_drep	Not_present_after_95%_ANI_drep	No
934	https://figshare.com/articles/dataset/Gene_catalogue_compl_incompl_95_prot_faa_/13116809	https://doi.org/10.7717/peerj.10941	Not_present_after_99%_ANI_drep	Not_present_after_95%_ANI_drep	No
935	https://figshare.com/articles/dataset/Gene_catalogue_compl_incompl_95_prot_faa_/13116809	https://doi.org/10.7717/peerj.10941	Present_after_99%_ANI_drep	Not_present_after_95%_ANI_drep	No
941	https://figshare.com/articles/dataset/Gene_catalogue_compl_incompl_95_prot_faa_/13116809	https://doi.org/10.7717/peerj.10941	Not_present_after_99%_ANI_drep	Not_present_after_95%_ANI_drep	No
943	https://figshare.com/articles/dataset/Gene_catalogue_compl_incompl_95_prot_faa_/13116809	https://doi.org/10.7717/peerj.10941	Present_after_99%_ANI_drep	Not_present_after_95%_ANI_drep	No
945	https://figshare.com/articles/dataset/Gene_catalogue_compl_incompl_95_prot_faa_/13116809	https://doi.org/10.7717/peerj.10941	Not_present_after_99%_ANI_drep	Not_present_after_95%_ANI_drep	No
946	https://figshare.com/articles/dataset/Gene_catalogue_compl_incompl_95_prot_faa_/13116809	https://doi.org/10.7717/peerj.10941	Not_present_after_99%_ANI_drep	Not_present_after_95%_ANI_drep	No
948	https://figshare.com/articles/dataset/Gene_catalogue_compl_incompl_95_prot_faa_/13116809	https://doi.org/10.7717/peerj.10941	Not_present_after_99%_ANI_drep	Not_present_after_95%_ANI_drep	No
951	https://figshare.com/articles/dataset/Gene_catalogue_compl_incompl_95_prot_faa_/13116809	https://doi.org/10.7717/peerj.10941	Not_present_after_99%_ANI_drep	Not_present_after_95%_ANI_drep	No
964	https://figshare.com/articles/dataset/Gene_catalogue_compl_incompl_95_prot_faa_/13116809	https://doi.org/10.7717/peerj.10941	Not_present_after_99%_ANI_drep	Not_present_after_95%_ANI_drep	No
966	https://figshare.com/articles/dataset/Gene_catalogue_compl_incompl_95_prot_faa_/13116809	https://doi.org/10.7717/peerj.10941	Not_present_after_99%_ANI_drep	Not_present_after_95%_ANI_drep	No
968	https://figshare.com/articles/dataset/Gene_catalogue_compl_incompl_95_prot_faa_/13116809	https://doi.org/10.7717/peerj.10941	Not_present_after_99%_ANI_drep	Not_present_after_95%_ANI_drep	No
970	https://figshare.com/articles/dataset/Gene_catalogue_compl_incompl_95_prot_faa_/13116809	https://doi.org/10.7717/peerj.10941	Not_present_after_99%_ANI_drep	Not_present_after_95%_ANI_drep	No
976	https://figshare.com/articles/dataset/Gene_catalogue_compl_incompl_95_prot_faa_/13116809	https://doi.org/10.7717/peerj.10941	Present_after_99%_ANI_drep	Not_present_after_95%_ANI_drep	No
977	https://figshare.com/articles/dataset/Gene_catalogue_compl_incompl_95_prot_faa_/13116809	https://doi.org/10.7717/peerj.10941	Not_present_after_99%_ANI_drep	Not_present_after_95%_ANI_drep	No
980	https://figshare.com/articles/dataset/Gene_catalogue_compl_incompl_95_prot_faa_/13116809	https://doi.org/10.7717/peerj.10941	Not_present_after_99%_ANI_drep	Not_present_after_95%_ANI_drep	No
981	https://figshare.com/articles/dataset/Gene_catalogue_compl_incompl_95_prot_faa_/13116809	https://doi.org/10.7717/peerj.10941	Present_after_99%_ANI_drep	Not_present_after_95%_ANI_drep	No
982	https://figshare.com/articles/dataset/Gene_catalogue_compl_incompl_95_prot_faa_/13116809	https://doi.org/10.7717/peerj.10941	Not_present_after_99%_ANI_drep	Not_present_after_95%_ANI_drep	No
984	https://figshare.com/articles/dataset/Gene_catalogue_compl_incompl_95_prot_faa_/13116809	https://doi.org/10.7717/peerj.10941	Present_after_99%_ANI_drep	Present_after_95%_ANI_drep	No
989	https://figshare.com/articles/dataset/Gene_catalogue_compl_incompl_95_prot_faa_/13116809	https://doi.org/10.7717/peerj.10941	Not_present_after_99%_ANI_drep	Not_present_after_95%_ANI_drep	No
997	https://figshare.com/articles/dataset/Gene_catalogue_compl_incompl_95_prot_faa_/13116809	https://doi.org/10.7717/peerj.10941	Not_present_after_99%_ANI_drep	Not_present_after_95%_ANI_drep	No
999	https://figshare.com/articles/dataset/Gene_catalogue_compl_incompl_95_prot_faa_/13116809	https://doi.org/10.7717/peerj.10941	Present_after_99%_ANI_drep	Not_present_after_95%_ANI_drep	No
1001	https://figshare.com/articles/dataset/Gene_catalogue_compl_incompl_95_prot_faa_/13116809	https://doi.org/10.7717/peerj.10941	Not_present_after_99%_ANI_drep	Not_present_after_95%_ANI_drep	No
1007	https://figshare.com/articles/dataset/Gene_catalogue_compl_incompl_95_prot_faa_/13116809	https://doi.org/10.7717/peerj.10941	Not_present_after_99%_ANI_drep	Not_present_after_95%_ANI_drep	No
1011	https://figshare.com/articles/dataset/Gene_catalogue_compl_incompl_95_prot_faa_/13116809	https://doi.org/10.7717/peerj.10941	Present_after_99%_ANI_drep	Not_present_after_95%_ANI_drep	No
1013	https://figshare.com/articles/dataset/Gene_catalogue_compl_incompl_95_prot_faa_/13116809	https://doi.org/10.7717/peerj.10941	Not_present_after_99%_ANI_drep	Not_present_after_95%_ANI_drep	No
1014	https://figshare.com/articles/dataset/Gene_catalogue_compl_incompl_95_prot_faa_/13116809	https://doi.org/10.7717/peerj.10941	Not_present_after_99%_ANI_drep	Not_present_after_95%_ANI_drep	No
1019	https://figshare.com/articles/dataset/Gene_catalogue_compl_incompl_95_prot_faa_/13116809	https://doi.org/10.7717/peerj.10941	Present_after_99%_ANI_drep	Not_present_after_95%_ANI_drep	No
1022	https://figshare.com/articles/dataset/Gene_catalogue_compl_incompl_95_prot_faa_/13116809	https://doi.org/10.7717/peerj.10941	Not_present_after_99%_ANI_drep	Not_present_after_95%_ANI_drep	No
1024	https://figshare.com/articles/dataset/Gene_catalogue_compl_incompl_95_prot_faa_/13116809	https://doi.org/10.7717/peerj.10941	Not_present_after_99%_ANI_drep	Not_present_after_95%_ANI_drep	No
1026	https://figshare.com/articles/dataset/Gene_catalogue_compl_incompl_95_prot_faa_/13116809	https://doi.org/10.7717/peerj.10941	Not_present_after_99%_ANI_drep	Not_present_after_95%_ANI_drep	No
1027	https://figshare.com/articles/dataset/Gene_catalogue_compl_incompl_95_prot_faa_/13116809	https://doi.org/10.7717/peerj.10941	Present_after_99%_ANI_drep	Not_present_after_95%_ANI_drep	No
1028	https://figshare.com/articles/dataset/Gene_catalogue_compl_incompl_95_prot_faa_/13116809	https://doi.org/10.7717/peerj.10941	Present_after_99%_ANI_drep	Not_present_after_95%_ANI_drep	No
1029	https://figshare.com/articles/dataset/Gene_catalogue_compl_incompl_95_prot_faa_/13116809	https://doi.org/10.7717/peerj.10941	Not_present_after_99%_ANI_drep	Not_present_after_95%_ANI_drep	No
1033	https://figshare.com/articles/dataset/Gene_catalogue_compl_incompl_95_prot_faa_/13116809	https://doi.org/10.7717/peerj.10941	Not_present_after_99%_ANI_drep	Not_present_after_95%_ANI_drep	No
1034	https://figshare.com/articles/dataset/Gene_catalogue_compl_incompl_95_prot_faa_/13116809	https://doi.org/10.7717/peerj.10941	Not_present_after_99%_ANI_drep	Not_present_after_95%_ANI_drep	No
1039	https://figshare.com/articles/dataset/Gene_catalogue_compl_incompl_95_prot_faa_/13116809	https://doi.org/10.7717/peerj.10941	Not_present_after_99%_ANI_drep	Not_present_after_95%_ANI_drep	No
1041	https://figshare.com/articles/dataset/Gene_catalogue_compl_incompl_95_prot_faa_/13116809	https://doi.org/10.7717/peerj.10941	Present_after_99%_ANI_drep	Not_present_after_95%_ANI_drep	No
1042	https://figshare.com/articles/dataset/Gene_catalogue_compl_incompl_95_prot_faa_/13116809	https://doi.org/10.7717/peerj.10941	Present_after_99%_ANI_drep	Not_present_after_95%_ANI_drep	No
1043	https://figshare.com/articles/dataset/Gene_catalogue_compl_incompl_95_prot_faa_/13116809	https://doi.org/10.7717/peerj.10941	Not_present_after_99%_ANI_drep	Not_present_after_95%_ANI_drep	No
1046	https://figshare.com/articles/dataset/Gene_catalogue_compl_incompl_95_prot_faa_/13116809	https://doi.org/10.7717/peerj.10941	Not_present_after_99%_ANI_drep	Not_present_after_95%_ANI_drep	No
1047	https://figshare.com/articles/dataset/Gene_catalogue_compl_incompl_95_prot_faa_/13116809	https://doi.org/10.7717/peerj.10941	Not_present_after_99%_ANI_drep	Not_present_after_95%_ANI_drep	No
1050	https://figshare.com/articles/dataset/Gene_catalogue_compl_incompl_95_prot_faa_/13116809	https://doi.org/10.7717/peerj.10941	Not_present_after_99%_ANI_drep	Not_present_after_95%_ANI_drep	No
1060	https://figshare.com/articles/dataset/Gene_catalogue_compl_incompl_95_prot_faa_/13116809	https://doi.org/10.7717/peerj.10941	Not_present_after_99%_ANI_drep	Not_present_after_95%_ANI_drep	No
1062	https://figshare.com/articles/dataset/Gene_catalogue_compl_incompl_95_prot_faa_/13116809	https://doi.org/10.7717/peerj.10941	Present_after_99%_ANI_drep	Present_after_95%_ANI_drep	No
1063	https://figshare.com/articles/dataset/Gene_catalogue_compl_incompl_95_prot_faa_/13116809	https://doi.org/10.7717/peerj.10941	Present_after_99%_ANI_drep	Present_after_95%_ANI_drep	No
1064	https://figshare.com/articles/dataset/Gene_catalogue_compl_incompl_95_prot_faa_/13116809	https://doi.org/10.7717/peerj.10941	Not_present_after_99%_ANI_drep	Not_present_after_95%_ANI_drep	No
1068	https://figshare.com/articles/dataset/Gene_catalogue_compl_incompl_95_prot_faa_/13116809	https://doi.org/10.7717/peerj.10941	Not_present_after_99%_ANI_drep	Not_present_after_95%_ANI_drep	No
1070	https://figshare.com/articles/dataset/Gene_catalogue_compl_incompl_95_prot_faa_/13116809	https://doi.org/10.7717/peerj.10941	Present_after_99%_ANI_drep	Not_present_after_95%_ANI_drep	No
1071	https://figshare.com/articles/dataset/Gene_catalogue_compl_incompl_95_prot_faa_/13116809	https://doi.org/10.7717/peerj.10941	Present_after_99%_ANI_drep	Not_present_after_95%_ANI_drep	No
1073	https://figshare.com/articles/dataset/Gene_catalogue_compl_incompl_95_prot_faa_/13116809	https://doi.org/10.7717/peerj.10941	Not_present_after_99%_ANI_drep	Not_present_after_95%_ANI_drep	No
1074	https://figshare.com/articles/dataset/Gene_catalogue_compl_incompl_95_prot_faa_/13116809	https://doi.org/10.7717/peerj.10941	Present_after_99%_ANI_drep	Not_present_after_95%_ANI_drep	No
1077	https://figshare.com/articles/dataset/Gene_catalogue_compl_incompl_95_prot_faa_/13116809	https://doi.org/10.7717/peerj.10941	Not_present_after_99%_ANI_drep	Not_present_after_95%_ANI_drep	No
1078	https://figshare.com/articles/dataset/Gene_catalogue_compl_incompl_95_prot_faa_/13116809	https://doi.org/10.7717/peerj.10941	Present_after_99%_ANI_drep	Not_present_after_95%_ANI_drep	No
1079	https://figshare.com/articles/dataset/Gene_catalogue_compl_incompl_95_prot_faa_/13116809	https://doi.org/10.7717/peerj.10941	Present_after_99%_ANI_drep	Not_present_after_95%_ANI_drep	No
1083	https://figshare.com/articles/dataset/Gene_catalogue_compl_incompl_95_prot_faa_/13116809	https://doi.org/10.7717/peerj.10941	Not_present_after_99%_ANI_drep	Not_present_after_95%_ANI_drep	No
1084	https://figshare.com/articles/dataset/Gene_catalogue_compl_incompl_95_prot_faa_/13116809	https://doi.org/10.7717/peerj.10941	Not_present_after_99%_ANI_drep	Not_present_after_95%_ANI_drep	No
1086	https://figshare.com/articles/dataset/Gene_catalogue_compl_incompl_95_prot_faa_/13116809	https://doi.org/10.7717/peerj.10941	Not_present_after_99%_ANI_drep	Not_present_after_95%_ANI_drep	No
1089	https://figshare.com/articles/dataset/Gene_catalogue_compl_incompl_95_prot_faa_/13116809	https://doi.org/10.7717/peerj.10941	Not_present_after_99%_ANI_drep	Not_present_after_95%_ANI_drep	No
1091	https://figshare.com/articles/dataset/Gene_catalogue_compl_incompl_95_prot_faa_/13116809	https://doi.org/10.7717/peerj.10941	Present_after_99%_ANI_drep	Not_present_after_95%_ANI_drep	No
1095	https://figshare.com/articles/dataset/Gene_catalogue_compl_incompl_95_prot_faa_/13116809	https://doi.org/10.7717/peerj.10941	Not_present_after_99%_ANI_drep	Not_present_after_95%_ANI_drep	No
1098	https://figshare.com/articles/dataset/Gene_catalogue_compl_incompl_95_prot_faa_/13116809	https://doi.org/10.7717/peerj.10941	Not_present_after_99%_ANI_drep	Not_present_after_95%_ANI_drep	No
1106	https://figshare.com/articles/dataset/Gene_catalogue_compl_incompl_95_prot_faa_/13116809	https://doi.org/10.7717/peerj.10941	Present_after_99%_ANI_drep	Not_present_after_95%_ANI_drep	No
1109	https://figshare.com/articles/dataset/Gene_catalogue_compl_incompl_95_prot_faa_/13116809	https://doi.org/10.7717/peerj.10941	Present_after_99%_ANI_drep	Not_present_after_95%_ANI_drep	No
1110	https://figshare.com/articles/dataset/Gene_catalogue_compl_incompl_95_prot_faa_/13116809	https://doi.org/10.7717/peerj.10941	Not_present_after_99%_ANI_drep	Not_present_after_95%_ANI_drep	No
1111	https://figshare.com/articles/dataset/Gene_catalogue_compl_incompl_95_prot_faa_/13116809	https://doi.org/10.7717/peerj.10941	Not_present_after_99%_ANI_drep	Not_present_after_95%_ANI_drep	No
1113	https://figshare.com/articles/dataset/Gene_catalogue_compl_incompl_95_prot_faa_/13116809	https://doi.org/10.7717/peerj.10941	Not_present_after_99%_ANI_drep	Not_present_after_95%_ANI_drep	No
1116	https://figshare.com/articles/dataset/Gene_catalogue_compl_incompl_95_prot_faa_/13116809	https://doi.org/10.7717/peerj.10941	Not_present_after_99%_ANI_drep	Not_present_after_95%_ANI_drep	No
1118	https://figshare.com/articles/dataset/Gene_catalogue_compl_incompl_95_prot_faa_/13116809	https://doi.org/10.7717/peerj.10941	Not_present_after_99%_ANI_drep	Not_present_after_95%_ANI_drep	No
1119	https://figshare.com/articles/dataset/Gene_catalogue_compl_incompl_95_prot_faa_/13116809	https://doi.org/10.7717/peerj.10941	Not_present_after_99%_ANI_drep	Not_present_after_95%_ANI_drep	No
1123	https://figshare.com/articles/dataset/Gene_catalogue_compl_incompl_95_prot_faa_/13116809	https://doi.org/10.7717/peerj.10941	Present_after_99%_ANI_drep	Present_after_95%_ANI_drep	No
1125	https://figshare.com/articles/dataset/Gene_catalogue_compl_incompl_95_prot_faa_/13116809	https://doi.org/10.7717/peerj.10941	Not_present_after_99%_ANI_drep	Not_present_after_95%_ANI_drep	No
1130	https://figshare.com/articles/dataset/Gene_catalogue_compl_incompl_95_prot_faa_/13116809	https://doi.org/10.7717/peerj.10941	Not_present_after_99%_ANI_drep	Not_present_after_95%_ANI_drep	No
1135	https://figshare.com/articles/dataset/Gene_catalogue_compl_incompl_95_prot_faa_/13116809	https://doi.org/10.7717/peerj.10941	Not_present_after_99%_ANI_drep	Not_present_after_95%_ANI_drep	No
1136	https://figshare.com/articles/dataset/Gene_catalogue_compl_incompl_95_prot_faa_/13116809	https://doi.org/10.7717/peerj.10941	Present_after_99%_ANI_drep	Present_after_95%_ANI_drep	No
1140	https://figshare.com/articles/dataset/Gene_catalogue_compl_incompl_95_prot_faa_/13116809	https://doi.org/10.7717/peerj.10941	Present_after_99%_ANI_drep	Not_present_after_95%_ANI_drep	No
1144	https://figshare.com/articles/dataset/Gene_catalogue_compl_incompl_95_prot_faa_/13116809	https://doi.org/10.7717/peerj.10941	Not_present_after_99%_ANI_drep	Not_present_after_95%_ANI_drep	No
1146	https://figshare.com/articles/dataset/Gene_catalogue_compl_incompl_95_prot_faa_/13116809	https://doi.org/10.7717/peerj.10941	Present_after_99%_ANI_drep	Not_present_after_95%_ANI_drep	No
1148	https://figshare.com/articles/dataset/Gene_catalogue_compl_incompl_95_prot_faa_/13116809	https://doi.org/10.7717/peerj.10941	Present_after_99%_ANI_drep	Present_after_95%_ANI_drep	No
1149	https://figshare.com/articles/dataset/Gene_catalogue_compl_incompl_95_prot_faa_/13116809	https://doi.org/10.7717/peerj.10941	Not_present_after_99%_ANI_drep	Not_present_after_95%_ANI_drep	No
1151	https://figshare.com/articles/dataset/Gene_catalogue_compl_incompl_95_prot_faa_/13116809	https://doi.org/10.7717/peerj.10941	Not_present_after_99%_ANI_drep	Not_present_after_95%_ANI_drep	No
1158	https://figshare.com/articles/dataset/Gene_catalogue_compl_incompl_95_prot_faa_/13116809	https://doi.org/10.7717/peerj.10941	Not_present_after_99%_ANI_drep	Not_present_after_95%_ANI_drep	No
1159	https://figshare.com/articles/dataset/Gene_catalogue_compl_incompl_95_prot_faa_/13116809	https://doi.org/10.7717/peerj.10941	Not_present_after_99%_ANI_drep	Not_present_after_95%_ANI_drep	No
1160	https://figshare.com/articles/dataset/Gene_catalogue_compl_incompl_95_prot_faa_/13116809	https://doi.org/10.7717/peerj.10941	Not_present_after_99%_ANI_drep	Not_present_after_95%_ANI_drep	No
1161	https://figshare.com/articles/dataset/Gene_catalogue_compl_incompl_95_prot_faa_/13116809	https://doi.org/10.7717/peerj.10941	Not_present_after_99%_ANI_drep	Not_present_after_95%_ANI_drep	No
1162	https://figshare.com/articles/dataset/Gene_catalogue_compl_incompl_95_prot_faa_/13116809	https://doi.org/10.7717/peerj.10941	Not_present_after_99%_ANI_drep	Not_present_after_95%_ANI_drep	No
1163	https://figshare.com/articles/dataset/Gene_catalogue_compl_incompl_95_prot_faa_/13116809	https://doi.org/10.7717/peerj.10941	Not_present_after_99%_ANI_drep	Not_present_after_95%_ANI_drep	No
1167	https://figshare.com/articles/dataset/Gene_catalogue_compl_incompl_95_prot_faa_/13116809	https://doi.org/10.7717/peerj.10941	Present_after_99%_ANI_drep	Not_present_after_95%_ANI_drep	No
1168	https://figshare.com/articles/dataset/Gene_catalogue_compl_incompl_95_prot_faa_/13116809	https://doi.org/10.7717/peerj.10941	Not_present_after_99%_ANI_drep	Not_present_after_95%_ANI_drep	No
1170	https://figshare.com/articles/dataset/Gene_catalogue_compl_incompl_95_prot_faa_/13116809	https://doi.org/10.7717/peerj.10941	Not_present_after_99%_ANI_drep	Not_present_after_95%_ANI_drep	No
1171	https://figshare.com/articles/dataset/Gene_catalogue_compl_incompl_95_prot_faa_/13116809	https://doi.org/10.7717/peerj.10941	Not_present_after_99%_ANI_drep	Not_present_after_95%_ANI_drep	No
1172	https://figshare.com/articles/dataset/Gene_catalogue_compl_incompl_95_prot_faa_/13116809	https://doi.org/10.7717/peerj.10941	Not_present_after_99%_ANI_drep	Not_present_after_95%_ANI_drep	No
1181	https://figshare.com/articles/dataset/Gene_catalogue_compl_incompl_95_prot_faa_/13116809	https://doi.org/10.7717/peerj.10941	Present_after_99%_ANI_drep	Not_present_after_95%_ANI_drep	No
1182	https://figshare.com/articles/dataset/Gene_catalogue_compl_incompl_95_prot_faa_/13116809	https://doi.org/10.7717/peerj.10941	Not_present_after_99%_ANI_drep	Not_present_after_95%_ANI_drep	No
1185	https://figshare.com/articles/dataset/Gene_catalogue_compl_incompl_95_prot_faa_/13116809	https://doi.org/10.7717/peerj.10941	Not_present_after_99%_ANI_drep	Not_present_after_95%_ANI_drep	No
1188	https://figshare.com/articles/dataset/Gene_catalogue_compl_incompl_95_prot_faa_/13116809	https://doi.org/10.7717/peerj.10941	Not_present_after_99%_ANI_drep	Not_present_after_95%_ANI_drep	No
1190	https://figshare.com/articles/dataset/Gene_catalogue_compl_incompl_95_prot_faa_/13116809	https://doi.org/10.7717/peerj.10941	Not_present_after_99%_ANI_drep	Not_present_after_95%_ANI_drep	No
1191	https://figshare.com/articles/dataset/Gene_catalogue_compl_incompl_95_prot_faa_/13116809	https://doi.org/10.7717/peerj.10941	Not_present_after_99%_ANI_drep	Not_present_after_95%_ANI_drep	No
1193	https://figshare.com/articles/dataset/Gene_catalogue_compl_incompl_95_prot_faa_/13116809	https://doi.org/10.7717/peerj.10941	Present_after_99%_ANI_drep	Present_after_95%_ANI_drep	No
1195	https://figshare.com/articles/dataset/Gene_catalogue_compl_incompl_95_prot_faa_/13116809	https://doi.org/10.7717/peerj.10941	Present_after_99%_ANI_drep	Not_present_after_95%_ANI_drep	No
1197	https://figshare.com/articles/dataset/Gene_catalogue_compl_incompl_95_prot_faa_/13116809	https://doi.org/10.7717/peerj.10941	Present_after_99%_ANI_drep	Not_present_after_95%_ANI_drep	No
1199	https://figshare.com/articles/dataset/Gene_catalogue_compl_incompl_95_prot_faa_/13116809	https://doi.org/10.7717/peerj.10941	Not_present_after_99%_ANI_drep	Not_present_after_95%_ANI_drep	No
1201	https://figshare.com/articles/dataset/Gene_catalogue_compl_incompl_95_prot_faa_/13116809	https://doi.org/10.7717/peerj.10941	Not_present_after_99%_ANI_drep	Not_present_after_95%_ANI_drep	No
1205	https://figshare.com/articles/dataset/Gene_catalogue_compl_incompl_95_prot_faa_/13116809	https://doi.org/10.7717/peerj.10941	Not_present_after_99%_ANI_drep	Not_present_after_95%_ANI_drep	No
1206	https://figshare.com/articles/dataset/Gene_catalogue_compl_incompl_95_prot_faa_/13116809	https://doi.org/10.7717/peerj.10941	Present_after_99%_ANI_drep	Not_present_after_95%_ANI_drep	No
1207	https://figshare.com/articles/dataset/Gene_catalogue_compl_incompl_95_prot_faa_/13116809	https://doi.org/10.7717/peerj.10941	Present_after_99%_ANI_drep	Not_present_after_95%_ANI_drep	No
1209	https://figshare.com/articles/dataset/Gene_catalogue_compl_incompl_95_prot_faa_/13116809	https://doi.org/10.7717/peerj.10941	Not_present_after_99%_ANI_drep	Not_present_after_95%_ANI_drep	No
1213	https://figshare.com/articles/dataset/Gene_catalogue_compl_incompl_95_prot_faa_/13116809	https://doi.org/10.7717/peerj.10941	Not_present_after_99%_ANI_drep	Not_present_after_95%_ANI_drep	No
1215	https://figshare.com/articles/dataset/Gene_catalogue_compl_incompl_95_prot_faa_/13116809	https://doi.org/10.7717/peerj.10941	Present_after_99%_ANI_drep	Present_after_95%_ANI_drep	No
1222	https://figshare.com/articles/dataset/Gene_catalogue_compl_incompl_95_prot_faa_/13116809	https://doi.org/10.7717/peerj.10941	Not_present_after_99%_ANI_drep	Not_present_after_95%_ANI_drep	No
1223	https://figshare.com/articles/dataset/Gene_catalogue_compl_incompl_95_prot_faa_/13116809	https://doi.org/10.7717/peerj.10941	Not_present_after_99%_ANI_drep	Not_present_after_95%_ANI_drep	No
1230	https://figshare.com/articles/dataset/Gene_catalogue_compl_incompl_95_prot_faa_/13116809	https://doi.org/10.7717/peerj.10941	Not_present_after_99%_ANI_drep	Not_present_after_95%_ANI_drep	No
1232	https://figshare.com/articles/dataset/Gene_catalogue_compl_incompl_95_prot_faa_/13116809	https://doi.org/10.7717/peerj.10941	Not_present_after_99%_ANI_drep	Not_present_after_95%_ANI_drep	No
1233	https://figshare.com/articles/dataset/Gene_catalogue_compl_incompl_95_prot_faa_/13116809	https://doi.org/10.7717/peerj.10941	Present_after_99%_ANI_drep	Not_present_after_95%_ANI_drep	No
1236	https://figshare.com/articles/dataset/Gene_catalogue_compl_incompl_95_prot_faa_/13116809	https://doi.org/10.7717/peerj.10941	Present_after_99%_ANI_drep	Not_present_after_95%_ANI_drep	No
1237	https://figshare.com/articles/dataset/Gene_catalogue_compl_incompl_95_prot_faa_/13116809	https://doi.org/10.7717/peerj.10941	Not_present_after_99%_ANI_drep	Not_present_after_95%_ANI_drep	No
1244	https://figshare.com/articles/dataset/Gene_catalogue_compl_incompl_95_prot_faa_/13116809	https://doi.org/10.7717/peerj.10941	Present_after_99%_ANI_drep	Not_present_after_95%_ANI_drep	No
1246	https://figshare.com/articles/dataset/Gene_catalogue_compl_incompl_95_prot_faa_/13116809	https://doi.org/10.7717/peerj.10941	Not_present_after_99%_ANI_drep	Not_present_after_95%_ANI_drep	No
1250	https://figshare.com/articles/dataset/Gene_catalogue_compl_incompl_95_prot_faa_/13116809	https://doi.org/10.7717/peerj.10941	Not_present_after_99%_ANI_drep	Not_present_after_95%_ANI_drep	No
1254	https://figshare.com/articles/dataset/Gene_catalogue_compl_incompl_95_prot_faa_/13116809	https://doi.org/10.7717/peerj.10941	Present_after_99%_ANI_drep	Not_present_after_95%_ANI_drep	No
1257	https://figshare.com/articles/dataset/Gene_catalogue_compl_incompl_95_prot_faa_/13116809	https://doi.org/10.7717/peerj.10941	Not_present_after_99%_ANI_drep	Not_present_after_95%_ANI_drep	No
1262	https://figshare.com/articles/dataset/Gene_catalogue_compl_incompl_95_prot_faa_/13116809	https://doi.org/10.7717/peerj.10941	Not_present_after_99%_ANI_drep	Not_present_after_95%_ANI_drep	No
1266	https://figshare.com/articles/dataset/Gene_catalogue_compl_incompl_95_prot_faa_/13116809	https://doi.org/10.7717/peerj.10941	Not_present_after_99%_ANI_drep	Not_present_after_95%_ANI_drep	No
1270	https://figshare.com/articles/dataset/Gene_catalogue_compl_incompl_95_prot_faa_/13116809	https://doi.org/10.7717/peerj.10941	Not_present_after_99%_ANI_drep	Not_present_after_95%_ANI_drep	No
1271	https://figshare.com/articles/dataset/Gene_catalogue_compl_incompl_95_prot_faa_/13116809	https://doi.org/10.7717/peerj.10941	Present_after_99%_ANI_drep	Not_present_after_95%_ANI_drep	No
1272	https://figshare.com/articles/dataset/Gene_catalogue_compl_incompl_95_prot_faa_/13116809	https://doi.org/10.7717/peerj.10941	Not_present_after_99%_ANI_drep	Not_present_after_95%_ANI_drep	No
1274	https://figshare.com/articles/dataset/Gene_catalogue_compl_incompl_95_prot_faa_/13116809	https://doi.org/10.7717/peerj.10941	Not_present_after_99%_ANI_drep	Not_present_after_95%_ANI_drep	No
1277	https://figshare.com/articles/dataset/Gene_catalogue_compl_incompl_95_prot_faa_/13116809	https://doi.org/10.7717/peerj.10941	Not_present_after_99%_ANI_drep	Not_present_after_95%_ANI_drep	No
1279	https://figshare.com/articles/dataset/Gene_catalogue_compl_incompl_95_prot_faa_/13116809	https://doi.org/10.7717/peerj.10941	Present_after_99%_ANI_drep	Not_present_after_95%_ANI_drep	No
1282	https://figshare.com/articles/dataset/Gene_catalogue_compl_incompl_95_prot_faa_/13116809	https://doi.org/10.7717/peerj.10941	Present_after_99%_ANI_drep	Present_after_95%_ANI_drep	No
1284	https://figshare.com/articles/dataset/Gene_catalogue_compl_incompl_95_prot_faa_/13116809	https://doi.org/10.7717/peerj.10941	Not_present_after_99%_ANI_drep	Not_present_after_95%_ANI_drep	No
1289	https://figshare.com/articles/dataset/Gene_catalogue_compl_incompl_95_prot_faa_/13116809	https://doi.org/10.7717/peerj.10941	Not_present_after_99%_ANI_drep	Not_present_after_95%_ANI_drep	No
1290	https://figshare.com/articles/dataset/Gene_catalogue_compl_incompl_95_prot_faa_/13116809	https://doi.org/10.7717/peerj.10941	Present_after_99%_ANI_drep	Not_present_after_95%_ANI_drep	No
1292	https://figshare.com/articles/dataset/Gene_catalogue_compl_incompl_95_prot_faa_/13116809	https://doi.org/10.7717/peerj.10941	Not_present_after_99%_ANI_drep	Not_present_after_95%_ANI_drep	No
1293	https://figshare.com/articles/dataset/Gene_catalogue_compl_incompl_95_prot_faa_/13116809	https://doi.org/10.7717/peerj.10941	Not_present_after_99%_ANI_drep	Not_present_after_95%_ANI_drep	No
1297	https://figshare.com/articles/dataset/Gene_catalogue_compl_incompl_95_prot_faa_/13116809	https://doi.org/10.7717/peerj.10941	Not_present_after_99%_ANI_drep	Not_present_after_95%_ANI_drep	No
1298	https://figshare.com/articles/dataset/Gene_catalogue_compl_incompl_95_prot_faa_/13116809	https://doi.org/10.7717/peerj.10941	Not_present_after_99%_ANI_drep	Not_present_after_95%_ANI_drep	No
1299	https://figshare.com/articles/dataset/Gene_catalogue_compl_incompl_95_prot_faa_/13116809	https://doi.org/10.7717/peerj.10941	Not_present_after_99%_ANI_drep	Not_present_after_95%_ANI_drep	No
1306	https://figshare.com/articles/dataset/Gene_catalogue_compl_incompl_95_prot_faa_/13116809	https://doi.org/10.7717/peerj.10941	Not_present_after_99%_ANI_drep	Not_present_after_95%_ANI_drep	No
1309	https://figshare.com/articles/dataset/Gene_catalogue_compl_incompl_95_prot_faa_/13116809	https://doi.org/10.7717/peerj.10941	Not_present_after_99%_ANI_drep	Not_present_after_95%_ANI_drep	No
1313	https://figshare.com/articles/dataset/Gene_catalogue_compl_incompl_95_prot_faa_/13116809	https://doi.org/10.7717/peerj.10941	Not_present_after_99%_ANI_drep	Not_present_after_95%_ANI_drep	No
1314	https://figshare.com/articles/dataset/Gene_catalogue_compl_incompl_95_prot_faa_/13116809	https://doi.org/10.7717/peerj.10941	Present_after_99%_ANI_drep	Present_after_95%_ANI_drep	No
1315	https://figshare.com/articles/dataset/Gene_catalogue_compl_incompl_95_prot_faa_/13116809	https://doi.org/10.7717/peerj.10941	Present_after_99%_ANI_drep	Not_present_after_95%_ANI_drep	No
1317	https://figshare.com/articles/dataset/Gene_catalogue_compl_incompl_95_prot_faa_/13116809	https://doi.org/10.7717/peerj.10941	Not_present_after_99%_ANI_drep	Not_present_after_95%_ANI_drep	No
1327	https://figshare.com/articles/dataset/Gene_catalogue_compl_incompl_95_prot_faa_/13116809	https://doi.org/10.7717/peerj.10941	Not_present_after_99%_ANI_drep	Not_present_after_95%_ANI_drep	No
1328	https://figshare.com/articles/dataset/Gene_catalogue_compl_incompl_95_prot_faa_/13116809	https://doi.org/10.7717/peerj.10941	Not_present_after_99%_ANI_drep	Not_present_after_95%_ANI_drep	No
1331	https://figshare.com/articles/dataset/Gene_catalogue_compl_incompl_95_prot_faa_/13116809	https://doi.org/10.7717/peerj.10941	Not_present_after_99%_ANI_drep	Not_present_after_95%_ANI_drep	No
1333	https://figshare.com/articles/dataset/Gene_catalogue_compl_incompl_95_prot_faa_/13116809	https://doi.org/10.7717/peerj.10941	Present_after_99%_ANI_drep	Not_present_after_95%_ANI_drep	No
1334	https://figshare.com/articles/dataset/Gene_catalogue_compl_incompl_95_prot_faa_/13116809	https://doi.org/10.7717/peerj.10941	Not_present_after_99%_ANI_drep	Not_present_after_95%_ANI_drep	No
1338	https://figshare.com/articles/dataset/Gene_catalogue_compl_incompl_95_prot_faa_/13116809	https://doi.org/10.7717/peerj.10941	Not_present_after_99%_ANI_drep	Not_present_after_95%_ANI_drep	No
1340	https://figshare.com/articles/dataset/Gene_catalogue_compl_incompl_95_prot_faa_/13116809	https://doi.org/10.7717/peerj.10941	Not_present_after_99%_ANI_drep	Not_present_after_95%_ANI_drep	No
1341	https://figshare.com/articles/dataset/Gene_catalogue_compl_incompl_95_prot_faa_/13116809	https://doi.org/10.7717/peerj.10941	Not_present_after_99%_ANI_drep	Not_present_after_95%_ANI_drep	No
1345	https://figshare.com/articles/dataset/Gene_catalogue_compl_incompl_95_prot_faa_/13116809	https://doi.org/10.7717/peerj.10941	Present_after_99%_ANI_drep	Not_present_after_95%_ANI_drep	No
1348	https://figshare.com/articles/dataset/Gene_catalogue_compl_incompl_95_prot_faa_/13116809	https://doi.org/10.7717/peerj.10941	Not_present_after_99%_ANI_drep	Not_present_after_95%_ANI_drep	No
1350	https://figshare.com/articles/dataset/Gene_catalogue_compl_incompl_95_prot_faa_/13116809	https://doi.org/10.7717/peerj.10941	Not_present_after_99%_ANI_drep	Not_present_after_95%_ANI_drep	No
1352	https://figshare.com/articles/dataset/Gene_catalogue_compl_incompl_95_prot_faa_/13116809	https://doi.org/10.7717/peerj.10941	Present_after_99%_ANI_drep	Not_present_after_95%_ANI_drep	No
1353	https://figshare.com/articles/dataset/Gene_catalogue_compl_incompl_95_prot_faa_/13116809	https://doi.org/10.7717/peerj.10941	Not_present_after_99%_ANI_drep	Not_present_after_95%_ANI_drep	No
1354	https://figshare.com/articles/dataset/Gene_catalogue_compl_incompl_95_prot_faa_/13116809	https://doi.org/10.7717/peerj.10941	Present_after_99%_ANI_drep	Not_present_after_95%_ANI_drep	No
1355	https://figshare.com/articles/dataset/Gene_catalogue_compl_incompl_95_prot_faa_/13116809	https://doi.org/10.7717/peerj.10941	Present_after_99%_ANI_drep	Not_present_after_95%_ANI_drep	No
1357	https://figshare.com/articles/dataset/Gene_catalogue_compl_incompl_95_prot_faa_/13116809	https://doi.org/10.7717/peerj.10941	Not_present_after_99%_ANI_drep	Not_present_after_95%_ANI_drep	No
1358	https://figshare.com/articles/dataset/Gene_catalogue_compl_incompl_95_prot_faa_/13116809	https://doi.org/10.7717/peerj.10941	Not_present_after_99%_ANI_drep	Not_present_after_95%_ANI_drep	No
1360	https://figshare.com/articles/dataset/Gene_catalogue_compl_incompl_95_prot_faa_/13116809	https://doi.org/10.7717/peerj.10941	Not_present_after_99%_ANI_drep	Not_present_after_95%_ANI_drep	No
1363	https://figshare.com/articles/dataset/Gene_catalogue_compl_incompl_95_prot_faa_/13116809	https://doi.org/10.7717/peerj.10941	Present_after_99%_ANI_drep	Not_present_after_95%_ANI_drep	No
1365	https://figshare.com/articles/dataset/Gene_catalogue_compl_incompl_95_prot_faa_/13116809	https://doi.org/10.7717/peerj.10941	Not_present_after_99%_ANI_drep	Not_present_after_95%_ANI_drep	No
1366	https://figshare.com/articles/dataset/Gene_catalogue_compl_incompl_95_prot_faa_/13116809	https://doi.org/10.7717/peerj.10941	Not_present_after_99%_ANI_drep	Not_present_after_95%_ANI_drep	No
1368	https://figshare.com/articles/dataset/Gene_catalogue_compl_incompl_95_prot_faa_/13116809	https://doi.org/10.7717/peerj.10941	Not_present_after_99%_ANI_drep	Not_present_after_95%_ANI_drep	No
1370	https://figshare.com/articles/dataset/Gene_catalogue_compl_incompl_95_prot_faa_/13116809	https://doi.org/10.7717/peerj.10941	Present_after_99%_ANI_drep	Present_after_95%_ANI_drep	No
1371	https://figshare.com/articles/dataset/Gene_catalogue_compl_incompl_95_prot_faa_/13116809	https://doi.org/10.7717/peerj.10941	Not_present_after_99%_ANI_drep	Not_present_after_95%_ANI_drep	No
1379	https://figshare.com/articles/dataset/Gene_catalogue_compl_incompl_95_prot_faa_/13116809	https://doi.org/10.7717/peerj.10941	Not_present_after_99%_ANI_drep	Not_present_after_95%_ANI_drep	No
1380	https://figshare.com/articles/dataset/Gene_catalogue_compl_incompl_95_prot_faa_/13116809	https://doi.org/10.7717/peerj.10941	Present_after_99%_ANI_drep	Not_present_after_95%_ANI_drep	No
1383	https://figshare.com/articles/dataset/Gene_catalogue_compl_incompl_95_prot_faa_/13116809	https://doi.org/10.7717/peerj.10941	Not_present_after_99%_ANI_drep	Not_present_after_95%_ANI_drep	No
1384	https://figshare.com/articles/dataset/Gene_catalogue_compl_incompl_95_prot_faa_/13116809	https://doi.org/10.7717/peerj.10941	Not_present_after_99%_ANI_drep	Not_present_after_95%_ANI_drep	No
1386	https://figshare.com/articles/dataset/Gene_catalogue_compl_incompl_95_prot_faa_/13116809	https://doi.org/10.7717/peerj.10941	Not_present_after_99%_ANI_drep	Not_present_after_95%_ANI_drep	No
1388	https://figshare.com/articles/dataset/Gene_catalogue_compl_incompl_95_prot_faa_/13116809	https://doi.org/10.7717/peerj.10941	Not_present_after_99%_ANI_drep	Not_present_after_95%_ANI_drep	No
1389	https://figshare.com/articles/dataset/Gene_catalogue_compl_incompl_95_prot_faa_/13116809	https://doi.org/10.7717/peerj.10941	Present_after_99%_ANI_drep	Not_present_after_95%_ANI_drep	No
1391	https://figshare.com/articles/dataset/Gene_catalogue_compl_incompl_95_prot_faa_/13116809	https://doi.org/10.7717/peerj.10941	Not_present_after_99%_ANI_drep	Not_present_after_95%_ANI_drep	No
1392	https://figshare.com/articles/dataset/Gene_catalogue_compl_incompl_95_prot_faa_/13116809	https://doi.org/10.7717/peerj.10941	Not_present_after_99%_ANI_drep	Not_present_after_95%_ANI_drep	No
1394	https://figshare.com/articles/dataset/Gene_catalogue_compl_incompl_95_prot_faa_/13116809	https://doi.org/10.7717/peerj.10941	Not_present_after_99%_ANI_drep	Not_present_after_95%_ANI_drep	No
1403	https://figshare.com/articles/dataset/Gene_catalogue_compl_incompl_95_prot_faa_/13116809	https://doi.org/10.7717/peerj.10941	Not_present_after_99%_ANI_drep	Not_present_after_95%_ANI_drep	No
1404	https://figshare.com/articles/dataset/Gene_catalogue_compl_incompl_95_prot_faa_/13116809	https://doi.org/10.7717/peerj.10941	Not_present_after_99%_ANI_drep	Not_present_after_95%_ANI_drep	No
1410	https://figshare.com/articles/dataset/Gene_catalogue_compl_incompl_95_prot_faa_/13116809	https://doi.org/10.7717/peerj.10941	Present_after_99%_ANI_drep	Not_present_after_95%_ANI_drep	No
1415	https://figshare.com/articles/dataset/Gene_catalogue_compl_incompl_95_prot_faa_/13116809	https://doi.org/10.7717/peerj.10941	Not_present_after_99%_ANI_drep	Not_present_after_95%_ANI_drep	No
1416	https://figshare.com/articles/dataset/Gene_catalogue_compl_incompl_95_prot_faa_/13116809	https://doi.org/10.7717/peerj.10941	Not_present_after_99%_ANI_drep	Not_present_after_95%_ANI_drep	No
1426	https://figshare.com/articles/dataset/Gene_catalogue_compl_incompl_95_prot_faa_/13116809	https://doi.org/10.7717/peerj.10941	Present_after_99%_ANI_drep	Not_present_after_95%_ANI_drep	No
1433	https://figshare.com/articles/dataset/Gene_catalogue_compl_incompl_95_prot_faa_/13116809	https://doi.org/10.7717/peerj.10941	Present_after_99%_ANI_drep	Not_present_after_95%_ANI_drep	No
1441	https://figshare.com/articles/dataset/Gene_catalogue_compl_incompl_95_prot_faa_/13116809	https://doi.org/10.7717/peerj.10941	Not_present_after_99%_ANI_drep	Not_present_after_95%_ANI_drep	No
1444	https://figshare.com/articles/dataset/Gene_catalogue_compl_incompl_95_prot_faa_/13116809	https://doi.org/10.7717/peerj.10941	Present_after_99%_ANI_drep	Not_present_after_95%_ANI_drep	No
1447	https://figshare.com/articles/dataset/Gene_catalogue_compl_incompl_95_prot_faa_/13116809	https://doi.org/10.7717/peerj.10941	Not_present_after_99%_ANI_drep	Not_present_after_95%_ANI_drep	No
1449	https://figshare.com/articles/dataset/Gene_catalogue_compl_incompl_95_prot_faa_/13116809	https://doi.org/10.7717/peerj.10941	Not_present_after_99%_ANI_drep	Not_present_after_95%_ANI_drep	No
1451	https://figshare.com/articles/dataset/Gene_catalogue_compl_incompl_95_prot_faa_/13116809	https://doi.org/10.7717/peerj.10941	Present_after_99%_ANI_drep	Not_present_after_95%_ANI_drep	No
1455	https://figshare.com/articles/dataset/Gene_catalogue_compl_incompl_95_prot_faa_/13116809	https://doi.org/10.7717/peerj.10941	Present_after_99%_ANI_drep	Not_present_after_95%_ANI_drep	No
1456	https://figshare.com/articles/dataset/Gene_catalogue_compl_incompl_95_prot_faa_/13116809	https://doi.org/10.7717/peerj.10941	Present_after_99%_ANI_drep	Not_present_after_95%_ANI_drep	No
1458	https://figshare.com/articles/dataset/Gene_catalogue_compl_incompl_95_prot_faa_/13116809	https://doi.org/10.7717/peerj.10941	Not_present_after_99%_ANI_drep	Not_present_after_95%_ANI_drep	No
1462	https://figshare.com/articles/dataset/Gene_catalogue_compl_incompl_95_prot_faa_/13116809	https://doi.org/10.7717/peerj.10941	Not_present_after_99%_ANI_drep	Not_present_after_95%_ANI_drep	No
1463	https://figshare.com/articles/dataset/Gene_catalogue_compl_incompl_95_prot_faa_/13116809	https://doi.org/10.7717/peerj.10941	Not_present_after_99%_ANI_drep	Not_present_after_95%_ANI_drep	No
1464	https://figshare.com/articles/dataset/Gene_catalogue_compl_incompl_95_prot_faa_/13116809	https://doi.org/10.7717/peerj.10941	Not_present_after_99%_ANI_drep	Not_present_after_95%_ANI_drep	No
1465	https://figshare.com/articles/dataset/Gene_catalogue_compl_incompl_95_prot_faa_/13116809	https://doi.org/10.7717/peerj.10941	Not_present_after_99%_ANI_drep	Not_present_after_95%_ANI_drep	No
1466	https://figshare.com/articles/dataset/Gene_catalogue_compl_incompl_95_prot_faa_/13116809	https://doi.org/10.7717/peerj.10941	Not_present_after_99%_ANI_drep	Not_present_after_95%_ANI_drep	No
1471	https://figshare.com/articles/dataset/Gene_catalogue_compl_incompl_95_prot_faa_/13116809	https://doi.org/10.7717/peerj.10941	Present_after_99%_ANI_drep	Not_present_after_95%_ANI_drep	No
1475	https://figshare.com/articles/dataset/Gene_catalogue_compl_incompl_95_prot_faa_/13116809	https://doi.org/10.7717/peerj.10941	Not_present_after_99%_ANI_drep	Not_present_after_95%_ANI_drep	No
1478	https://figshare.com/articles/dataset/Gene_catalogue_compl_incompl_95_prot_faa_/13116809	https://doi.org/10.7717/peerj.10941	Not_present_after_99%_ANI_drep	Not_present_after_95%_ANI_drep	No
1479	https://figshare.com/articles/dataset/Gene_catalogue_compl_incompl_95_prot_faa_/13116809	https://doi.org/10.7717/peerj.10941	Not_present_after_99%_ANI_drep	Not_present_after_95%_ANI_drep	No
1482	https://figshare.com/articles/dataset/Gene_catalogue_compl_incompl_95_prot_faa_/13116809	https://doi.org/10.7717/peerj.10941	Present_after_99%_ANI_drep	Not_present_after_95%_ANI_drep	No
1484	https://figshare.com/articles/dataset/Gene_catalogue_compl_incompl_95_prot_faa_/13116809	https://doi.org/10.7717/peerj.10941	Present_after_99%_ANI_drep	Not_present_after_95%_ANI_drep	No
1485	https://figshare.com/articles/dataset/Gene_catalogue_compl_incompl_95_prot_faa_/13116809	https://doi.org/10.7717/peerj.10941	Present_after_99%_ANI_drep	Present_after_95%_ANI_drep	No
1489	https://figshare.com/articles/dataset/Gene_catalogue_compl_incompl_95_prot_faa_/13116809	https://doi.org/10.7717/peerj.10941	Not_present_after_99%_ANI_drep	Not_present_after_95%_ANI_drep	No
1493	https://figshare.com/articles/dataset/Gene_catalogue_compl_incompl_95_prot_faa_/13116809	https://doi.org/10.7717/peerj.10941	Present_after_99%_ANI_drep	Not_present_after_95%_ANI_drep	No
1502	https://figshare.com/articles/dataset/Gene_catalogue_compl_incompl_95_prot_faa_/13116809	https://doi.org/10.7717/peerj.10941	Present_after_99%_ANI_drep	Not_present_after_95%_ANI_drep	No
1508	https://figshare.com/articles/dataset/Gene_catalogue_compl_incompl_95_prot_faa_/13116809	https://doi.org/10.7717/peerj.10941	Not_present_after_99%_ANI_drep	Not_present_after_95%_ANI_drep	No
1514	https://figshare.com/articles/dataset/Gene_catalogue_compl_incompl_95_prot_faa_/13116809	https://doi.org/10.7717/peerj.10941	Not_present_after_99%_ANI_drep	Not_present_after_95%_ANI_drep	No
1517	https://figshare.com/articles/dataset/Gene_catalogue_compl_incompl_95_prot_faa_/13116809	https://doi.org/10.7717/peerj.10941	Not_present_after_99%_ANI_drep	Not_present_after_95%_ANI_drep	No
1528	https://figshare.com/articles/dataset/Gene_catalogue_compl_incompl_95_prot_faa_/13116809	https://doi.org/10.7717/peerj.10941	Not_present_after_99%_ANI_drep	Not_present_after_95%_ANI_drep	No
1529	https://figshare.com/articles/dataset/Gene_catalogue_compl_incompl_95_prot_faa_/13116809	https://doi.org/10.7717/peerj.10941	Not_present_after_99%_ANI_drep	Not_present_after_95%_ANI_drep	No
1530	https://figshare.com/articles/dataset/Gene_catalogue_compl_incompl_95_prot_faa_/13116809	https://doi.org/10.7717/peerj.10941	Present_after_99%_ANI_drep	Not_present_after_95%_ANI_drep	No
1539	https://figshare.com/articles/dataset/Gene_catalogue_compl_incompl_95_prot_faa_/13116809	https://doi.org/10.7717/peerj.10941	Not_present_after_99%_ANI_drep	Not_present_after_95%_ANI_drep	No
1540	https://figshare.com/articles/dataset/Gene_catalogue_compl_incompl_95_prot_faa_/13116809	https://doi.org/10.7717/peerj.10941	Not_present_after_99%_ANI_drep	Not_present_after_95%_ANI_drep	No
1552	https://figshare.com/articles/dataset/Gene_catalogue_compl_incompl_95_prot_faa_/13116809	https://doi.org/10.7717/peerj.10941	Present_after_99%_ANI_drep	Not_present_after_95%_ANI_drep	No
1553	https://figshare.com/articles/dataset/Gene_catalogue_compl_incompl_95_prot_faa_/13116809	https://doi.org/10.7717/peerj.10941	Present_after_99%_ANI_drep	Not_present_after_95%_ANI_drep	No
1556	https://figshare.com/articles/dataset/Gene_catalogue_compl_incompl_95_prot_faa_/13116809	https://doi.org/10.7717/peerj.10941	Not_present_after_99%_ANI_drep	Not_present_after_95%_ANI_drep	No
1561	https://figshare.com/articles/dataset/Gene_catalogue_compl_incompl_95_prot_faa_/13116809	https://doi.org/10.7717/peerj.10941	Not_present_after_99%_ANI_drep	Not_present_after_95%_ANI_drep	No
1562	https://figshare.com/articles/dataset/Gene_catalogue_compl_incompl_95_prot_faa_/13116809	https://doi.org/10.7717/peerj.10941	Present_after_99%_ANI_drep	Present_after_95%_ANI_drep	No
1563	https://figshare.com/articles/dataset/Gene_catalogue_compl_incompl_95_prot_faa_/13116809	https://doi.org/10.7717/peerj.10941	Not_present_after_99%_ANI_drep	Not_present_after_95%_ANI_drep	No
1564	https://figshare.com/articles/dataset/Gene_catalogue_compl_incompl_95_prot_faa_/13116809	https://doi.org/10.7717/peerj.10941	Not_present_after_99%_ANI_drep	Not_present_after_95%_ANI_drep	No
1565	https://figshare.com/articles/dataset/Gene_catalogue_compl_incompl_95_prot_faa_/13116809	https://doi.org/10.7717/peerj.10941	Not_present_after_99%_ANI_drep	Not_present_after_95%_ANI_drep	No
1574	https://figshare.com/articles/dataset/Gene_catalogue_compl_incompl_95_prot_faa_/13116809	https://doi.org/10.7717/peerj.10941	Not_present_after_99%_ANI_drep	Not_present_after_95%_ANI_drep	No
1575	https://figshare.com/articles/dataset/Gene_catalogue_compl_incompl_95_prot_faa_/13116809	https://doi.org/10.7717/peerj.10941	Not_present_after_99%_ANI_drep	Not_present_after_95%_ANI_drep	No
1580	https://figshare.com/articles/dataset/Gene_catalogue_compl_incompl_95_prot_faa_/13116809	https://doi.org/10.7717/peerj.10941	Present_after_99%_ANI_drep	Not_present_after_95%_ANI_drep	No
1582	https://figshare.com/articles/dataset/Gene_catalogue_compl_incompl_95_prot_faa_/13116809	https://doi.org/10.7717/peerj.10941	Not_present_after_99%_ANI_drep	Not_present_after_95%_ANI_drep	No
1584	https://figshare.com/articles/dataset/Gene_catalogue_compl_incompl_95_prot_faa_/13116809	https://doi.org/10.7717/peerj.10941	Present_after_99%_ANI_drep	Not_present_after_95%_ANI_drep	No
1587	https://figshare.com/articles/dataset/Gene_catalogue_compl_incompl_95_prot_faa_/13116809	https://doi.org/10.7717/peerj.10941	Not_present_after_99%_ANI_drep	Not_present_after_95%_ANI_drep	No
1590	https://figshare.com/articles/dataset/Gene_catalogue_compl_incompl_95_prot_faa_/13116809	https://doi.org/10.7717/peerj.10941	Not_present_after_99%_ANI_drep	Not_present_after_95%_ANI_drep	No
1591	https://figshare.com/articles/dataset/Gene_catalogue_compl_incompl_95_prot_faa_/13116809	https://doi.org/10.7717/peerj.10941	Not_present_after_99%_ANI_drep	Not_present_after_95%_ANI_drep	No
1594	https://figshare.com/articles/dataset/Gene_catalogue_compl_incompl_95_prot_faa_/13116809	https://doi.org/10.7717/peerj.10941	Not_present_after_99%_ANI_drep	Not_present_after_95%_ANI_drep	No
1595	https://figshare.com/articles/dataset/Gene_catalogue_compl_incompl_95_prot_faa_/13116809	https://doi.org/10.7717/peerj.10941	Not_present_after_99%_ANI_drep	Not_present_after_95%_ANI_drep	No
1597	https://figshare.com/articles/dataset/Gene_catalogue_compl_incompl_95_prot_faa_/13116809	https://doi.org/10.7717/peerj.10941	Present_after_99%_ANI_drep	Not_present_after_95%_ANI_drep	No
1604	https://figshare.com/articles/dataset/Gene_catalogue_compl_incompl_95_prot_faa_/13116809	https://doi.org/10.7717/peerj.10941	Not_present_after_99%_ANI_drep	Not_present_after_95%_ANI_drep	No
1605	https://figshare.com/articles/dataset/Gene_catalogue_compl_incompl_95_prot_faa_/13116809	https://doi.org/10.7717/peerj.10941	Not_present_after_99%_ANI_drep	Not_present_after_95%_ANI_drep	No
1620	https://figshare.com/articles/dataset/Gene_catalogue_compl_incompl_95_prot_faa_/13116809	https://doi.org/10.7717/peerj.10941	Not_present_after_99%_ANI_drep	Not_present_after_95%_ANI_drep	No
1622	https://figshare.com/articles/dataset/Gene_catalogue_compl_incompl_95_prot_faa_/13116809	https://doi.org/10.7717/peerj.10941	Not_present_after_99%_ANI_drep	Not_present_after_95%_ANI_drep	No
1623	https://figshare.com/articles/dataset/Gene_catalogue_compl_incompl_95_prot_faa_/13116809	https://doi.org/10.7717/peerj.10941	Present_after_99%_ANI_drep	Present_after_95%_ANI_drep	No
1627	https://figshare.com/articles/dataset/Gene_catalogue_compl_incompl_95_prot_faa_/13116809	https://doi.org/10.7717/peerj.10941	Not_present_after_99%_ANI_drep	Not_present_after_95%_ANI_drep	No
1629	https://figshare.com/articles/dataset/Gene_catalogue_compl_incompl_95_prot_faa_/13116809	https://doi.org/10.7717/peerj.10941	Present_after_99%_ANI_drep	Present_after_95%_ANI_drep	No
1634	https://figshare.com/articles/dataset/Gene_catalogue_compl_incompl_95_prot_faa_/13116809	https://doi.org/10.7717/peerj.10941	Not_present_after_99%_ANI_drep	Not_present_after_95%_ANI_drep	No
1637	https://figshare.com/articles/dataset/Gene_catalogue_compl_incompl_95_prot_faa_/13116809	https://doi.org/10.7717/peerj.10941	Present_after_99%_ANI_drep	Not_present_after_95%_ANI_drep	No
1639	https://figshare.com/articles/dataset/Gene_catalogue_compl_incompl_95_prot_faa_/13116809	https://doi.org/10.7717/peerj.10941	Present_after_99%_ANI_drep	Not_present_after_95%_ANI_drep	No
1640	https://figshare.com/articles/dataset/Gene_catalogue_compl_incompl_95_prot_faa_/13116809	https://doi.org/10.7717/peerj.10941	Present_after_99%_ANI_drep	Not_present_after_95%_ANI_drep	No
1644	https://figshare.com/articles/dataset/Gene_catalogue_compl_incompl_95_prot_faa_/13116809	https://doi.org/10.7717/peerj.10941	Not_present_after_99%_ANI_drep	Not_present_after_95%_ANI_drep	No
1647	https://figshare.com/articles/dataset/Gene_catalogue_compl_incompl_95_prot_faa_/13116809	https://doi.org/10.7717/peerj.10941	Present_after_99%_ANI_drep	Present_after_95%_ANI_drep	No
1648	https://figshare.com/articles/dataset/Gene_catalogue_compl_incompl_95_prot_faa_/13116809	https://doi.org/10.7717/peerj.10941	Not_present_after_99%_ANI_drep	Not_present_after_95%_ANI_drep	No
1649	https://figshare.com/articles/dataset/Gene_catalogue_compl_incompl_95_prot_faa_/13116809	https://doi.org/10.7717/peerj.10941	Present_after_99%_ANI_drep	Not_present_after_95%_ANI_drep	No
1650	https://figshare.com/articles/dataset/Gene_catalogue_compl_incompl_95_prot_faa_/13116809	https://doi.org/10.7717/peerj.10941	Not_present_after_99%_ANI_drep	Not_present_after_95%_ANI_drep	No
1660	https://figshare.com/articles/dataset/Gene_catalogue_compl_incompl_95_prot_faa_/13116809	https://doi.org/10.7717/peerj.10941	Not_present_after_99%_ANI_drep	Not_present_after_95%_ANI_drep	No
1661	https://figshare.com/articles/dataset/Gene_catalogue_compl_incompl_95_prot_faa_/13116809	https://doi.org/10.7717/peerj.10941	Present_after_99%_ANI_drep	Present_after_95%_ANI_drep	No
1663	https://figshare.com/articles/dataset/Gene_catalogue_compl_incompl_95_prot_faa_/13116809	https://doi.org/10.7717/peerj.10941	Present_after_99%_ANI_drep	Present_after_95%_ANI_drep	No
1664	https://figshare.com/articles/dataset/Gene_catalogue_compl_incompl_95_prot_faa_/13116809	https://doi.org/10.7717/peerj.10941	Not_present_after_99%_ANI_drep	Not_present_after_95%_ANI_drep	No
1666	https://figshare.com/articles/dataset/Gene_catalogue_compl_incompl_95_prot_faa_/13116809	https://doi.org/10.7717/peerj.10941	Present_after_99%_ANI_drep	Present_after_95%_ANI_drep	No
1670	https://figshare.com/articles/dataset/Gene_catalogue_compl_incompl_95_prot_faa_/13116809	https://doi.org/10.7717/peerj.10941	Present_after_99%_ANI_drep	Present_after_95%_ANI_drep	No
1673	https://figshare.com/articles/dataset/Gene_catalogue_compl_incompl_95_prot_faa_/13116809	https://doi.org/10.7717/peerj.10941	Not_present_after_99%_ANI_drep	Not_present_after_95%_ANI_drep	No
1680	https://figshare.com/articles/dataset/Gene_catalogue_compl_incompl_95_prot_faa_/13116809	https://doi.org/10.7717/peerj.10941	Not_present_after_99%_ANI_drep	Not_present_after_95%_ANI_drep	No
1681	https://figshare.com/articles/dataset/Gene_catalogue_compl_incompl_95_prot_faa_/13116809	https://doi.org/10.7717/peerj.10941	Not_present_after_99%_ANI_drep	Not_present_after_95%_ANI_drep	No
1687	https://figshare.com/articles/dataset/Gene_catalogue_compl_incompl_95_prot_faa_/13116809	https://doi.org/10.7717/peerj.10941	Not_present_after_99%_ANI_drep	Not_present_after_95%_ANI_drep	No
1694	https://figshare.com/articles/dataset/Gene_catalogue_compl_incompl_95_prot_faa_/13116809	https://doi.org/10.7717/peerj.10941	Not_present_after_99%_ANI_drep	Not_present_after_95%_ANI_drep	No
1699	https://figshare.com/articles/dataset/Gene_catalogue_compl_incompl_95_prot_faa_/13116809	https://doi.org/10.7717/peerj.10941	Not_present_after_99%_ANI_drep	Not_present_after_95%_ANI_drep	No
1702	https://figshare.com/articles/dataset/Gene_catalogue_compl_incompl_95_prot_faa_/13116809	https://doi.org/10.7717/peerj.10941	Present_after_99%_ANI_drep	Not_present_after_95%_ANI_drep	No
1704	https://figshare.com/articles/dataset/Gene_catalogue_compl_incompl_95_prot_faa_/13116809	https://doi.org/10.7717/peerj.10941	Not_present_after_99%_ANI_drep	Not_present_after_95%_ANI_drep	No
1708	https://figshare.com/articles/dataset/Gene_catalogue_compl_incompl_95_prot_faa_/13116809	https://doi.org/10.7717/peerj.10941	Not_present_after_99%_ANI_drep	Not_present_after_95%_ANI_drep	No
1710	https://figshare.com/articles/dataset/Gene_catalogue_compl_incompl_95_prot_faa_/13116809	https://doi.org/10.7717/peerj.10941	Present_after_99%_ANI_drep	Not_present_after_95%_ANI_drep	No
1711	https://figshare.com/articles/dataset/Gene_catalogue_compl_incompl_95_prot_faa_/13116809	https://doi.org/10.7717/peerj.10941	Not_present_after_99%_ANI_drep	Not_present_after_95%_ANI_drep	No
1717	https://figshare.com/articles/dataset/Gene_catalogue_compl_incompl_95_prot_faa_/13116809	https://doi.org/10.7717/peerj.10941	Not_present_after_99%_ANI_drep	Not_present_after_95%_ANI_drep	No
1719	https://figshare.com/articles/dataset/Gene_catalogue_compl_incompl_95_prot_faa_/13116809	https://doi.org/10.7717/peerj.10941	Present_after_99%_ANI_drep	Present_after_95%_ANI_drep	No
1731	https://figshare.com/articles/dataset/Gene_catalogue_compl_incompl_95_prot_faa_/13116809	https://doi.org/10.7717/peerj.10941	Present_after_99%_ANI_drep	Not_present_after_95%_ANI_drep	No
1732	https://figshare.com/articles/dataset/Gene_catalogue_compl_incompl_95_prot_faa_/13116809	https://doi.org/10.7717/peerj.10941	Present_after_99%_ANI_drep	Not_present_after_95%_ANI_drep	No
1733	https://figshare.com/articles/dataset/Gene_catalogue_compl_incompl_95_prot_faa_/13116809	https://doi.org/10.7717/peerj.10941	Not_present_after_99%_ANI_drep	Not_present_after_95%_ANI_drep	No
1737	https://figshare.com/articles/dataset/Gene_catalogue_compl_incompl_95_prot_faa_/13116809	https://doi.org/10.7717/peerj.10941	Not_present_after_99%_ANI_drep	Not_present_after_95%_ANI_drep	No
1738	https://figshare.com/articles/dataset/Gene_catalogue_compl_incompl_95_prot_faa_/13116809	https://doi.org/10.7717/peerj.10941	Not_present_after_99%_ANI_drep	Not_present_after_95%_ANI_drep	No
1739	https://figshare.com/articles/dataset/Gene_catalogue_compl_incompl_95_prot_faa_/13116809	https://doi.org/10.7717/peerj.10941	Not_present_after_99%_ANI_drep	Not_present_after_95%_ANI_drep	No
1741	https://figshare.com/articles/dataset/Gene_catalogue_compl_incompl_95_prot_faa_/13116809	https://doi.org/10.7717/peerj.10941	Not_present_after_99%_ANI_drep	Not_present_after_95%_ANI_drep	No
1743	https://figshare.com/articles/dataset/Gene_catalogue_compl_incompl_95_prot_faa_/13116809	https://doi.org/10.7717/peerj.10941	Not_present_after_99%_ANI_drep	Not_present_after_95%_ANI_drep	No
1748	https://figshare.com/articles/dataset/Gene_catalogue_compl_incompl_95_prot_faa_/13116809	https://doi.org/10.7717/peerj.10941	Present_after_99%_ANI_drep	Present_after_95%_ANI_drep	No
1756	https://figshare.com/articles/dataset/Gene_catalogue_compl_incompl_95_prot_faa_/13116809	https://doi.org/10.7717/peerj.10941	Not_present_after_99%_ANI_drep	Not_present_after_95%_ANI_drep	No
1760	https://figshare.com/articles/dataset/Gene_catalogue_compl_incompl_95_prot_faa_/13116809	https://doi.org/10.7717/peerj.10941	Not_present_after_99%_ANI_drep	Not_present_after_95%_ANI_drep	No
1762	https://figshare.com/articles/dataset/Gene_catalogue_compl_incompl_95_prot_faa_/13116809	https://doi.org/10.7717/peerj.10941	Not_present_after_99%_ANI_drep	Not_present_after_95%_ANI_drep	No
1766	https://figshare.com/articles/dataset/Gene_catalogue_compl_incompl_95_prot_faa_/13116809	https://doi.org/10.7717/peerj.10941	Present_after_99%_ANI_drep	Present_after_95%_ANI_drep	No
1776	https://figshare.com/articles/dataset/Gene_catalogue_compl_incompl_95_prot_faa_/13116809	https://doi.org/10.7717/peerj.10941	Not_present_after_99%_ANI_drep	Not_present_after_95%_ANI_drep	No
1777	https://figshare.com/articles/dataset/Gene_catalogue_compl_incompl_95_prot_faa_/13116809	https://doi.org/10.7717/peerj.10941	Not_present_after_99%_ANI_drep	Not_present_after_95%_ANI_drep	No
1781	https://figshare.com/articles/dataset/Gene_catalogue_compl_incompl_95_prot_faa_/13116809	https://doi.org/10.7717/peerj.10941	Not_present_after_99%_ANI_drep	Not_present_after_95%_ANI_drep	No
1785	https://figshare.com/articles/dataset/Gene_catalogue_compl_incompl_95_prot_faa_/13116809	https://doi.org/10.7717/peerj.10941	Not_present_after_99%_ANI_drep	Not_present_after_95%_ANI_drep	No
1791	https://figshare.com/articles/dataset/Gene_catalogue_compl_incompl_95_prot_faa_/13116809	https://doi.org/10.7717/peerj.10941	Present_after_99%_ANI_drep	Not_present_after_95%_ANI_drep	No
1793	https://figshare.com/articles/dataset/Gene_catalogue_compl_incompl_95_prot_faa_/13116809	https://doi.org/10.7717/peerj.10941	Not_present_after_99%_ANI_drep	Not_present_after_95%_ANI_drep	No
1805	https://figshare.com/articles/dataset/Gene_catalogue_compl_incompl_95_prot_faa_/13116809	https://doi.org/10.7717/peerj.10941	Not_present_after_99%_ANI_drep	Not_present_after_95%_ANI_drep	No
1810	https://figshare.com/articles/dataset/Gene_catalogue_compl_incompl_95_prot_faa_/13116809	https://doi.org/10.7717/peerj.10941	Not_present_after_99%_ANI_drep	Not_present_after_95%_ANI_drep	No
1812	https://figshare.com/articles/dataset/Gene_catalogue_compl_incompl_95_prot_faa_/13116809	https://doi.org/10.7717/peerj.10941	Not_present_after_99%_ANI_drep	Not_present_after_95%_ANI_drep	No
1818	https://figshare.com/articles/dataset/Gene_catalogue_compl_incompl_95_prot_faa_/13116809	https://doi.org/10.7717/peerj.10941	Not_present_after_99%_ANI_drep	Not_present_after_95%_ANI_drep	No
1819	https://figshare.com/articles/dataset/Gene_catalogue_compl_incompl_95_prot_faa_/13116809	https://doi.org/10.7717/peerj.10941	Not_present_after_99%_ANI_drep	Not_present_after_95%_ANI_drep	No
1826	https://figshare.com/articles/dataset/Gene_catalogue_compl_incompl_95_prot_faa_/13116809	https://doi.org/10.7717/peerj.10941	Not_present_after_99%_ANI_drep	Not_present_after_95%_ANI_drep	No
1828	https://figshare.com/articles/dataset/Gene_catalogue_compl_incompl_95_prot_faa_/13116809	https://doi.org/10.7717/peerj.10941	Not_present_after_99%_ANI_drep	Not_present_after_95%_ANI_drep	No
1830	https://figshare.com/articles/dataset/Gene_catalogue_compl_incompl_95_prot_faa_/13116809	https://doi.org/10.7717/peerj.10941	Not_present_after_99%_ANI_drep	Not_present_after_95%_ANI_drep	No
1831	https://figshare.com/articles/dataset/Gene_catalogue_compl_incompl_95_prot_faa_/13116809	https://doi.org/10.7717/peerj.10941	Present_after_99%_ANI_drep	Not_present_after_95%_ANI_drep	No
1832	https://figshare.com/articles/dataset/Gene_catalogue_compl_incompl_95_prot_faa_/13116809	https://doi.org/10.7717/peerj.10941	Not_present_after_99%_ANI_drep	Not_present_after_95%_ANI_drep	No
1837	https://figshare.com/articles/dataset/Gene_catalogue_compl_incompl_95_prot_faa_/13116809	https://doi.org/10.7717/peerj.10941	Not_present_after_99%_ANI_drep	Not_present_after_95%_ANI_drep	No
1851	https://figshare.com/articles/dataset/Gene_catalogue_compl_incompl_95_prot_faa_/13116809	https://doi.org/10.7717/peerj.10941	Present_after_99%_ANI_drep	Not_present_after_95%_ANI_drep	No
1855	https://figshare.com/articles/dataset/Gene_catalogue_compl_incompl_95_prot_faa_/13116809	https://doi.org/10.7717/peerj.10941	Not_present_after_99%_ANI_drep	Not_present_after_95%_ANI_drep	No
1856	https://figshare.com/articles/dataset/Gene_catalogue_compl_incompl_95_prot_faa_/13116809	https://doi.org/10.7717/peerj.10941	Present_after_99%_ANI_drep	Not_present_after_95%_ANI_drep	No
1858	https://figshare.com/articles/dataset/Gene_catalogue_compl_incompl_95_prot_faa_/13116809	https://doi.org/10.7717/peerj.10941	Not_present_after_99%_ANI_drep	Not_present_after_95%_ANI_drep	No
1860	https://figshare.com/articles/dataset/Gene_catalogue_compl_incompl_95_prot_faa_/13116809	https://doi.org/10.7717/peerj.10941	Not_present_after_99%_ANI_drep	Not_present_after_95%_ANI_drep	No
1865	https://figshare.com/articles/dataset/Gene_catalogue_compl_incompl_95_prot_faa_/13116809	https://doi.org/10.7717/peerj.10941	Present_after_99%_ANI_drep	Not_present_after_95%_ANI_drep	No
1867	https://figshare.com/articles/dataset/Gene_catalogue_compl_incompl_95_prot_faa_/13116809	https://doi.org/10.7717/peerj.10941	Not_present_after_99%_ANI_drep	Not_present_after_95%_ANI_drep	No
1871	https://figshare.com/articles/dataset/Gene_catalogue_compl_incompl_95_prot_faa_/13116809	https://doi.org/10.7717/peerj.10941	Not_present_after_99%_ANI_drep	Not_present_after_95%_ANI_drep	No
1875	https://figshare.com/articles/dataset/Gene_catalogue_compl_incompl_95_prot_faa_/13116809	https://doi.org/10.7717/peerj.10941	Not_present_after_99%_ANI_drep	Not_present_after_95%_ANI_drep	No
1887	https://figshare.com/articles/dataset/Gene_catalogue_compl_incompl_95_prot_faa_/13116809	https://doi.org/10.7717/peerj.10941	Present_after_99%_ANI_drep	Not_present_after_95%_ANI_drep	No
1895	https://figshare.com/articles/dataset/Gene_catalogue_compl_incompl_95_prot_faa_/13116809	https://doi.org/10.7717/peerj.10941	Present_after_99%_ANI_drep	Not_present_after_95%_ANI_drep	No
1899	https://figshare.com/articles/dataset/Gene_catalogue_compl_incompl_95_prot_faa_/13116809	https://doi.org/10.7717/peerj.10941	Not_present_after_99%_ANI_drep	Not_present_after_95%_ANI_drep	No
1905	https://figshare.com/articles/dataset/Gene_catalogue_compl_incompl_95_prot_faa_/13116809	https://doi.org/10.7717/peerj.10941	Not_present_after_99%_ANI_drep	Not_present_after_95%_ANI_drep	No
1907	https://figshare.com/articles/dataset/Gene_catalogue_compl_incompl_95_prot_faa_/13116809	https://doi.org/10.7717/peerj.10941	Not_present_after_99%_ANI_drep	Not_present_after_95%_ANI_drep	No
1908	https://figshare.com/articles/dataset/Gene_catalogue_compl_incompl_95_prot_faa_/13116809	https://doi.org/10.7717/peerj.10941	Not_present_after_99%_ANI_drep	Not_present_after_95%_ANI_drep	No
1917	https://figshare.com/articles/dataset/Gene_catalogue_compl_incompl_95_prot_faa_/13116809	https://doi.org/10.7717/peerj.10941	Not_present_after_99%_ANI_drep	Not_present_after_95%_ANI_drep	No
1920	https://figshare.com/articles/dataset/Gene_catalogue_compl_incompl_95_prot_faa_/13116809	https://doi.org/10.7717/peerj.10941	Not_present_after_99%_ANI_drep	Not_present_after_95%_ANI_drep	No
1922	https://figshare.com/articles/dataset/Gene_catalogue_compl_incompl_95_prot_faa_/13116809	https://doi.org/10.7717/peerj.10941	Not_present_after_99%_ANI_drep	Not_present_after_95%_ANI_drep	No
1924	https://figshare.com/articles/dataset/Gene_catalogue_compl_incompl_95_prot_faa_/13116809	https://doi.org/10.7717/peerj.10941	Not_present_after_99%_ANI_drep	Not_present_after_95%_ANI_drep	No
1936	https://figshare.com/articles/dataset/Gene_catalogue_compl_incompl_95_prot_faa_/13116809	https://doi.org/10.7717/peerj.10941	Not_present_after_99%_ANI_drep	Not_present_after_95%_ANI_drep	No
1937	https://figshare.com/articles/dataset/Gene_catalogue_compl_incompl_95_prot_faa_/13116809	https://doi.org/10.7717/peerj.10941	Not_present_after_99%_ANI_drep	Not_present_after_95%_ANI_drep	No
1941	https://figshare.com/articles/dataset/Gene_catalogue_compl_incompl_95_prot_faa_/13116809	https://doi.org/10.7717/peerj.10941	Not_present_after_99%_ANI_drep	Not_present_after_95%_ANI_drep	No
1943	https://figshare.com/articles/dataset/Gene_catalogue_compl_incompl_95_prot_faa_/13116809	https://doi.org/10.7717/peerj.10941	Not_present_after_99%_ANI_drep	Not_present_after_95%_ANI_drep	No
1952	https://figshare.com/articles/dataset/Gene_catalogue_compl_incompl_95_prot_faa_/13116809	https://doi.org/10.7717/peerj.10941	Not_present_after_99%_ANI_drep	Not_present_after_95%_ANI_drep	No
1956	https://figshare.com/articles/dataset/Gene_catalogue_compl_incompl_95_prot_faa_/13116809	https://doi.org/10.7717/peerj.10941	Not_present_after_99%_ANI_drep	Not_present_after_95%_ANI_drep	No
1963	https://figshare.com/articles/dataset/Gene_catalogue_compl_incompl_95_prot_faa_/13116809	https://doi.org/10.7717/peerj.10941	Not_present_after_99%_ANI_drep	Not_present_after_95%_ANI_drep	No
1965	https://figshare.com/articles/dataset/Gene_catalogue_compl_incompl_95_prot_faa_/13116809	https://doi.org/10.7717/peerj.10941	Not_present_after_99%_ANI_drep	Not_present_after_95%_ANI_drep	No
1968	https://figshare.com/articles/dataset/Gene_catalogue_compl_incompl_95_prot_faa_/13116809	https://doi.org/10.7717/peerj.10941	Not_present_after_99%_ANI_drep	Not_present_after_95%_ANI_drep	No
1969	https://figshare.com/articles/dataset/Gene_catalogue_compl_incompl_95_prot_faa_/13116809	https://doi.org/10.7717/peerj.10941	Not_present_after_99%_ANI_drep	Not_present_after_95%_ANI_drep	No
1979	https://figshare.com/articles/dataset/Gene_catalogue_compl_incompl_95_prot_faa_/13116809	https://doi.org/10.7717/peerj.10941	Present_after_99%_ANI_drep	Not_present_after_95%_ANI_drep	No
1987	https://figshare.com/articles/dataset/Gene_catalogue_compl_incompl_95_prot_faa_/13116809	https://doi.org/10.7717/peerj.10941	Not_present_after_99%_ANI_drep	Not_present_after_95%_ANI_drep	No
1996	https://figshare.com/articles/dataset/Gene_catalogue_compl_incompl_95_prot_faa_/13116809	https://doi.org/10.7717/peerj.10941	Not_present_after_99%_ANI_drep	Not_present_after_95%_ANI_drep	No
1999	https://figshare.com/articles/dataset/Gene_catalogue_compl_incompl_95_prot_faa_/13116809	https://doi.org/10.7717/peerj.10941	Present_after_99%_ANI_drep	Present_after_95%_ANI_drep	No
2003	https://figshare.com/articles/dataset/Gene_catalogue_compl_incompl_95_prot_faa_/13116809	https://doi.org/10.7717/peerj.10941	Present_after_99%_ANI_drep	Not_present_after_95%_ANI_drep	No
2007	https://figshare.com/articles/dataset/Gene_catalogue_compl_incompl_95_prot_faa_/13116809	https://doi.org/10.7717/peerj.10941	Not_present_after_99%_ANI_drep	Not_present_after_95%_ANI_drep	No
2009	https://figshare.com/articles/dataset/Gene_catalogue_compl_incompl_95_prot_faa_/13116809	https://doi.org/10.7717/peerj.10941	Not_present_after_99%_ANI_drep	Not_present_after_95%_ANI_drep	No
2012	https://figshare.com/articles/dataset/Gene_catalogue_compl_incompl_95_prot_faa_/13116809	https://doi.org/10.7717/peerj.10941	Not_present_after_99%_ANI_drep	Not_present_after_95%_ANI_drep	No
2017	https://figshare.com/articles/dataset/Gene_catalogue_compl_incompl_95_prot_faa_/13116809	https://doi.org/10.7717/peerj.10941	Not_present_after_99%_ANI_drep	Not_present_after_95%_ANI_drep	No
2018	https://figshare.com/articles/dataset/Gene_catalogue_compl_incompl_95_prot_faa_/13116809	https://doi.org/10.7717/peerj.10941	Present_after_99%_ANI_drep	Not_present_after_95%_ANI_drep	No
2020	https://figshare.com/articles/dataset/Gene_catalogue_compl_incompl_95_prot_faa_/13116809	https://doi.org/10.7717/peerj.10941	Not_present_after_99%_ANI_drep	Not_present_after_95%_ANI_drep	No
2023	https://figshare.com/articles/dataset/Gene_catalogue_compl_incompl_95_prot_faa_/13116809	https://doi.org/10.7717/peerj.10941	Not_present_after_99%_ANI_drep	Not_present_after_95%_ANI_drep	No
2036	https://figshare.com/articles/dataset/Gene_catalogue_compl_incompl_95_prot_faa_/13116809	https://doi.org/10.7717/peerj.10941	Not_present_after_99%_ANI_drep	Not_present_after_95%_ANI_drep	No
2043	https://figshare.com/articles/dataset/Gene_catalogue_compl_incompl_95_prot_faa_/13116809	https://doi.org/10.7717/peerj.10941	Present_after_99%_ANI_drep	Not_present_after_95%_ANI_drep	No
2047	https://figshare.com/articles/dataset/Gene_catalogue_compl_incompl_95_prot_faa_/13116809	https://doi.org/10.7717/peerj.10941	Not_present_after_99%_ANI_drep	Not_present_after_95%_ANI_drep	No
2051	https://figshare.com/articles/dataset/Gene_catalogue_compl_incompl_95_prot_faa_/13116809	https://doi.org/10.7717/peerj.10941	Not_present_after_99%_ANI_drep	Not_present_after_95%_ANI_drep	No
2059	https://figshare.com/articles/dataset/Gene_catalogue_compl_incompl_95_prot_faa_/13116809	https://doi.org/10.7717/peerj.10941	Present_after_99%_ANI_drep	Not_present_after_95%_ANI_drep	No
2067	https://figshare.com/articles/dataset/Gene_catalogue_compl_incompl_95_prot_faa_/13116809	https://doi.org/10.7717/peerj.10941	Not_present_after_99%_ANI_drep	Not_present_after_95%_ANI_drep	No
2068	https://figshare.com/articles/dataset/Gene_catalogue_compl_incompl_95_prot_faa_/13116809	https://doi.org/10.7717/peerj.10941	Not_present_after_99%_ANI_drep	Not_present_after_95%_ANI_drep	No
2071	https://figshare.com/articles/dataset/Gene_catalogue_compl_incompl_95_prot_faa_/13116809	https://doi.org/10.7717/peerj.10941	Present_after_99%_ANI_drep	Not_present_after_95%_ANI_drep	No
2076	https://figshare.com/articles/dataset/Gene_catalogue_compl_incompl_95_prot_faa_/13116809	https://doi.org/10.7717/peerj.10941	Present_after_99%_ANI_drep	Not_present_after_95%_ANI_drep	No
2079	https://figshare.com/articles/dataset/Gene_catalogue_compl_incompl_95_prot_faa_/13116809	https://doi.org/10.7717/peerj.10941	Not_present_after_99%_ANI_drep	Not_present_after_95%_ANI_drep	No
2085	https://figshare.com/articles/dataset/Gene_catalogue_compl_incompl_95_prot_faa_/13116809	https://doi.org/10.7717/peerj.10941	Present_after_99%_ANI_drep	Present_after_95%_ANI_drep	No
2089	https://figshare.com/articles/dataset/Gene_catalogue_compl_incompl_95_prot_faa_/13116809	https://doi.org/10.7717/peerj.10941	Not_present_after_99%_ANI_drep	Not_present_after_95%_ANI_drep	No
2092	https://figshare.com/articles/dataset/Gene_catalogue_compl_incompl_95_prot_faa_/13116809	https://doi.org/10.7717/peerj.10941	Not_present_after_99%_ANI_drep	Not_present_after_95%_ANI_drep	No
2093	https://figshare.com/articles/dataset/Gene_catalogue_compl_incompl_95_prot_faa_/13116809	https://doi.org/10.7717/peerj.10941	Present_after_99%_ANI_drep	Not_present_after_95%_ANI_drep	No
2096	https://figshare.com/articles/dataset/Gene_catalogue_compl_incompl_95_prot_faa_/13116809	https://doi.org/10.7717/peerj.10941	Not_present_after_99%_ANI_drep	Not_present_after_95%_ANI_drep	No
2102	https://figshare.com/articles/dataset/Gene_catalogue_compl_incompl_95_prot_faa_/13116809	https://doi.org/10.7717/peerj.10941	Not_present_after_99%_ANI_drep	Not_present_after_95%_ANI_drep	No
2107	https://figshare.com/articles/dataset/Gene_catalogue_compl_incompl_95_prot_faa_/13116809	https://doi.org/10.7717/peerj.10941	Present_after_99%_ANI_drep	Not_present_after_95%_ANI_drep	No
2112	https://figshare.com/articles/dataset/Gene_catalogue_compl_incompl_95_prot_faa_/13116809	https://doi.org/10.7717/peerj.10941	Not_present_after_99%_ANI_drep	Not_present_after_95%_ANI_drep	No
2114	https://figshare.com/articles/dataset/Gene_catalogue_compl_incompl_95_prot_faa_/13116809	https://doi.org/10.7717/peerj.10941	Not_present_after_99%_ANI_drep	Not_present_after_95%_ANI_drep	No
2117	https://figshare.com/articles/dataset/Gene_catalogue_compl_incompl_95_prot_faa_/13116809	https://doi.org/10.7717/peerj.10941	Not_present_after_99%_ANI_drep	Not_present_after_95%_ANI_drep	No
2120	https://figshare.com/articles/dataset/Gene_catalogue_compl_incompl_95_prot_faa_/13116809	https://doi.org/10.7717/peerj.10941	Not_present_after_99%_ANI_drep	Not_present_after_95%_ANI_drep	No
2122	https://figshare.com/articles/dataset/Gene_catalogue_compl_incompl_95_prot_faa_/13116809	https://doi.org/10.7717/peerj.10941	Present_after_99%_ANI_drep	Present_after_95%_ANI_drep	No
2125	https://figshare.com/articles/dataset/Gene_catalogue_compl_incompl_95_prot_faa_/13116809	https://doi.org/10.7717/peerj.10941	Not_present_after_99%_ANI_drep	Not_present_after_95%_ANI_drep	No
2128	https://figshare.com/articles/dataset/Gene_catalogue_compl_incompl_95_prot_faa_/13116809	https://doi.org/10.7717/peerj.10941	Present_after_99%_ANI_drep	Present_after_95%_ANI_drep	No
2132	https://figshare.com/articles/dataset/Gene_catalogue_compl_incompl_95_prot_faa_/13116809	https://doi.org/10.7717/peerj.10941	Not_present_after_99%_ANI_drep	Not_present_after_95%_ANI_drep	No
2134	https://figshare.com/articles/dataset/Gene_catalogue_compl_incompl_95_prot_faa_/13116809	https://doi.org/10.7717/peerj.10941	Present_after_99%_ANI_drep	Not_present_after_95%_ANI_drep	No
2143	https://figshare.com/articles/dataset/Gene_catalogue_compl_incompl_95_prot_faa_/13116809	https://doi.org/10.7717/peerj.10941	Present_after_99%_ANI_drep	Not_present_after_95%_ANI_drep	No
2144	https://figshare.com/articles/dataset/Gene_catalogue_compl_incompl_95_prot_faa_/13116809	https://doi.org/10.7717/peerj.10941	Not_present_after_99%_ANI_drep	Not_present_after_95%_ANI_drep	No
2145	https://figshare.com/articles/dataset/Gene_catalogue_compl_incompl_95_prot_faa_/13116809	https://doi.org/10.7717/peerj.10941	Present_after_99%_ANI_drep	Not_present_after_95%_ANI_drep	No
2146	https://figshare.com/articles/dataset/Gene_catalogue_compl_incompl_95_prot_faa_/13116809	https://doi.org/10.7717/peerj.10941	Present_after_99%_ANI_drep	Not_present_after_95%_ANI_drep	No
2150	https://figshare.com/articles/dataset/Gene_catalogue_compl_incompl_95_prot_faa_/13116809	https://doi.org/10.7717/peerj.10941	Not_present_after_99%_ANI_drep	Not_present_after_95%_ANI_drep	No
2151	https://figshare.com/articles/dataset/Gene_catalogue_compl_incompl_95_prot_faa_/13116809	https://doi.org/10.7717/peerj.10941	Not_present_after_99%_ANI_drep	Not_present_after_95%_ANI_drep	No
2156	https://figshare.com/articles/dataset/Gene_catalogue_compl_incompl_95_prot_faa_/13116809	https://doi.org/10.7717/peerj.10941	Not_present_after_99%_ANI_drep	Not_present_after_95%_ANI_drep	No
2157	https://figshare.com/articles/dataset/Gene_catalogue_compl_incompl_95_prot_faa_/13116809	https://doi.org/10.7717/peerj.10941	Present_after_99%_ANI_drep	Not_present_after_95%_ANI_drep	No
2160	https://figshare.com/articles/dataset/Gene_catalogue_compl_incompl_95_prot_faa_/13116809	https://doi.org/10.7717/peerj.10941	Present_after_99%_ANI_drep	Present_after_95%_ANI_drep	No
2169	https://figshare.com/articles/dataset/Gene_catalogue_compl_incompl_95_prot_faa_/13116809	https://doi.org/10.7717/peerj.10941	Present_after_99%_ANI_drep	Not_present_after_95%_ANI_drep	No
2170	https://figshare.com/articles/dataset/Gene_catalogue_compl_incompl_95_prot_faa_/13116809	https://doi.org/10.7717/peerj.10941	Not_present_after_99%_ANI_drep	Not_present_after_95%_ANI_drep	No
2171	https://figshare.com/articles/dataset/Gene_catalogue_compl_incompl_95_prot_faa_/13116809	https://doi.org/10.7717/peerj.10941	Not_present_after_99%_ANI_drep	Not_present_after_95%_ANI_drep	No
2173	https://figshare.com/articles/dataset/Gene_catalogue_compl_incompl_95_prot_faa_/13116809	https://doi.org/10.7717/peerj.10941	Not_present_after_99%_ANI_drep	Not_present_after_95%_ANI_drep	No
2185	https://figshare.com/articles/dataset/Gene_catalogue_compl_incompl_95_prot_faa_/13116809	https://doi.org/10.7717/peerj.10941	Not_present_after_99%_ANI_drep	Not_present_after_95%_ANI_drep	No
2187	https://figshare.com/articles/dataset/Gene_catalogue_compl_incompl_95_prot_faa_/13116809	https://doi.org/10.7717/peerj.10941	Present_after_99%_ANI_drep	Present_after_95%_ANI_drep	No
2189	https://figshare.com/articles/dataset/Gene_catalogue_compl_incompl_95_prot_faa_/13116809	https://doi.org/10.7717/peerj.10941	Present_after_99%_ANI_drep	Present_after_95%_ANI_drep	No
2197	https://figshare.com/articles/dataset/Gene_catalogue_compl_incompl_95_prot_faa_/13116809	https://doi.org/10.7717/peerj.10941	Present_after_99%_ANI_drep	Not_present_after_95%_ANI_drep	No
2199	https://figshare.com/articles/dataset/Gene_catalogue_compl_incompl_95_prot_faa_/13116809	https://doi.org/10.7717/peerj.10941	Not_present_after_99%_ANI_drep	Not_present_after_95%_ANI_drep	No
2206	https://figshare.com/articles/dataset/Gene_catalogue_compl_incompl_95_prot_faa_/13116809	https://doi.org/10.7717/peerj.10941	Not_present_after_99%_ANI_drep	Not_present_after_95%_ANI_drep	No
2208	https://figshare.com/articles/dataset/Gene_catalogue_compl_incompl_95_prot_faa_/13116809	https://doi.org/10.7717/peerj.10941	Not_present_after_99%_ANI_drep	Not_present_after_95%_ANI_drep	No
2209	https://figshare.com/articles/dataset/Gene_catalogue_compl_incompl_95_prot_faa_/13116809	https://doi.org/10.7717/peerj.10941	Not_present_after_99%_ANI_drep	Not_present_after_95%_ANI_drep	No
2213	https://figshare.com/articles/dataset/Gene_catalogue_compl_incompl_95_prot_faa_/13116809	https://doi.org/10.7717/peerj.10941	Not_present_after_99%_ANI_drep	Not_present_after_95%_ANI_drep	No
2217	https://figshare.com/articles/dataset/Gene_catalogue_compl_incompl_95_prot_faa_/13116809	https://doi.org/10.7717/peerj.10941	Present_after_99%_ANI_drep	Not_present_after_95%_ANI_drep	No
2223	https://figshare.com/articles/dataset/Gene_catalogue_compl_incompl_95_prot_faa_/13116809	https://doi.org/10.7717/peerj.10941	Not_present_after_99%_ANI_drep	Not_present_after_95%_ANI_drep	No
2227	https://figshare.com/articles/dataset/Gene_catalogue_compl_incompl_95_prot_faa_/13116809	https://doi.org/10.7717/peerj.10941	Not_present_after_99%_ANI_drep	Not_present_after_95%_ANI_drep	No
2228	https://figshare.com/articles/dataset/Gene_catalogue_compl_incompl_95_prot_faa_/13116809	https://doi.org/10.7717/peerj.10941	Not_present_after_99%_ANI_drep	Not_present_after_95%_ANI_drep	No
2236	https://figshare.com/articles/dataset/Gene_catalogue_compl_incompl_95_prot_faa_/13116809	https://doi.org/10.7717/peerj.10941	Not_present_after_99%_ANI_drep	Not_present_after_95%_ANI_drep	No
2239	https://figshare.com/articles/dataset/Gene_catalogue_compl_incompl_95_prot_faa_/13116809	https://doi.org/10.7717/peerj.10941	Not_present_after_99%_ANI_drep	Not_present_after_95%_ANI_drep	No
2247	https://figshare.com/articles/dataset/Gene_catalogue_compl_incompl_95_prot_faa_/13116809	https://doi.org/10.7717/peerj.10941	Not_present_after_99%_ANI_drep	Not_present_after_95%_ANI_drep	No
2250	https://figshare.com/articles/dataset/Gene_catalogue_compl_incompl_95_prot_faa_/13116809	https://doi.org/10.7717/peerj.10941	Not_present_after_99%_ANI_drep	Not_present_after_95%_ANI_drep	No
2258	https://figshare.com/articles/dataset/Gene_catalogue_compl_incompl_95_prot_faa_/13116809	https://doi.org/10.7717/peerj.10941	Not_present_after_99%_ANI_drep	Not_present_after_95%_ANI_drep	No
2259	https://figshare.com/articles/dataset/Gene_catalogue_compl_incompl_95_prot_faa_/13116809	https://doi.org/10.7717/peerj.10941	Present_after_99%_ANI_drep	Present_after_95%_ANI_drep	No
2260	https://figshare.com/articles/dataset/Gene_catalogue_compl_incompl_95_prot_faa_/13116809	https://doi.org/10.7717/peerj.10941	Not_present_after_99%_ANI_drep	Not_present_after_95%_ANI_drep	No
2272	https://figshare.com/articles/dataset/Gene_catalogue_compl_incompl_95_prot_faa_/13116809	https://doi.org/10.7717/peerj.10941	Not_present_after_99%_ANI_drep	Not_present_after_95%_ANI_drep	No
2276	https://figshare.com/articles/dataset/Gene_catalogue_compl_incompl_95_prot_faa_/13116809	https://doi.org/10.7717/peerj.10941	Not_present_after_99%_ANI_drep	Not_present_after_95%_ANI_drep	No
2283	https://figshare.com/articles/dataset/Gene_catalogue_compl_incompl_95_prot_faa_/13116809	https://doi.org/10.7717/peerj.10941	Present_after_99%_ANI_drep	Not_present_after_95%_ANI_drep	No
2285	https://figshare.com/articles/dataset/Gene_catalogue_compl_incompl_95_prot_faa_/13116809	https://doi.org/10.7717/peerj.10941	Present_after_99%_ANI_drep	Not_present_after_95%_ANI_drep	No
2286	https://figshare.com/articles/dataset/Gene_catalogue_compl_incompl_95_prot_faa_/13116809	https://doi.org/10.7717/peerj.10941	Present_after_99%_ANI_drep	Not_present_after_95%_ANI_drep	No
2287	https://figshare.com/articles/dataset/Gene_catalogue_compl_incompl_95_prot_faa_/13116809	https://doi.org/10.7717/peerj.10941	Not_present_after_99%_ANI_drep	Not_present_after_95%_ANI_drep	No
2289	https://figshare.com/articles/dataset/Gene_catalogue_compl_incompl_95_prot_faa_/13116809	https://doi.org/10.7717/peerj.10941	Not_present_after_99%_ANI_drep	Not_present_after_95%_ANI_drep	No
2292	https://figshare.com/articles/dataset/Gene_catalogue_compl_incompl_95_prot_faa_/13116809	https://doi.org/10.7717/peerj.10941	Not_present_after_99%_ANI_drep	Not_present_after_95%_ANI_drep	No
2306	https://figshare.com/articles/dataset/Gene_catalogue_compl_incompl_95_prot_faa_/13116809	https://doi.org/10.7717/peerj.10941	Not_present_after_99%_ANI_drep	Not_present_after_95%_ANI_drep	No
2310	https://figshare.com/articles/dataset/Gene_catalogue_compl_incompl_95_prot_faa_/13116809	https://doi.org/10.7717/peerj.10941	Present_after_99%_ANI_drep	Present_after_95%_ANI_drep	No
2314	https://figshare.com/articles/dataset/Gene_catalogue_compl_incompl_95_prot_faa_/13116809	https://doi.org/10.7717/peerj.10941	Not_present_after_99%_ANI_drep	Not_present_after_95%_ANI_drep	No
2315	https://figshare.com/articles/dataset/Gene_catalogue_compl_incompl_95_prot_faa_/13116809	https://doi.org/10.7717/peerj.10941	Not_present_after_99%_ANI_drep	Not_present_after_95%_ANI_drep	No
2316	https://figshare.com/articles/dataset/Gene_catalogue_compl_incompl_95_prot_faa_/13116809	https://doi.org/10.7717/peerj.10941	Not_present_after_99%_ANI_drep	Not_present_after_95%_ANI_drep	No
2318	https://figshare.com/articles/dataset/Gene_catalogue_compl_incompl_95_prot_faa_/13116809	https://doi.org/10.7717/peerj.10941	Not_present_after_99%_ANI_drep	Not_present_after_95%_ANI_drep	No
2321	https://figshare.com/articles/dataset/Gene_catalogue_compl_incompl_95_prot_faa_/13116809	https://doi.org/10.7717/peerj.10941	Not_present_after_99%_ANI_drep	Not_present_after_95%_ANI_drep	No
2324	https://figshare.com/articles/dataset/Gene_catalogue_compl_incompl_95_prot_faa_/13116809	https://doi.org/10.7717/peerj.10941	Not_present_after_99%_ANI_drep	Not_present_after_95%_ANI_drep	No
2330	https://figshare.com/articles/dataset/Gene_catalogue_compl_incompl_95_prot_faa_/13116809	https://doi.org/10.7717/peerj.10941	Not_present_after_99%_ANI_drep	Not_present_after_95%_ANI_drep	No
2331	https://figshare.com/articles/dataset/Gene_catalogue_compl_incompl_95_prot_faa_/13116809	https://doi.org/10.7717/peerj.10941	Present_after_99%_ANI_drep	Not_present_after_95%_ANI_drep	No
2332	https://figshare.com/articles/dataset/Gene_catalogue_compl_incompl_95_prot_faa_/13116809	https://doi.org/10.7717/peerj.10941	Present_after_99%_ANI_drep	Not_present_after_95%_ANI_drep	No
2339	https://figshare.com/articles/dataset/Gene_catalogue_compl_incompl_95_prot_faa_/13116809	https://doi.org/10.7717/peerj.10941	Not_present_after_99%_ANI_drep	Not_present_after_95%_ANI_drep	No
2341	https://figshare.com/articles/dataset/Gene_catalogue_compl_incompl_95_prot_faa_/13116809	https://doi.org/10.7717/peerj.10941	Present_after_99%_ANI_drep	Not_present_after_95%_ANI_drep	No
2344	https://figshare.com/articles/dataset/Gene_catalogue_compl_incompl_95_prot_faa_/13116809	https://doi.org/10.7717/peerj.10941	Not_present_after_99%_ANI_drep	Not_present_after_95%_ANI_drep	No
2346	https://figshare.com/articles/dataset/Gene_catalogue_compl_incompl_95_prot_faa_/13116809	https://doi.org/10.7717/peerj.10941	Not_present_after_99%_ANI_drep	Not_present_after_95%_ANI_drep	No
2353	https://figshare.com/articles/dataset/Gene_catalogue_compl_incompl_95_prot_faa_/13116809	https://doi.org/10.7717/peerj.10941	Present_after_99%_ANI_drep	Present_after_95%_ANI_drep	No
2354	https://figshare.com/articles/dataset/Gene_catalogue_compl_incompl_95_prot_faa_/13116809	https://doi.org/10.7717/peerj.10941	Present_after_99%_ANI_drep	Not_present_after_95%_ANI_drep	No
2358	https://figshare.com/articles/dataset/Gene_catalogue_compl_incompl_95_prot_faa_/13116809	https://doi.org/10.7717/peerj.10941	Present_after_99%_ANI_drep	Present_after_95%_ANI_drep	No
2376	https://figshare.com/articles/dataset/Gene_catalogue_compl_incompl_95_prot_faa_/13116809	https://doi.org/10.7717/peerj.10941	Not_present_after_99%_ANI_drep	Not_present_after_95%_ANI_drep	No
2379	https://figshare.com/articles/dataset/Gene_catalogue_compl_incompl_95_prot_faa_/13116809	https://doi.org/10.7717/peerj.10941	Present_after_99%_ANI_drep	Not_present_after_95%_ANI_drep	No
2383	https://figshare.com/articles/dataset/Gene_catalogue_compl_incompl_95_prot_faa_/13116809	https://doi.org/10.7717/peerj.10941	Not_present_after_99%_ANI_drep	Not_present_after_95%_ANI_drep	No
2384	https://figshare.com/articles/dataset/Gene_catalogue_compl_incompl_95_prot_faa_/13116809	https://doi.org/10.7717/peerj.10941	Present_after_99%_ANI_drep	Not_present_after_95%_ANI_drep	No
2391	https://figshare.com/articles/dataset/Gene_catalogue_compl_incompl_95_prot_faa_/13116809	https://doi.org/10.7717/peerj.10941	Not_present_after_99%_ANI_drep	Not_present_after_95%_ANI_drep	No
2407	https://figshare.com/articles/dataset/Gene_catalogue_compl_incompl_95_prot_faa_/13116809	https://doi.org/10.7717/peerj.10941	Present_after_99%_ANI_drep	Present_after_95%_ANI_drep	No
2411	https://figshare.com/articles/dataset/Gene_catalogue_compl_incompl_95_prot_faa_/13116809	https://doi.org/10.7717/peerj.10941	Not_present_after_99%_ANI_drep	Not_present_after_95%_ANI_drep	No
2412	https://figshare.com/articles/dataset/Gene_catalogue_compl_incompl_95_prot_faa_/13116809	https://doi.org/10.7717/peerj.10941	Present_after_99%_ANI_drep	Not_present_after_95%_ANI_drep	No
2419	https://figshare.com/articles/dataset/Gene_catalogue_compl_incompl_95_prot_faa_/13116809	https://doi.org/10.7717/peerj.10941	Not_present_after_99%_ANI_drep	Not_present_after_95%_ANI_drep	No
2427	https://figshare.com/articles/dataset/Gene_catalogue_compl_incompl_95_prot_faa_/13116809	https://doi.org/10.7717/peerj.10941	Present_after_99%_ANI_drep	Not_present_after_95%_ANI_drep	No
2430	https://figshare.com/articles/dataset/Gene_catalogue_compl_incompl_95_prot_faa_/13116809	https://doi.org/10.7717/peerj.10941	Present_after_99%_ANI_drep	Present_after_95%_ANI_drep	No
2432	https://figshare.com/articles/dataset/Gene_catalogue_compl_incompl_95_prot_faa_/13116809	https://doi.org/10.7717/peerj.10941	Not_present_after_99%_ANI_drep	Not_present_after_95%_ANI_drep	No
2434	https://figshare.com/articles/dataset/Gene_catalogue_compl_incompl_95_prot_faa_/13116809	https://doi.org/10.7717/peerj.10941	Present_after_99%_ANI_drep	Not_present_after_95%_ANI_drep	No
2435	https://figshare.com/articles/dataset/Gene_catalogue_compl_incompl_95_prot_faa_/13116809	https://doi.org/10.7717/peerj.10941	Present_after_99%_ANI_drep	Not_present_after_95%_ANI_drep	No
2440	https://figshare.com/articles/dataset/Gene_catalogue_compl_incompl_95_prot_faa_/13116809	https://doi.org/10.7717/peerj.10941	Not_present_after_99%_ANI_drep	Not_present_after_95%_ANI_drep	No
2445	https://figshare.com/articles/dataset/Gene_catalogue_compl_incompl_95_prot_faa_/13116809	https://doi.org/10.7717/peerj.10941	Present_after_99%_ANI_drep	Not_present_after_95%_ANI_drep	No
2453	https://figshare.com/articles/dataset/Gene_catalogue_compl_incompl_95_prot_faa_/13116809	https://doi.org/10.7717/peerj.10941	Present_after_99%_ANI_drep	Not_present_after_95%_ANI_drep	No
2454	https://figshare.com/articles/dataset/Gene_catalogue_compl_incompl_95_prot_faa_/13116809	https://doi.org/10.7717/peerj.10941	Not_present_after_99%_ANI_drep	Not_present_after_95%_ANI_drep	No
2458	https://figshare.com/articles/dataset/Gene_catalogue_compl_incompl_95_prot_faa_/13116809	https://doi.org/10.7717/peerj.10941	Not_present_after_99%_ANI_drep	Not_present_after_95%_ANI_drep	No
2459	https://figshare.com/articles/dataset/Gene_catalogue_compl_incompl_95_prot_faa_/13116809	https://doi.org/10.7717/peerj.10941	Not_present_after_99%_ANI_drep	Not_present_after_95%_ANI_drep	No
2460	https://figshare.com/articles/dataset/Gene_catalogue_compl_incompl_95_prot_faa_/13116809	https://doi.org/10.7717/peerj.10941	Not_present_after_99%_ANI_drep	Not_present_after_95%_ANI_drep	No
2467	https://figshare.com/articles/dataset/Gene_catalogue_compl_incompl_95_prot_faa_/13116809	https://doi.org/10.7717/peerj.10941	Present_after_99%_ANI_drep	Present_after_95%_ANI_drep	No
2478	https://figshare.com/articles/dataset/Gene_catalogue_compl_incompl_95_prot_faa_/13116809	https://doi.org/10.7717/peerj.10941	Present_after_99%_ANI_drep	Present_after_95%_ANI_drep	No
2490	https://figshare.com/articles/dataset/Gene_catalogue_compl_incompl_95_prot_faa_/13116809	https://doi.org/10.7717/peerj.10941	Not_present_after_99%_ANI_drep	Not_present_after_95%_ANI_drep	No
2491	https://figshare.com/articles/dataset/Gene_catalogue_compl_incompl_95_prot_faa_/13116809	https://doi.org/10.7717/peerj.10941	Not_present_after_99%_ANI_drep	Not_present_after_95%_ANI_drep	No
2493	https://figshare.com/articles/dataset/Gene_catalogue_compl_incompl_95_prot_faa_/13116809	https://doi.org/10.7717/peerj.10941	Not_present_after_99%_ANI_drep	Not_present_after_95%_ANI_drep	No
2494	https://figshare.com/articles/dataset/Gene_catalogue_compl_incompl_95_prot_faa_/13116809	https://doi.org/10.7717/peerj.10941	Not_present_after_99%_ANI_drep	Not_present_after_95%_ANI_drep	No
2499	https://figshare.com/articles/dataset/Gene_catalogue_compl_incompl_95_prot_faa_/13116809	https://doi.org/10.7717/peerj.10941	Not_present_after_99%_ANI_drep	Not_present_after_95%_ANI_drep	No
2500	https://figshare.com/articles/dataset/Gene_catalogue_compl_incompl_95_prot_faa_/13116809	https://doi.org/10.7717/peerj.10941	Not_present_after_99%_ANI_drep	Not_present_after_95%_ANI_drep	No
2501	https://figshare.com/articles/dataset/Gene_catalogue_compl_incompl_95_prot_faa_/13116809	https://doi.org/10.7717/peerj.10941	Not_present_after_99%_ANI_drep	Not_present_after_95%_ANI_drep	No
2511	https://figshare.com/articles/dataset/Gene_catalogue_compl_incompl_95_prot_faa_/13116809	https://doi.org/10.7717/peerj.10941	Not_present_after_99%_ANI_drep	Not_present_after_95%_ANI_drep	No
2514	https://figshare.com/articles/dataset/Gene_catalogue_compl_incompl_95_prot_faa_/13116809	https://doi.org/10.7717/peerj.10941	Not_present_after_99%_ANI_drep	Not_present_after_95%_ANI_drep	No
2522	https://figshare.com/articles/dataset/Gene_catalogue_compl_incompl_95_prot_faa_/13116809	https://doi.org/10.7717/peerj.10941	Not_present_after_99%_ANI_drep	Not_present_after_95%_ANI_drep	No
2526	https://figshare.com/articles/dataset/Gene_catalogue_compl_incompl_95_prot_faa_/13116809	https://doi.org/10.7717/peerj.10941	Present_after_99%_ANI_drep	Not_present_after_95%_ANI_drep	No
2528	https://figshare.com/articles/dataset/Gene_catalogue_compl_incompl_95_prot_faa_/13116809	https://doi.org/10.7717/peerj.10941	Not_present_after_99%_ANI_drep	Not_present_after_95%_ANI_drep	No
2536	https://figshare.com/articles/dataset/Gene_catalogue_compl_incompl_95_prot_faa_/13116809	https://doi.org/10.7717/peerj.10941	Not_present_after_99%_ANI_drep	Not_present_after_95%_ANI_drep	No
2537	https://figshare.com/articles/dataset/Gene_catalogue_compl_incompl_95_prot_faa_/13116809	https://doi.org/10.7717/peerj.10941	Not_present_after_99%_ANI_drep	Not_present_after_95%_ANI_drep	No
2538	https://figshare.com/articles/dataset/Gene_catalogue_compl_incompl_95_prot_faa_/13116809	https://doi.org/10.7717/peerj.10941	Not_present_after_99%_ANI_drep	Not_present_after_95%_ANI_drep	No
2540	https://figshare.com/articles/dataset/Gene_catalogue_compl_incompl_95_prot_faa_/13116809	https://doi.org/10.7717/peerj.10941	Present_after_99%_ANI_drep	Not_present_after_95%_ANI_drep	No
2541	https://figshare.com/articles/dataset/Gene_catalogue_compl_incompl_95_prot_faa_/13116809	https://doi.org/10.7717/peerj.10941	Not_present_after_99%_ANI_drep	Not_present_after_95%_ANI_drep	No
2546	https://figshare.com/articles/dataset/Gene_catalogue_compl_incompl_95_prot_faa_/13116809	https://doi.org/10.7717/peerj.10941	Present_after_99%_ANI_drep	Not_present_after_95%_ANI_drep	No
2550	https://figshare.com/articles/dataset/Gene_catalogue_compl_incompl_95_prot_faa_/13116809	https://doi.org/10.7717/peerj.10941	Not_present_after_99%_ANI_drep	Not_present_after_95%_ANI_drep	No
2555	https://figshare.com/articles/dataset/Gene_catalogue_compl_incompl_95_prot_faa_/13116809	https://doi.org/10.7717/peerj.10941	Not_present_after_99%_ANI_drep	Not_present_after_95%_ANI_drep	No
2560	https://figshare.com/articles/dataset/Gene_catalogue_compl_incompl_95_prot_faa_/13116809	https://doi.org/10.7717/peerj.10941	Not_present_after_99%_ANI_drep	Not_present_after_95%_ANI_drep	No
2585	https://figshare.com/articles/dataset/Gene_catalogue_compl_incompl_95_prot_faa_/13116809	https://doi.org/10.7717/peerj.10941	Not_present_after_99%_ANI_drep	Not_present_after_95%_ANI_drep	No
2588	https://figshare.com/articles/dataset/Gene_catalogue_compl_incompl_95_prot_faa_/13116809	https://doi.org/10.7717/peerj.10941	Present_after_99%_ANI_drep	Not_present_after_95%_ANI_drep	No
2592	https://figshare.com/articles/dataset/Gene_catalogue_compl_incompl_95_prot_faa_/13116809	https://doi.org/10.7717/peerj.10941	Not_present_after_99%_ANI_drep	Not_present_after_95%_ANI_drep	No
2599	https://figshare.com/articles/dataset/Gene_catalogue_compl_incompl_95_prot_faa_/13116809	https://doi.org/10.7717/peerj.10941	Present_after_99%_ANI_drep	Present_after_95%_ANI_drep	No
2603	https://figshare.com/articles/dataset/Gene_catalogue_compl_incompl_95_prot_faa_/13116809	https://doi.org/10.7717/peerj.10941	Not_present_after_99%_ANI_drep	Not_present_after_95%_ANI_drep	No
2607	https://figshare.com/articles/dataset/Gene_catalogue_compl_incompl_95_prot_faa_/13116809	https://doi.org/10.7717/peerj.10941	Not_present_after_99%_ANI_drep	Not_present_after_95%_ANI_drep	No
2608	https://figshare.com/articles/dataset/Gene_catalogue_compl_incompl_95_prot_faa_/13116809	https://doi.org/10.7717/peerj.10941	Not_present_after_99%_ANI_drep	Not_present_after_95%_ANI_drep	No
2621	https://figshare.com/articles/dataset/Gene_catalogue_compl_incompl_95_prot_faa_/13116809	https://doi.org/10.7717/peerj.10941	Present_after_99%_ANI_drep	Not_present_after_95%_ANI_drep	No
2624	https://figshare.com/articles/dataset/Gene_catalogue_compl_incompl_95_prot_faa_/13116809	https://doi.org/10.7717/peerj.10941	Not_present_after_99%_ANI_drep	Not_present_after_95%_ANI_drep	No
2627	https://figshare.com/articles/dataset/Gene_catalogue_compl_incompl_95_prot_faa_/13116809	https://doi.org/10.7717/peerj.10941	Present_after_99%_ANI_drep	Not_present_after_95%_ANI_drep	No
2629	https://figshare.com/articles/dataset/Gene_catalogue_compl_incompl_95_prot_faa_/13116809	https://doi.org/10.7717/peerj.10941	Not_present_after_99%_ANI_drep	Not_present_after_95%_ANI_drep	No
2630	https://figshare.com/articles/dataset/Gene_catalogue_compl_incompl_95_prot_faa_/13116809	https://doi.org/10.7717/peerj.10941	Present_after_99%_ANI_drep	Not_present_after_95%_ANI_drep	No
2635	https://figshare.com/articles/dataset/Gene_catalogue_compl_incompl_95_prot_faa_/13116809	https://doi.org/10.7717/peerj.10941	Not_present_after_99%_ANI_drep	Not_present_after_95%_ANI_drep	No
2644	https://figshare.com/articles/dataset/Gene_catalogue_compl_incompl_95_prot_faa_/13116809	https://doi.org/10.7717/peerj.10941	Present_after_99%_ANI_drep	Not_present_after_95%_ANI_drep	No
2649	https://figshare.com/articles/dataset/Gene_catalogue_compl_incompl_95_prot_faa_/13116809	https://doi.org/10.7717/peerj.10941	Not_present_after_99%_ANI_drep	Not_present_after_95%_ANI_drep	No
2653	https://figshare.com/articles/dataset/Gene_catalogue_compl_incompl_95_prot_faa_/13116809	https://doi.org/10.7717/peerj.10941	Not_present_after_99%_ANI_drep	Not_present_after_95%_ANI_drep	No
2655	https://figshare.com/articles/dataset/Gene_catalogue_compl_incompl_95_prot_faa_/13116809	https://doi.org/10.7717/peerj.10941	Not_present_after_99%_ANI_drep	Not_present_after_95%_ANI_drep	No
2656	https://figshare.com/articles/dataset/Gene_catalogue_compl_incompl_95_prot_faa_/13116809	https://doi.org/10.7717/peerj.10941	Present_after_99%_ANI_drep	Not_present_after_95%_ANI_drep	No
2657	https://figshare.com/articles/dataset/Gene_catalogue_compl_incompl_95_prot_faa_/13116809	https://doi.org/10.7717/peerj.10941	Not_present_after_99%_ANI_drep	Not_present_after_95%_ANI_drep	No
2659	https://figshare.com/articles/dataset/Gene_catalogue_compl_incompl_95_prot_faa_/13116809	https://doi.org/10.7717/peerj.10941	Not_present_after_99%_ANI_drep	Not_present_after_95%_ANI_drep	No
2662	https://figshare.com/articles/dataset/Gene_catalogue_compl_incompl_95_prot_faa_/13116809	https://doi.org/10.7717/peerj.10941	Present_after_99%_ANI_drep	Not_present_after_95%_ANI_drep	No
2667	https://figshare.com/articles/dataset/Gene_catalogue_compl_incompl_95_prot_faa_/13116809	https://doi.org/10.7717/peerj.10941	Present_after_99%_ANI_drep	Not_present_after_95%_ANI_drep	No
2671	https://figshare.com/articles/dataset/Gene_catalogue_compl_incompl_95_prot_faa_/13116809	https://doi.org/10.7717/peerj.10941	Not_present_after_99%_ANI_drep	Not_present_after_95%_ANI_drep	No
2679	https://figshare.com/articles/dataset/Gene_catalogue_compl_incompl_95_prot_faa_/13116809	https://doi.org/10.7717/peerj.10941	Not_present_after_99%_ANI_drep	Not_present_after_95%_ANI_drep	No
2682	https://figshare.com/articles/dataset/Gene_catalogue_compl_incompl_95_prot_faa_/13116809	https://doi.org/10.7717/peerj.10941	Present_after_99%_ANI_drep	Not_present_after_95%_ANI_drep	No
2685	https://figshare.com/articles/dataset/Gene_catalogue_compl_incompl_95_prot_faa_/13116809	https://doi.org/10.7717/peerj.10941	Present_after_99%_ANI_drep	Not_present_after_95%_ANI_drep	No
2687	https://figshare.com/articles/dataset/Gene_catalogue_compl_incompl_95_prot_faa_/13116809	https://doi.org/10.7717/peerj.10941	Present_after_99%_ANI_drep	Not_present_after_95%_ANI_drep	No
2693	https://figshare.com/articles/dataset/Gene_catalogue_compl_incompl_95_prot_faa_/13116809	https://doi.org/10.7717/peerj.10941	Not_present_after_99%_ANI_drep	Not_present_after_95%_ANI_drep	No
2696	https://figshare.com/articles/dataset/Gene_catalogue_compl_incompl_95_prot_faa_/13116809	https://doi.org/10.7717/peerj.10941	Not_present_after_99%_ANI_drep	Not_present_after_95%_ANI_drep	No
2702	https://figshare.com/articles/dataset/Gene_catalogue_compl_incompl_95_prot_faa_/13116809	https://doi.org/10.7717/peerj.10941	Present_after_99%_ANI_drep	Not_present_after_95%_ANI_drep	No
2703	https://figshare.com/articles/dataset/Gene_catalogue_compl_incompl_95_prot_faa_/13116809	https://doi.org/10.7717/peerj.10941	Not_present_after_99%_ANI_drep	Not_present_after_95%_ANI_drep	No
2707	https://figshare.com/articles/dataset/Gene_catalogue_compl_incompl_95_prot_faa_/13116809	https://doi.org/10.7717/peerj.10941	Not_present_after_99%_ANI_drep	Not_present_after_95%_ANI_drep	No
2717	https://figshare.com/articles/dataset/Gene_catalogue_compl_incompl_95_prot_faa_/13116809	https://doi.org/10.7717/peerj.10941	Present_after_99%_ANI_drep	Not_present_after_95%_ANI_drep	No
2721	https://figshare.com/articles/dataset/Gene_catalogue_compl_incompl_95_prot_faa_/13116809	https://doi.org/10.7717/peerj.10941	Not_present_after_99%_ANI_drep	Not_present_after_95%_ANI_drep	No
2728	https://figshare.com/articles/dataset/Gene_catalogue_compl_incompl_95_prot_faa_/13116809	https://doi.org/10.7717/peerj.10941	Not_present_after_99%_ANI_drep	Not_present_after_95%_ANI_drep	No
2729	https://figshare.com/articles/dataset/Gene_catalogue_compl_incompl_95_prot_faa_/13116809	https://doi.org/10.7717/peerj.10941	Not_present_after_99%_ANI_drep	Not_present_after_95%_ANI_drep	No
2730	https://figshare.com/articles/dataset/Gene_catalogue_compl_incompl_95_prot_faa_/13116809	https://doi.org/10.7717/peerj.10941	Not_present_after_99%_ANI_drep	Not_present_after_95%_ANI_drep	No
2734	https://figshare.com/articles/dataset/Gene_catalogue_compl_incompl_95_prot_faa_/13116809	https://doi.org/10.7717/peerj.10941	Not_present_after_99%_ANI_drep	Not_present_after_95%_ANI_drep	No
2735	https://figshare.com/articles/dataset/Gene_catalogue_compl_incompl_95_prot_faa_/13116809	https://doi.org/10.7717/peerj.10941	Not_present_after_99%_ANI_drep	Not_present_after_95%_ANI_drep	No
2738	https://figshare.com/articles/dataset/Gene_catalogue_compl_incompl_95_prot_faa_/13116809	https://doi.org/10.7717/peerj.10941	Present_after_99%_ANI_drep	Not_present_after_95%_ANI_drep	No
2741	https://figshare.com/articles/dataset/Gene_catalogue_compl_incompl_95_prot_faa_/13116809	https://doi.org/10.7717/peerj.10941	Not_present_after_99%_ANI_drep	Not_present_after_95%_ANI_drep	No
2755	https://figshare.com/articles/dataset/Gene_catalogue_compl_incompl_95_prot_faa_/13116809	https://doi.org/10.7717/peerj.10941	Present_after_99%_ANI_drep	Not_present_after_95%_ANI_drep	No
2756	https://figshare.com/articles/dataset/Gene_catalogue_compl_incompl_95_prot_faa_/13116809	https://doi.org/10.7717/peerj.10941	Not_present_after_99%_ANI_drep	Not_present_after_95%_ANI_drep	No
2765	https://figshare.com/articles/dataset/Gene_catalogue_compl_incompl_95_prot_faa_/13116809	https://doi.org/10.7717/peerj.10941	Present_after_99%_ANI_drep	Present_after_95%_ANI_drep	No
2766	https://figshare.com/articles/dataset/Gene_catalogue_compl_incompl_95_prot_faa_/13116809	https://doi.org/10.7717/peerj.10941	Not_present_after_99%_ANI_drep	Not_present_after_95%_ANI_drep	No
2770	https://figshare.com/articles/dataset/Gene_catalogue_compl_incompl_95_prot_faa_/13116809	https://doi.org/10.7717/peerj.10941	Present_after_99%_ANI_drep	Present_after_95%_ANI_drep	No
2777	https://figshare.com/articles/dataset/Gene_catalogue_compl_incompl_95_prot_faa_/13116809	https://doi.org/10.7717/peerj.10941	Not_present_after_99%_ANI_drep	Not_present_after_95%_ANI_drep	No
2782	https://figshare.com/articles/dataset/Gene_catalogue_compl_incompl_95_prot_faa_/13116809	https://doi.org/10.7717/peerj.10941	Not_present_after_99%_ANI_drep	Not_present_after_95%_ANI_drep	No
2785	https://figshare.com/articles/dataset/Gene_catalogue_compl_incompl_95_prot_faa_/13116809	https://doi.org/10.7717/peerj.10941	Not_present_after_99%_ANI_drep	Not_present_after_95%_ANI_drep	No
2786	https://figshare.com/articles/dataset/Gene_catalogue_compl_incompl_95_prot_faa_/13116809	https://doi.org/10.7717/peerj.10941	Not_present_after_99%_ANI_drep	Not_present_after_95%_ANI_drep	No
2790	https://figshare.com/articles/dataset/Gene_catalogue_compl_incompl_95_prot_faa_/13116809	https://doi.org/10.7717/peerj.10941	Not_present_after_99%_ANI_drep	Not_present_after_95%_ANI_drep	No
2795	https://figshare.com/articles/dataset/Gene_catalogue_compl_incompl_95_prot_faa_/13116809	https://doi.org/10.7717/peerj.10941	Not_present_after_99%_ANI_drep	Not_present_after_95%_ANI_drep	No
2798	https://figshare.com/articles/dataset/Gene_catalogue_compl_incompl_95_prot_faa_/13116809	https://doi.org/10.7717/peerj.10941	Not_present_after_99%_ANI_drep	Not_present_after_95%_ANI_drep	No
2807	https://figshare.com/articles/dataset/Gene_catalogue_compl_incompl_95_prot_faa_/13116809	https://doi.org/10.7717/peerj.10941	Present_after_99%_ANI_drep	Not_present_after_95%_ANI_drep	No
2808	https://figshare.com/articles/dataset/Gene_catalogue_compl_incompl_95_prot_faa_/13116809	https://doi.org/10.7717/peerj.10941	Not_present_after_99%_ANI_drep	Not_present_after_95%_ANI_drep	No
2813	https://figshare.com/articles/dataset/Gene_catalogue_compl_incompl_95_prot_faa_/13116809	https://doi.org/10.7717/peerj.10941	Present_after_99%_ANI_drep	Present_after_95%_ANI_drep	No
2817	https://figshare.com/articles/dataset/Gene_catalogue_compl_incompl_95_prot_faa_/13116809	https://doi.org/10.7717/peerj.10941	Present_after_99%_ANI_drep	Not_present_after_95%_ANI_drep	No
2825	https://figshare.com/articles/dataset/Gene_catalogue_compl_incompl_95_prot_faa_/13116809	https://doi.org/10.7717/peerj.10941	Present_after_99%_ANI_drep	Not_present_after_95%_ANI_drep	No
2828	https://figshare.com/articles/dataset/Gene_catalogue_compl_incompl_95_prot_faa_/13116809	https://doi.org/10.7717/peerj.10941	Not_present_after_99%_ANI_drep	Not_present_after_95%_ANI_drep	No
2830	https://figshare.com/articles/dataset/Gene_catalogue_compl_incompl_95_prot_faa_/13116809	https://doi.org/10.7717/peerj.10941	Present_after_99%_ANI_drep	Present_after_95%_ANI_drep	No
2837	https://figshare.com/articles/dataset/Gene_catalogue_compl_incompl_95_prot_faa_/13116809	https://doi.org/10.7717/peerj.10941	Present_after_99%_ANI_drep	Not_present_after_95%_ANI_drep	No
2842	https://figshare.com/articles/dataset/Gene_catalogue_compl_incompl_95_prot_faa_/13116809	https://doi.org/10.7717/peerj.10941	Present_after_99%_ANI_drep	Not_present_after_95%_ANI_drep	No
2846	https://figshare.com/articles/dataset/Gene_catalogue_compl_incompl_95_prot_faa_/13116809	https://doi.org/10.7717/peerj.10941	Present_after_99%_ANI_drep	Not_present_after_95%_ANI_drep	No
2848	https://figshare.com/articles/dataset/Gene_catalogue_compl_incompl_95_prot_faa_/13116809	https://doi.org/10.7717/peerj.10941	Not_present_after_99%_ANI_drep	Not_present_after_95%_ANI_drep	No
2852	https://figshare.com/articles/dataset/Gene_catalogue_compl_incompl_95_prot_faa_/13116809	https://doi.org/10.7717/peerj.10941	Present_after_99%_ANI_drep	Not_present_after_95%_ANI_drep	No
2856	https://figshare.com/articles/dataset/Gene_catalogue_compl_incompl_95_prot_faa_/13116809	https://doi.org/10.7717/peerj.10941	Not_present_after_99%_ANI_drep	Not_present_after_95%_ANI_drep	No
2857	https://figshare.com/articles/dataset/Gene_catalogue_compl_incompl_95_prot_faa_/13116809	https://doi.org/10.7717/peerj.10941	Present_after_99%_ANI_drep	Not_present_after_95%_ANI_drep	No
2862	https://figshare.com/articles/dataset/Gene_catalogue_compl_incompl_95_prot_faa_/13116809	https://doi.org/10.7717/peerj.10941	Not_present_after_99%_ANI_drep	Not_present_after_95%_ANI_drep	No
2864	https://figshare.com/articles/dataset/Gene_catalogue_compl_incompl_95_prot_faa_/13116809	https://doi.org/10.7717/peerj.10941	Not_present_after_99%_ANI_drep	Not_present_after_95%_ANI_drep	No
2871	https://figshare.com/articles/dataset/Gene_catalogue_compl_incompl_95_prot_faa_/13116809	https://doi.org/10.7717/peerj.10941	Not_present_after_99%_ANI_drep	Not_present_after_95%_ANI_drep	No
2872	https://figshare.com/articles/dataset/Gene_catalogue_compl_incompl_95_prot_faa_/13116809	https://doi.org/10.7717/peerj.10941	Present_after_99%_ANI_drep	Present_after_95%_ANI_drep	No
2877	https://figshare.com/articles/dataset/Gene_catalogue_compl_incompl_95_prot_faa_/13116809	https://doi.org/10.7717/peerj.10941	Present_after_99%_ANI_drep	Not_present_after_95%_ANI_drep	No
2886	https://figshare.com/articles/dataset/Gene_catalogue_compl_incompl_95_prot_faa_/13116809	https://doi.org/10.7717/peerj.10941	Not_present_after_99%_ANI_drep	Not_present_after_95%_ANI_drep	No
2887	https://figshare.com/articles/dataset/Gene_catalogue_compl_incompl_95_prot_faa_/13116809	https://doi.org/10.7717/peerj.10941	Not_present_after_99%_ANI_drep	Not_present_after_95%_ANI_drep	No
2889	https://figshare.com/articles/dataset/Gene_catalogue_compl_incompl_95_prot_faa_/13116809	https://doi.org/10.7717/peerj.10941	Present_after_99%_ANI_drep	Not_present_after_95%_ANI_drep	No
2891	https://figshare.com/articles/dataset/Gene_catalogue_compl_incompl_95_prot_faa_/13116809	https://doi.org/10.7717/peerj.10941	Present_after_99%_ANI_drep	Not_present_after_95%_ANI_drep	No
2895	https://figshare.com/articles/dataset/Gene_catalogue_compl_incompl_95_prot_faa_/13116809	https://doi.org/10.7717/peerj.10941	Present_after_99%_ANI_drep	Not_present_after_95%_ANI_drep	No
2898	https://figshare.com/articles/dataset/Gene_catalogue_compl_incompl_95_prot_faa_/13116809	https://doi.org/10.7717/peerj.10941	Not_present_after_99%_ANI_drep	Not_present_after_95%_ANI_drep	No
2901	https://figshare.com/articles/dataset/Gene_catalogue_compl_incompl_95_prot_faa_/13116809	https://doi.org/10.7717/peerj.10941	Present_after_99%_ANI_drep	Not_present_after_95%_ANI_drep	No
2904	https://figshare.com/articles/dataset/Gene_catalogue_compl_incompl_95_prot_faa_/13116809	https://doi.org/10.7717/peerj.10941	Not_present_after_99%_ANI_drep	Not_present_after_95%_ANI_drep	No
2909	https://figshare.com/articles/dataset/Gene_catalogue_compl_incompl_95_prot_faa_/13116809	https://doi.org/10.7717/peerj.10941	Not_present_after_99%_ANI_drep	Not_present_after_95%_ANI_drep	No
2916	https://figshare.com/articles/dataset/Gene_catalogue_compl_incompl_95_prot_faa_/13116809	https://doi.org/10.7717/peerj.10941	Present_after_99%_ANI_drep	Not_present_after_95%_ANI_drep	No
2917	https://figshare.com/articles/dataset/Gene_catalogue_compl_incompl_95_prot_faa_/13116809	https://doi.org/10.7717/peerj.10941	Not_present_after_99%_ANI_drep	Not_present_after_95%_ANI_drep	No
2918	https://figshare.com/articles/dataset/Gene_catalogue_compl_incompl_95_prot_faa_/13116809	https://doi.org/10.7717/peerj.10941	Present_after_99%_ANI_drep	Present_after_95%_ANI_drep	No
2923	https://figshare.com/articles/dataset/Gene_catalogue_compl_incompl_95_prot_faa_/13116809	https://doi.org/10.7717/peerj.10941	Not_present_after_99%_ANI_drep	Not_present_after_95%_ANI_drep	No
2926	https://figshare.com/articles/dataset/Gene_catalogue_compl_incompl_95_prot_faa_/13116809	https://doi.org/10.7717/peerj.10941	Present_after_99%_ANI_drep	Not_present_after_95%_ANI_drep	No
2931	https://figshare.com/articles/dataset/Gene_catalogue_compl_incompl_95_prot_faa_/13116809	https://doi.org/10.7717/peerj.10941	Not_present_after_99%_ANI_drep	Not_present_after_95%_ANI_drep	No
2932	https://figshare.com/articles/dataset/Gene_catalogue_compl_incompl_95_prot_faa_/13116809	https://doi.org/10.7717/peerj.10941	Not_present_after_99%_ANI_drep	Not_present_after_95%_ANI_drep	No
2939	https://figshare.com/articles/dataset/Gene_catalogue_compl_incompl_95_prot_faa_/13116809	https://doi.org/10.7717/peerj.10941	Not_present_after_99%_ANI_drep	Not_present_after_95%_ANI_drep	No
2940	https://figshare.com/articles/dataset/Gene_catalogue_compl_incompl_95_prot_faa_/13116809	https://doi.org/10.7717/peerj.10941	Present_after_99%_ANI_drep	Present_after_95%_ANI_drep	No
2946	https://figshare.com/articles/dataset/Gene_catalogue_compl_incompl_95_prot_faa_/13116809	https://doi.org/10.7717/peerj.10941	Not_present_after_99%_ANI_drep	Not_present_after_95%_ANI_drep	No
2949	https://figshare.com/articles/dataset/Gene_catalogue_compl_incompl_95_prot_faa_/13116809	https://doi.org/10.7717/peerj.10941	Not_present_after_99%_ANI_drep	Not_present_after_95%_ANI_drep	No
2955	https://figshare.com/articles/dataset/Gene_catalogue_compl_incompl_95_prot_faa_/13116809	https://doi.org/10.7717/peerj.10941	Present_after_99%_ANI_drep	Present_after_95%_ANI_drep	No
2958	https://figshare.com/articles/dataset/Gene_catalogue_compl_incompl_95_prot_faa_/13116809	https://doi.org/10.7717/peerj.10941	Not_present_after_99%_ANI_drep	Not_present_after_95%_ANI_drep	No
2965	https://figshare.com/articles/dataset/Gene_catalogue_compl_incompl_95_prot_faa_/13116809	https://doi.org/10.7717/peerj.10941	Not_present_after_99%_ANI_drep	Not_present_after_95%_ANI_drep	No
2967	https://figshare.com/articles/dataset/Gene_catalogue_compl_incompl_95_prot_faa_/13116809	https://doi.org/10.7717/peerj.10941	Not_present_after_99%_ANI_drep	Not_present_after_95%_ANI_drep	No
2971	https://figshare.com/articles/dataset/Gene_catalogue_compl_incompl_95_prot_faa_/13116809	https://doi.org/10.7717/peerj.10941	Not_present_after_99%_ANI_drep	Not_present_after_95%_ANI_drep	No
2974	https://figshare.com/articles/dataset/Gene_catalogue_compl_incompl_95_prot_faa_/13116809	https://doi.org/10.7717/peerj.10941	Not_present_after_99%_ANI_drep	Not_present_after_95%_ANI_drep	No
2976	https://figshare.com/articles/dataset/Gene_catalogue_compl_incompl_95_prot_faa_/13116809	https://doi.org/10.7717/peerj.10941	Not_present_after_99%_ANI_drep	Not_present_after_95%_ANI_drep	No
2992	https://figshare.com/articles/dataset/Gene_catalogue_compl_incompl_95_prot_faa_/13116809	https://doi.org/10.7717/peerj.10941	Not_present_after_99%_ANI_drep	Not_present_after_95%_ANI_drep	No
2995	https://figshare.com/articles/dataset/Gene_catalogue_compl_incompl_95_prot_faa_/13116809	https://doi.org/10.7717/peerj.10941	Not_present_after_99%_ANI_drep	Not_present_after_95%_ANI_drep	No
2996	https://figshare.com/articles/dataset/Gene_catalogue_compl_incompl_95_prot_faa_/13116809	https://doi.org/10.7717/peerj.10941	Not_present_after_99%_ANI_drep	Not_present_after_95%_ANI_drep	No
2999	https://figshare.com/articles/dataset/Gene_catalogue_compl_incompl_95_prot_faa_/13116809	https://doi.org/10.7717/peerj.10941	Not_present_after_99%_ANI_drep	Not_present_after_95%_ANI_drep	No
3008	https://figshare.com/articles/dataset/Gene_catalogue_compl_incompl_95_prot_faa_/13116809	https://doi.org/10.7717/peerj.10941	Not_present_after_99%_ANI_drep	Not_present_after_95%_ANI_drep	No
3012	https://figshare.com/articles/dataset/Gene_catalogue_compl_incompl_95_prot_faa_/13116809	https://doi.org/10.7717/peerj.10941	Present_after_99%_ANI_drep	Present_after_95%_ANI_drep	No
3015	https://figshare.com/articles/dataset/Gene_catalogue_compl_incompl_95_prot_faa_/13116809	https://doi.org/10.7717/peerj.10941	Not_present_after_99%_ANI_drep	Not_present_after_95%_ANI_drep	No
3021	https://figshare.com/articles/dataset/Gene_catalogue_compl_incompl_95_prot_faa_/13116809	https://doi.org/10.7717/peerj.10941	Present_after_99%_ANI_drep	Not_present_after_95%_ANI_drep	No
3022	https://figshare.com/articles/dataset/Gene_catalogue_compl_incompl_95_prot_faa_/13116809	https://doi.org/10.7717/peerj.10941	Not_present_after_99%_ANI_drep	Not_present_after_95%_ANI_drep	No
3023	https://figshare.com/articles/dataset/Gene_catalogue_compl_incompl_95_prot_faa_/13116809	https://doi.org/10.7717/peerj.10941	Present_after_99%_ANI_drep	Not_present_after_95%_ANI_drep	No
3024	https://figshare.com/articles/dataset/Gene_catalogue_compl_incompl_95_prot_faa_/13116809	https://doi.org/10.7717/peerj.10941	Present_after_99%_ANI_drep	Not_present_after_95%_ANI_drep	No
3025	https://figshare.com/articles/dataset/Gene_catalogue_compl_incompl_95_prot_faa_/13116809	https://doi.org/10.7717/peerj.10941	Present_after_99%_ANI_drep	Not_present_after_95%_ANI_drep	No
3031	https://figshare.com/articles/dataset/Gene_catalogue_compl_incompl_95_prot_faa_/13116809	https://doi.org/10.7717/peerj.10941	Not_present_after_99%_ANI_drep	Not_present_after_95%_ANI_drep	No
3032	https://figshare.com/articles/dataset/Gene_catalogue_compl_incompl_95_prot_faa_/13116809	https://doi.org/10.7717/peerj.10941	Not_present_after_99%_ANI_drep	Not_present_after_95%_ANI_drep	No
3036	https://figshare.com/articles/dataset/Gene_catalogue_compl_incompl_95_prot_faa_/13116809	https://doi.org/10.7717/peerj.10941	Present_after_99%_ANI_drep	Not_present_after_95%_ANI_drep	No
3040	https://figshare.com/articles/dataset/Gene_catalogue_compl_incompl_95_prot_faa_/13116809	https://doi.org/10.7717/peerj.10941	Present_after_99%_ANI_drep	Present_after_95%_ANI_drep	No
3048	https://figshare.com/articles/dataset/Gene_catalogue_compl_incompl_95_prot_faa_/13116809	https://doi.org/10.7717/peerj.10941	Not_present_after_99%_ANI_drep	Not_present_after_95%_ANI_drep	No
3049	https://figshare.com/articles/dataset/Gene_catalogue_compl_incompl_95_prot_faa_/13116809	https://doi.org/10.7717/peerj.10941	Not_present_after_99%_ANI_drep	Not_present_after_95%_ANI_drep	No
3054	https://figshare.com/articles/dataset/Gene_catalogue_compl_incompl_95_prot_faa_/13116809	https://doi.org/10.7717/peerj.10941	Not_present_after_99%_ANI_drep	Not_present_after_95%_ANI_drep	No
3059	https://figshare.com/articles/dataset/Gene_catalogue_compl_incompl_95_prot_faa_/13116809	https://doi.org/10.7717/peerj.10941	Present_after_99%_ANI_drep	Not_present_after_95%_ANI_drep	No
3067	https://figshare.com/articles/dataset/Gene_catalogue_compl_incompl_95_prot_faa_/13116809	https://doi.org/10.7717/peerj.10941	Not_present_after_99%_ANI_drep	Not_present_after_95%_ANI_drep	No
3068	https://figshare.com/articles/dataset/Gene_catalogue_compl_incompl_95_prot_faa_/13116809	https://doi.org/10.7717/peerj.10941	Not_present_after_99%_ANI_drep	Not_present_after_95%_ANI_drep	No
3070	https://figshare.com/articles/dataset/Gene_catalogue_compl_incompl_95_prot_faa_/13116809	https://doi.org/10.7717/peerj.10941	Present_after_99%_ANI_drep	Present_after_95%_ANI_drep	No
3073	https://figshare.com/articles/dataset/Gene_catalogue_compl_incompl_95_prot_faa_/13116809	https://doi.org/10.7717/peerj.10941	Present_after_99%_ANI_drep	Not_present_after_95%_ANI_drep	No
3080	https://figshare.com/articles/dataset/Gene_catalogue_compl_incompl_95_prot_faa_/13116809	https://doi.org/10.7717/peerj.10941	Present_after_99%_ANI_drep	Not_present_after_95%_ANI_drep	No
3082	https://figshare.com/articles/dataset/Gene_catalogue_compl_incompl_95_prot_faa_/13116809	https://doi.org/10.7717/peerj.10941	Present_after_99%_ANI_drep	Present_after_95%_ANI_drep	No
3100	https://figshare.com/articles/dataset/Gene_catalogue_compl_incompl_95_prot_faa_/13116809	https://doi.org/10.7717/peerj.10941	Not_present_after_99%_ANI_drep	Not_present_after_95%_ANI_drep	No
3108	https://figshare.com/articles/dataset/Gene_catalogue_compl_incompl_95_prot_faa_/13116809	https://doi.org/10.7717/peerj.10941	Not_present_after_99%_ANI_drep	Not_present_after_95%_ANI_drep	No
3116	https://figshare.com/articles/dataset/Gene_catalogue_compl_incompl_95_prot_faa_/13116809	https://doi.org/10.7717/peerj.10941	Not_present_after_99%_ANI_drep	Not_present_after_95%_ANI_drep	No
3117	https://figshare.com/articles/dataset/Gene_catalogue_compl_incompl_95_prot_faa_/13116809	https://doi.org/10.7717/peerj.10941	Present_after_99%_ANI_drep	Present_after_95%_ANI_drep	No
3120	https://figshare.com/articles/dataset/Gene_catalogue_compl_incompl_95_prot_faa_/13116809	https://doi.org/10.7717/peerj.10941	Not_present_after_99%_ANI_drep	Not_present_after_95%_ANI_drep	No
3126	https://figshare.com/articles/dataset/Gene_catalogue_compl_incompl_95_prot_faa_/13116809	https://doi.org/10.7717/peerj.10941	Present_after_99%_ANI_drep	Not_present_after_95%_ANI_drep	No
3139	https://figshare.com/articles/dataset/Gene_catalogue_compl_incompl_95_prot_faa_/13116809	https://doi.org/10.7717/peerj.10941	Present_after_99%_ANI_drep	Not_present_after_95%_ANI_drep	No
3143	https://figshare.com/articles/dataset/Gene_catalogue_compl_incompl_95_prot_faa_/13116809	https://doi.org/10.7717/peerj.10941	Not_present_after_99%_ANI_drep	Not_present_after_95%_ANI_drep	No
3146	https://figshare.com/articles/dataset/Gene_catalogue_compl_incompl_95_prot_faa_/13116809	https://doi.org/10.7717/peerj.10941	Not_present_after_99%_ANI_drep	Not_present_after_95%_ANI_drep	No
3150	https://figshare.com/articles/dataset/Gene_catalogue_compl_incompl_95_prot_faa_/13116809	https://doi.org/10.7717/peerj.10941	Present_after_99%_ANI_drep	Not_present_after_95%_ANI_drep	No
3151	https://figshare.com/articles/dataset/Gene_catalogue_compl_incompl_95_prot_faa_/13116809	https://doi.org/10.7717/peerj.10941	Not_present_after_99%_ANI_drep	Not_present_after_95%_ANI_drep	No
3154	https://figshare.com/articles/dataset/Gene_catalogue_compl_incompl_95_prot_faa_/13116809	https://doi.org/10.7717/peerj.10941	Present_after_99%_ANI_drep	Not_present_after_95%_ANI_drep	No
3157	https://figshare.com/articles/dataset/Gene_catalogue_compl_incompl_95_prot_faa_/13116809	https://doi.org/10.7717/peerj.10941	Not_present_after_99%_ANI_drep	Not_present_after_95%_ANI_drep	No
3158	https://figshare.com/articles/dataset/Gene_catalogue_compl_incompl_95_prot_faa_/13116809	https://doi.org/10.7717/peerj.10941	Not_present_after_99%_ANI_drep	Not_present_after_95%_ANI_drep	No
3169	https://figshare.com/articles/dataset/Gene_catalogue_compl_incompl_95_prot_faa_/13116809	https://doi.org/10.7717/peerj.10941	Not_present_after_99%_ANI_drep	Not_present_after_95%_ANI_drep	No
3181	https://figshare.com/articles/dataset/Gene_catalogue_compl_incompl_95_prot_faa_/13116809	https://doi.org/10.7717/peerj.10941	Present_after_99%_ANI_drep	Present_after_95%_ANI_drep	No
3185	https://figshare.com/articles/dataset/Gene_catalogue_compl_incompl_95_prot_faa_/13116809	https://doi.org/10.7717/peerj.10941	Not_present_after_99%_ANI_drep	Not_present_after_95%_ANI_drep	No
3190	https://figshare.com/articles/dataset/Gene_catalogue_compl_incompl_95_prot_faa_/13116809	https://doi.org/10.7717/peerj.10941	Not_present_after_99%_ANI_drep	Not_present_after_95%_ANI_drep	No
3196	https://figshare.com/articles/dataset/Gene_catalogue_compl_incompl_95_prot_faa_/13116809	https://doi.org/10.7717/peerj.10941	Present_after_99%_ANI_drep	Not_present_after_95%_ANI_drep	No
3199	https://figshare.com/articles/dataset/Gene_catalogue_compl_incompl_95_prot_faa_/13116809	https://doi.org/10.7717/peerj.10941	Not_present_after_99%_ANI_drep	Not_present_after_95%_ANI_drep	No
3201	https://figshare.com/articles/dataset/Gene_catalogue_compl_incompl_95_prot_faa_/13116809	https://doi.org/10.7717/peerj.10941	Present_after_99%_ANI_drep	Present_after_95%_ANI_drep	No
3202	https://figshare.com/articles/dataset/Gene_catalogue_compl_incompl_95_prot_faa_/13116809	https://doi.org/10.7717/peerj.10941	Not_present_after_99%_ANI_drep	Not_present_after_95%_ANI_drep	No
3204	https://figshare.com/articles/dataset/Gene_catalogue_compl_incompl_95_prot_faa_/13116809	https://doi.org/10.7717/peerj.10941	Present_after_99%_ANI_drep	Present_after_95%_ANI_drep	No
3214	https://figshare.com/articles/dataset/Gene_catalogue_compl_incompl_95_prot_faa_/13116809	https://doi.org/10.7717/peerj.10941	Present_after_99%_ANI_drep	Not_present_after_95%_ANI_drep	No
3223	https://figshare.com/articles/dataset/Gene_catalogue_compl_incompl_95_prot_faa_/13116809	https://doi.org/10.7717/peerj.10941	Not_present_after_99%_ANI_drep	Not_present_after_95%_ANI_drep	No
3225	https://figshare.com/articles/dataset/Gene_catalogue_compl_incompl_95_prot_faa_/13116809	https://doi.org/10.7717/peerj.10941	Present_after_99%_ANI_drep	Not_present_after_95%_ANI_drep	No
3226	https://figshare.com/articles/dataset/Gene_catalogue_compl_incompl_95_prot_faa_/13116809	https://doi.org/10.7717/peerj.10941	Not_present_after_99%_ANI_drep	Not_present_after_95%_ANI_drep	No
3242	https://figshare.com/articles/dataset/Gene_catalogue_compl_incompl_95_prot_faa_/13116809	https://doi.org/10.7717/peerj.10941	Not_present_after_99%_ANI_drep	Not_present_after_95%_ANI_drep	No
3244	https://figshare.com/articles/dataset/Gene_catalogue_compl_incompl_95_prot_faa_/13116809	https://doi.org/10.7717/peerj.10941	Present_after_99%_ANI_drep	Present_after_95%_ANI_drep	No
3252	https://figshare.com/articles/dataset/Gene_catalogue_compl_incompl_95_prot_faa_/13116809	https://doi.org/10.7717/peerj.10941	Not_present_after_99%_ANI_drep	Not_present_after_95%_ANI_drep	No
3254	https://figshare.com/articles/dataset/Gene_catalogue_compl_incompl_95_prot_faa_/13116809	https://doi.org/10.7717/peerj.10941	Present_after_99%_ANI_drep	Not_present_after_95%_ANI_drep	No
3255	https://figshare.com/articles/dataset/Gene_catalogue_compl_incompl_95_prot_faa_/13116809	https://doi.org/10.7717/peerj.10941	Not_present_after_99%_ANI_drep	Not_present_after_95%_ANI_drep	No
3258	https://figshare.com/articles/dataset/Gene_catalogue_compl_incompl_95_prot_faa_/13116809	https://doi.org/10.7717/peerj.10941	Present_after_99%_ANI_drep	Not_present_after_95%_ANI_drep	No
3260	https://figshare.com/articles/dataset/Gene_catalogue_compl_incompl_95_prot_faa_/13116809	https://doi.org/10.7717/peerj.10941	Not_present_after_99%_ANI_drep	Not_present_after_95%_ANI_drep	No
3263	https://figshare.com/articles/dataset/Gene_catalogue_compl_incompl_95_prot_faa_/13116809	https://doi.org/10.7717/peerj.10941	Present_after_99%_ANI_drep	Present_after_95%_ANI_drep	No
3264	https://figshare.com/articles/dataset/Gene_catalogue_compl_incompl_95_prot_faa_/13116809	https://doi.org/10.7717/peerj.10941	Not_present_after_99%_ANI_drep	Not_present_after_95%_ANI_drep	No
3265	https://figshare.com/articles/dataset/Gene_catalogue_compl_incompl_95_prot_faa_/13116809	https://doi.org/10.7717/peerj.10941	Not_present_after_99%_ANI_drep	Not_present_after_95%_ANI_drep	No
3267	https://figshare.com/articles/dataset/Gene_catalogue_compl_incompl_95_prot_faa_/13116809	https://doi.org/10.7717/peerj.10941	Not_present_after_99%_ANI_drep	Not_present_after_95%_ANI_drep	No
3268	https://figshare.com/articles/dataset/Gene_catalogue_compl_incompl_95_prot_faa_/13116809	https://doi.org/10.7717/peerj.10941	Present_after_99%_ANI_drep	Present_after_95%_ANI_drep	No
3271	https://figshare.com/articles/dataset/Gene_catalogue_compl_incompl_95_prot_faa_/13116809	https://doi.org/10.7717/peerj.10941	Not_present_after_99%_ANI_drep	Not_present_after_95%_ANI_drep	No
3273	https://figshare.com/articles/dataset/Gene_catalogue_compl_incompl_95_prot_faa_/13116809	https://doi.org/10.7717/peerj.10941	Not_present_after_99%_ANI_drep	Not_present_after_95%_ANI_drep	No
3280	https://figshare.com/articles/dataset/Gene_catalogue_compl_incompl_95_prot_faa_/13116809	https://doi.org/10.7717/peerj.10941	Not_present_after_99%_ANI_drep	Not_present_after_95%_ANI_drep	No
3281	https://figshare.com/articles/dataset/Gene_catalogue_compl_incompl_95_prot_faa_/13116809	https://doi.org/10.7717/peerj.10941	Not_present_after_99%_ANI_drep	Not_present_after_95%_ANI_drep	No
3284	https://figshare.com/articles/dataset/Gene_catalogue_compl_incompl_95_prot_faa_/13116809	https://doi.org/10.7717/peerj.10941	Present_after_99%_ANI_drep	Present_after_95%_ANI_drep	No
3291	https://figshare.com/articles/dataset/Gene_catalogue_compl_incompl_95_prot_faa_/13116809	https://doi.org/10.7717/peerj.10941	Not_present_after_99%_ANI_drep	Not_present_after_95%_ANI_drep	No
3292	https://figshare.com/articles/dataset/Gene_catalogue_compl_incompl_95_prot_faa_/13116809	https://doi.org/10.7717/peerj.10941	Present_after_99%_ANI_drep	Not_present_after_95%_ANI_drep	No
3293	https://figshare.com/articles/dataset/Gene_catalogue_compl_incompl_95_prot_faa_/13116809	https://doi.org/10.7717/peerj.10941	Present_after_99%_ANI_drep	Present_after_95%_ANI_drep	No
3297	https://figshare.com/articles/dataset/Gene_catalogue_compl_incompl_95_prot_faa_/13116809	https://doi.org/10.7717/peerj.10941	Present_after_99%_ANI_drep	Present_after_95%_ANI_drep	No
3306	https://figshare.com/articles/dataset/Gene_catalogue_compl_incompl_95_prot_faa_/13116809	https://doi.org/10.7717/peerj.10941	Not_present_after_99%_ANI_drep	Not_present_after_95%_ANI_drep	No
3308	https://figshare.com/articles/dataset/Gene_catalogue_compl_incompl_95_prot_faa_/13116809	https://doi.org/10.7717/peerj.10941	Not_present_after_99%_ANI_drep	Not_present_after_95%_ANI_drep	No
3310	https://figshare.com/articles/dataset/Gene_catalogue_compl_incompl_95_prot_faa_/13116809	https://doi.org/10.7717/peerj.10941	Present_after_99%_ANI_drep	Not_present_after_95%_ANI_drep	No
3313	https://figshare.com/articles/dataset/Gene_catalogue_compl_incompl_95_prot_faa_/13116809	https://doi.org/10.7717/peerj.10941	Not_present_after_99%_ANI_drep	Not_present_after_95%_ANI_drep	No
3314	https://figshare.com/articles/dataset/Gene_catalogue_compl_incompl_95_prot_faa_/13116809	https://doi.org/10.7717/peerj.10941	Not_present_after_99%_ANI_drep	Not_present_after_95%_ANI_drep	No
3317	https://figshare.com/articles/dataset/Gene_catalogue_compl_incompl_95_prot_faa_/13116809	https://doi.org/10.7717/peerj.10941	Present_after_99%_ANI_drep	Not_present_after_95%_ANI_drep	No
3330	https://figshare.com/articles/dataset/Gene_catalogue_compl_incompl_95_prot_faa_/13116809	https://doi.org/10.7717/peerj.10941	Present_after_99%_ANI_drep	Present_after_95%_ANI_drep	No
3338	https://figshare.com/articles/dataset/Gene_catalogue_compl_incompl_95_prot_faa_/13116809	https://doi.org/10.7717/peerj.10941	Not_present_after_99%_ANI_drep	Not_present_after_95%_ANI_drep	No
3353	https://figshare.com/articles/dataset/Gene_catalogue_compl_incompl_95_prot_faa_/13116809	https://doi.org/10.7717/peerj.10941	Present_after_99%_ANI_drep	Not_present_after_95%_ANI_drep	No
3354	https://figshare.com/articles/dataset/Gene_catalogue_compl_incompl_95_prot_faa_/13116809	https://doi.org/10.7717/peerj.10941	Not_present_after_99%_ANI_drep	Not_present_after_95%_ANI_drep	No
3361	https://figshare.com/articles/dataset/Gene_catalogue_compl_incompl_95_prot_faa_/13116809	https://doi.org/10.7717/peerj.10941	Not_present_after_99%_ANI_drep	Not_present_after_95%_ANI_drep	No
3369	https://figshare.com/articles/dataset/Gene_catalogue_compl_incompl_95_prot_faa_/13116809	https://doi.org/10.7717/peerj.10941	Not_present_after_99%_ANI_drep	Not_present_after_95%_ANI_drep	No
3371	https://figshare.com/articles/dataset/Gene_catalogue_compl_incompl_95_prot_faa_/13116809	https://doi.org/10.7717/peerj.10941	Not_present_after_99%_ANI_drep	Not_present_after_95%_ANI_drep	No
3377	https://figshare.com/articles/dataset/Gene_catalogue_compl_incompl_95_prot_faa_/13116809	https://doi.org/10.7717/peerj.10941	Not_present_after_99%_ANI_drep	Not_present_after_95%_ANI_drep	No
3382	https://figshare.com/articles/dataset/Gene_catalogue_compl_incompl_95_prot_faa_/13116809	https://doi.org/10.7717/peerj.10941	Present_after_99%_ANI_drep	Present_after_95%_ANI_drep	No
3394	https://figshare.com/articles/dataset/Gene_catalogue_compl_incompl_95_prot_faa_/13116809	https://doi.org/10.7717/peerj.10941	Present_after_99%_ANI_drep	Present_after_95%_ANI_drep	No
3400	https://figshare.com/articles/dataset/Gene_catalogue_compl_incompl_95_prot_faa_/13116809	https://doi.org/10.7717/peerj.10941	Not_present_after_99%_ANI_drep	Not_present_after_95%_ANI_drep	No
3407	https://figshare.com/articles/dataset/Gene_catalogue_compl_incompl_95_prot_faa_/13116809	https://doi.org/10.7717/peerj.10941	Not_present_after_99%_ANI_drep	Not_present_after_95%_ANI_drep	No
3414	https://figshare.com/articles/dataset/Gene_catalogue_compl_incompl_95_prot_faa_/13116809	https://doi.org/10.7717/peerj.10941	Not_present_after_99%_ANI_drep	Not_present_after_95%_ANI_drep	No
3417	https://figshare.com/articles/dataset/Gene_catalogue_compl_incompl_95_prot_faa_/13116809	https://doi.org/10.7717/peerj.10941	Present_after_99%_ANI_drep	Not_present_after_95%_ANI_drep	No
3423	https://figshare.com/articles/dataset/Gene_catalogue_compl_incompl_95_prot_faa_/13116809	https://doi.org/10.7717/peerj.10941	Present_after_99%_ANI_drep	Not_present_after_95%_ANI_drep	No
3424	https://figshare.com/articles/dataset/Gene_catalogue_compl_incompl_95_prot_faa_/13116809	https://doi.org/10.7717/peerj.10941	Not_present_after_99%_ANI_drep	Not_present_after_95%_ANI_drep	No
3436	https://figshare.com/articles/dataset/Gene_catalogue_compl_incompl_95_prot_faa_/13116809	https://doi.org/10.7717/peerj.10941	Present_after_99%_ANI_drep	Present_after_95%_ANI_drep	No
3439	https://figshare.com/articles/dataset/Gene_catalogue_compl_incompl_95_prot_faa_/13116809	https://doi.org/10.7717/peerj.10941	Present_after_99%_ANI_drep	Not_present_after_95%_ANI_drep	No
3443	https://figshare.com/articles/dataset/Gene_catalogue_compl_incompl_95_prot_faa_/13116809	https://doi.org/10.7717/peerj.10941	Not_present_after_99%_ANI_drep	Not_present_after_95%_ANI_drep	No
3446	https://figshare.com/articles/dataset/Gene_catalogue_compl_incompl_95_prot_faa_/13116809	https://doi.org/10.7717/peerj.10941	Present_after_99%_ANI_drep	Not_present_after_95%_ANI_drep	No
3449	https://figshare.com/articles/dataset/Gene_catalogue_compl_incompl_95_prot_faa_/13116809	https://doi.org/10.7717/peerj.10941	Not_present_after_99%_ANI_drep	Not_present_after_95%_ANI_drep	No
3463	https://figshare.com/articles/dataset/Gene_catalogue_compl_incompl_95_prot_faa_/13116809	https://doi.org/10.7717/peerj.10941	Not_present_after_99%_ANI_drep	Not_present_after_95%_ANI_drep	No
3477	https://figshare.com/articles/dataset/Gene_catalogue_compl_incompl_95_prot_faa_/13116809	https://doi.org/10.7717/peerj.10941	Not_present_after_99%_ANI_drep	Not_present_after_95%_ANI_drep	No
3482	https://figshare.com/articles/dataset/Gene_catalogue_compl_incompl_95_prot_faa_/13116809	https://doi.org/10.7717/peerj.10941	Present_after_99%_ANI_drep	Not_present_after_95%_ANI_drep	No
3485	https://figshare.com/articles/dataset/Gene_catalogue_compl_incompl_95_prot_faa_/13116809	https://doi.org/10.7717/peerj.10941	Not_present_after_99%_ANI_drep	Not_present_after_95%_ANI_drep	No
3501	https://figshare.com/articles/dataset/Gene_catalogue_compl_incompl_95_prot_faa_/13116809	https://doi.org/10.7717/peerj.10941	Not_present_after_99%_ANI_drep	Not_present_after_95%_ANI_drep	No
3507	https://figshare.com/articles/dataset/Gene_catalogue_compl_incompl_95_prot_faa_/13116809	https://doi.org/10.7717/peerj.10941	Not_present_after_99%_ANI_drep	Not_present_after_95%_ANI_drep	No
3511	https://figshare.com/articles/dataset/Gene_catalogue_compl_incompl_95_prot_faa_/13116809	https://doi.org/10.7717/peerj.10941	Not_present_after_99%_ANI_drep	Not_present_after_95%_ANI_drep	No
3521	https://figshare.com/articles/dataset/Gene_catalogue_compl_incompl_95_prot_faa_/13116809	https://doi.org/10.7717/peerj.10941	Not_present_after_99%_ANI_drep	Not_present_after_95%_ANI_drep	No
3525	https://figshare.com/articles/dataset/Gene_catalogue_compl_incompl_95_prot_faa_/13116809	https://doi.org/10.7717/peerj.10941	Not_present_after_99%_ANI_drep	Not_present_after_95%_ANI_drep	No
3537	https://figshare.com/articles/dataset/Gene_catalogue_compl_incompl_95_prot_faa_/13116809	https://doi.org/10.7717/peerj.10941	Present_after_99%_ANI_drep	Not_present_after_95%_ANI_drep	No
3538	https://figshare.com/articles/dataset/Gene_catalogue_compl_incompl_95_prot_faa_/13116809	https://doi.org/10.7717/peerj.10941	Not_present_after_99%_ANI_drep	Not_present_after_95%_ANI_drep	No
3545	https://figshare.com/articles/dataset/Gene_catalogue_compl_incompl_95_prot_faa_/13116809	https://doi.org/10.7717/peerj.10941	Not_present_after_99%_ANI_drep	Not_present_after_95%_ANI_drep	No
3548	https://figshare.com/articles/dataset/Gene_catalogue_compl_incompl_95_prot_faa_/13116809	https://doi.org/10.7717/peerj.10941	Not_present_after_99%_ANI_drep	Not_present_after_95%_ANI_drep	No
3549	https://figshare.com/articles/dataset/Gene_catalogue_compl_incompl_95_prot_faa_/13116809	https://doi.org/10.7717/peerj.10941	Present_after_99%_ANI_drep	Not_present_after_95%_ANI_drep	No
3550	https://figshare.com/articles/dataset/Gene_catalogue_compl_incompl_95_prot_faa_/13116809	https://doi.org/10.7717/peerj.10941	Present_after_99%_ANI_drep	Not_present_after_95%_ANI_drep	No
3560	https://figshare.com/articles/dataset/Gene_catalogue_compl_incompl_95_prot_faa_/13116809	https://doi.org/10.7717/peerj.10941	Present_after_99%_ANI_drep	Present_after_95%_ANI_drep	No
3566	https://figshare.com/articles/dataset/Gene_catalogue_compl_incompl_95_prot_faa_/13116809	https://doi.org/10.7717/peerj.10941	Present_after_99%_ANI_drep	Not_present_after_95%_ANI_drep	No
3581	https://figshare.com/articles/dataset/Gene_catalogue_compl_incompl_95_prot_faa_/13116809	https://doi.org/10.7717/peerj.10941	Not_present_after_99%_ANI_drep	Not_present_after_95%_ANI_drep	No
3587	https://figshare.com/articles/dataset/Gene_catalogue_compl_incompl_95_prot_faa_/13116809	https://doi.org/10.7717/peerj.10941	Not_present_after_99%_ANI_drep	Not_present_after_95%_ANI_drep	No
3597	https://figshare.com/articles/dataset/Gene_catalogue_compl_incompl_95_prot_faa_/13116809	https://doi.org/10.7717/peerj.10941	Present_after_99%_ANI_drep	Not_present_after_95%_ANI_drep	No
3600	https://figshare.com/articles/dataset/Gene_catalogue_compl_incompl_95_prot_faa_/13116809	https://doi.org/10.7717/peerj.10941	Present_after_99%_ANI_drep	Not_present_after_95%_ANI_drep	No
3602	https://figshare.com/articles/dataset/Gene_catalogue_compl_incompl_95_prot_faa_/13116809	https://doi.org/10.7717/peerj.10941	Not_present_after_99%_ANI_drep	Not_present_after_95%_ANI_drep	No
3611	https://figshare.com/articles/dataset/Gene_catalogue_compl_incompl_95_prot_faa_/13116809	https://doi.org/10.7717/peerj.10941	Not_present_after_99%_ANI_drep	Not_present_after_95%_ANI_drep	No
3614	https://figshare.com/articles/dataset/Gene_catalogue_compl_incompl_95_prot_faa_/13116809	https://doi.org/10.7717/peerj.10941	Not_present_after_99%_ANI_drep	Not_present_after_95%_ANI_drep	No
3618	https://figshare.com/articles/dataset/Gene_catalogue_compl_incompl_95_prot_faa_/13116809	https://doi.org/10.7717/peerj.10941	Not_present_after_99%_ANI_drep	Not_present_after_95%_ANI_drep	No
3626	https://figshare.com/articles/dataset/Gene_catalogue_compl_incompl_95_prot_faa_/13116809	https://doi.org/10.7717/peerj.10941	Not_present_after_99%_ANI_drep	Not_present_after_95%_ANI_drep	No
3628	https://figshare.com/articles/dataset/Gene_catalogue_compl_incompl_95_prot_faa_/13116809	https://doi.org/10.7717/peerj.10941	Present_after_99%_ANI_drep	Not_present_after_95%_ANI_drep	No
3629	https://figshare.com/articles/dataset/Gene_catalogue_compl_incompl_95_prot_faa_/13116809	https://doi.org/10.7717/peerj.10941	Not_present_after_99%_ANI_drep	Not_present_after_95%_ANI_drep	No
3653	https://figshare.com/articles/dataset/Gene_catalogue_compl_incompl_95_prot_faa_/13116809	https://doi.org/10.7717/peerj.10941	Present_after_99%_ANI_drep	Not_present_after_95%_ANI_drep	No
3656	https://figshare.com/articles/dataset/Gene_catalogue_compl_incompl_95_prot_faa_/13116809	https://doi.org/10.7717/peerj.10941	Present_after_99%_ANI_drep	Present_after_95%_ANI_drep	No
3657	https://figshare.com/articles/dataset/Gene_catalogue_compl_incompl_95_prot_faa_/13116809	https://doi.org/10.7717/peerj.10941	Not_present_after_99%_ANI_drep	Not_present_after_95%_ANI_drep	No
3660	https://figshare.com/articles/dataset/Gene_catalogue_compl_incompl_95_prot_faa_/13116809	https://doi.org/10.7717/peerj.10941	Not_present_after_99%_ANI_drep	Not_present_after_95%_ANI_drep	No
3661	https://figshare.com/articles/dataset/Gene_catalogue_compl_incompl_95_prot_faa_/13116809	https://doi.org/10.7717/peerj.10941	Not_present_after_99%_ANI_drep	Not_present_after_95%_ANI_drep	No
3668	https://figshare.com/articles/dataset/Gene_catalogue_compl_incompl_95_prot_faa_/13116809	https://doi.org/10.7717/peerj.10941	Present_after_99%_ANI_drep	Present_after_95%_ANI_drep	No
3671	https://figshare.com/articles/dataset/Gene_catalogue_compl_incompl_95_prot_faa_/13116809	https://doi.org/10.7717/peerj.10941	Present_after_99%_ANI_drep	Not_present_after_95%_ANI_drep	No
3674	https://figshare.com/articles/dataset/Gene_catalogue_compl_incompl_95_prot_faa_/13116809	https://doi.org/10.7717/peerj.10941	Not_present_after_99%_ANI_drep	Not_present_after_95%_ANI_drep	No
3677	https://figshare.com/articles/dataset/Gene_catalogue_compl_incompl_95_prot_faa_/13116809	https://doi.org/10.7717/peerj.10941	Not_present_after_99%_ANI_drep	Not_present_after_95%_ANI_drep	No
3684	https://figshare.com/articles/dataset/Gene_catalogue_compl_incompl_95_prot_faa_/13116809	https://doi.org/10.7717/peerj.10941	Not_present_after_99%_ANI_drep	Not_present_after_95%_ANI_drep	No
3691	https://figshare.com/articles/dataset/Gene_catalogue_compl_incompl_95_prot_faa_/13116809	https://doi.org/10.7717/peerj.10941	Not_present_after_99%_ANI_drep	Not_present_after_95%_ANI_drep	No
3695	https://figshare.com/articles/dataset/Gene_catalogue_compl_incompl_95_prot_faa_/13116809	https://doi.org/10.7717/peerj.10941	Not_present_after_99%_ANI_drep	Not_present_after_95%_ANI_drep	No
3698	https://figshare.com/articles/dataset/Gene_catalogue_compl_incompl_95_prot_faa_/13116809	https://doi.org/10.7717/peerj.10941	Present_after_99%_ANI_drep	Not_present_after_95%_ANI_drep	No
3699	https://figshare.com/articles/dataset/Gene_catalogue_compl_incompl_95_prot_faa_/13116809	https://doi.org/10.7717/peerj.10941	Not_present_after_99%_ANI_drep	Not_present_after_95%_ANI_drep	No
3700	https://figshare.com/articles/dataset/Gene_catalogue_compl_incompl_95_prot_faa_/13116809	https://doi.org/10.7717/peerj.10941	Not_present_after_99%_ANI_drep	Not_present_after_95%_ANI_drep	No
3702	https://figshare.com/articles/dataset/Gene_catalogue_compl_incompl_95_prot_faa_/13116809	https://doi.org/10.7717/peerj.10941	Present_after_99%_ANI_drep	Not_present_after_95%_ANI_drep	No
3706	https://figshare.com/articles/dataset/Gene_catalogue_compl_incompl_95_prot_faa_/13116809	https://doi.org/10.7717/peerj.10941	Present_after_99%_ANI_drep	Not_present_after_95%_ANI_drep	No
3707	https://figshare.com/articles/dataset/Gene_catalogue_compl_incompl_95_prot_faa_/13116809	https://doi.org/10.7717/peerj.10941	Not_present_after_99%_ANI_drep	Not_present_after_95%_ANI_drep	No
3730	https://figshare.com/articles/dataset/Gene_catalogue_compl_incompl_95_prot_faa_/13116809	https://doi.org/10.7717/peerj.10941	Not_present_after_99%_ANI_drep	Not_present_after_95%_ANI_drep	No
3731	https://figshare.com/articles/dataset/Gene_catalogue_compl_incompl_95_prot_faa_/13116809	https://doi.org/10.7717/peerj.10941	Present_after_99%_ANI_drep	Not_present_after_95%_ANI_drep	No
3734	https://figshare.com/articles/dataset/Gene_catalogue_compl_incompl_95_prot_faa_/13116809	https://doi.org/10.7717/peerj.10941	Not_present_after_99%_ANI_drep	Not_present_after_95%_ANI_drep	No
3741	https://figshare.com/articles/dataset/Gene_catalogue_compl_incompl_95_prot_faa_/13116809	https://doi.org/10.7717/peerj.10941	Present_after_99%_ANI_drep	Present_after_95%_ANI_drep	No
3748	https://figshare.com/articles/dataset/Gene_catalogue_compl_incompl_95_prot_faa_/13116809	https://doi.org/10.7717/peerj.10941	Not_present_after_99%_ANI_drep	Not_present_after_95%_ANI_drep	No
3752	https://figshare.com/articles/dataset/Gene_catalogue_compl_incompl_95_prot_faa_/13116809	https://doi.org/10.7717/peerj.10941	Not_present_after_99%_ANI_drep	Not_present_after_95%_ANI_drep	No
3759	https://figshare.com/articles/dataset/Gene_catalogue_compl_incompl_95_prot_faa_/13116809	https://doi.org/10.7717/peerj.10941	Not_present_after_99%_ANI_drep	Not_present_after_95%_ANI_drep	No
3765	https://figshare.com/articles/dataset/Gene_catalogue_compl_incompl_95_prot_faa_/13116809	https://doi.org/10.7717/peerj.10941	Present_after_99%_ANI_drep	Present_after_95%_ANI_drep	No
3768	https://figshare.com/articles/dataset/Gene_catalogue_compl_incompl_95_prot_faa_/13116809	https://doi.org/10.7717/peerj.10941	Present_after_99%_ANI_drep	Not_present_after_95%_ANI_drep	No
3770	https://figshare.com/articles/dataset/Gene_catalogue_compl_incompl_95_prot_faa_/13116809	https://doi.org/10.7717/peerj.10941	Present_after_99%_ANI_drep	Present_after_95%_ANI_drep	No
3779	https://figshare.com/articles/dataset/Gene_catalogue_compl_incompl_95_prot_faa_/13116809	https://doi.org/10.7717/peerj.10941	Not_present_after_99%_ANI_drep	Not_present_after_95%_ANI_drep	No
3790	https://figshare.com/articles/dataset/Gene_catalogue_compl_incompl_95_prot_faa_/13116809	https://doi.org/10.7717/peerj.10941	Not_present_after_99%_ANI_drep	Not_present_after_95%_ANI_drep	No
3791	https://figshare.com/articles/dataset/Gene_catalogue_compl_incompl_95_prot_faa_/13116809	https://doi.org/10.7717/peerj.10941	Not_present_after_99%_ANI_drep	Not_present_after_95%_ANI_drep	No
3807	https://figshare.com/articles/dataset/Gene_catalogue_compl_incompl_95_prot_faa_/13116809	https://doi.org/10.7717/peerj.10941	Not_present_after_99%_ANI_drep	Not_present_after_95%_ANI_drep	No
3810	https://figshare.com/articles/dataset/Gene_catalogue_compl_incompl_95_prot_faa_/13116809	https://doi.org/10.7717/peerj.10941	Present_after_99%_ANI_drep	Not_present_after_95%_ANI_drep	No
3816	https://figshare.com/articles/dataset/Gene_catalogue_compl_incompl_95_prot_faa_/13116809	https://doi.org/10.7717/peerj.10941	Not_present_after_99%_ANI_drep	Not_present_after_95%_ANI_drep	No
3817	https://figshare.com/articles/dataset/Gene_catalogue_compl_incompl_95_prot_faa_/13116809	https://doi.org/10.7717/peerj.10941	Not_present_after_99%_ANI_drep	Not_present_after_95%_ANI_drep	No
3820	https://figshare.com/articles/dataset/Gene_catalogue_compl_incompl_95_prot_faa_/13116809	https://doi.org/10.7717/peerj.10941	Present_after_99%_ANI_drep	Present_after_95%_ANI_drep	No
3821	https://figshare.com/articles/dataset/Gene_catalogue_compl_incompl_95_prot_faa_/13116809	https://doi.org/10.7717/peerj.10941	Present_after_99%_ANI_drep	Not_present_after_95%_ANI_drep	No
3824	https://figshare.com/articles/dataset/Gene_catalogue_compl_incompl_95_prot_faa_/13116809	https://doi.org/10.7717/peerj.10941	Not_present_after_99%_ANI_drep	Not_present_after_95%_ANI_drep	No
3832	https://figshare.com/articles/dataset/Gene_catalogue_compl_incompl_95_prot_faa_/13116809	https://doi.org/10.7717/peerj.10941	Not_present_after_99%_ANI_drep	Not_present_after_95%_ANI_drep	No
3836	https://figshare.com/articles/dataset/Gene_catalogue_compl_incompl_95_prot_faa_/13116809	https://doi.org/10.7717/peerj.10941	Not_present_after_99%_ANI_drep	Not_present_after_95%_ANI_drep	No
3838	https://figshare.com/articles/dataset/Gene_catalogue_compl_incompl_95_prot_faa_/13116809	https://doi.org/10.7717/peerj.10941	Not_present_after_99%_ANI_drep	Not_present_after_95%_ANI_drep	No
3843	https://figshare.com/articles/dataset/Gene_catalogue_compl_incompl_95_prot_faa_/13116809	https://doi.org/10.7717/peerj.10941	Not_present_after_99%_ANI_drep	Not_present_after_95%_ANI_drep	No
3847	https://figshare.com/articles/dataset/Gene_catalogue_compl_incompl_95_prot_faa_/13116809	https://doi.org/10.7717/peerj.10941	Present_after_99%_ANI_drep	Present_after_95%_ANI_drep	No
3848	https://figshare.com/articles/dataset/Gene_catalogue_compl_incompl_95_prot_faa_/13116809	https://doi.org/10.7717/peerj.10941	Not_present_after_99%_ANI_drep	Not_present_after_95%_ANI_drep	No
3852	https://figshare.com/articles/dataset/Gene_catalogue_compl_incompl_95_prot_faa_/13116809	https://doi.org/10.7717/peerj.10941	Not_present_after_99%_ANI_drep	Not_present_after_95%_ANI_drep	No
3854	https://figshare.com/articles/dataset/Gene_catalogue_compl_incompl_95_prot_faa_/13116809	https://doi.org/10.7717/peerj.10941	Present_after_99%_ANI_drep	Not_present_after_95%_ANI_drep	No
3858	https://figshare.com/articles/dataset/Gene_catalogue_compl_incompl_95_prot_faa_/13116809	https://doi.org/10.7717/peerj.10941	Not_present_after_99%_ANI_drep	Not_present_after_95%_ANI_drep	No
3861	https://figshare.com/articles/dataset/Gene_catalogue_compl_incompl_95_prot_faa_/13116809	https://doi.org/10.7717/peerj.10941	Present_after_99%_ANI_drep	Not_present_after_95%_ANI_drep	No
3870	https://figshare.com/articles/dataset/Gene_catalogue_compl_incompl_95_prot_faa_/13116809	https://doi.org/10.7717/peerj.10941	Not_present_after_99%_ANI_drep	Not_present_after_95%_ANI_drep	No
3873	https://figshare.com/articles/dataset/Gene_catalogue_compl_incompl_95_prot_faa_/13116809	https://doi.org/10.7717/peerj.10941	Not_present_after_99%_ANI_drep	Not_present_after_95%_ANI_drep	No
3874	https://figshare.com/articles/dataset/Gene_catalogue_compl_incompl_95_prot_faa_/13116809	https://doi.org/10.7717/peerj.10941	Present_after_99%_ANI_drep	Not_present_after_95%_ANI_drep	No
3875	https://figshare.com/articles/dataset/Gene_catalogue_compl_incompl_95_prot_faa_/13116809	https://doi.org/10.7717/peerj.10941	Not_present_after_99%_ANI_drep	Not_present_after_95%_ANI_drep	No
3877	https://figshare.com/articles/dataset/Gene_catalogue_compl_incompl_95_prot_faa_/13116809	https://doi.org/10.7717/peerj.10941	Not_present_after_99%_ANI_drep	Not_present_after_95%_ANI_drep	No
3880	https://figshare.com/articles/dataset/Gene_catalogue_compl_incompl_95_prot_faa_/13116809	https://doi.org/10.7717/peerj.10941	Not_present_after_99%_ANI_drep	Not_present_after_95%_ANI_drep	No
3895	https://figshare.com/articles/dataset/Gene_catalogue_compl_incompl_95_prot_faa_/13116809	https://doi.org/10.7717/peerj.10941	Present_after_99%_ANI_drep	Not_present_after_95%_ANI_drep	No
3901	https://figshare.com/articles/dataset/Gene_catalogue_compl_incompl_95_prot_faa_/13116809	https://doi.org/10.7717/peerj.10941	Present_after_99%_ANI_drep	Not_present_after_95%_ANI_drep	No
3913	https://figshare.com/articles/dataset/Gene_catalogue_compl_incompl_95_prot_faa_/13116809	https://doi.org/10.7717/peerj.10941	Present_after_99%_ANI_drep	Not_present_after_95%_ANI_drep	No
3917	https://figshare.com/articles/dataset/Gene_catalogue_compl_incompl_95_prot_faa_/13116809	https://doi.org/10.7717/peerj.10941	Not_present_after_99%_ANI_drep	Not_present_after_95%_ANI_drep	No
3919	https://figshare.com/articles/dataset/Gene_catalogue_compl_incompl_95_prot_faa_/13116809	https://doi.org/10.7717/peerj.10941	Not_present_after_99%_ANI_drep	Not_present_after_95%_ANI_drep	No
3924	https://figshare.com/articles/dataset/Gene_catalogue_compl_incompl_95_prot_faa_/13116809	https://doi.org/10.7717/peerj.10941	Present_after_99%_ANI_drep	Present_after_95%_ANI_drep	No
3929	https://figshare.com/articles/dataset/Gene_catalogue_compl_incompl_95_prot_faa_/13116809	https://doi.org/10.7717/peerj.10941	Not_present_after_99%_ANI_drep	Not_present_after_95%_ANI_drep	No
3935	https://figshare.com/articles/dataset/Gene_catalogue_compl_incompl_95_prot_faa_/13116809	https://doi.org/10.7717/peerj.10941	Present_after_99%_ANI_drep	Not_present_after_95%_ANI_drep	No
3938	https://figshare.com/articles/dataset/Gene_catalogue_compl_incompl_95_prot_faa_/13116809	https://doi.org/10.7717/peerj.10941	Present_after_99%_ANI_drep	Not_present_after_95%_ANI_drep	No
3940	https://figshare.com/articles/dataset/Gene_catalogue_compl_incompl_95_prot_faa_/13116809	https://doi.org/10.7717/peerj.10941	Not_present_after_99%_ANI_drep	Not_present_after_95%_ANI_drep	No
3941	https://figshare.com/articles/dataset/Gene_catalogue_compl_incompl_95_prot_faa_/13116809	https://doi.org/10.7717/peerj.10941	Not_present_after_99%_ANI_drep	Not_present_after_95%_ANI_drep	No
3943	https://figshare.com/articles/dataset/Gene_catalogue_compl_incompl_95_prot_faa_/13116809	https://doi.org/10.7717/peerj.10941	Present_after_99%_ANI_drep	Not_present_after_95%_ANI_drep	No
3945	https://figshare.com/articles/dataset/Gene_catalogue_compl_incompl_95_prot_faa_/13116809	https://doi.org/10.7717/peerj.10941	Not_present_after_99%_ANI_drep	Not_present_after_95%_ANI_drep	No
3946	https://figshare.com/articles/dataset/Gene_catalogue_compl_incompl_95_prot_faa_/13116809	https://doi.org/10.7717/peerj.10941	Not_present_after_99%_ANI_drep	Not_present_after_95%_ANI_drep	No
3950	https://figshare.com/articles/dataset/Gene_catalogue_compl_incompl_95_prot_faa_/13116809	https://doi.org/10.7717/peerj.10941	Not_present_after_99%_ANI_drep	Not_present_after_95%_ANI_drep	No
3951	https://figshare.com/articles/dataset/Gene_catalogue_compl_incompl_95_prot_faa_/13116809	https://doi.org/10.7717/peerj.10941	Present_after_99%_ANI_drep	Present_after_95%_ANI_drep	No
3956	https://figshare.com/articles/dataset/Gene_catalogue_compl_incompl_95_prot_faa_/13116809	https://doi.org/10.7717/peerj.10941	Not_present_after_99%_ANI_drep	Not_present_after_95%_ANI_drep	No
3959	https://figshare.com/articles/dataset/Gene_catalogue_compl_incompl_95_prot_faa_/13116809	https://doi.org/10.7717/peerj.10941	Present_after_99%_ANI_drep	Not_present_after_95%_ANI_drep	No
3962	https://figshare.com/articles/dataset/Gene_catalogue_compl_incompl_95_prot_faa_/13116809	https://doi.org/10.7717/peerj.10941	Not_present_after_99%_ANI_drep	Not_present_after_95%_ANI_drep	No
3963	https://figshare.com/articles/dataset/Gene_catalogue_compl_incompl_95_prot_faa_/13116809	https://doi.org/10.7717/peerj.10941	Not_present_after_99%_ANI_drep	Not_present_after_95%_ANI_drep	No
3975	https://figshare.com/articles/dataset/Gene_catalogue_compl_incompl_95_prot_faa_/13116809	https://doi.org/10.7717/peerj.10941	Present_after_99%_ANI_drep	Not_present_after_95%_ANI_drep	No
3982	https://figshare.com/articles/dataset/Gene_catalogue_compl_incompl_95_prot_faa_/13116809	https://doi.org/10.7717/peerj.10941	Not_present_after_99%_ANI_drep	Not_present_after_95%_ANI_drep	No
3983	https://figshare.com/articles/dataset/Gene_catalogue_compl_incompl_95_prot_faa_/13116809	https://doi.org/10.7717/peerj.10941	Not_present_after_99%_ANI_drep	Not_present_after_95%_ANI_drep	No
3989	https://figshare.com/articles/dataset/Gene_catalogue_compl_incompl_95_prot_faa_/13116809	https://doi.org/10.7717/peerj.10941	Present_after_99%_ANI_drep	Not_present_after_95%_ANI_drep	No
3990	https://figshare.com/articles/dataset/Gene_catalogue_compl_incompl_95_prot_faa_/13116809	https://doi.org/10.7717/peerj.10941	Present_after_99%_ANI_drep	Not_present_after_95%_ANI_drep	No
3999	https://figshare.com/articles/dataset/Gene_catalogue_compl_incompl_95_prot_faa_/13116809	https://doi.org/10.7717/peerj.10941	Not_present_after_99%_ANI_drep	Not_present_after_95%_ANI_drep	No
4002	https://figshare.com/articles/dataset/Gene_catalogue_compl_incompl_95_prot_faa_/13116809	https://doi.org/10.7717/peerj.10941	Not_present_after_99%_ANI_drep	Not_present_after_95%_ANI_drep	No
4007	https://figshare.com/articles/dataset/Gene_catalogue_compl_incompl_95_prot_faa_/13116809	https://doi.org/10.7717/peerj.10941	Not_present_after_99%_ANI_drep	Not_present_after_95%_ANI_drep	No
4015	https://figshare.com/articles/dataset/Gene_catalogue_compl_incompl_95_prot_faa_/13116809	https://doi.org/10.7717/peerj.10941	Not_present_after_99%_ANI_drep	Not_present_after_95%_ANI_drep	No
4019	https://figshare.com/articles/dataset/Gene_catalogue_compl_incompl_95_prot_faa_/13116809	https://doi.org/10.7717/peerj.10941	Not_present_after_99%_ANI_drep	Not_present_after_95%_ANI_drep	No
4029	https://figshare.com/articles/dataset/Gene_catalogue_compl_incompl_95_prot_faa_/13116809	https://doi.org/10.7717/peerj.10941	Present_after_99%_ANI_drep	Not_present_after_95%_ANI_drep	No
4031	https://figshare.com/articles/dataset/Gene_catalogue_compl_incompl_95_prot_faa_/13116809	https://doi.org/10.7717/peerj.10941	Not_present_after_99%_ANI_drep	Not_present_after_95%_ANI_drep	No
4034	https://figshare.com/articles/dataset/Gene_catalogue_compl_incompl_95_prot_faa_/13116809	https://doi.org/10.7717/peerj.10941	Not_present_after_99%_ANI_drep	Not_present_after_95%_ANI_drep	No
4035	https://figshare.com/articles/dataset/Gene_catalogue_compl_incompl_95_prot_faa_/13116809	https://doi.org/10.7717/peerj.10941	Present_after_99%_ANI_drep	Not_present_after_95%_ANI_drep	No
4037	https://figshare.com/articles/dataset/Gene_catalogue_compl_incompl_95_prot_faa_/13116809	https://doi.org/10.7717/peerj.10941	Not_present_after_99%_ANI_drep	Not_present_after_95%_ANI_drep	No
4039	https://figshare.com/articles/dataset/Gene_catalogue_compl_incompl_95_prot_faa_/13116809	https://doi.org/10.7717/peerj.10941	Not_present_after_99%_ANI_drep	Not_present_after_95%_ANI_drep	No
4042	https://figshare.com/articles/dataset/Gene_catalogue_compl_incompl_95_prot_faa_/13116809	https://doi.org/10.7717/peerj.10941	Not_present_after_99%_ANI_drep	Not_present_after_95%_ANI_drep	No
4043	https://figshare.com/articles/dataset/Gene_catalogue_compl_incompl_95_prot_faa_/13116809	https://doi.org/10.7717/peerj.10941	Not_present_after_99%_ANI_drep	Not_present_after_95%_ANI_drep	No
4049	https://figshare.com/articles/dataset/Gene_catalogue_compl_incompl_95_prot_faa_/13116809	https://doi.org/10.7717/peerj.10941	Not_present_after_99%_ANI_drep	Not_present_after_95%_ANI_drep	No
4050	https://figshare.com/articles/dataset/Gene_catalogue_compl_incompl_95_prot_faa_/13116809	https://doi.org/10.7717/peerj.10941	Present_after_99%_ANI_drep	Not_present_after_95%_ANI_drep	No
4051	https://figshare.com/articles/dataset/Gene_catalogue_compl_incompl_95_prot_faa_/13116809	https://doi.org/10.7717/peerj.10941	Present_after_99%_ANI_drep	Present_after_95%_ANI_drep	No
4055	https://figshare.com/articles/dataset/Gene_catalogue_compl_incompl_95_prot_faa_/13116809	https://doi.org/10.7717/peerj.10941	Present_after_99%_ANI_drep	Not_present_after_95%_ANI_drep	No
4067	https://figshare.com/articles/dataset/Gene_catalogue_compl_incompl_95_prot_faa_/13116809	https://doi.org/10.7717/peerj.10941	Present_after_99%_ANI_drep	Present_after_95%_ANI_drep	No
4072	https://figshare.com/articles/dataset/Gene_catalogue_compl_incompl_95_prot_faa_/13116809	https://doi.org/10.7717/peerj.10941	Not_present_after_99%_ANI_drep	Not_present_after_95%_ANI_drep	No
4074	https://figshare.com/articles/dataset/Gene_catalogue_compl_incompl_95_prot_faa_/13116809	https://doi.org/10.7717/peerj.10941	Not_present_after_99%_ANI_drep	Not_present_after_95%_ANI_drep	No
4077	https://figshare.com/articles/dataset/Gene_catalogue_compl_incompl_95_prot_faa_/13116809	https://doi.org/10.7717/peerj.10941	Present_after_99%_ANI_drep	Present_after_95%_ANI_drep	No
4088	https://figshare.com/articles/dataset/Gene_catalogue_compl_incompl_95_prot_faa_/13116809	https://doi.org/10.7717/peerj.10941	Present_after_99%_ANI_drep	Not_present_after_95%_ANI_drep	No
4096	https://figshare.com/articles/dataset/Gene_catalogue_compl_incompl_95_prot_faa_/13116809	https://doi.org/10.7717/peerj.10941	Not_present_after_99%_ANI_drep	Not_present_after_95%_ANI_drep	No
4098	https://figshare.com/articles/dataset/Gene_catalogue_compl_incompl_95_prot_faa_/13116809	https://doi.org/10.7717/peerj.10941	Not_present_after_99%_ANI_drep	Not_present_after_95%_ANI_drep	No
4099	https://figshare.com/articles/dataset/Gene_catalogue_compl_incompl_95_prot_faa_/13116809	https://doi.org/10.7717/peerj.10941	Not_present_after_99%_ANI_drep	Not_present_after_95%_ANI_drep	No
4100	https://figshare.com/articles/dataset/Gene_catalogue_compl_incompl_95_prot_faa_/13116809	https://doi.org/10.7717/peerj.10941	Present_after_99%_ANI_drep	Present_after_95%_ANI_drep	No
4102	https://figshare.com/articles/dataset/Gene_catalogue_compl_incompl_95_prot_faa_/13116809	https://doi.org/10.7717/peerj.10941	Not_present_after_99%_ANI_drep	Not_present_after_95%_ANI_drep	No
4104	https://figshare.com/articles/dataset/Gene_catalogue_compl_incompl_95_prot_faa_/13116809	https://doi.org/10.7717/peerj.10941	Present_after_99%_ANI_drep	Present_after_95%_ANI_drep	No
4110	https://figshare.com/articles/dataset/Gene_catalogue_compl_incompl_95_prot_faa_/13116809	https://doi.org/10.7717/peerj.10941	Not_present_after_99%_ANI_drep	Not_present_after_95%_ANI_drep	No
4114	https://figshare.com/articles/dataset/Gene_catalogue_compl_incompl_95_prot_faa_/13116809	https://doi.org/10.7717/peerj.10941	Not_present_after_99%_ANI_drep	Not_present_after_95%_ANI_drep	No
4115	https://figshare.com/articles/dataset/Gene_catalogue_compl_incompl_95_prot_faa_/13116809	https://doi.org/10.7717/peerj.10941	Not_present_after_99%_ANI_drep	Not_present_after_95%_ANI_drep	No
4121	https://figshare.com/articles/dataset/Gene_catalogue_compl_incompl_95_prot_faa_/13116809	https://doi.org/10.7717/peerj.10941	Present_after_99%_ANI_drep	Present_after_95%_ANI_drep	No
4123	https://figshare.com/articles/dataset/Gene_catalogue_compl_incompl_95_prot_faa_/13116809	https://doi.org/10.7717/peerj.10941	Not_present_after_99%_ANI_drep	Not_present_after_95%_ANI_drep	No
4126	https://figshare.com/articles/dataset/Gene_catalogue_compl_incompl_95_prot_faa_/13116809	https://doi.org/10.7717/peerj.10941	Not_present_after_99%_ANI_drep	Not_present_after_95%_ANI_drep	No
4146	https://figshare.com/articles/dataset/Gene_catalogue_compl_incompl_95_prot_faa_/13116809	https://doi.org/10.7717/peerj.10941	Present_after_99%_ANI_drep	Not_present_after_95%_ANI_drep	No
4162	https://figshare.com/articles/dataset/Gene_catalogue_compl_incompl_95_prot_faa_/13116809	https://doi.org/10.7717/peerj.10941	Not_present_after_99%_ANI_drep	Not_present_after_95%_ANI_drep	No
4179	https://figshare.com/articles/dataset/Gene_catalogue_compl_incompl_95_prot_faa_/13116809	https://doi.org/10.7717/peerj.10941	Not_present_after_99%_ANI_drep	Not_present_after_95%_ANI_drep	No
4182	https://figshare.com/articles/dataset/Gene_catalogue_compl_incompl_95_prot_faa_/13116809	https://doi.org/10.7717/peerj.10941	Not_present_after_99%_ANI_drep	Not_present_after_95%_ANI_drep	No
4186	https://figshare.com/articles/dataset/Gene_catalogue_compl_incompl_95_prot_faa_/13116809	https://doi.org/10.7717/peerj.10941	Not_present_after_99%_ANI_drep	Not_present_after_95%_ANI_drep	No
4187	https://figshare.com/articles/dataset/Gene_catalogue_compl_incompl_95_prot_faa_/13116809	https://doi.org/10.7717/peerj.10941	Present_after_99%_ANI_drep	Present_after_95%_ANI_drep	No
4188	https://figshare.com/articles/dataset/Gene_catalogue_compl_incompl_95_prot_faa_/13116809	https://doi.org/10.7717/peerj.10941	Present_after_99%_ANI_drep	Not_present_after_95%_ANI_drep	No
4191	https://figshare.com/articles/dataset/Gene_catalogue_compl_incompl_95_prot_faa_/13116809	https://doi.org/10.7717/peerj.10941	Not_present_after_99%_ANI_drep	Not_present_after_95%_ANI_drep	No
4195	https://figshare.com/articles/dataset/Gene_catalogue_compl_incompl_95_prot_faa_/13116809	https://doi.org/10.7717/peerj.10941	Present_after_99%_ANI_drep	Not_present_after_95%_ANI_drep	No
4199	https://figshare.com/articles/dataset/Gene_catalogue_compl_incompl_95_prot_faa_/13116809	https://doi.org/10.7717/peerj.10941	Not_present_after_99%_ANI_drep	Not_present_after_95%_ANI_drep	No
4200	https://figshare.com/articles/dataset/Gene_catalogue_compl_incompl_95_prot_faa_/13116809	https://doi.org/10.7717/peerj.10941	Not_present_after_99%_ANI_drep	Not_present_after_95%_ANI_drep	No
4202	https://figshare.com/articles/dataset/Gene_catalogue_compl_incompl_95_prot_faa_/13116809	https://doi.org/10.7717/peerj.10941	Present_after_99%_ANI_drep	Not_present_after_95%_ANI_drep	No
4205	https://figshare.com/articles/dataset/Gene_catalogue_compl_incompl_95_prot_faa_/13116809	https://doi.org/10.7717/peerj.10941	Not_present_after_99%_ANI_drep	Not_present_after_95%_ANI_drep	No
4206	https://figshare.com/articles/dataset/Gene_catalogue_compl_incompl_95_prot_faa_/13116809	https://doi.org/10.7717/peerj.10941	Present_after_99%_ANI_drep	Not_present_after_95%_ANI_drep	No
4213	https://figshare.com/articles/dataset/Gene_catalogue_compl_incompl_95_prot_faa_/13116809	https://doi.org/10.7717/peerj.10941	Not_present_after_99%_ANI_drep	Not_present_after_95%_ANI_drep	No
4214	https://figshare.com/articles/dataset/Gene_catalogue_compl_incompl_95_prot_faa_/13116809	https://doi.org/10.7717/peerj.10941	Not_present_after_99%_ANI_drep	Not_present_after_95%_ANI_drep	No
4217	https://figshare.com/articles/dataset/Gene_catalogue_compl_incompl_95_prot_faa_/13116809	https://doi.org/10.7717/peerj.10941	Present_after_99%_ANI_drep	Not_present_after_95%_ANI_drep	No
4230	https://figshare.com/articles/dataset/Gene_catalogue_compl_incompl_95_prot_faa_/13116809	https://doi.org/10.7717/peerj.10941	Present_after_99%_ANI_drep	Not_present_after_95%_ANI_drep	No
4233	https://figshare.com/articles/dataset/Gene_catalogue_compl_incompl_95_prot_faa_/13116809	https://doi.org/10.7717/peerj.10941	Not_present_after_99%_ANI_drep	Not_present_after_95%_ANI_drep	No
4247	https://figshare.com/articles/dataset/Gene_catalogue_compl_incompl_95_prot_faa_/13116809	https://doi.org/10.7717/peerj.10941	Not_present_after_99%_ANI_drep	Not_present_after_95%_ANI_drep	No
4248	https://figshare.com/articles/dataset/Gene_catalogue_compl_incompl_95_prot_faa_/13116809	https://doi.org/10.7717/peerj.10941	Not_present_after_99%_ANI_drep	Not_present_after_95%_ANI_drep	No
4252	https://figshare.com/articles/dataset/Gene_catalogue_compl_incompl_95_prot_faa_/13116809	https://doi.org/10.7717/peerj.10941	Not_present_after_99%_ANI_drep	Not_present_after_95%_ANI_drep	No
4264	https://figshare.com/articles/dataset/Gene_catalogue_compl_incompl_95_prot_faa_/13116809	https://doi.org/10.7717/peerj.10941	Not_present_after_99%_ANI_drep	Not_present_after_95%_ANI_drep	No
4275	https://figshare.com/articles/dataset/Gene_catalogue_compl_incompl_95_prot_faa_/13116809	https://doi.org/10.7717/peerj.10941	Not_present_after_99%_ANI_drep	Not_present_after_95%_ANI_drep	No
4276	https://figshare.com/articles/dataset/Gene_catalogue_compl_incompl_95_prot_faa_/13116809	https://doi.org/10.7717/peerj.10941	Not_present_after_99%_ANI_drep	Not_present_after_95%_ANI_drep	No
4280	https://figshare.com/articles/dataset/Gene_catalogue_compl_incompl_95_prot_faa_/13116809	https://doi.org/10.7717/peerj.10941	Not_present_after_99%_ANI_drep	Not_present_after_95%_ANI_drep	No
4281	https://figshare.com/articles/dataset/Gene_catalogue_compl_incompl_95_prot_faa_/13116809	https://doi.org/10.7717/peerj.10941	Not_present_after_99%_ANI_drep	Not_present_after_95%_ANI_drep	No
4284	https://figshare.com/articles/dataset/Gene_catalogue_compl_incompl_95_prot_faa_/13116809	https://doi.org/10.7717/peerj.10941	Present_after_99%_ANI_drep	Not_present_after_95%_ANI_drep	No
4290	https://figshare.com/articles/dataset/Gene_catalogue_compl_incompl_95_prot_faa_/13116809	https://doi.org/10.7717/peerj.10941	Present_after_99%_ANI_drep	Not_present_after_95%_ANI_drep	No
4297	https://figshare.com/articles/dataset/Gene_catalogue_compl_incompl_95_prot_faa_/13116809	https://doi.org/10.7717/peerj.10941	Not_present_after_99%_ANI_drep	Not_present_after_95%_ANI_drep	No
4300	https://figshare.com/articles/dataset/Gene_catalogue_compl_incompl_95_prot_faa_/13116809	https://doi.org/10.7717/peerj.10941	Present_after_99%_ANI_drep	Not_present_after_95%_ANI_drep	No
4301	https://figshare.com/articles/dataset/Gene_catalogue_compl_incompl_95_prot_faa_/13116809	https://doi.org/10.7717/peerj.10941	Not_present_after_99%_ANI_drep	Not_present_after_95%_ANI_drep	No
4302	https://figshare.com/articles/dataset/Gene_catalogue_compl_incompl_95_prot_faa_/13116809	https://doi.org/10.7717/peerj.10941	Present_after_99%_ANI_drep	Present_after_95%_ANI_drep	No
4303	https://figshare.com/articles/dataset/Gene_catalogue_compl_incompl_95_prot_faa_/13116809	https://doi.org/10.7717/peerj.10941	Present_after_99%_ANI_drep	Not_present_after_95%_ANI_drep	No
4306	https://figshare.com/articles/dataset/Gene_catalogue_compl_incompl_95_prot_faa_/13116809	https://doi.org/10.7717/peerj.10941	Not_present_after_99%_ANI_drep	Not_present_after_95%_ANI_drep	No
4311	https://figshare.com/articles/dataset/Gene_catalogue_compl_incompl_95_prot_faa_/13116809	https://doi.org/10.7717/peerj.10941	Present_after_99%_ANI_drep	Not_present_after_95%_ANI_drep	No
4315	https://figshare.com/articles/dataset/Gene_catalogue_compl_incompl_95_prot_faa_/13116809	https://doi.org/10.7717/peerj.10941	Not_present_after_99%_ANI_drep	Not_present_after_95%_ANI_drep	No
4324	https://figshare.com/articles/dataset/Gene_catalogue_compl_incompl_95_prot_faa_/13116809	https://doi.org/10.7717/peerj.10941	Present_after_99%_ANI_drep	Not_present_after_95%_ANI_drep	No
4325	https://figshare.com/articles/dataset/Gene_catalogue_compl_incompl_95_prot_faa_/13116809	https://doi.org/10.7717/peerj.10941	Not_present_after_99%_ANI_drep	Not_present_after_95%_ANI_drep	No
4328	https://figshare.com/articles/dataset/Gene_catalogue_compl_incompl_95_prot_faa_/13116809	https://doi.org/10.7717/peerj.10941	Not_present_after_99%_ANI_drep	Not_present_after_95%_ANI_drep	No
4331	https://figshare.com/articles/dataset/Gene_catalogue_compl_incompl_95_prot_faa_/13116809	https://doi.org/10.7717/peerj.10941	Present_after_99%_ANI_drep	Not_present_after_95%_ANI_drep	No
4334	https://figshare.com/articles/dataset/Gene_catalogue_compl_incompl_95_prot_faa_/13116809	https://doi.org/10.7717/peerj.10941	Not_present_after_99%_ANI_drep	Not_present_after_95%_ANI_drep	No
4338	https://figshare.com/articles/dataset/Gene_catalogue_compl_incompl_95_prot_faa_/13116809	https://doi.org/10.7717/peerj.10941	Not_present_after_99%_ANI_drep	Not_present_after_95%_ANI_drep	No
4371	https://figshare.com/articles/dataset/Gene_catalogue_compl_incompl_95_prot_faa_/13116809	https://doi.org/10.7717/peerj.10941	Present_after_99%_ANI_drep	Present_after_95%_ANI_drep	No
4372	https://figshare.com/articles/dataset/Gene_catalogue_compl_incompl_95_prot_faa_/13116809	https://doi.org/10.7717/peerj.10941	Present_after_99%_ANI_drep	Not_present_after_95%_ANI_drep	No
4376	https://figshare.com/articles/dataset/Gene_catalogue_compl_incompl_95_prot_faa_/13116809	https://doi.org/10.7717/peerj.10941	Present_after_99%_ANI_drep	Present_after_95%_ANI_drep	No
4377	https://figshare.com/articles/dataset/Gene_catalogue_compl_incompl_95_prot_faa_/13116809	https://doi.org/10.7717/peerj.10941	Not_present_after_99%_ANI_drep	Not_present_after_95%_ANI_drep	No
4380	https://figshare.com/articles/dataset/Gene_catalogue_compl_incompl_95_prot_faa_/13116809	https://doi.org/10.7717/peerj.10941	Not_present_after_99%_ANI_drep	Not_present_after_95%_ANI_drep	No
4385	https://figshare.com/articles/dataset/Gene_catalogue_compl_incompl_95_prot_faa_/13116809	https://doi.org/10.7717/peerj.10941	Not_present_after_99%_ANI_drep	Not_present_after_95%_ANI_drep	No
4386	https://figshare.com/articles/dataset/Gene_catalogue_compl_incompl_95_prot_faa_/13116809	https://doi.org/10.7717/peerj.10941	Present_after_99%_ANI_drep	Not_present_after_95%_ANI_drep	No
4390	https://figshare.com/articles/dataset/Gene_catalogue_compl_incompl_95_prot_faa_/13116809	https://doi.org/10.7717/peerj.10941	Not_present_after_99%_ANI_drep	Not_present_after_95%_ANI_drep	No
4393	https://figshare.com/articles/dataset/Gene_catalogue_compl_incompl_95_prot_faa_/13116809	https://doi.org/10.7717/peerj.10941	Present_after_99%_ANI_drep	Present_after_95%_ANI_drep	No
4398	https://figshare.com/articles/dataset/Gene_catalogue_compl_incompl_95_prot_faa_/13116809	https://doi.org/10.7717/peerj.10941	Present_after_99%_ANI_drep	Present_after_95%_ANI_drep	No
4404	https://figshare.com/articles/dataset/Gene_catalogue_compl_incompl_95_prot_faa_/13116809	https://doi.org/10.7717/peerj.10941	Present_after_99%_ANI_drep	Not_present_after_95%_ANI_drep	No
4405	https://figshare.com/articles/dataset/Gene_catalogue_compl_incompl_95_prot_faa_/13116809	https://doi.org/10.7717/peerj.10941	Not_present_after_99%_ANI_drep	Not_present_after_95%_ANI_drep	No
4413	https://figshare.com/articles/dataset/Gene_catalogue_compl_incompl_95_prot_faa_/13116809	https://doi.org/10.7717/peerj.10941	Present_after_99%_ANI_drep	Not_present_after_95%_ANI_drep	No
4416	https://figshare.com/articles/dataset/Gene_catalogue_compl_incompl_95_prot_faa_/13116809	https://doi.org/10.7717/peerj.10941	Not_present_after_99%_ANI_drep	Not_present_after_95%_ANI_drep	No
4422	https://figshare.com/articles/dataset/Gene_catalogue_compl_incompl_95_prot_faa_/13116809	https://doi.org/10.7717/peerj.10941	Not_present_after_99%_ANI_drep	Not_present_after_95%_ANI_drep	No
4436	https://figshare.com/articles/dataset/Gene_catalogue_compl_incompl_95_prot_faa_/13116809	https://doi.org/10.7717/peerj.10941	Not_present_after_99%_ANI_drep	Not_present_after_95%_ANI_drep	No
4438	https://figshare.com/articles/dataset/Gene_catalogue_compl_incompl_95_prot_faa_/13116809	https://doi.org/10.7717/peerj.10941	Not_present_after_99%_ANI_drep	Not_present_after_95%_ANI_drep	No
4440	https://figshare.com/articles/dataset/Gene_catalogue_compl_incompl_95_prot_faa_/13116809	https://doi.org/10.7717/peerj.10941	Not_present_after_99%_ANI_drep	Not_present_after_95%_ANI_drep	No
4443	https://figshare.com/articles/dataset/Gene_catalogue_compl_incompl_95_prot_faa_/13116809	https://doi.org/10.7717/peerj.10941	Not_present_after_99%_ANI_drep	Not_present_after_95%_ANI_drep	No
4451	https://figshare.com/articles/dataset/Gene_catalogue_compl_incompl_95_prot_faa_/13116809	https://doi.org/10.7717/peerj.10941	Not_present_after_99%_ANI_drep	Not_present_after_95%_ANI_drep	No
4456	https://figshare.com/articles/dataset/Gene_catalogue_compl_incompl_95_prot_faa_/13116809	https://doi.org/10.7717/peerj.10941	Not_present_after_99%_ANI_drep	Not_present_after_95%_ANI_drep	No
4459	https://figshare.com/articles/dataset/Gene_catalogue_compl_incompl_95_prot_faa_/13116809	https://doi.org/10.7717/peerj.10941	Present_after_99%_ANI_drep	Not_present_after_95%_ANI_drep	No
4463	https://figshare.com/articles/dataset/Gene_catalogue_compl_incompl_95_prot_faa_/13116809	https://doi.org/10.7717/peerj.10941	Present_after_99%_ANI_drep	Not_present_after_95%_ANI_drep	No
4469	https://figshare.com/articles/dataset/Gene_catalogue_compl_incompl_95_prot_faa_/13116809	https://doi.org/10.7717/peerj.10941	Present_after_99%_ANI_drep	Present_after_95%_ANI_drep	No
4471	https://figshare.com/articles/dataset/Gene_catalogue_compl_incompl_95_prot_faa_/13116809	https://doi.org/10.7717/peerj.10941	Not_present_after_99%_ANI_drep	Not_present_after_95%_ANI_drep	No
4472	https://figshare.com/articles/dataset/Gene_catalogue_compl_incompl_95_prot_faa_/13116809	https://doi.org/10.7717/peerj.10941	Present_after_99%_ANI_drep	Not_present_after_95%_ANI_drep	No
4473	https://figshare.com/articles/dataset/Gene_catalogue_compl_incompl_95_prot_faa_/13116809	https://doi.org/10.7717/peerj.10941	Not_present_after_99%_ANI_drep	Not_present_after_95%_ANI_drep	No
4477	https://figshare.com/articles/dataset/Gene_catalogue_compl_incompl_95_prot_faa_/13116809	https://doi.org/10.7717/peerj.10941	Not_present_after_99%_ANI_drep	Not_present_after_95%_ANI_drep	No
4478	https://figshare.com/articles/dataset/Gene_catalogue_compl_incompl_95_prot_faa_/13116809	https://doi.org/10.7717/peerj.10941	Not_present_after_99%_ANI_drep	Not_present_after_95%_ANI_drep	No
4483	https://figshare.com/articles/dataset/Gene_catalogue_compl_incompl_95_prot_faa_/13116809	https://doi.org/10.7717/peerj.10941	Not_present_after_99%_ANI_drep	Not_present_after_95%_ANI_drep	No
4485	https://figshare.com/articles/dataset/Gene_catalogue_compl_incompl_95_prot_faa_/13116809	https://doi.org/10.7717/peerj.10941	Not_present_after_99%_ANI_drep	Not_present_after_95%_ANI_drep	No
4492	https://figshare.com/articles/dataset/Gene_catalogue_compl_incompl_95_prot_faa_/13116809	https://doi.org/10.7717/peerj.10941	Present_after_99%_ANI_drep	Not_present_after_95%_ANI_drep	No
4497	https://figshare.com/articles/dataset/Gene_catalogue_compl_incompl_95_prot_faa_/13116809	https://doi.org/10.7717/peerj.10941	Not_present_after_99%_ANI_drep	Not_present_after_95%_ANI_drep	No
4498	https://figshare.com/articles/dataset/Gene_catalogue_compl_incompl_95_prot_faa_/13116809	https://doi.org/10.7717/peerj.10941	Present_after_99%_ANI_drep	Not_present_after_95%_ANI_drep	No
4506	https://figshare.com/articles/dataset/Gene_catalogue_compl_incompl_95_prot_faa_/13116809	https://doi.org/10.7717/peerj.10941	Not_present_after_99%_ANI_drep	Not_present_after_95%_ANI_drep	No
4509	https://figshare.com/articles/dataset/Gene_catalogue_compl_incompl_95_prot_faa_/13116809	https://doi.org/10.7717/peerj.10941	Present_after_99%_ANI_drep	Present_after_95%_ANI_drep	No
4515	https://figshare.com/articles/dataset/Gene_catalogue_compl_incompl_95_prot_faa_/13116809	https://doi.org/10.7717/peerj.10941	Present_after_99%_ANI_drep	Present_after_95%_ANI_drep	No
4516	https://figshare.com/articles/dataset/Gene_catalogue_compl_incompl_95_prot_faa_/13116809	https://doi.org/10.7717/peerj.10941	Not_present_after_99%_ANI_drep	Not_present_after_95%_ANI_drep	No
4524	https://figshare.com/articles/dataset/Gene_catalogue_compl_incompl_95_prot_faa_/13116809	https://doi.org/10.7717/peerj.10941	Present_after_99%_ANI_drep	Present_after_95%_ANI_drep	No
4534	https://figshare.com/articles/dataset/Gene_catalogue_compl_incompl_95_prot_faa_/13116809	https://doi.org/10.7717/peerj.10941	Present_after_99%_ANI_drep	Not_present_after_95%_ANI_drep	No
4535	https://figshare.com/articles/dataset/Gene_catalogue_compl_incompl_95_prot_faa_/13116809	https://doi.org/10.7717/peerj.10941	Not_present_after_99%_ANI_drep	Not_present_after_95%_ANI_drep	No
4547	https://figshare.com/articles/dataset/Gene_catalogue_compl_incompl_95_prot_faa_/13116809	https://doi.org/10.7717/peerj.10941	Not_present_after_99%_ANI_drep	Not_present_after_95%_ANI_drep	No
4557	https://figshare.com/articles/dataset/Gene_catalogue_compl_incompl_95_prot_faa_/13116809	https://doi.org/10.7717/peerj.10941	Not_present_after_99%_ANI_drep	Not_present_after_95%_ANI_drep	No
4559	https://figshare.com/articles/dataset/Gene_catalogue_compl_incompl_95_prot_faa_/13116809	https://doi.org/10.7717/peerj.10941	Present_after_99%_ANI_drep	Not_present_after_95%_ANI_drep	No
4560	https://figshare.com/articles/dataset/Gene_catalogue_compl_incompl_95_prot_faa_/13116809	https://doi.org/10.7717/peerj.10941	Not_present_after_99%_ANI_drep	Not_present_after_95%_ANI_drep	No
4561	https://figshare.com/articles/dataset/Gene_catalogue_compl_incompl_95_prot_faa_/13116809	https://doi.org/10.7717/peerj.10941	Not_present_after_99%_ANI_drep	Not_present_after_95%_ANI_drep	No
4572	https://figshare.com/articles/dataset/Gene_catalogue_compl_incompl_95_prot_faa_/13116809	https://doi.org/10.7717/peerj.10941	Not_present_after_99%_ANI_drep	Not_present_after_95%_ANI_drep	No
4577	https://figshare.com/articles/dataset/Gene_catalogue_compl_incompl_95_prot_faa_/13116809	https://doi.org/10.7717/peerj.10941	Not_present_after_99%_ANI_drep	Not_present_after_95%_ANI_drep	No
4597	https://figshare.com/articles/dataset/Gene_catalogue_compl_incompl_95_prot_faa_/13116809	https://doi.org/10.7717/peerj.10941	Not_present_after_99%_ANI_drep	Not_present_after_95%_ANI_drep	No
4599	https://figshare.com/articles/dataset/Gene_catalogue_compl_incompl_95_prot_faa_/13116809	https://doi.org/10.7717/peerj.10941	Not_present_after_99%_ANI_drep	Not_present_after_95%_ANI_drep	No
4604	https://figshare.com/articles/dataset/Gene_catalogue_compl_incompl_95_prot_faa_/13116809	https://doi.org/10.7717/peerj.10941	Present_after_99%_ANI_drep	Present_after_95%_ANI_drep	No
4605	https://figshare.com/articles/dataset/Gene_catalogue_compl_incompl_95_prot_faa_/13116809	https://doi.org/10.7717/peerj.10941	Not_present_after_99%_ANI_drep	Not_present_after_95%_ANI_drep	No
4609	https://figshare.com/articles/dataset/Gene_catalogue_compl_incompl_95_prot_faa_/13116809	https://doi.org/10.7717/peerj.10941	Not_present_after_99%_ANI_drep	Not_present_after_95%_ANI_drep	No
4611	https://figshare.com/articles/dataset/Gene_catalogue_compl_incompl_95_prot_faa_/13116809	https://doi.org/10.7717/peerj.10941	Present_after_99%_ANI_drep	Not_present_after_95%_ANI_drep	No
4620	https://figshare.com/articles/dataset/Gene_catalogue_compl_incompl_95_prot_faa_/13116809	https://doi.org/10.7717/peerj.10941	Present_after_99%_ANI_drep	Not_present_after_95%_ANI_drep	No
4629	https://figshare.com/articles/dataset/Gene_catalogue_compl_incompl_95_prot_faa_/13116809	https://doi.org/10.7717/peerj.10941	Present_after_99%_ANI_drep	Not_present_after_95%_ANI_drep	No
4630	https://figshare.com/articles/dataset/Gene_catalogue_compl_incompl_95_prot_faa_/13116809	https://doi.org/10.7717/peerj.10941	Present_after_99%_ANI_drep	Not_present_after_95%_ANI_drep	No
4631	https://figshare.com/articles/dataset/Gene_catalogue_compl_incompl_95_prot_faa_/13116809	https://doi.org/10.7717/peerj.10941	Present_after_99%_ANI_drep	Not_present_after_95%_ANI_drep	No
4632	https://figshare.com/articles/dataset/Gene_catalogue_compl_incompl_95_prot_faa_/13116809	https://doi.org/10.7717/peerj.10941	Not_present_after_99%_ANI_drep	Not_present_after_95%_ANI_drep	No
4639	https://figshare.com/articles/dataset/Gene_catalogue_compl_incompl_95_prot_faa_/13116809	https://doi.org/10.7717/peerj.10941	Present_after_99%_ANI_drep	Not_present_after_95%_ANI_drep	No
4642	https://figshare.com/articles/dataset/Gene_catalogue_compl_incompl_95_prot_faa_/13116809	https://doi.org/10.7717/peerj.10941	Not_present_after_99%_ANI_drep	Not_present_after_95%_ANI_drep	No
4653	https://figshare.com/articles/dataset/Gene_catalogue_compl_incompl_95_prot_faa_/13116809	https://doi.org/10.7717/peerj.10941	Not_present_after_99%_ANI_drep	Not_present_after_95%_ANI_drep	No
4665	https://figshare.com/articles/dataset/Gene_catalogue_compl_incompl_95_prot_faa_/13116809	https://doi.org/10.7717/peerj.10941	Present_after_99%_ANI_drep	Not_present_after_95%_ANI_drep	No
4689	https://figshare.com/articles/dataset/Gene_catalogue_compl_incompl_95_prot_faa_/13116809	https://doi.org/10.7717/peerj.10941	Not_present_after_99%_ANI_drep	Not_present_after_95%_ANI_drep	No
4695	https://figshare.com/articles/dataset/Gene_catalogue_compl_incompl_95_prot_faa_/13116809	https://doi.org/10.7717/peerj.10941	Not_present_after_99%_ANI_drep	Not_present_after_95%_ANI_drep	No
4698	https://figshare.com/articles/dataset/Gene_catalogue_compl_incompl_95_prot_faa_/13116809	https://doi.org/10.7717/peerj.10941	Not_present_after_99%_ANI_drep	Not_present_after_95%_ANI_drep	No
4715	https://figshare.com/articles/dataset/Gene_catalogue_compl_incompl_95_prot_faa_/13116809	https://doi.org/10.7717/peerj.10941	Not_present_after_99%_ANI_drep	Not_present_after_95%_ANI_drep	No
4716	https://figshare.com/articles/dataset/Gene_catalogue_compl_incompl_95_prot_faa_/13116809	https://doi.org/10.7717/peerj.10941	Not_present_after_99%_ANI_drep	Not_present_after_95%_ANI_drep	No
4718	https://figshare.com/articles/dataset/Gene_catalogue_compl_incompl_95_prot_faa_/13116809	https://doi.org/10.7717/peerj.10941	Not_present_after_99%_ANI_drep	Not_present_after_95%_ANI_drep	No
4728	https://figshare.com/articles/dataset/Gene_catalogue_compl_incompl_95_prot_faa_/13116809	https://doi.org/10.7717/peerj.10941	Not_present_after_99%_ANI_drep	Not_present_after_95%_ANI_drep	No
4733	https://figshare.com/articles/dataset/Gene_catalogue_compl_incompl_95_prot_faa_/13116809	https://doi.org/10.7717/peerj.10941	Not_present_after_99%_ANI_drep	Not_present_after_95%_ANI_drep	No
4736	https://figshare.com/articles/dataset/Gene_catalogue_compl_incompl_95_prot_faa_/13116809	https://doi.org/10.7717/peerj.10941	Not_present_after_99%_ANI_drep	Not_present_after_95%_ANI_drep	No
4744	https://figshare.com/articles/dataset/Gene_catalogue_compl_incompl_95_prot_faa_/13116809	https://doi.org/10.7717/peerj.10941	Not_present_after_99%_ANI_drep	Not_present_after_95%_ANI_drep	No
4746	https://figshare.com/articles/dataset/Gene_catalogue_compl_incompl_95_prot_faa_/13116809	https://doi.org/10.7717/peerj.10941	Present_after_99%_ANI_drep	Not_present_after_95%_ANI_drep	No
4749	https://figshare.com/articles/dataset/Gene_catalogue_compl_incompl_95_prot_faa_/13116809	https://doi.org/10.7717/peerj.10941	Not_present_after_99%_ANI_drep	Not_present_after_95%_ANI_drep	No
4751	https://figshare.com/articles/dataset/Gene_catalogue_compl_incompl_95_prot_faa_/13116809	https://doi.org/10.7717/peerj.10941	Present_after_99%_ANI_drep	Not_present_after_95%_ANI_drep	No
4755	https://figshare.com/articles/dataset/Gene_catalogue_compl_incompl_95_prot_faa_/13116809	https://doi.org/10.7717/peerj.10941	Present_after_99%_ANI_drep	Not_present_after_95%_ANI_drep	No
4760	https://figshare.com/articles/dataset/Gene_catalogue_compl_incompl_95_prot_faa_/13116809	https://doi.org/10.7717/peerj.10941	Not_present_after_99%_ANI_drep	Not_present_after_95%_ANI_drep	No
4761	https://figshare.com/articles/dataset/Gene_catalogue_compl_incompl_95_prot_faa_/13116809	https://doi.org/10.7717/peerj.10941	Present_after_99%_ANI_drep	Not_present_after_95%_ANI_drep	No
4764	https://figshare.com/articles/dataset/Gene_catalogue_compl_incompl_95_prot_faa_/13116809	https://doi.org/10.7717/peerj.10941	Present_after_99%_ANI_drep	Not_present_after_95%_ANI_drep	No
4767	https://figshare.com/articles/dataset/Gene_catalogue_compl_incompl_95_prot_faa_/13116809	https://doi.org/10.7717/peerj.10941	Not_present_after_99%_ANI_drep	Not_present_after_95%_ANI_drep	No
4768	https://figshare.com/articles/dataset/Gene_catalogue_compl_incompl_95_prot_faa_/13116809	https://doi.org/10.7717/peerj.10941	Not_present_after_99%_ANI_drep	Not_present_after_95%_ANI_drep	No
4770	https://figshare.com/articles/dataset/Gene_catalogue_compl_incompl_95_prot_faa_/13116809	https://doi.org/10.7717/peerj.10941	Not_present_after_99%_ANI_drep	Not_present_after_95%_ANI_drep	No
4784	https://figshare.com/articles/dataset/Gene_catalogue_compl_incompl_95_prot_faa_/13116809	https://doi.org/10.7717/peerj.10941	Present_after_99%_ANI_drep	Not_present_after_95%_ANI_drep	No
4788	https://figshare.com/articles/dataset/Gene_catalogue_compl_incompl_95_prot_faa_/13116809	https://doi.org/10.7717/peerj.10941	Not_present_after_99%_ANI_drep	Not_present_after_95%_ANI_drep	No
4793	https://figshare.com/articles/dataset/Gene_catalogue_compl_incompl_95_prot_faa_/13116809	https://doi.org/10.7717/peerj.10941	Present_after_99%_ANI_drep	Present_after_95%_ANI_drep	No
4819	https://figshare.com/articles/dataset/Gene_catalogue_compl_incompl_95_prot_faa_/13116809	https://doi.org/10.7717/peerj.10941	Not_present_after_99%_ANI_drep	Not_present_after_95%_ANI_drep	No
4850	https://figshare.com/articles/dataset/Gene_catalogue_compl_incompl_95_prot_faa_/13116809	https://doi.org/10.7717/peerj.10941	Present_after_99%_ANI_drep	Not_present_after_95%_ANI_drep	No
4851	https://figshare.com/articles/dataset/Gene_catalogue_compl_incompl_95_prot_faa_/13116809	https://doi.org/10.7717/peerj.10941	Present_after_99%_ANI_drep	Not_present_after_95%_ANI_drep	No
4866	https://figshare.com/articles/dataset/Gene_catalogue_compl_incompl_95_prot_faa_/13116809	https://doi.org/10.7717/peerj.10941	Present_after_99%_ANI_drep	Present_after_95%_ANI_drep	No
4867	https://figshare.com/articles/dataset/Gene_catalogue_compl_incompl_95_prot_faa_/13116809	https://doi.org/10.7717/peerj.10941	Present_after_99%_ANI_drep	Not_present_after_95%_ANI_drep	No
4868	https://figshare.com/articles/dataset/Gene_catalogue_compl_incompl_95_prot_faa_/13116809	https://doi.org/10.7717/peerj.10941	Present_after_99%_ANI_drep	Present_after_95%_ANI_drep	No
4872	https://figshare.com/articles/dataset/Gene_catalogue_compl_incompl_95_prot_faa_/13116809	https://doi.org/10.7717/peerj.10941	Not_present_after_99%_ANI_drep	Not_present_after_95%_ANI_drep	No
4873	https://figshare.com/articles/dataset/Gene_catalogue_compl_incompl_95_prot_faa_/13116809	https://doi.org/10.7717/peerj.10941	Not_present_after_99%_ANI_drep	Not_present_after_95%_ANI_drep	No
4874	https://figshare.com/articles/dataset/Gene_catalogue_compl_incompl_95_prot_faa_/13116809	https://doi.org/10.7717/peerj.10941	Present_after_99%_ANI_drep	Not_present_after_95%_ANI_drep	No
4875	https://figshare.com/articles/dataset/Gene_catalogue_compl_incompl_95_prot_faa_/13116809	https://doi.org/10.7717/peerj.10941	Present_after_99%_ANI_drep	Present_after_95%_ANI_drep	No
4878	https://figshare.com/articles/dataset/Gene_catalogue_compl_incompl_95_prot_faa_/13116809	https://doi.org/10.7717/peerj.10941	Not_present_after_99%_ANI_drep	Not_present_after_95%_ANI_drep	No
4886	https://figshare.com/articles/dataset/Gene_catalogue_compl_incompl_95_prot_faa_/13116809	https://doi.org/10.7717/peerj.10941	Not_present_after_99%_ANI_drep	Not_present_after_95%_ANI_drep	No
4888	https://figshare.com/articles/dataset/Gene_catalogue_compl_incompl_95_prot_faa_/13116809	https://doi.org/10.7717/peerj.10941	Not_present_after_99%_ANI_drep	Not_present_after_95%_ANI_drep	No
4899	https://figshare.com/articles/dataset/Gene_catalogue_compl_incompl_95_prot_faa_/13116809	https://doi.org/10.7717/peerj.10941	Present_after_99%_ANI_drep	Not_present_after_95%_ANI_drep	No
4904	https://figshare.com/articles/dataset/Gene_catalogue_compl_incompl_95_prot_faa_/13116809	https://doi.org/10.7717/peerj.10941	Not_present_after_99%_ANI_drep	Not_present_after_95%_ANI_drep	No
4905	https://figshare.com/articles/dataset/Gene_catalogue_compl_incompl_95_prot_faa_/13116809	https://doi.org/10.7717/peerj.10941	Present_after_99%_ANI_drep	Present_after_95%_ANI_drep	No
4908	https://figshare.com/articles/dataset/Gene_catalogue_compl_incompl_95_prot_faa_/13116809	https://doi.org/10.7717/peerj.10941	Not_present_after_99%_ANI_drep	Not_present_after_95%_ANI_drep	No
4914	https://figshare.com/articles/dataset/Gene_catalogue_compl_incompl_95_prot_faa_/13116809	https://doi.org/10.7717/peerj.10941	Present_after_99%_ANI_drep	Not_present_after_95%_ANI_drep	No
4920	https://figshare.com/articles/dataset/Gene_catalogue_compl_incompl_95_prot_faa_/13116809	https://doi.org/10.7717/peerj.10941	Present_after_99%_ANI_drep	Present_after_95%_ANI_drep	No
4922	https://figshare.com/articles/dataset/Gene_catalogue_compl_incompl_95_prot_faa_/13116809	https://doi.org/10.7717/peerj.10941	Not_present_after_99%_ANI_drep	Not_present_after_95%_ANI_drep	No
4926	https://figshare.com/articles/dataset/Gene_catalogue_compl_incompl_95_prot_faa_/13116809	https://doi.org/10.7717/peerj.10941	Not_present_after_99%_ANI_drep	Not_present_after_95%_ANI_drep	No
4933	https://figshare.com/articles/dataset/Gene_catalogue_compl_incompl_95_prot_faa_/13116809	https://doi.org/10.7717/peerj.10941	Not_present_after_99%_ANI_drep	Not_present_after_95%_ANI_drep	No
4937	https://figshare.com/articles/dataset/Gene_catalogue_compl_incompl_95_prot_faa_/13116809	https://doi.org/10.7717/peerj.10941	Present_after_99%_ANI_drep	Present_after_95%_ANI_drep	No
4939	https://figshare.com/articles/dataset/Gene_catalogue_compl_incompl_95_prot_faa_/13116809	https://doi.org/10.7717/peerj.10941	Not_present_after_99%_ANI_drep	Not_present_after_95%_ANI_drep	No
4945	https://figshare.com/articles/dataset/Gene_catalogue_compl_incompl_95_prot_faa_/13116809	https://doi.org/10.7717/peerj.10941	Present_after_99%_ANI_drep	Not_present_after_95%_ANI_drep	No
4951	https://figshare.com/articles/dataset/Gene_catalogue_compl_incompl_95_prot_faa_/13116809	https://doi.org/10.7717/peerj.10941	Present_after_99%_ANI_drep	Not_present_after_95%_ANI_drep	No
4952	https://figshare.com/articles/dataset/Gene_catalogue_compl_incompl_95_prot_faa_/13116809	https://doi.org/10.7717/peerj.10941	Not_present_after_99%_ANI_drep	Not_present_after_95%_ANI_drep	No
4959	https://figshare.com/articles/dataset/Gene_catalogue_compl_incompl_95_prot_faa_/13116809	https://doi.org/10.7717/peerj.10941	Not_present_after_99%_ANI_drep	Not_present_after_95%_ANI_drep	No
4960	https://figshare.com/articles/dataset/Gene_catalogue_compl_incompl_95_prot_faa_/13116809	https://doi.org/10.7717/peerj.10941	Present_after_99%_ANI_drep	Present_after_95%_ANI_drep	No
4962	https://figshare.com/articles/dataset/Gene_catalogue_compl_incompl_95_prot_faa_/13116809	https://doi.org/10.7717/peerj.10941	Present_after_99%_ANI_drep	Not_present_after_95%_ANI_drep	No
4964	https://figshare.com/articles/dataset/Gene_catalogue_compl_incompl_95_prot_faa_/13116809	https://doi.org/10.7717/peerj.10941	Not_present_after_99%_ANI_drep	Not_present_after_95%_ANI_drep	No
4976	https://figshare.com/articles/dataset/Gene_catalogue_compl_incompl_95_prot_faa_/13116809	https://doi.org/10.7717/peerj.10941	Not_present_after_99%_ANI_drep	Not_present_after_95%_ANI_drep	No
4979	https://figshare.com/articles/dataset/Gene_catalogue_compl_incompl_95_prot_faa_/13116809	https://doi.org/10.7717/peerj.10941	Present_after_99%_ANI_drep	Present_after_95%_ANI_drep	No
4981	https://figshare.com/articles/dataset/Gene_catalogue_compl_incompl_95_prot_faa_/13116809	https://doi.org/10.7717/peerj.10941	Not_present_after_99%_ANI_drep	Not_present_after_95%_ANI_drep	No
4985	https://figshare.com/articles/dataset/Gene_catalogue_compl_incompl_95_prot_faa_/13116809	https://doi.org/10.7717/peerj.10941	Not_present_after_99%_ANI_drep	Not_present_after_95%_ANI_drep	No
4986	https://figshare.com/articles/dataset/Gene_catalogue_compl_incompl_95_prot_faa_/13116809	https://doi.org/10.7717/peerj.10941	Present_after_99%_ANI_drep	Not_present_after_95%_ANI_drep	No
4990	https://figshare.com/articles/dataset/Gene_catalogue_compl_incompl_95_prot_faa_/13116809	https://doi.org/10.7717/peerj.10941	Not_present_after_99%_ANI_drep	Not_present_after_95%_ANI_drep	No
4995	https://figshare.com/articles/dataset/Gene_catalogue_compl_incompl_95_prot_faa_/13116809	https://doi.org/10.7717/peerj.10941	Not_present_after_99%_ANI_drep	Not_present_after_95%_ANI_drep	No
5005	https://figshare.com/articles/dataset/Gene_catalogue_compl_incompl_95_prot_faa_/13116809	https://doi.org/10.7717/peerj.10941	Present_after_99%_ANI_drep	Not_present_after_95%_ANI_drep	No
5010	https://figshare.com/articles/dataset/Gene_catalogue_compl_incompl_95_prot_faa_/13116809	https://doi.org/10.7717/peerj.10941	Not_present_after_99%_ANI_drep	Not_present_after_95%_ANI_drep	No
5011	https://figshare.com/articles/dataset/Gene_catalogue_compl_incompl_95_prot_faa_/13116809	https://doi.org/10.7717/peerj.10941	Not_present_after_99%_ANI_drep	Not_present_after_95%_ANI_drep	No
5012	https://figshare.com/articles/dataset/Gene_catalogue_compl_incompl_95_prot_faa_/13116809	https://doi.org/10.7717/peerj.10941	Not_present_after_99%_ANI_drep	Not_present_after_95%_ANI_drep	No
5020	https://figshare.com/articles/dataset/Gene_catalogue_compl_incompl_95_prot_faa_/13116809	https://doi.org/10.7717/peerj.10941	Not_present_after_99%_ANI_drep	Not_present_after_95%_ANI_drep	No
5027	https://figshare.com/articles/dataset/Gene_catalogue_compl_incompl_95_prot_faa_/13116809	https://doi.org/10.7717/peerj.10941	Not_present_after_99%_ANI_drep	Not_present_after_95%_ANI_drep	No
5032	https://figshare.com/articles/dataset/Gene_catalogue_compl_incompl_95_prot_faa_/13116809	https://doi.org/10.7717/peerj.10941	Present_after_99%_ANI_drep	Present_after_95%_ANI_drep	No
5040	https://figshare.com/articles/dataset/Gene_catalogue_compl_incompl_95_prot_faa_/13116809	https://doi.org/10.7717/peerj.10941	Present_after_99%_ANI_drep	Not_present_after_95%_ANI_drep	No
5041	https://figshare.com/articles/dataset/Gene_catalogue_compl_incompl_95_prot_faa_/13116809	https://doi.org/10.7717/peerj.10941	Not_present_after_99%_ANI_drep	Not_present_after_95%_ANI_drep	No
5046	https://figshare.com/articles/dataset/Gene_catalogue_compl_incompl_95_prot_faa_/13116809	https://doi.org/10.7717/peerj.10941	Not_present_after_99%_ANI_drep	Not_present_after_95%_ANI_drep	No
5047	https://figshare.com/articles/dataset/Gene_catalogue_compl_incompl_95_prot_faa_/13116809	https://doi.org/10.7717/peerj.10941	Not_present_after_99%_ANI_drep	Not_present_after_95%_ANI_drep	No
5049	https://figshare.com/articles/dataset/Gene_catalogue_compl_incompl_95_prot_faa_/13116809	https://doi.org/10.7717/peerj.10941	Present_after_99%_ANI_drep	Not_present_after_95%_ANI_drep	No
5054	https://figshare.com/articles/dataset/Gene_catalogue_compl_incompl_95_prot_faa_/13116809	https://doi.org/10.7717/peerj.10941	Present_after_99%_ANI_drep	Present_after_95%_ANI_drep	No
5055	https://figshare.com/articles/dataset/Gene_catalogue_compl_incompl_95_prot_faa_/13116809	https://doi.org/10.7717/peerj.10941	Not_present_after_99%_ANI_drep	Not_present_after_95%_ANI_drep	No
5062	https://figshare.com/articles/dataset/Gene_catalogue_compl_incompl_95_prot_faa_/13116809	https://doi.org/10.7717/peerj.10941	Not_present_after_99%_ANI_drep	Not_present_after_95%_ANI_drep	No
5065	https://figshare.com/articles/dataset/Gene_catalogue_compl_incompl_95_prot_faa_/13116809	https://doi.org/10.7717/peerj.10941	Not_present_after_99%_ANI_drep	Not_present_after_95%_ANI_drep	No
5066	https://figshare.com/articles/dataset/Gene_catalogue_compl_incompl_95_prot_faa_/13116809	https://doi.org/10.7717/peerj.10941	Not_present_after_99%_ANI_drep	Not_present_after_95%_ANI_drep	No
5071	https://figshare.com/articles/dataset/Gene_catalogue_compl_incompl_95_prot_faa_/13116809	https://doi.org/10.7717/peerj.10941	Present_after_99%_ANI_drep	Not_present_after_95%_ANI_drep	No
5084	https://figshare.com/articles/dataset/Gene_catalogue_compl_incompl_95_prot_faa_/13116809	https://doi.org/10.7717/peerj.10941	Present_after_99%_ANI_drep	Not_present_after_95%_ANI_drep	No
5091	https://figshare.com/articles/dataset/Gene_catalogue_compl_incompl_95_prot_faa_/13116809	https://doi.org/10.7717/peerj.10941	Present_after_99%_ANI_drep	Not_present_after_95%_ANI_drep	No
5094	https://figshare.com/articles/dataset/Gene_catalogue_compl_incompl_95_prot_faa_/13116809	https://doi.org/10.7717/peerj.10941	Not_present_after_99%_ANI_drep	Not_present_after_95%_ANI_drep	No
5102	https://figshare.com/articles/dataset/Gene_catalogue_compl_incompl_95_prot_faa_/13116809	https://doi.org/10.7717/peerj.10941	Not_present_after_99%_ANI_drep	Not_present_after_95%_ANI_drep	No
5103	https://figshare.com/articles/dataset/Gene_catalogue_compl_incompl_95_prot_faa_/13116809	https://doi.org/10.7717/peerj.10941	Present_after_99%_ANI_drep	Present_after_95%_ANI_drep	No
5109	https://figshare.com/articles/dataset/Gene_catalogue_compl_incompl_95_prot_faa_/13116809	https://doi.org/10.7717/peerj.10941	Not_present_after_99%_ANI_drep	Not_present_after_95%_ANI_drep	No
5112	https://figshare.com/articles/dataset/Gene_catalogue_compl_incompl_95_prot_faa_/13116809	https://doi.org/10.7717/peerj.10941	Not_present_after_99%_ANI_drep	Not_present_after_95%_ANI_drep	No
5119	https://figshare.com/articles/dataset/Gene_catalogue_compl_incompl_95_prot_faa_/13116809	https://doi.org/10.7717/peerj.10941	Not_present_after_99%_ANI_drep	Not_present_after_95%_ANI_drep	No
5134	https://figshare.com/articles/dataset/Gene_catalogue_compl_incompl_95_prot_faa_/13116809	https://doi.org/10.7717/peerj.10941	Present_after_99%_ANI_drep	Present_after_95%_ANI_drep	No
5138	https://figshare.com/articles/dataset/Gene_catalogue_compl_incompl_95_prot_faa_/13116809	https://doi.org/10.7717/peerj.10941	Not_present_after_99%_ANI_drep	Not_present_after_95%_ANI_drep	No
5139	https://figshare.com/articles/dataset/Gene_catalogue_compl_incompl_95_prot_faa_/13116809	https://doi.org/10.7717/peerj.10941	Not_present_after_99%_ANI_drep	Not_present_after_95%_ANI_drep	No
5147	https://figshare.com/articles/dataset/Gene_catalogue_compl_incompl_95_prot_faa_/13116809	https://doi.org/10.7717/peerj.10941	Not_present_after_99%_ANI_drep	Not_present_after_95%_ANI_drep	No
5151	https://figshare.com/articles/dataset/Gene_catalogue_compl_incompl_95_prot_faa_/13116809	https://doi.org/10.7717/peerj.10941	Present_after_99%_ANI_drep	Not_present_after_95%_ANI_drep	No
5158	https://figshare.com/articles/dataset/Gene_catalogue_compl_incompl_95_prot_faa_/13116809	https://doi.org/10.7717/peerj.10941	Not_present_after_99%_ANI_drep	Not_present_after_95%_ANI_drep	No
5161	https://figshare.com/articles/dataset/Gene_catalogue_compl_incompl_95_prot_faa_/13116809	https://doi.org/10.7717/peerj.10941	Not_present_after_99%_ANI_drep	Not_present_after_95%_ANI_drep	No
5169	https://figshare.com/articles/dataset/Gene_catalogue_compl_incompl_95_prot_faa_/13116809	https://doi.org/10.7717/peerj.10941	Present_after_99%_ANI_drep	Present_after_95%_ANI_drep	No
5173	https://figshare.com/articles/dataset/Gene_catalogue_compl_incompl_95_prot_faa_/13116809	https://doi.org/10.7717/peerj.10941	Not_present_after_99%_ANI_drep	Not_present_after_95%_ANI_drep	No
5174	https://figshare.com/articles/dataset/Gene_catalogue_compl_incompl_95_prot_faa_/13116809	https://doi.org/10.7717/peerj.10941	Present_after_99%_ANI_drep	Not_present_after_95%_ANI_drep	No
5181	https://figshare.com/articles/dataset/Gene_catalogue_compl_incompl_95_prot_faa_/13116809	https://doi.org/10.7717/peerj.10941	Not_present_after_99%_ANI_drep	Not_present_after_95%_ANI_drep	No
5182	https://figshare.com/articles/dataset/Gene_catalogue_compl_incompl_95_prot_faa_/13116809	https://doi.org/10.7717/peerj.10941	Present_after_99%_ANI_drep	Not_present_after_95%_ANI_drep	No
5195	https://figshare.com/articles/dataset/Gene_catalogue_compl_incompl_95_prot_faa_/13116809	https://doi.org/10.7717/peerj.10941	Not_present_after_99%_ANI_drep	Not_present_after_95%_ANI_drep	No
5205	https://figshare.com/articles/dataset/Gene_catalogue_compl_incompl_95_prot_faa_/13116809	https://doi.org/10.7717/peerj.10941	Present_after_99%_ANI_drep	Not_present_after_95%_ANI_drep	No
5207	https://figshare.com/articles/dataset/Gene_catalogue_compl_incompl_95_prot_faa_/13116809	https://doi.org/10.7717/peerj.10941	Not_present_after_99%_ANI_drep	Not_present_after_95%_ANI_drep	No
5216	https://figshare.com/articles/dataset/Gene_catalogue_compl_incompl_95_prot_faa_/13116809	https://doi.org/10.7717/peerj.10941	Not_present_after_99%_ANI_drep	Not_present_after_95%_ANI_drep	No
5222	https://figshare.com/articles/dataset/Gene_catalogue_compl_incompl_95_prot_faa_/13116809	https://doi.org/10.7717/peerj.10941	Present_after_99%_ANI_drep	Not_present_after_95%_ANI_drep	No
5227	https://figshare.com/articles/dataset/Gene_catalogue_compl_incompl_95_prot_faa_/13116809	https://doi.org/10.7717/peerj.10941	Present_after_99%_ANI_drep	Present_after_95%_ANI_drep	No
5234	https://figshare.com/articles/dataset/Gene_catalogue_compl_incompl_95_prot_faa_/13116809	https://doi.org/10.7717/peerj.10941	Not_present_after_99%_ANI_drep	Not_present_after_95%_ANI_drep	No
5235	https://figshare.com/articles/dataset/Gene_catalogue_compl_incompl_95_prot_faa_/13116809	https://doi.org/10.7717/peerj.10941	Present_after_99%_ANI_drep	Not_present_after_95%_ANI_drep	No
5241	https://figshare.com/articles/dataset/Gene_catalogue_compl_incompl_95_prot_faa_/13116809	https://doi.org/10.7717/peerj.10941	Not_present_after_99%_ANI_drep	Not_present_after_95%_ANI_drep	No
5242	https://figshare.com/articles/dataset/Gene_catalogue_compl_incompl_95_prot_faa_/13116809	https://doi.org/10.7717/peerj.10941	Present_after_99%_ANI_drep	Not_present_after_95%_ANI_drep	No
5247	https://figshare.com/articles/dataset/Gene_catalogue_compl_incompl_95_prot_faa_/13116809	https://doi.org/10.7717/peerj.10941	Not_present_after_99%_ANI_drep	Not_present_after_95%_ANI_drep	No
5248	https://figshare.com/articles/dataset/Gene_catalogue_compl_incompl_95_prot_faa_/13116809	https://doi.org/10.7717/peerj.10941	Not_present_after_99%_ANI_drep	Not_present_after_95%_ANI_drep	No
5252	https://figshare.com/articles/dataset/Gene_catalogue_compl_incompl_95_prot_faa_/13116809	https://doi.org/10.7717/peerj.10941	Present_after_99%_ANI_drep	Not_present_after_95%_ANI_drep	No
5256	https://figshare.com/articles/dataset/Gene_catalogue_compl_incompl_95_prot_faa_/13116809	https://doi.org/10.7717/peerj.10941	Not_present_after_99%_ANI_drep	Not_present_after_95%_ANI_drep	No
5257	https://figshare.com/articles/dataset/Gene_catalogue_compl_incompl_95_prot_faa_/13116809	https://doi.org/10.7717/peerj.10941	Present_after_99%_ANI_drep	Not_present_after_95%_ANI_drep	No
5266	https://figshare.com/articles/dataset/Gene_catalogue_compl_incompl_95_prot_faa_/13116809	https://doi.org/10.7717/peerj.10941	Not_present_after_99%_ANI_drep	Not_present_after_95%_ANI_drep	No
5278	https://figshare.com/articles/dataset/Gene_catalogue_compl_incompl_95_prot_faa_/13116809	https://doi.org/10.7717/peerj.10941	Not_present_after_99%_ANI_drep	Not_present_after_95%_ANI_drep	No
5281	https://figshare.com/articles/dataset/Gene_catalogue_compl_incompl_95_prot_faa_/13116809	https://doi.org/10.7717/peerj.10941	Not_present_after_99%_ANI_drep	Not_present_after_95%_ANI_drep	No
5282	https://figshare.com/articles/dataset/Gene_catalogue_compl_incompl_95_prot_faa_/13116809	https://doi.org/10.7717/peerj.10941	Present_after_99%_ANI_drep	Present_after_95%_ANI_drep	No
5291	https://figshare.com/articles/dataset/Gene_catalogue_compl_incompl_95_prot_faa_/13116809	https://doi.org/10.7717/peerj.10941	Not_present_after_99%_ANI_drep	Not_present_after_95%_ANI_drep	No
5293	https://figshare.com/articles/dataset/Gene_catalogue_compl_incompl_95_prot_faa_/13116809	https://doi.org/10.7717/peerj.10941	Not_present_after_99%_ANI_drep	Not_present_after_95%_ANI_drep	No
5295	https://figshare.com/articles/dataset/Gene_catalogue_compl_incompl_95_prot_faa_/13116809	https://doi.org/10.7717/peerj.10941	Not_present_after_99%_ANI_drep	Not_present_after_95%_ANI_drep	No
5297	https://figshare.com/articles/dataset/Gene_catalogue_compl_incompl_95_prot_faa_/13116809	https://doi.org/10.7717/peerj.10941	Not_present_after_99%_ANI_drep	Not_present_after_95%_ANI_drep	No
5300	https://figshare.com/articles/dataset/Gene_catalogue_compl_incompl_95_prot_faa_/13116809	https://doi.org/10.7717/peerj.10941	Present_after_99%_ANI_drep	Not_present_after_95%_ANI_drep	No
5302	https://figshare.com/articles/dataset/Gene_catalogue_compl_incompl_95_prot_faa_/13116809	https://doi.org/10.7717/peerj.10941	Present_after_99%_ANI_drep	Present_after_95%_ANI_drep	No
5307	https://figshare.com/articles/dataset/Gene_catalogue_compl_incompl_95_prot_faa_/13116809	https://doi.org/10.7717/peerj.10941	Present_after_99%_ANI_drep	Not_present_after_95%_ANI_drep	No
5317	https://figshare.com/articles/dataset/Gene_catalogue_compl_incompl_95_prot_faa_/13116809	https://doi.org/10.7717/peerj.10941	Not_present_after_99%_ANI_drep	Not_present_after_95%_ANI_drep	No
5318	https://figshare.com/articles/dataset/Gene_catalogue_compl_incompl_95_prot_faa_/13116809	https://doi.org/10.7717/peerj.10941	Present_after_99%_ANI_drep	Present_after_95%_ANI_drep	No
5319	https://figshare.com/articles/dataset/Gene_catalogue_compl_incompl_95_prot_faa_/13116809	https://doi.org/10.7717/peerj.10941	Not_present_after_99%_ANI_drep	Not_present_after_95%_ANI_drep	No
5320	https://figshare.com/articles/dataset/Gene_catalogue_compl_incompl_95_prot_faa_/13116809	https://doi.org/10.7717/peerj.10941	Not_present_after_99%_ANI_drep	Not_present_after_95%_ANI_drep	No
5330	https://figshare.com/articles/dataset/Gene_catalogue_compl_incompl_95_prot_faa_/13116809	https://doi.org/10.7717/peerj.10941	Not_present_after_99%_ANI_drep	Not_present_after_95%_ANI_drep	No
5335	https://figshare.com/articles/dataset/Gene_catalogue_compl_incompl_95_prot_faa_/13116809	https://doi.org/10.7717/peerj.10941	Not_present_after_99%_ANI_drep	Not_present_after_95%_ANI_drep	No
5336	https://figshare.com/articles/dataset/Gene_catalogue_compl_incompl_95_prot_faa_/13116809	https://doi.org/10.7717/peerj.10941	Present_after_99%_ANI_drep	Not_present_after_95%_ANI_drep	No
5339	https://figshare.com/articles/dataset/Gene_catalogue_compl_incompl_95_prot_faa_/13116809	https://doi.org/10.7717/peerj.10941	Not_present_after_99%_ANI_drep	Not_present_after_95%_ANI_drep	No
5342	https://figshare.com/articles/dataset/Gene_catalogue_compl_incompl_95_prot_faa_/13116809	https://doi.org/10.7717/peerj.10941	Not_present_after_99%_ANI_drep	Not_present_after_95%_ANI_drep	No
5343	https://figshare.com/articles/dataset/Gene_catalogue_compl_incompl_95_prot_faa_/13116809	https://doi.org/10.7717/peerj.10941	Not_present_after_99%_ANI_drep	Not_present_after_95%_ANI_drep	No
5345	https://figshare.com/articles/dataset/Gene_catalogue_compl_incompl_95_prot_faa_/13116809	https://doi.org/10.7717/peerj.10941	Present_after_99%_ANI_drep	Present_after_95%_ANI_drep	No
5349	https://figshare.com/articles/dataset/Gene_catalogue_compl_incompl_95_prot_faa_/13116809	https://doi.org/10.7717/peerj.10941	Not_present_after_99%_ANI_drep	Not_present_after_95%_ANI_drep	No
5362	https://figshare.com/articles/dataset/Gene_catalogue_compl_incompl_95_prot_faa_/13116809	https://doi.org/10.7717/peerj.10941	Not_present_after_99%_ANI_drep	Not_present_after_95%_ANI_drep	No
5368	https://figshare.com/articles/dataset/Gene_catalogue_compl_incompl_95_prot_faa_/13116809	https://doi.org/10.7717/peerj.10941	Present_after_99%_ANI_drep	Not_present_after_95%_ANI_drep	No
5390	https://figshare.com/articles/dataset/Gene_catalogue_compl_incompl_95_prot_faa_/13116809	https://doi.org/10.7717/peerj.10941	Not_present_after_99%_ANI_drep	Not_present_after_95%_ANI_drep	No
5392	https://figshare.com/articles/dataset/Gene_catalogue_compl_incompl_95_prot_faa_/13116809	https://doi.org/10.7717/peerj.10941	Not_present_after_99%_ANI_drep	Not_present_after_95%_ANI_drep	No
5402	https://figshare.com/articles/dataset/Gene_catalogue_compl_incompl_95_prot_faa_/13116809	https://doi.org/10.7717/peerj.10941	Present_after_99%_ANI_drep	Present_after_95%_ANI_drep	No
5410	https://figshare.com/articles/dataset/Gene_catalogue_compl_incompl_95_prot_faa_/13116809	https://doi.org/10.7717/peerj.10941	Not_present_after_99%_ANI_drep	Not_present_after_95%_ANI_drep	No
5411	https://figshare.com/articles/dataset/Gene_catalogue_compl_incompl_95_prot_faa_/13116809	https://doi.org/10.7717/peerj.10941	Present_after_99%_ANI_drep	Present_after_95%_ANI_drep	No
5415	https://figshare.com/articles/dataset/Gene_catalogue_compl_incompl_95_prot_faa_/13116809	https://doi.org/10.7717/peerj.10941	Not_present_after_99%_ANI_drep	Not_present_after_95%_ANI_drep	No
5441	https://figshare.com/articles/dataset/Gene_catalogue_compl_incompl_95_prot_faa_/13116809	https://doi.org/10.7717/peerj.10941	Present_after_99%_ANI_drep	Not_present_after_95%_ANI_drep	No
5449	https://figshare.com/articles/dataset/Gene_catalogue_compl_incompl_95_prot_faa_/13116809	https://doi.org/10.7717/peerj.10941	Not_present_after_99%_ANI_drep	Not_present_after_95%_ANI_drep	No
5455	https://figshare.com/articles/dataset/Gene_catalogue_compl_incompl_95_prot_faa_/13116809	https://doi.org/10.7717/peerj.10941	Not_present_after_99%_ANI_drep	Not_present_after_95%_ANI_drep	No
5465	https://figshare.com/articles/dataset/Gene_catalogue_compl_incompl_95_prot_faa_/13116809	https://doi.org/10.7717/peerj.10941	Not_present_after_99%_ANI_drep	Not_present_after_95%_ANI_drep	No
5468	https://figshare.com/articles/dataset/Gene_catalogue_compl_incompl_95_prot_faa_/13116809	https://doi.org/10.7717/peerj.10941	Not_present_after_99%_ANI_drep	Not_present_after_95%_ANI_drep	No
5470	https://figshare.com/articles/dataset/Gene_catalogue_compl_incompl_95_prot_faa_/13116809	https://doi.org/10.7717/peerj.10941	Present_after_99%_ANI_drep	Not_present_after_95%_ANI_drep	No
5472	https://figshare.com/articles/dataset/Gene_catalogue_compl_incompl_95_prot_faa_/13116809	https://doi.org/10.7717/peerj.10941	Present_after_99%_ANI_drep	Not_present_after_95%_ANI_drep	No
5476	https://figshare.com/articles/dataset/Gene_catalogue_compl_incompl_95_prot_faa_/13116809	https://doi.org/10.7717/peerj.10941	Present_after_99%_ANI_drep	Present_after_95%_ANI_drep	No
5480	https://figshare.com/articles/dataset/Gene_catalogue_compl_incompl_95_prot_faa_/13116809	https://doi.org/10.7717/peerj.10941	Present_after_99%_ANI_drep	Present_after_95%_ANI_drep	No
5481	https://figshare.com/articles/dataset/Gene_catalogue_compl_incompl_95_prot_faa_/13116809	https://doi.org/10.7717/peerj.10941	Not_present_after_99%_ANI_drep	Not_present_after_95%_ANI_drep	No
5503	https://figshare.com/articles/dataset/Gene_catalogue_compl_incompl_95_prot_faa_/13116809	https://doi.org/10.7717/peerj.10941	Not_present_after_99%_ANI_drep	Not_present_after_95%_ANI_drep	No
5507	https://figshare.com/articles/dataset/Gene_catalogue_compl_incompl_95_prot_faa_/13116809	https://doi.org/10.7717/peerj.10941	Not_present_after_99%_ANI_drep	Not_present_after_95%_ANI_drep	No
5511	https://figshare.com/articles/dataset/Gene_catalogue_compl_incompl_95_prot_faa_/13116809	https://doi.org/10.7717/peerj.10941	Not_present_after_99%_ANI_drep	Not_present_after_95%_ANI_drep	No
5520	https://figshare.com/articles/dataset/Gene_catalogue_compl_incompl_95_prot_faa_/13116809	https://doi.org/10.7717/peerj.10941	Not_present_after_99%_ANI_drep	Not_present_after_95%_ANI_drep	No
5532	https://figshare.com/articles/dataset/Gene_catalogue_compl_incompl_95_prot_faa_/13116809	https://doi.org/10.7717/peerj.10941	Not_present_after_99%_ANI_drep	Not_present_after_95%_ANI_drep	No
5534	https://figshare.com/articles/dataset/Gene_catalogue_compl_incompl_95_prot_faa_/13116809	https://doi.org/10.7717/peerj.10941	Not_present_after_99%_ANI_drep	Not_present_after_95%_ANI_drep	No
5541	https://figshare.com/articles/dataset/Gene_catalogue_compl_incompl_95_prot_faa_/13116809	https://doi.org/10.7717/peerj.10941	Not_present_after_99%_ANI_drep	Not_present_after_95%_ANI_drep	No
5544	https://figshare.com/articles/dataset/Gene_catalogue_compl_incompl_95_prot_faa_/13116809	https://doi.org/10.7717/peerj.10941	Present_after_99%_ANI_drep	Not_present_after_95%_ANI_drep	No
5548	https://figshare.com/articles/dataset/Gene_catalogue_compl_incompl_95_prot_faa_/13116809	https://doi.org/10.7717/peerj.10941	Present_after_99%_ANI_drep	Not_present_after_95%_ANI_drep	No
5549	https://figshare.com/articles/dataset/Gene_catalogue_compl_incompl_95_prot_faa_/13116809	https://doi.org/10.7717/peerj.10941	Not_present_after_99%_ANI_drep	Not_present_after_95%_ANI_drep	No
5560	https://figshare.com/articles/dataset/Gene_catalogue_compl_incompl_95_prot_faa_/13116809	https://doi.org/10.7717/peerj.10941	Present_after_99%_ANI_drep	Not_present_after_95%_ANI_drep	No
5568	https://figshare.com/articles/dataset/Gene_catalogue_compl_incompl_95_prot_faa_/13116809	https://doi.org/10.7717/peerj.10941	Not_present_after_99%_ANI_drep	Not_present_after_95%_ANI_drep	No
5572	https://figshare.com/articles/dataset/Gene_catalogue_compl_incompl_95_prot_faa_/13116809	https://doi.org/10.7717/peerj.10941	Present_after_99%_ANI_drep	Present_after_95%_ANI_drep	No
5579	https://figshare.com/articles/dataset/Gene_catalogue_compl_incompl_95_prot_faa_/13116809	https://doi.org/10.7717/peerj.10941	Present_after_99%_ANI_drep	Not_present_after_95%_ANI_drep	No
5585	https://figshare.com/articles/dataset/Gene_catalogue_compl_incompl_95_prot_faa_/13116809	https://doi.org/10.7717/peerj.10941	Not_present_after_99%_ANI_drep	Not_present_after_95%_ANI_drep	No
5602	https://figshare.com/articles/dataset/Gene_catalogue_compl_incompl_95_prot_faa_/13116809	https://doi.org/10.7717/peerj.10941	Not_present_after_99%_ANI_drep	Not_present_after_95%_ANI_drep	No
5604	https://figshare.com/articles/dataset/Gene_catalogue_compl_incompl_95_prot_faa_/13116809	https://doi.org/10.7717/peerj.10941	Present_after_99%_ANI_drep	Present_after_95%_ANI_drep	No
5613	https://figshare.com/articles/dataset/Gene_catalogue_compl_incompl_95_prot_faa_/13116809	https://doi.org/10.7717/peerj.10941	Not_present_after_99%_ANI_drep	Not_present_after_95%_ANI_drep	No
5619	https://figshare.com/articles/dataset/Gene_catalogue_compl_incompl_95_prot_faa_/13116809	https://doi.org/10.7717/peerj.10941	Not_present_after_99%_ANI_drep	Not_present_after_95%_ANI_drep	No
5636	https://figshare.com/articles/dataset/Gene_catalogue_compl_incompl_95_prot_faa_/13116809	https://doi.org/10.7717/peerj.10941	Not_present_after_99%_ANI_drep	Not_present_after_95%_ANI_drep	No
5641	https://figshare.com/articles/dataset/Gene_catalogue_compl_incompl_95_prot_faa_/13116809	https://doi.org/10.7717/peerj.10941	Not_present_after_99%_ANI_drep	Not_present_after_95%_ANI_drep	No
5647	https://figshare.com/articles/dataset/Gene_catalogue_compl_incompl_95_prot_faa_/13116809	https://doi.org/10.7717/peerj.10941	Not_present_after_99%_ANI_drep	Not_present_after_95%_ANI_drep	No
5648	https://figshare.com/articles/dataset/Gene_catalogue_compl_incompl_95_prot_faa_/13116809	https://doi.org/10.7717/peerj.10941	Not_present_after_99%_ANI_drep	Not_present_after_95%_ANI_drep	No
5649	https://figshare.com/articles/dataset/Gene_catalogue_compl_incompl_95_prot_faa_/13116809	https://doi.org/10.7717/peerj.10941	Not_present_after_99%_ANI_drep	Not_present_after_95%_ANI_drep	No
5651	https://figshare.com/articles/dataset/Gene_catalogue_compl_incompl_95_prot_faa_/13116809	https://doi.org/10.7717/peerj.10941	Not_present_after_99%_ANI_drep	Not_present_after_95%_ANI_drep	No
5655	https://figshare.com/articles/dataset/Gene_catalogue_compl_incompl_95_prot_faa_/13116809	https://doi.org/10.7717/peerj.10941	Not_present_after_99%_ANI_drep	Not_present_after_95%_ANI_drep	No
5663	https://figshare.com/articles/dataset/Gene_catalogue_compl_incompl_95_prot_faa_/13116809	https://doi.org/10.7717/peerj.10941	Present_after_99%_ANI_drep	Not_present_after_95%_ANI_drep	No
5669	https://figshare.com/articles/dataset/Gene_catalogue_compl_incompl_95_prot_faa_/13116809	https://doi.org/10.7717/peerj.10941	Present_after_99%_ANI_drep	Not_present_after_95%_ANI_drep	No
5670	https://figshare.com/articles/dataset/Gene_catalogue_compl_incompl_95_prot_faa_/13116809	https://doi.org/10.7717/peerj.10941	Not_present_after_99%_ANI_drep	Not_present_after_95%_ANI_drep	No
5675	https://figshare.com/articles/dataset/Gene_catalogue_compl_incompl_95_prot_faa_/13116809	https://doi.org/10.7717/peerj.10941	Not_present_after_99%_ANI_drep	Not_present_after_95%_ANI_drep	No
5699	https://figshare.com/articles/dataset/Gene_catalogue_compl_incompl_95_prot_faa_/13116809	https://doi.org/10.7717/peerj.10941	Present_after_99%_ANI_drep	Not_present_after_95%_ANI_drep	No
5704	https://figshare.com/articles/dataset/Gene_catalogue_compl_incompl_95_prot_faa_/13116809	https://doi.org/10.7717/peerj.10941	Not_present_after_99%_ANI_drep	Not_present_after_95%_ANI_drep	No
5718	https://figshare.com/articles/dataset/Gene_catalogue_compl_incompl_95_prot_faa_/13116809	https://doi.org/10.7717/peerj.10941	Present_after_99%_ANI_drep	Not_present_after_95%_ANI_drep	No
5732	https://figshare.com/articles/dataset/Gene_catalogue_compl_incompl_95_prot_faa_/13116809	https://doi.org/10.7717/peerj.10941	Present_after_99%_ANI_drep	Not_present_after_95%_ANI_drep	No
5737	https://figshare.com/articles/dataset/Gene_catalogue_compl_incompl_95_prot_faa_/13116809	https://doi.org/10.7717/peerj.10941	Present_after_99%_ANI_drep	Not_present_after_95%_ANI_drep	No
5741	https://figshare.com/articles/dataset/Gene_catalogue_compl_incompl_95_prot_faa_/13116809	https://doi.org/10.7717/peerj.10941	Not_present_after_99%_ANI_drep	Not_present_after_95%_ANI_drep	No
5756	https://figshare.com/articles/dataset/Gene_catalogue_compl_incompl_95_prot_faa_/13116809	https://doi.org/10.7717/peerj.10941	Not_present_after_99%_ANI_drep	Not_present_after_95%_ANI_drep	No
5780	https://figshare.com/articles/dataset/Gene_catalogue_compl_incompl_95_prot_faa_/13116809	https://doi.org/10.7717/peerj.10941	Not_present_after_99%_ANI_drep	Not_present_after_95%_ANI_drep	No
5783	https://figshare.com/articles/dataset/Gene_catalogue_compl_incompl_95_prot_faa_/13116809	https://doi.org/10.7717/peerj.10941	Present_after_99%_ANI_drep	Not_present_after_95%_ANI_drep	No
5787	https://figshare.com/articles/dataset/Gene_catalogue_compl_incompl_95_prot_faa_/13116809	https://doi.org/10.7717/peerj.10941	Not_present_after_99%_ANI_drep	Not_present_after_95%_ANI_drep	No
5788	https://figshare.com/articles/dataset/Gene_catalogue_compl_incompl_95_prot_faa_/13116809	https://doi.org/10.7717/peerj.10941	Not_present_after_99%_ANI_drep	Not_present_after_95%_ANI_drep	No
5789	https://figshare.com/articles/dataset/Gene_catalogue_compl_incompl_95_prot_faa_/13116809	https://doi.org/10.7717/peerj.10941	Not_present_after_99%_ANI_drep	Not_present_after_95%_ANI_drep	No
5790	https://figshare.com/articles/dataset/Gene_catalogue_compl_incompl_95_prot_faa_/13116809	https://doi.org/10.7717/peerj.10941	Present_after_99%_ANI_drep	Present_after_95%_ANI_drep	No
5796	https://figshare.com/articles/dataset/Gene_catalogue_compl_incompl_95_prot_faa_/13116809	https://doi.org/10.7717/peerj.10941	Not_present_after_99%_ANI_drep	Not_present_after_95%_ANI_drep	No
5798	https://figshare.com/articles/dataset/Gene_catalogue_compl_incompl_95_prot_faa_/13116809	https://doi.org/10.7717/peerj.10941	Not_present_after_99%_ANI_drep	Not_present_after_95%_ANI_drep	No
5810	https://figshare.com/articles/dataset/Gene_catalogue_compl_incompl_95_prot_faa_/13116809	https://doi.org/10.7717/peerj.10941	Not_present_after_99%_ANI_drep	Not_present_after_95%_ANI_drep	No
5837	https://figshare.com/articles/dataset/Gene_catalogue_compl_incompl_95_prot_faa_/13116809	https://doi.org/10.7717/peerj.10941	Not_present_after_99%_ANI_drep	Not_present_after_95%_ANI_drep	No
5838	https://figshare.com/articles/dataset/Gene_catalogue_compl_incompl_95_prot_faa_/13116809	https://doi.org/10.7717/peerj.10941	Present_after_99%_ANI_drep	Not_present_after_95%_ANI_drep	No
5847	https://figshare.com/articles/dataset/Gene_catalogue_compl_incompl_95_prot_faa_/13116809	https://doi.org/10.7717/peerj.10941	Not_present_after_99%_ANI_drep	Not_present_after_95%_ANI_drep	No
5848	https://figshare.com/articles/dataset/Gene_catalogue_compl_incompl_95_prot_faa_/13116809	https://doi.org/10.7717/peerj.10941	Not_present_after_99%_ANI_drep	Not_present_after_95%_ANI_drep	No
5866	https://figshare.com/articles/dataset/Gene_catalogue_compl_incompl_95_prot_faa_/13116809	https://doi.org/10.7717/peerj.10941	Not_present_after_99%_ANI_drep	Not_present_after_95%_ANI_drep	No
5873	https://figshare.com/articles/dataset/Gene_catalogue_compl_incompl_95_prot_faa_/13116809	https://doi.org/10.7717/peerj.10941	Present_after_99%_ANI_drep	Present_after_95%_ANI_drep	No
5875	https://figshare.com/articles/dataset/Gene_catalogue_compl_incompl_95_prot_faa_/13116809	https://doi.org/10.7717/peerj.10941	Present_after_99%_ANI_drep	Not_present_after_95%_ANI_drep	No
5877	https://figshare.com/articles/dataset/Gene_catalogue_compl_incompl_95_prot_faa_/13116809	https://doi.org/10.7717/peerj.10941	Not_present_after_99%_ANI_drep	Not_present_after_95%_ANI_drep	No
5879	https://figshare.com/articles/dataset/Gene_catalogue_compl_incompl_95_prot_faa_/13116809	https://doi.org/10.7717/peerj.10941	Not_present_after_99%_ANI_drep	Not_present_after_95%_ANI_drep	No
5892	https://figshare.com/articles/dataset/Gene_catalogue_compl_incompl_95_prot_faa_/13116809	https://doi.org/10.7717/peerj.10941	Present_after_99%_ANI_drep	Present_after_95%_ANI_drep	No
5893	https://figshare.com/articles/dataset/Gene_catalogue_compl_incompl_95_prot_faa_/13116809	https://doi.org/10.7717/peerj.10941	Not_present_after_99%_ANI_drep	Not_present_after_95%_ANI_drep	No
5898	https://figshare.com/articles/dataset/Gene_catalogue_compl_incompl_95_prot_faa_/13116809	https://doi.org/10.7717/peerj.10941	Present_after_99%_ANI_drep	Present_after_95%_ANI_drep	No
5905	https://figshare.com/articles/dataset/Gene_catalogue_compl_incompl_95_prot_faa_/13116809	https://doi.org/10.7717/peerj.10941	Not_present_after_99%_ANI_drep	Not_present_after_95%_ANI_drep	No
5907	https://figshare.com/articles/dataset/Gene_catalogue_compl_incompl_95_prot_faa_/13116809	https://doi.org/10.7717/peerj.10941	Not_present_after_99%_ANI_drep	Not_present_after_95%_ANI_drep	No
5909	https://figshare.com/articles/dataset/Gene_catalogue_compl_incompl_95_prot_faa_/13116809	https://doi.org/10.7717/peerj.10941	Not_present_after_99%_ANI_drep	Not_present_after_95%_ANI_drep	No
5910	https://figshare.com/articles/dataset/Gene_catalogue_compl_incompl_95_prot_faa_/13116809	https://doi.org/10.7717/peerj.10941	Not_present_after_99%_ANI_drep	Not_present_after_95%_ANI_drep	No
5917	https://figshare.com/articles/dataset/Gene_catalogue_compl_incompl_95_prot_faa_/13116809	https://doi.org/10.7717/peerj.10941	Not_present_after_99%_ANI_drep	Not_present_after_95%_ANI_drep	No
5919	https://figshare.com/articles/dataset/Gene_catalogue_compl_incompl_95_prot_faa_/13116809	https://doi.org/10.7717/peerj.10941	Not_present_after_99%_ANI_drep	Not_present_after_95%_ANI_drep	No
5925	https://figshare.com/articles/dataset/Gene_catalogue_compl_incompl_95_prot_faa_/13116809	https://doi.org/10.7717/peerj.10941	Not_present_after_99%_ANI_drep	Not_present_after_95%_ANI_drep	No
5930	https://figshare.com/articles/dataset/Gene_catalogue_compl_incompl_95_prot_faa_/13116809	https://doi.org/10.7717/peerj.10941	Not_present_after_99%_ANI_drep	Not_present_after_95%_ANI_drep	No
5933	https://figshare.com/articles/dataset/Gene_catalogue_compl_incompl_95_prot_faa_/13116809	https://doi.org/10.7717/peerj.10941	Not_present_after_99%_ANI_drep	Not_present_after_95%_ANI_drep	No
5935	https://figshare.com/articles/dataset/Gene_catalogue_compl_incompl_95_prot_faa_/13116809	https://doi.org/10.7717/peerj.10941	Present_after_99%_ANI_drep	Present_after_95%_ANI_drep	No
5936	https://figshare.com/articles/dataset/Gene_catalogue_compl_incompl_95_prot_faa_/13116809	https://doi.org/10.7717/peerj.10941	Not_present_after_99%_ANI_drep	Not_present_after_95%_ANI_drep	No
5939	https://figshare.com/articles/dataset/Gene_catalogue_compl_incompl_95_prot_faa_/13116809	https://doi.org/10.7717/peerj.10941	Not_present_after_99%_ANI_drep	Not_present_after_95%_ANI_drep	No
5944	https://figshare.com/articles/dataset/Gene_catalogue_compl_incompl_95_prot_faa_/13116809	https://doi.org/10.7717/peerj.10941	Present_after_99%_ANI_drep	Present_after_95%_ANI_drep	No
5948	https://figshare.com/articles/dataset/Gene_catalogue_compl_incompl_95_prot_faa_/13116809	https://doi.org/10.7717/peerj.10941	Not_present_after_99%_ANI_drep	Not_present_after_95%_ANI_drep	No
5950	https://figshare.com/articles/dataset/Gene_catalogue_compl_incompl_95_prot_faa_/13116809	https://doi.org/10.7717/peerj.10941	Not_present_after_99%_ANI_drep	Not_present_after_95%_ANI_drep	No
5952	https://figshare.com/articles/dataset/Gene_catalogue_compl_incompl_95_prot_faa_/13116809	https://doi.org/10.7717/peerj.10941	Not_present_after_99%_ANI_drep	Not_present_after_95%_ANI_drep	No
5956	https://figshare.com/articles/dataset/Gene_catalogue_compl_incompl_95_prot_faa_/13116809	https://doi.org/10.7717/peerj.10941	Present_after_99%_ANI_drep	Not_present_after_95%_ANI_drep	No
5958	https://figshare.com/articles/dataset/Gene_catalogue_compl_incompl_95_prot_faa_/13116809	https://doi.org/10.7717/peerj.10941	Present_after_99%_ANI_drep	Present_after_95%_ANI_drep	No
5961	https://figshare.com/articles/dataset/Gene_catalogue_compl_incompl_95_prot_faa_/13116809	https://doi.org/10.7717/peerj.10941	Not_present_after_99%_ANI_drep	Not_present_after_95%_ANI_drep	No
5982	https://figshare.com/articles/dataset/Gene_catalogue_compl_incompl_95_prot_faa_/13116809	https://doi.org/10.7717/peerj.10941	Not_present_after_99%_ANI_drep	Not_present_after_95%_ANI_drep	No
5990	https://figshare.com/articles/dataset/Gene_catalogue_compl_incompl_95_prot_faa_/13116809	https://doi.org/10.7717/peerj.10941	Not_present_after_99%_ANI_drep	Not_present_after_95%_ANI_drep	No
5992	https://figshare.com/articles/dataset/Gene_catalogue_compl_incompl_95_prot_faa_/13116809	https://doi.org/10.7717/peerj.10941	Present_after_99%_ANI_drep	Present_after_95%_ANI_drep	No
6010	https://figshare.com/articles/dataset/Gene_catalogue_compl_incompl_95_prot_faa_/13116809	https://doi.org/10.7717/peerj.10941	Present_after_99%_ANI_drep	Not_present_after_95%_ANI_drep	No
6015	https://figshare.com/articles/dataset/Gene_catalogue_compl_incompl_95_prot_faa_/13116809	https://doi.org/10.7717/peerj.10941	Present_after_99%_ANI_drep	Present_after_95%_ANI_drep	No
6019	https://figshare.com/articles/dataset/Gene_catalogue_compl_incompl_95_prot_faa_/13116809	https://doi.org/10.7717/peerj.10941	Present_after_99%_ANI_drep	Present_after_95%_ANI_drep	No
6031	https://figshare.com/articles/dataset/Gene_catalogue_compl_incompl_95_prot_faa_/13116809	https://doi.org/10.7717/peerj.10941	Present_after_99%_ANI_drep	Not_present_after_95%_ANI_drep	No
6034	https://figshare.com/articles/dataset/Gene_catalogue_compl_incompl_95_prot_faa_/13116809	https://doi.org/10.7717/peerj.10941	Present_after_99%_ANI_drep	Not_present_after_95%_ANI_drep	No
6039	https://figshare.com/articles/dataset/Gene_catalogue_compl_incompl_95_prot_faa_/13116809	https://doi.org/10.7717/peerj.10941	Not_present_after_99%_ANI_drep	Not_present_after_95%_ANI_drep	No
6047	https://figshare.com/articles/dataset/Gene_catalogue_compl_incompl_95_prot_faa_/13116809	https://doi.org/10.7717/peerj.10941	Present_after_99%_ANI_drep	Not_present_after_95%_ANI_drep	No
6048	https://figshare.com/articles/dataset/Gene_catalogue_compl_incompl_95_prot_faa_/13116809	https://doi.org/10.7717/peerj.10941	Not_present_after_99%_ANI_drep	Not_present_after_95%_ANI_drep	No
6055	https://figshare.com/articles/dataset/Gene_catalogue_compl_incompl_95_prot_faa_/13116809	https://doi.org/10.7717/peerj.10941	Not_present_after_99%_ANI_drep	Not_present_after_95%_ANI_drep	No
6061	https://figshare.com/articles/dataset/Gene_catalogue_compl_incompl_95_prot_faa_/13116809	https://doi.org/10.7717/peerj.10941	Not_present_after_99%_ANI_drep	Not_present_after_95%_ANI_drep	No
6066	https://figshare.com/articles/dataset/Gene_catalogue_compl_incompl_95_prot_faa_/13116809	https://doi.org/10.7717/peerj.10941	Present_after_99%_ANI_drep	Not_present_after_95%_ANI_drep	No
6068	https://figshare.com/articles/dataset/Gene_catalogue_compl_incompl_95_prot_faa_/13116809	https://doi.org/10.7717/peerj.10941	Present_after_99%_ANI_drep	Not_present_after_95%_ANI_drep	No
6071	https://figshare.com/articles/dataset/Gene_catalogue_compl_incompl_95_prot_faa_/13116809	https://doi.org/10.7717/peerj.10941	Not_present_after_99%_ANI_drep	Not_present_after_95%_ANI_drep	No
6073	https://figshare.com/articles/dataset/Gene_catalogue_compl_incompl_95_prot_faa_/13116809	https://doi.org/10.7717/peerj.10941	Present_after_99%_ANI_drep	Not_present_after_95%_ANI_drep	No
6084	https://figshare.com/articles/dataset/Gene_catalogue_compl_incompl_95_prot_faa_/13116809	https://doi.org/10.7717/peerj.10941	Present_after_99%_ANI_drep	Not_present_after_95%_ANI_drep	No
6086	https://figshare.com/articles/dataset/Gene_catalogue_compl_incompl_95_prot_faa_/13116809	https://doi.org/10.7717/peerj.10941	Not_present_after_99%_ANI_drep	Not_present_after_95%_ANI_drep	No
6091	https://figshare.com/articles/dataset/Gene_catalogue_compl_incompl_95_prot_faa_/13116809	https://doi.org/10.7717/peerj.10941	Not_present_after_99%_ANI_drep	Not_present_after_95%_ANI_drep	No
6101	https://figshare.com/articles/dataset/Gene_catalogue_compl_incompl_95_prot_faa_/13116809	https://doi.org/10.7717/peerj.10941	Present_after_99%_ANI_drep	Not_present_after_95%_ANI_drep	No
6112	https://figshare.com/articles/dataset/Gene_catalogue_compl_incompl_95_prot_faa_/13116809	https://doi.org/10.7717/peerj.10941	Not_present_after_99%_ANI_drep	Not_present_after_95%_ANI_drep	No
6116	https://figshare.com/articles/dataset/Gene_catalogue_compl_incompl_95_prot_faa_/13116809	https://doi.org/10.7717/peerj.10941	Not_present_after_99%_ANI_drep	Not_present_after_95%_ANI_drep	No
6126	https://figshare.com/articles/dataset/Gene_catalogue_compl_incompl_95_prot_faa_/13116809	https://doi.org/10.7717/peerj.10941	Not_present_after_99%_ANI_drep	Not_present_after_95%_ANI_drep	No
6134	https://figshare.com/articles/dataset/Gene_catalogue_compl_incompl_95_prot_faa_/13116809	https://doi.org/10.7717/peerj.10941	Not_present_after_99%_ANI_drep	Not_present_after_95%_ANI_drep	No
6139	https://figshare.com/articles/dataset/Gene_catalogue_compl_incompl_95_prot_faa_/13116809	https://doi.org/10.7717/peerj.10941	Present_after_99%_ANI_drep	Present_after_95%_ANI_drep	No
6149	https://figshare.com/articles/dataset/Gene_catalogue_compl_incompl_95_prot_faa_/13116809	https://doi.org/10.7717/peerj.10941	Present_after_99%_ANI_drep	Not_present_after_95%_ANI_drep	No
6152	https://figshare.com/articles/dataset/Gene_catalogue_compl_incompl_95_prot_faa_/13116809	https://doi.org/10.7717/peerj.10941	Present_after_99%_ANI_drep	Not_present_after_95%_ANI_drep	No
6165	https://figshare.com/articles/dataset/Gene_catalogue_compl_incompl_95_prot_faa_/13116809	https://doi.org/10.7717/peerj.10941	Not_present_after_99%_ANI_drep	Not_present_after_95%_ANI_drep	No
6177	https://figshare.com/articles/dataset/Gene_catalogue_compl_incompl_95_prot_faa_/13116809	https://doi.org/10.7717/peerj.10941	Not_present_after_99%_ANI_drep	Not_present_after_95%_ANI_drep	No
6185	https://figshare.com/articles/dataset/Gene_catalogue_compl_incompl_95_prot_faa_/13116809	https://doi.org/10.7717/peerj.10941	Not_present_after_99%_ANI_drep	Not_present_after_95%_ANI_drep	No
6195	https://figshare.com/articles/dataset/Gene_catalogue_compl_incompl_95_prot_faa_/13116809	https://doi.org/10.7717/peerj.10941	Not_present_after_99%_ANI_drep	Not_present_after_95%_ANI_drep	No
6206	https://figshare.com/articles/dataset/Gene_catalogue_compl_incompl_95_prot_faa_/13116809	https://doi.org/10.7717/peerj.10941	Present_after_99%_ANI_drep	Not_present_after_95%_ANI_drep	No
6212	https://figshare.com/articles/dataset/Gene_catalogue_compl_incompl_95_prot_faa_/13116809	https://doi.org/10.7717/peerj.10941	Not_present_after_99%_ANI_drep	Not_present_after_95%_ANI_drep	No
6220	https://figshare.com/articles/dataset/Gene_catalogue_compl_incompl_95_prot_faa_/13116809	https://doi.org/10.7717/peerj.10941	Not_present_after_99%_ANI_drep	Not_present_after_95%_ANI_drep	No
6227	https://figshare.com/articles/dataset/Gene_catalogue_compl_incompl_95_prot_faa_/13116809	https://doi.org/10.7717/peerj.10941	Present_after_99%_ANI_drep	Present_after_95%_ANI_drep	No
6230	https://figshare.com/articles/dataset/Gene_catalogue_compl_incompl_95_prot_faa_/13116809	https://doi.org/10.7717/peerj.10941	Present_after_99%_ANI_drep	Not_present_after_95%_ANI_drep	No
6240	https://figshare.com/articles/dataset/Gene_catalogue_compl_incompl_95_prot_faa_/13116809	https://doi.org/10.7717/peerj.10941	Not_present_after_99%_ANI_drep	Not_present_after_95%_ANI_drep	No
6244	https://figshare.com/articles/dataset/Gene_catalogue_compl_incompl_95_prot_faa_/13116809	https://doi.org/10.7717/peerj.10941	Not_present_after_99%_ANI_drep	Not_present_after_95%_ANI_drep	No
6254	https://figshare.com/articles/dataset/Gene_catalogue_compl_incompl_95_prot_faa_/13116809	https://doi.org/10.7717/peerj.10941	Not_present_after_99%_ANI_drep	Not_present_after_95%_ANI_drep	No
6261	https://figshare.com/articles/dataset/Gene_catalogue_compl_incompl_95_prot_faa_/13116809	https://doi.org/10.7717/peerj.10941	Not_present_after_99%_ANI_drep	Not_present_after_95%_ANI_drep	No
6262	https://figshare.com/articles/dataset/Gene_catalogue_compl_incompl_95_prot_faa_/13116809	https://doi.org/10.7717/peerj.10941	Present_after_99%_ANI_drep	Present_after_95%_ANI_drep	No
6269	https://figshare.com/articles/dataset/Gene_catalogue_compl_incompl_95_prot_faa_/13116809	https://doi.org/10.7717/peerj.10941	Not_present_after_99%_ANI_drep	Not_present_after_95%_ANI_drep	No
6276	https://figshare.com/articles/dataset/Gene_catalogue_compl_incompl_95_prot_faa_/13116809	https://doi.org/10.7717/peerj.10941	Present_after_99%_ANI_drep	Present_after_95%_ANI_drep	No
6296	https://figshare.com/articles/dataset/Gene_catalogue_compl_incompl_95_prot_faa_/13116809	https://doi.org/10.7717/peerj.10941	Present_after_99%_ANI_drep	Present_after_95%_ANI_drep	No
6310	https://figshare.com/articles/dataset/Gene_catalogue_compl_incompl_95_prot_faa_/13116809	https://doi.org/10.7717/peerj.10941	Present_after_99%_ANI_drep	Present_after_95%_ANI_drep	No
6313	https://figshare.com/articles/dataset/Gene_catalogue_compl_incompl_95_prot_faa_/13116809	https://doi.org/10.7717/peerj.10941	Not_present_after_99%_ANI_drep	Not_present_after_95%_ANI_drep	No
6324	https://figshare.com/articles/dataset/Gene_catalogue_compl_incompl_95_prot_faa_/13116809	https://doi.org/10.7717/peerj.10941	Present_after_99%_ANI_drep	Not_present_after_95%_ANI_drep	No
6331	https://figshare.com/articles/dataset/Gene_catalogue_compl_incompl_95_prot_faa_/13116809	https://doi.org/10.7717/peerj.10941	Not_present_after_99%_ANI_drep	Not_present_after_95%_ANI_drep	No
6333	https://figshare.com/articles/dataset/Gene_catalogue_compl_incompl_95_prot_faa_/13116809	https://doi.org/10.7717/peerj.10941	Present_after_99%_ANI_drep	Not_present_after_95%_ANI_drep	No
6342	https://figshare.com/articles/dataset/Gene_catalogue_compl_incompl_95_prot_faa_/13116809	https://doi.org/10.7717/peerj.10941	Not_present_after_99%_ANI_drep	Not_present_after_95%_ANI_drep	No
6349	https://figshare.com/articles/dataset/Gene_catalogue_compl_incompl_95_prot_faa_/13116809	https://doi.org/10.7717/peerj.10941	Not_present_after_99%_ANI_drep	Not_present_after_95%_ANI_drep	No
6352	https://figshare.com/articles/dataset/Gene_catalogue_compl_incompl_95_prot_faa_/13116809	https://doi.org/10.7717/peerj.10941	Present_after_99%_ANI_drep	Present_after_95%_ANI_drep	No
6360	https://figshare.com/articles/dataset/Gene_catalogue_compl_incompl_95_prot_faa_/13116809	https://doi.org/10.7717/peerj.10941	Not_present_after_99%_ANI_drep	Not_present_after_95%_ANI_drep	No
6368	https://figshare.com/articles/dataset/Gene_catalogue_compl_incompl_95_prot_faa_/13116809	https://doi.org/10.7717/peerj.10941	Not_present_after_99%_ANI_drep	Not_present_after_95%_ANI_drep	No
6375	https://figshare.com/articles/dataset/Gene_catalogue_compl_incompl_95_prot_faa_/13116809	https://doi.org/10.7717/peerj.10941	Present_after_99%_ANI_drep	Present_after_95%_ANI_drep	No
6380	https://figshare.com/articles/dataset/Gene_catalogue_compl_incompl_95_prot_faa_/13116809	https://doi.org/10.7717/peerj.10941	Present_after_99%_ANI_drep	Not_present_after_95%_ANI_drep	No
6395	https://figshare.com/articles/dataset/Gene_catalogue_compl_incompl_95_prot_faa_/13116809	https://doi.org/10.7717/peerj.10941	Not_present_after_99%_ANI_drep	Not_present_after_95%_ANI_drep	No
6418	https://figshare.com/articles/dataset/Gene_catalogue_compl_incompl_95_prot_faa_/13116809	https://doi.org/10.7717/peerj.10941	Not_present_after_99%_ANI_drep	Not_present_after_95%_ANI_drep	No
6451	https://figshare.com/articles/dataset/Gene_catalogue_compl_incompl_95_prot_faa_/13116809	https://doi.org/10.7717/peerj.10941	Present_after_99%_ANI_drep	Present_after_95%_ANI_drep	No
6454	https://figshare.com/articles/dataset/Gene_catalogue_compl_incompl_95_prot_faa_/13116809	https://doi.org/10.7717/peerj.10941	Present_after_99%_ANI_drep	Not_present_after_95%_ANI_drep	No
6459	https://figshare.com/articles/dataset/Gene_catalogue_compl_incompl_95_prot_faa_/13116809	https://doi.org/10.7717/peerj.10941	Not_present_after_99%_ANI_drep	Not_present_after_95%_ANI_drep	No
6462	https://figshare.com/articles/dataset/Gene_catalogue_compl_incompl_95_prot_faa_/13116809	https://doi.org/10.7717/peerj.10941	Present_after_99%_ANI_drep	Present_after_95%_ANI_drep	No
6467	https://figshare.com/articles/dataset/Gene_catalogue_compl_incompl_95_prot_faa_/13116809	https://doi.org/10.7717/peerj.10941	Present_after_99%_ANI_drep	Not_present_after_95%_ANI_drep	No
6469	https://figshare.com/articles/dataset/Gene_catalogue_compl_incompl_95_prot_faa_/13116809	https://doi.org/10.7717/peerj.10941	Present_after_99%_ANI_drep	Not_present_after_95%_ANI_drep	No
6480	https://figshare.com/articles/dataset/Gene_catalogue_compl_incompl_95_prot_faa_/13116809	https://doi.org/10.7717/peerj.10941	Present_after_99%_ANI_drep	Not_present_after_95%_ANI_drep	No
6502	https://figshare.com/articles/dataset/Gene_catalogue_compl_incompl_95_prot_faa_/13116809	https://doi.org/10.7717/peerj.10941	Not_present_after_99%_ANI_drep	Not_present_after_95%_ANI_drep	No
6510	https://figshare.com/articles/dataset/Gene_catalogue_compl_incompl_95_prot_faa_/13116809	https://doi.org/10.7717/peerj.10941	Present_after_99%_ANI_drep	Not_present_after_95%_ANI_drep	No
6534	https://figshare.com/articles/dataset/Gene_catalogue_compl_incompl_95_prot_faa_/13116809	https://doi.org/10.7717/peerj.10941	Present_after_99%_ANI_drep	Not_present_after_95%_ANI_drep	No
6535	https://figshare.com/articles/dataset/Gene_catalogue_compl_incompl_95_prot_faa_/13116809	https://doi.org/10.7717/peerj.10941	Not_present_after_99%_ANI_drep	Not_present_after_95%_ANI_drep	No
6549	https://figshare.com/articles/dataset/Gene_catalogue_compl_incompl_95_prot_faa_/13116809	https://doi.org/10.7717/peerj.10941	Not_present_after_99%_ANI_drep	Not_present_after_95%_ANI_drep	No
6568	https://figshare.com/articles/dataset/Gene_catalogue_compl_incompl_95_prot_faa_/13116809	https://doi.org/10.7717/peerj.10941	Not_present_after_99%_ANI_drep	Not_present_after_95%_ANI_drep	No
6570	https://figshare.com/articles/dataset/Gene_catalogue_compl_incompl_95_prot_faa_/13116809	https://doi.org/10.7717/peerj.10941	Not_present_after_99%_ANI_drep	Not_present_after_95%_ANI_drep	No
6573	https://figshare.com/articles/dataset/Gene_catalogue_compl_incompl_95_prot_faa_/13116809	https://doi.org/10.7717/peerj.10941	Present_after_99%_ANI_drep	Not_present_after_95%_ANI_drep	No
6575	https://figshare.com/articles/dataset/Gene_catalogue_compl_incompl_95_prot_faa_/13116809	https://doi.org/10.7717/peerj.10941	Not_present_after_99%_ANI_drep	Not_present_after_95%_ANI_drep	No
6592	https://figshare.com/articles/dataset/Gene_catalogue_compl_incompl_95_prot_faa_/13116809	https://doi.org/10.7717/peerj.10941	Not_present_after_99%_ANI_drep	Not_present_after_95%_ANI_drep	No
6595	https://figshare.com/articles/dataset/Gene_catalogue_compl_incompl_95_prot_faa_/13116809	https://doi.org/10.7717/peerj.10941	Present_after_99%_ANI_drep	Present_after_95%_ANI_drep	No
6616	https://figshare.com/articles/dataset/Gene_catalogue_compl_incompl_95_prot_faa_/13116809	https://doi.org/10.7717/peerj.10941	Not_present_after_99%_ANI_drep	Not_present_after_95%_ANI_drep	No
6622	https://figshare.com/articles/dataset/Gene_catalogue_compl_incompl_95_prot_faa_/13116809	https://doi.org/10.7717/peerj.10941	Not_present_after_99%_ANI_drep	Not_present_after_95%_ANI_drep	No
6625	https://figshare.com/articles/dataset/Gene_catalogue_compl_incompl_95_prot_faa_/13116809	https://doi.org/10.7717/peerj.10941	Present_after_99%_ANI_drep	Not_present_after_95%_ANI_drep	No
6627	https://figshare.com/articles/dataset/Gene_catalogue_compl_incompl_95_prot_faa_/13116809	https://doi.org/10.7717/peerj.10941	Present_after_99%_ANI_drep	Present_after_95%_ANI_drep	No
6641	https://figshare.com/articles/dataset/Gene_catalogue_compl_incompl_95_prot_faa_/13116809	https://doi.org/10.7717/peerj.10941	Not_present_after_99%_ANI_drep	Not_present_after_95%_ANI_drep	No
6660	https://figshare.com/articles/dataset/Gene_catalogue_compl_incompl_95_prot_faa_/13116809	https://doi.org/10.7717/peerj.10941	Not_present_after_99%_ANI_drep	Not_present_after_95%_ANI_drep	No
6662	https://figshare.com/articles/dataset/Gene_catalogue_compl_incompl_95_prot_faa_/13116809	https://doi.org/10.7717/peerj.10941	Present_after_99%_ANI_drep	Not_present_after_95%_ANI_drep	No
6663	https://figshare.com/articles/dataset/Gene_catalogue_compl_incompl_95_prot_faa_/13116809	https://doi.org/10.7717/peerj.10941	Not_present_after_99%_ANI_drep	Not_present_after_95%_ANI_drep	No
6668	https://figshare.com/articles/dataset/Gene_catalogue_compl_incompl_95_prot_faa_/13116809	https://doi.org/10.7717/peerj.10941	Not_present_after_99%_ANI_drep	Not_present_after_95%_ANI_drep	No
6673	https://figshare.com/articles/dataset/Gene_catalogue_compl_incompl_95_prot_faa_/13116809	https://doi.org/10.7717/peerj.10941	Not_present_after_99%_ANI_drep	Not_present_after_95%_ANI_drep	No
6679	https://figshare.com/articles/dataset/Gene_catalogue_compl_incompl_95_prot_faa_/13116809	https://doi.org/10.7717/peerj.10941	Not_present_after_99%_ANI_drep	Not_present_after_95%_ANI_drep	No
6684	https://figshare.com/articles/dataset/Gene_catalogue_compl_incompl_95_prot_faa_/13116809	https://doi.org/10.7717/peerj.10941	Not_present_after_99%_ANI_drep	Not_present_after_95%_ANI_drep	No
6685	https://figshare.com/articles/dataset/Gene_catalogue_compl_incompl_95_prot_faa_/13116809	https://doi.org/10.7717/peerj.10941	Not_present_after_99%_ANI_drep	Not_present_after_95%_ANI_drep	No
6689	https://figshare.com/articles/dataset/Gene_catalogue_compl_incompl_95_prot_faa_/13116809	https://doi.org/10.7717/peerj.10941	Not_present_after_99%_ANI_drep	Not_present_after_95%_ANI_drep	No
6696	https://figshare.com/articles/dataset/Gene_catalogue_compl_incompl_95_prot_faa_/13116809	https://doi.org/10.7717/peerj.10941	Not_present_after_99%_ANI_drep	Not_present_after_95%_ANI_drep	No
6699	https://figshare.com/articles/dataset/Gene_catalogue_compl_incompl_95_prot_faa_/13116809	https://doi.org/10.7717/peerj.10941	Not_present_after_99%_ANI_drep	Not_present_after_95%_ANI_drep	No
6711	https://figshare.com/articles/dataset/Gene_catalogue_compl_incompl_95_prot_faa_/13116809	https://doi.org/10.7717/peerj.10941	Present_after_99%_ANI_drep	Not_present_after_95%_ANI_drep	No
6716	https://figshare.com/articles/dataset/Gene_catalogue_compl_incompl_95_prot_faa_/13116809	https://doi.org/10.7717/peerj.10941	Not_present_after_99%_ANI_drep	Not_present_after_95%_ANI_drep	No
6720	https://figshare.com/articles/dataset/Gene_catalogue_compl_incompl_95_prot_faa_/13116809	https://doi.org/10.7717/peerj.10941	Present_after_99%_ANI_drep	Not_present_after_95%_ANI_drep	No
6722	https://figshare.com/articles/dataset/Gene_catalogue_compl_incompl_95_prot_faa_/13116809	https://doi.org/10.7717/peerj.10941	Not_present_after_99%_ANI_drep	Not_present_after_95%_ANI_drep	No
6730	https://figshare.com/articles/dataset/Gene_catalogue_compl_incompl_95_prot_faa_/13116809	https://doi.org/10.7717/peerj.10941	Present_after_99%_ANI_drep	Not_present_after_95%_ANI_drep	No
6737	https://figshare.com/articles/dataset/Gene_catalogue_compl_incompl_95_prot_faa_/13116809	https://doi.org/10.7717/peerj.10941	Present_after_99%_ANI_drep	Not_present_after_95%_ANI_drep	No
6744	https://figshare.com/articles/dataset/Gene_catalogue_compl_incompl_95_prot_faa_/13116809	https://doi.org/10.7717/peerj.10941	Present_after_99%_ANI_drep	Not_present_after_95%_ANI_drep	No
6745	https://figshare.com/articles/dataset/Gene_catalogue_compl_incompl_95_prot_faa_/13116809	https://doi.org/10.7717/peerj.10941	Not_present_after_99%_ANI_drep	Not_present_after_95%_ANI_drep	No
6750	https://figshare.com/articles/dataset/Gene_catalogue_compl_incompl_95_prot_faa_/13116809	https://doi.org/10.7717/peerj.10941	Present_after_99%_ANI_drep	Not_present_after_95%_ANI_drep	No
6756	https://figshare.com/articles/dataset/Gene_catalogue_compl_incompl_95_prot_faa_/13116809	https://doi.org/10.7717/peerj.10941	Not_present_after_99%_ANI_drep	Not_present_after_95%_ANI_drep	No
6761	https://figshare.com/articles/dataset/Gene_catalogue_compl_incompl_95_prot_faa_/13116809	https://doi.org/10.7717/peerj.10941	Not_present_after_99%_ANI_drep	Not_present_after_95%_ANI_drep	No
6774	https://figshare.com/articles/dataset/Gene_catalogue_compl_incompl_95_prot_faa_/13116809	https://doi.org/10.7717/peerj.10941	Not_present_after_99%_ANI_drep	Not_present_after_95%_ANI_drep	No
6786	https://figshare.com/articles/dataset/Gene_catalogue_compl_incompl_95_prot_faa_/13116809	https://doi.org/10.7717/peerj.10941	Present_after_99%_ANI_drep	Not_present_after_95%_ANI_drep	No
6802	https://figshare.com/articles/dataset/Gene_catalogue_compl_incompl_95_prot_faa_/13116809	https://doi.org/10.7717/peerj.10941	Not_present_after_99%_ANI_drep	Not_present_after_95%_ANI_drep	No
6804	https://figshare.com/articles/dataset/Gene_catalogue_compl_incompl_95_prot_faa_/13116809	https://doi.org/10.7717/peerj.10941	Not_present_after_99%_ANI_drep	Not_present_after_95%_ANI_drep	No
6813	https://figshare.com/articles/dataset/Gene_catalogue_compl_incompl_95_prot_faa_/13116809	https://doi.org/10.7717/peerj.10941	Not_present_after_99%_ANI_drep	Not_present_after_95%_ANI_drep	No
6821	https://figshare.com/articles/dataset/Gene_catalogue_compl_incompl_95_prot_faa_/13116809	https://doi.org/10.7717/peerj.10941	Present_after_99%_ANI_drep	Present_after_95%_ANI_drep	No
6838	https://figshare.com/articles/dataset/Gene_catalogue_compl_incompl_95_prot_faa_/13116809	https://doi.org/10.7717/peerj.10941	Present_after_99%_ANI_drep	Not_present_after_95%_ANI_drep	No
6847	https://figshare.com/articles/dataset/Gene_catalogue_compl_incompl_95_prot_faa_/13116809	https://doi.org/10.7717/peerj.10941	Present_after_99%_ANI_drep	Present_after_95%_ANI_drep	No
6864	https://figshare.com/articles/dataset/Gene_catalogue_compl_incompl_95_prot_faa_/13116809	https://doi.org/10.7717/peerj.10941	Not_present_after_99%_ANI_drep	Not_present_after_95%_ANI_drep	No
6870	https://figshare.com/articles/dataset/Gene_catalogue_compl_incompl_95_prot_faa_/13116809	https://doi.org/10.7717/peerj.10941	Not_present_after_99%_ANI_drep	Not_present_after_95%_ANI_drep	No
6874	https://figshare.com/articles/dataset/Gene_catalogue_compl_incompl_95_prot_faa_/13116809	https://doi.org/10.7717/peerj.10941	Not_present_after_99%_ANI_drep	Not_present_after_95%_ANI_drep	No
6878	https://figshare.com/articles/dataset/Gene_catalogue_compl_incompl_95_prot_faa_/13116809	https://doi.org/10.7717/peerj.10941	Not_present_after_99%_ANI_drep	Not_present_after_95%_ANI_drep	No
6880	https://figshare.com/articles/dataset/Gene_catalogue_compl_incompl_95_prot_faa_/13116809	https://doi.org/10.7717/peerj.10941	Present_after_99%_ANI_drep	Not_present_after_95%_ANI_drep	No
6886	https://figshare.com/articles/dataset/Gene_catalogue_compl_incompl_95_prot_faa_/13116809	https://doi.org/10.7717/peerj.10941	Present_after_99%_ANI_drep	Not_present_after_95%_ANI_drep	No
6891	https://figshare.com/articles/dataset/Gene_catalogue_compl_incompl_95_prot_faa_/13116809	https://doi.org/10.7717/peerj.10941	Not_present_after_99%_ANI_drep	Not_present_after_95%_ANI_drep	No
6895	https://figshare.com/articles/dataset/Gene_catalogue_compl_incompl_95_prot_faa_/13116809	https://doi.org/10.7717/peerj.10941	Not_present_after_99%_ANI_drep	Not_present_after_95%_ANI_drep	No
6902	https://figshare.com/articles/dataset/Gene_catalogue_compl_incompl_95_prot_faa_/13116809	https://doi.org/10.7717/peerj.10941	Present_after_99%_ANI_drep	Not_present_after_95%_ANI_drep	No
6914	https://figshare.com/articles/dataset/Gene_catalogue_compl_incompl_95_prot_faa_/13116809	https://doi.org/10.7717/peerj.10941	Present_after_99%_ANI_drep	Not_present_after_95%_ANI_drep	No
6919	https://figshare.com/articles/dataset/Gene_catalogue_compl_incompl_95_prot_faa_/13116809	https://doi.org/10.7717/peerj.10941	Present_after_99%_ANI_drep	Present_after_95%_ANI_drep	No
6927	https://figshare.com/articles/dataset/Gene_catalogue_compl_incompl_95_prot_faa_/13116809	https://doi.org/10.7717/peerj.10941	Not_present_after_99%_ANI_drep	Not_present_after_95%_ANI_drep	No
6928	https://figshare.com/articles/dataset/Gene_catalogue_compl_incompl_95_prot_faa_/13116809	https://doi.org/10.7717/peerj.10941	Not_present_after_99%_ANI_drep	Not_present_after_95%_ANI_drep	No
6940	https://figshare.com/articles/dataset/Gene_catalogue_compl_incompl_95_prot_faa_/13116809	https://doi.org/10.7717/peerj.10941	Not_present_after_99%_ANI_drep	Not_present_after_95%_ANI_drep	No
6941	https://figshare.com/articles/dataset/Gene_catalogue_compl_incompl_95_prot_faa_/13116809	https://doi.org/10.7717/peerj.10941	Not_present_after_99%_ANI_drep	Not_present_after_95%_ANI_drep	No
6959	https://figshare.com/articles/dataset/Gene_catalogue_compl_incompl_95_prot_faa_/13116809	https://doi.org/10.7717/peerj.10941	Not_present_after_99%_ANI_drep	Not_present_after_95%_ANI_drep	No
6965	https://figshare.com/articles/dataset/Gene_catalogue_compl_incompl_95_prot_faa_/13116809	https://doi.org/10.7717/peerj.10941	Present_after_99%_ANI_drep	Not_present_after_95%_ANI_drep	No
6966	https://figshare.com/articles/dataset/Gene_catalogue_compl_incompl_95_prot_faa_/13116809	https://doi.org/10.7717/peerj.10941	Present_after_99%_ANI_drep	Present_after_95%_ANI_drep	No
6983	https://figshare.com/articles/dataset/Gene_catalogue_compl_incompl_95_prot_faa_/13116809	https://doi.org/10.7717/peerj.10941	Present_after_99%_ANI_drep	Not_present_after_95%_ANI_drep	No
6988	https://figshare.com/articles/dataset/Gene_catalogue_compl_incompl_95_prot_faa_/13116809	https://doi.org/10.7717/peerj.10941	Not_present_after_99%_ANI_drep	Not_present_after_95%_ANI_drep	No
6997	https://figshare.com/articles/dataset/Gene_catalogue_compl_incompl_95_prot_faa_/13116809	https://doi.org/10.7717/peerj.10941	Not_present_after_99%_ANI_drep	Not_present_after_95%_ANI_drep	No
7004	https://figshare.com/articles/dataset/Gene_catalogue_compl_incompl_95_prot_faa_/13116809	https://doi.org/10.7717/peerj.10941	Present_after_99%_ANI_drep	Present_after_95%_ANI_drep	No
7013	https://figshare.com/articles/dataset/Gene_catalogue_compl_incompl_95_prot_faa_/13116809	https://doi.org/10.7717/peerj.10941	Not_present_after_99%_ANI_drep	Not_present_after_95%_ANI_drep	No
7028	https://figshare.com/articles/dataset/Gene_catalogue_compl_incompl_95_prot_faa_/13116809	https://doi.org/10.7717/peerj.10941	Not_present_after_99%_ANI_drep	Not_present_after_95%_ANI_drep	No
7031	https://figshare.com/articles/dataset/Gene_catalogue_compl_incompl_95_prot_faa_/13116809	https://doi.org/10.7717/peerj.10941	Present_after_99%_ANI_drep	Not_present_after_95%_ANI_drep	No
7035	https://figshare.com/articles/dataset/Gene_catalogue_compl_incompl_95_prot_faa_/13116809	https://doi.org/10.7717/peerj.10941	Not_present_after_99%_ANI_drep	Not_present_after_95%_ANI_drep	No
7039	https://figshare.com/articles/dataset/Gene_catalogue_compl_incompl_95_prot_faa_/13116809	https://doi.org/10.7717/peerj.10941	Not_present_after_99%_ANI_drep	Not_present_after_95%_ANI_drep	No
7046	https://figshare.com/articles/dataset/Gene_catalogue_compl_incompl_95_prot_faa_/13116809	https://doi.org/10.7717/peerj.10941	Not_present_after_99%_ANI_drep	Not_present_after_95%_ANI_drep	No
7048	https://figshare.com/articles/dataset/Gene_catalogue_compl_incompl_95_prot_faa_/13116809	https://doi.org/10.7717/peerj.10941	Not_present_after_99%_ANI_drep	Not_present_after_95%_ANI_drep	No
7050	https://figshare.com/articles/dataset/Gene_catalogue_compl_incompl_95_prot_faa_/13116809	https://doi.org/10.7717/peerj.10941	Not_present_after_99%_ANI_drep	Not_present_after_95%_ANI_drep	No
7053	https://figshare.com/articles/dataset/Gene_catalogue_compl_incompl_95_prot_faa_/13116809	https://doi.org/10.7717/peerj.10941	Present_after_99%_ANI_drep	Present_after_95%_ANI_drep	No
7054	https://figshare.com/articles/dataset/Gene_catalogue_compl_incompl_95_prot_faa_/13116809	https://doi.org/10.7717/peerj.10941	Not_present_after_99%_ANI_drep	Not_present_after_95%_ANI_drep	No
7061	https://figshare.com/articles/dataset/Gene_catalogue_compl_incompl_95_prot_faa_/13116809	https://doi.org/10.7717/peerj.10941	Present_after_99%_ANI_drep	Not_present_after_95%_ANI_drep	No
7063	https://figshare.com/articles/dataset/Gene_catalogue_compl_incompl_95_prot_faa_/13116809	https://doi.org/10.7717/peerj.10941	Present_after_99%_ANI_drep	Not_present_after_95%_ANI_drep	No
7071	https://figshare.com/articles/dataset/Gene_catalogue_compl_incompl_95_prot_faa_/13116809	https://doi.org/10.7717/peerj.10941	Not_present_after_99%_ANI_drep	Not_present_after_95%_ANI_drep	No
7077	https://figshare.com/articles/dataset/Gene_catalogue_compl_incompl_95_prot_faa_/13116809	https://doi.org/10.7717/peerj.10941	Not_present_after_99%_ANI_drep	Not_present_after_95%_ANI_drep	No
7097	https://figshare.com/articles/dataset/Gene_catalogue_compl_incompl_95_prot_faa_/13116809	https://doi.org/10.7717/peerj.10941	Not_present_after_99%_ANI_drep	Not_present_after_95%_ANI_drep	No
7111	https://figshare.com/articles/dataset/Gene_catalogue_compl_incompl_95_prot_faa_/13116809	https://doi.org/10.7717/peerj.10941	Not_present_after_99%_ANI_drep	Not_present_after_95%_ANI_drep	No
7113	https://figshare.com/articles/dataset/Gene_catalogue_compl_incompl_95_prot_faa_/13116809	https://doi.org/10.7717/peerj.10941	Not_present_after_99%_ANI_drep	Not_present_after_95%_ANI_drep	No
7116	https://figshare.com/articles/dataset/Gene_catalogue_compl_incompl_95_prot_faa_/13116809	https://doi.org/10.7717/peerj.10941	Not_present_after_99%_ANI_drep	Not_present_after_95%_ANI_drep	No
7128	https://figshare.com/articles/dataset/Gene_catalogue_compl_incompl_95_prot_faa_/13116809	https://doi.org/10.7717/peerj.10941	Not_present_after_99%_ANI_drep	Not_present_after_95%_ANI_drep	No
7134	https://figshare.com/articles/dataset/Gene_catalogue_compl_incompl_95_prot_faa_/13116809	https://doi.org/10.7717/peerj.10941	Not_present_after_99%_ANI_drep	Not_present_after_95%_ANI_drep	No
7141	https://figshare.com/articles/dataset/Gene_catalogue_compl_incompl_95_prot_faa_/13116809	https://doi.org/10.7717/peerj.10941	Not_present_after_99%_ANI_drep	Not_present_after_95%_ANI_drep	No
7143	https://figshare.com/articles/dataset/Gene_catalogue_compl_incompl_95_prot_faa_/13116809	https://doi.org/10.7717/peerj.10941	Present_after_99%_ANI_drep	Present_after_95%_ANI_drep	No
7156	https://figshare.com/articles/dataset/Gene_catalogue_compl_incompl_95_prot_faa_/13116809	https://doi.org/10.7717/peerj.10941	Not_present_after_99%_ANI_drep	Not_present_after_95%_ANI_drep	No
7166	https://figshare.com/articles/dataset/Gene_catalogue_compl_incompl_95_prot_faa_/13116809	https://doi.org/10.7717/peerj.10941	Not_present_after_99%_ANI_drep	Not_present_after_95%_ANI_drep	No
7168	https://figshare.com/articles/dataset/Gene_catalogue_compl_incompl_95_prot_faa_/13116809	https://doi.org/10.7717/peerj.10941	Present_after_99%_ANI_drep	Not_present_after_95%_ANI_drep	No
7171	https://figshare.com/articles/dataset/Gene_catalogue_compl_incompl_95_prot_faa_/13116809	https://doi.org/10.7717/peerj.10941	Not_present_after_99%_ANI_drep	Not_present_after_95%_ANI_drep	No
7191	https://figshare.com/articles/dataset/Gene_catalogue_compl_incompl_95_prot_faa_/13116809	https://doi.org/10.7717/peerj.10941	Present_after_99%_ANI_drep	Not_present_after_95%_ANI_drep	No
7192	https://figshare.com/articles/dataset/Gene_catalogue_compl_incompl_95_prot_faa_/13116809	https://doi.org/10.7717/peerj.10941	Not_present_after_99%_ANI_drep	Not_present_after_95%_ANI_drep	No
7205	https://figshare.com/articles/dataset/Gene_catalogue_compl_incompl_95_prot_faa_/13116809	https://doi.org/10.7717/peerj.10941	Not_present_after_99%_ANI_drep	Not_present_after_95%_ANI_drep	No
7224	https://figshare.com/articles/dataset/Gene_catalogue_compl_incompl_95_prot_faa_/13116809	https://doi.org/10.7717/peerj.10941	Not_present_after_99%_ANI_drep	Not_present_after_95%_ANI_drep	No
7235	https://figshare.com/articles/dataset/Gene_catalogue_compl_incompl_95_prot_faa_/13116809	https://doi.org/10.7717/peerj.10941	Present_after_99%_ANI_drep	Not_present_after_95%_ANI_drep	No
7236	https://figshare.com/articles/dataset/Gene_catalogue_compl_incompl_95_prot_faa_/13116809	https://doi.org/10.7717/peerj.10941	Not_present_after_99%_ANI_drep	Not_present_after_95%_ANI_drep	No
7239	https://figshare.com/articles/dataset/Gene_catalogue_compl_incompl_95_prot_faa_/13116809	https://doi.org/10.7717/peerj.10941	Present_after_99%_ANI_drep	Not_present_after_95%_ANI_drep	No
7248	https://figshare.com/articles/dataset/Gene_catalogue_compl_incompl_95_prot_faa_/13116809	https://doi.org/10.7717/peerj.10941	Not_present_after_99%_ANI_drep	Not_present_after_95%_ANI_drep	No
7249	https://figshare.com/articles/dataset/Gene_catalogue_compl_incompl_95_prot_faa_/13116809	https://doi.org/10.7717/peerj.10941	Not_present_after_99%_ANI_drep	Not_present_after_95%_ANI_drep	No
7262	https://figshare.com/articles/dataset/Gene_catalogue_compl_incompl_95_prot_faa_/13116809	https://doi.org/10.7717/peerj.10941	Not_present_after_99%_ANI_drep	Not_present_after_95%_ANI_drep	No
7265	https://figshare.com/articles/dataset/Gene_catalogue_compl_incompl_95_prot_faa_/13116809	https://doi.org/10.7717/peerj.10941	Not_present_after_99%_ANI_drep	Not_present_after_95%_ANI_drep	No
7268	https://figshare.com/articles/dataset/Gene_catalogue_compl_incompl_95_prot_faa_/13116809	https://doi.org/10.7717/peerj.10941	Not_present_after_99%_ANI_drep	Not_present_after_95%_ANI_drep	No
7277	https://figshare.com/articles/dataset/Gene_catalogue_compl_incompl_95_prot_faa_/13116809	https://doi.org/10.7717/peerj.10941	Present_after_99%_ANI_drep	Present_after_95%_ANI_drep	No
7278	https://figshare.com/articles/dataset/Gene_catalogue_compl_incompl_95_prot_faa_/13116809	https://doi.org/10.7717/peerj.10941	Not_present_after_99%_ANI_drep	Not_present_after_95%_ANI_drep	No
7279	https://figshare.com/articles/dataset/Gene_catalogue_compl_incompl_95_prot_faa_/13116809	https://doi.org/10.7717/peerj.10941	Not_present_after_99%_ANI_drep	Not_present_after_95%_ANI_drep	No
7293	https://figshare.com/articles/dataset/Gene_catalogue_compl_incompl_95_prot_faa_/13116809	https://doi.org/10.7717/peerj.10941	Present_after_99%_ANI_drep	Present_after_95%_ANI_drep	No
7318	https://figshare.com/articles/dataset/Gene_catalogue_compl_incompl_95_prot_faa_/13116809	https://doi.org/10.7717/peerj.10941	Present_after_99%_ANI_drep	Present_after_95%_ANI_drep	No
7321	https://figshare.com/articles/dataset/Gene_catalogue_compl_incompl_95_prot_faa_/13116809	https://doi.org/10.7717/peerj.10941	Not_present_after_99%_ANI_drep	Not_present_after_95%_ANI_drep	No
7322	https://figshare.com/articles/dataset/Gene_catalogue_compl_incompl_95_prot_faa_/13116809	https://doi.org/10.7717/peerj.10941	Not_present_after_99%_ANI_drep	Not_present_after_95%_ANI_drep	No
7333	https://figshare.com/articles/dataset/Gene_catalogue_compl_incompl_95_prot_faa_/13116809	https://doi.org/10.7717/peerj.10941	Not_present_after_99%_ANI_drep	Not_present_after_95%_ANI_drep	No
7342	https://figshare.com/articles/dataset/Gene_catalogue_compl_incompl_95_prot_faa_/13116809	https://doi.org/10.7717/peerj.10941	Not_present_after_99%_ANI_drep	Not_present_after_95%_ANI_drep	No
7353	https://figshare.com/articles/dataset/Gene_catalogue_compl_incompl_95_prot_faa_/13116809	https://doi.org/10.7717/peerj.10941	Present_after_99%_ANI_drep	Not_present_after_95%_ANI_drep	No
7363	https://figshare.com/articles/dataset/Gene_catalogue_compl_incompl_95_prot_faa_/13116809	https://doi.org/10.7717/peerj.10941	Not_present_after_99%_ANI_drep	Not_present_after_95%_ANI_drep	No
7377	https://figshare.com/articles/dataset/Gene_catalogue_compl_incompl_95_prot_faa_/13116809	https://doi.org/10.7717/peerj.10941	Not_present_after_99%_ANI_drep	Not_present_after_95%_ANI_drep	No
7380	https://figshare.com/articles/dataset/Gene_catalogue_compl_incompl_95_prot_faa_/13116809	https://doi.org/10.7717/peerj.10941	Present_after_99%_ANI_drep	Not_present_after_95%_ANI_drep	No
7381	https://figshare.com/articles/dataset/Gene_catalogue_compl_incompl_95_prot_faa_/13116809	https://doi.org/10.7717/peerj.10941	Present_after_99%_ANI_drep	Present_after_95%_ANI_drep	No
7396	https://figshare.com/articles/dataset/Gene_catalogue_compl_incompl_95_prot_faa_/13116809	https://doi.org/10.7717/peerj.10941	Present_after_99%_ANI_drep	Not_present_after_95%_ANI_drep	No
7400	https://figshare.com/articles/dataset/Gene_catalogue_compl_incompl_95_prot_faa_/13116809	https://doi.org/10.7717/peerj.10941	Not_present_after_99%_ANI_drep	Not_present_after_95%_ANI_drep	No
7431	https://figshare.com/articles/dataset/Gene_catalogue_compl_incompl_95_prot_faa_/13116809	https://doi.org/10.7717/peerj.10941	Not_present_after_99%_ANI_drep	Not_present_after_95%_ANI_drep	No
7443	https://figshare.com/articles/dataset/Gene_catalogue_compl_incompl_95_prot_faa_/13116809	https://doi.org/10.7717/peerj.10941	Present_after_99%_ANI_drep	Not_present_after_95%_ANI_drep	No
7452	https://figshare.com/articles/dataset/Gene_catalogue_compl_incompl_95_prot_faa_/13116809	https://doi.org/10.7717/peerj.10941	Not_present_after_99%_ANI_drep	Not_present_after_95%_ANI_drep	No
7463	https://figshare.com/articles/dataset/Gene_catalogue_compl_incompl_95_prot_faa_/13116809	https://doi.org/10.7717/peerj.10941	Present_after_99%_ANI_drep	Present_after_95%_ANI_drep	No
7478	https://figshare.com/articles/dataset/Gene_catalogue_compl_incompl_95_prot_faa_/13116809	https://doi.org/10.7717/peerj.10941	Not_present_after_99%_ANI_drep	Not_present_after_95%_ANI_drep	No
7489	https://figshare.com/articles/dataset/Gene_catalogue_compl_incompl_95_prot_faa_/13116809	https://doi.org/10.7717/peerj.10941	Not_present_after_99%_ANI_drep	Not_present_after_95%_ANI_drep	No
7497	https://figshare.com/articles/dataset/Gene_catalogue_compl_incompl_95_prot_faa_/13116809	https://doi.org/10.7717/peerj.10941	Not_present_after_99%_ANI_drep	Not_present_after_95%_ANI_drep	No
7499	https://figshare.com/articles/dataset/Gene_catalogue_compl_incompl_95_prot_faa_/13116809	https://doi.org/10.7717/peerj.10941	Not_present_after_99%_ANI_drep	Not_present_after_95%_ANI_drep	No
7521	https://figshare.com/articles/dataset/Gene_catalogue_compl_incompl_95_prot_faa_/13116809	https://doi.org/10.7717/peerj.10941	Not_present_after_99%_ANI_drep	Not_present_after_95%_ANI_drep	No
7544	https://figshare.com/articles/dataset/Gene_catalogue_compl_incompl_95_prot_faa_/13116809	https://doi.org/10.7717/peerj.10941	Present_after_99%_ANI_drep	Present_after_95%_ANI_drep	No
7558	https://figshare.com/articles/dataset/Gene_catalogue_compl_incompl_95_prot_faa_/13116809	https://doi.org/10.7717/peerj.10941	Not_present_after_99%_ANI_drep	Not_present_after_95%_ANI_drep	No
7566	https://figshare.com/articles/dataset/Gene_catalogue_compl_incompl_95_prot_faa_/13116809	https://doi.org/10.7717/peerj.10941	Present_after_99%_ANI_drep	Not_present_after_95%_ANI_drep	No
7568	https://figshare.com/articles/dataset/Gene_catalogue_compl_incompl_95_prot_faa_/13116809	https://doi.org/10.7717/peerj.10941	Not_present_after_99%_ANI_drep	Not_present_after_95%_ANI_drep	No
7582	https://figshare.com/articles/dataset/Gene_catalogue_compl_incompl_95_prot_faa_/13116809	https://doi.org/10.7717/peerj.10941	Not_present_after_99%_ANI_drep	Not_present_after_95%_ANI_drep	No
7599	https://figshare.com/articles/dataset/Gene_catalogue_compl_incompl_95_prot_faa_/13116809	https://doi.org/10.7717/peerj.10941	Not_present_after_99%_ANI_drep	Not_present_after_95%_ANI_drep	No
7617	https://figshare.com/articles/dataset/Gene_catalogue_compl_incompl_95_prot_faa_/13116809	https://doi.org/10.7717/peerj.10941	Not_present_after_99%_ANI_drep	Not_present_after_95%_ANI_drep	No
7624	https://figshare.com/articles/dataset/Gene_catalogue_compl_incompl_95_prot_faa_/13116809	https://doi.org/10.7717/peerj.10941	Not_present_after_99%_ANI_drep	Not_present_after_95%_ANI_drep	No
7659	https://figshare.com/articles/dataset/Gene_catalogue_compl_incompl_95_prot_faa_/13116809	https://doi.org/10.7717/peerj.10941	Present_after_99%_ANI_drep	Not_present_after_95%_ANI_drep	No
7664	https://figshare.com/articles/dataset/Gene_catalogue_compl_incompl_95_prot_faa_/13116809	https://doi.org/10.7717/peerj.10941	Present_after_99%_ANI_drep	Present_after_95%_ANI_drep	No
7672	https://figshare.com/articles/dataset/Gene_catalogue_compl_incompl_95_prot_faa_/13116809	https://doi.org/10.7717/peerj.10941	Not_present_after_99%_ANI_drep	Not_present_after_95%_ANI_drep	No
7682	https://figshare.com/articles/dataset/Gene_catalogue_compl_incompl_95_prot_faa_/13116809	https://doi.org/10.7717/peerj.10941	Present_after_99%_ANI_drep	Present_after_95%_ANI_drep	No
7684	https://figshare.com/articles/dataset/Gene_catalogue_compl_incompl_95_prot_faa_/13116809	https://doi.org/10.7717/peerj.10941	Present_after_99%_ANI_drep	Present_after_95%_ANI_drep	No
7695	https://figshare.com/articles/dataset/Gene_catalogue_compl_incompl_95_prot_faa_/13116809	https://doi.org/10.7717/peerj.10941	Not_present_after_99%_ANI_drep	Not_present_after_95%_ANI_drep	No
7715	https://figshare.com/articles/dataset/Gene_catalogue_compl_incompl_95_prot_faa_/13116809	https://doi.org/10.7717/peerj.10941	Not_present_after_99%_ANI_drep	Not_present_after_95%_ANI_drep	No
7721	https://figshare.com/articles/dataset/Gene_catalogue_compl_incompl_95_prot_faa_/13116809	https://doi.org/10.7717/peerj.10941	Present_after_99%_ANI_drep	Present_after_95%_ANI_drep	No
7725	https://figshare.com/articles/dataset/Gene_catalogue_compl_incompl_95_prot_faa_/13116809	https://doi.org/10.7717/peerj.10941	Not_present_after_99%_ANI_drep	Not_present_after_95%_ANI_drep	No
7739	https://figshare.com/articles/dataset/Gene_catalogue_compl_incompl_95_prot_faa_/13116809	https://doi.org/10.7717/peerj.10941	Not_present_after_99%_ANI_drep	Not_present_after_95%_ANI_drep	No
7743	https://figshare.com/articles/dataset/Gene_catalogue_compl_incompl_95_prot_faa_/13116809	https://doi.org/10.7717/peerj.10941	Not_present_after_99%_ANI_drep	Not_present_after_95%_ANI_drep	No
7750	https://figshare.com/articles/dataset/Gene_catalogue_compl_incompl_95_prot_faa_/13116809	https://doi.org/10.7717/peerj.10941	Not_present_after_99%_ANI_drep	Not_present_after_95%_ANI_drep	No
7754	https://figshare.com/articles/dataset/Gene_catalogue_compl_incompl_95_prot_faa_/13116809	https://doi.org/10.7717/peerj.10941	Not_present_after_99%_ANI_drep	Not_present_after_95%_ANI_drep	No
7760	https://figshare.com/articles/dataset/Gene_catalogue_compl_incompl_95_prot_faa_/13116809	https://doi.org/10.7717/peerj.10941	Not_present_after_99%_ANI_drep	Not_present_after_95%_ANI_drep	No
7765	https://figshare.com/articles/dataset/Gene_catalogue_compl_incompl_95_prot_faa_/13116809	https://doi.org/10.7717/peerj.10941	Present_after_99%_ANI_drep	Not_present_after_95%_ANI_drep	No
7766	https://figshare.com/articles/dataset/Gene_catalogue_compl_incompl_95_prot_faa_/13116809	https://doi.org/10.7717/peerj.10941	Not_present_after_99%_ANI_drep	Not_present_after_95%_ANI_drep	No
7774	https://figshare.com/articles/dataset/Gene_catalogue_compl_incompl_95_prot_faa_/13116809	https://doi.org/10.7717/peerj.10941	Not_present_after_99%_ANI_drep	Not_present_after_95%_ANI_drep	No
7795	https://figshare.com/articles/dataset/Gene_catalogue_compl_incompl_95_prot_faa_/13116809	https://doi.org/10.7717/peerj.10941	Present_after_99%_ANI_drep	Not_present_after_95%_ANI_drep	No
7802	https://figshare.com/articles/dataset/Gene_catalogue_compl_incompl_95_prot_faa_/13116809	https://doi.org/10.7717/peerj.10941	Not_present_after_99%_ANI_drep	Not_present_after_95%_ANI_drep	No
7811	https://figshare.com/articles/dataset/Gene_catalogue_compl_incompl_95_prot_faa_/13116809	https://doi.org/10.7717/peerj.10941	Not_present_after_99%_ANI_drep	Not_present_after_95%_ANI_drep	No
7817	https://figshare.com/articles/dataset/Gene_catalogue_compl_incompl_95_prot_faa_/13116809	https://doi.org/10.7717/peerj.10941	Present_after_99%_ANI_drep	Not_present_after_95%_ANI_drep	No
7820	https://figshare.com/articles/dataset/Gene_catalogue_compl_incompl_95_prot_faa_/13116809	https://doi.org/10.7717/peerj.10941	Present_after_99%_ANI_drep	Present_after_95%_ANI_drep	No
7821	https://figshare.com/articles/dataset/Gene_catalogue_compl_incompl_95_prot_faa_/13116809	https://doi.org/10.7717/peerj.10941	Not_present_after_99%_ANI_drep	Not_present_after_95%_ANI_drep	No
7822	https://figshare.com/articles/dataset/Gene_catalogue_compl_incompl_95_prot_faa_/13116809	https://doi.org/10.7717/peerj.10941	Not_present_after_99%_ANI_drep	Not_present_after_95%_ANI_drep	No
7828	https://figshare.com/articles/dataset/Gene_catalogue_compl_incompl_95_prot_faa_/13116809	https://doi.org/10.7717/peerj.10941	Not_present_after_99%_ANI_drep	Not_present_after_95%_ANI_drep	No
7847	https://figshare.com/articles/dataset/Gene_catalogue_compl_incompl_95_prot_faa_/13116809	https://doi.org/10.7717/peerj.10941	Present_after_99%_ANI_drep	Not_present_after_95%_ANI_drep	No
7848	https://figshare.com/articles/dataset/Gene_catalogue_compl_incompl_95_prot_faa_/13116809	https://doi.org/10.7717/peerj.10941	Not_present_after_99%_ANI_drep	Not_present_after_95%_ANI_drep	No
7850	https://figshare.com/articles/dataset/Gene_catalogue_compl_incompl_95_prot_faa_/13116809	https://doi.org/10.7717/peerj.10941	Not_present_after_99%_ANI_drep	Not_present_after_95%_ANI_drep	No
7872	https://figshare.com/articles/dataset/Gene_catalogue_compl_incompl_95_prot_faa_/13116809	https://doi.org/10.7717/peerj.10941	Not_present_after_99%_ANI_drep	Not_present_after_95%_ANI_drep	No
7873	https://figshare.com/articles/dataset/Gene_catalogue_compl_incompl_95_prot_faa_/13116809	https://doi.org/10.7717/peerj.10941	Not_present_after_99%_ANI_drep	Not_present_after_95%_ANI_drep	No
7878	https://figshare.com/articles/dataset/Gene_catalogue_compl_incompl_95_prot_faa_/13116809	https://doi.org/10.7717/peerj.10941	Present_after_99%_ANI_drep	Not_present_after_95%_ANI_drep	No
7882	https://figshare.com/articles/dataset/Gene_catalogue_compl_incompl_95_prot_faa_/13116809	https://doi.org/10.7717/peerj.10941	Not_present_after_99%_ANI_drep	Not_present_after_95%_ANI_drep	No
7884	https://figshare.com/articles/dataset/Gene_catalogue_compl_incompl_95_prot_faa_/13116809	https://doi.org/10.7717/peerj.10941	Not_present_after_99%_ANI_drep	Not_present_after_95%_ANI_drep	No
7886	https://figshare.com/articles/dataset/Gene_catalogue_compl_incompl_95_prot_faa_/13116809	https://doi.org/10.7717/peerj.10941	Present_after_99%_ANI_drep	Present_after_95%_ANI_drep	No
7889	https://figshare.com/articles/dataset/Gene_catalogue_compl_incompl_95_prot_faa_/13116809	https://doi.org/10.7717/peerj.10941	Present_after_99%_ANI_drep	Not_present_after_95%_ANI_drep	No
7901	https://figshare.com/articles/dataset/Gene_catalogue_compl_incompl_95_prot_faa_/13116809	https://doi.org/10.7717/peerj.10941	Present_after_99%_ANI_drep	Not_present_after_95%_ANI_drep	No
7909	https://figshare.com/articles/dataset/Gene_catalogue_compl_incompl_95_prot_faa_/13116809	https://doi.org/10.7717/peerj.10941	Not_present_after_99%_ANI_drep	Not_present_after_95%_ANI_drep	No
7911	https://figshare.com/articles/dataset/Gene_catalogue_compl_incompl_95_prot_faa_/13116809	https://doi.org/10.7717/peerj.10941	Not_present_after_99%_ANI_drep	Not_present_after_95%_ANI_drep	No
7917	https://figshare.com/articles/dataset/Gene_catalogue_compl_incompl_95_prot_faa_/13116809	https://doi.org/10.7717/peerj.10941	Not_present_after_99%_ANI_drep	Not_present_after_95%_ANI_drep	No
7919	https://figshare.com/articles/dataset/Gene_catalogue_compl_incompl_95_prot_faa_/13116809	https://doi.org/10.7717/peerj.10941	Not_present_after_99%_ANI_drep	Not_present_after_95%_ANI_drep	No
7924	https://figshare.com/articles/dataset/Gene_catalogue_compl_incompl_95_prot_faa_/13116809	https://doi.org/10.7717/peerj.10941	Not_present_after_99%_ANI_drep	Not_present_after_95%_ANI_drep	No
7943	https://figshare.com/articles/dataset/Gene_catalogue_compl_incompl_95_prot_faa_/13116809	https://doi.org/10.7717/peerj.10941	Present_after_99%_ANI_drep	Not_present_after_95%_ANI_drep	No
7962	https://figshare.com/articles/dataset/Gene_catalogue_compl_incompl_95_prot_faa_/13116809	https://doi.org/10.7717/peerj.10941	Present_after_99%_ANI_drep	Not_present_after_95%_ANI_drep	No
7977	https://figshare.com/articles/dataset/Gene_catalogue_compl_incompl_95_prot_faa_/13116809	https://doi.org/10.7717/peerj.10941	Not_present_after_99%_ANI_drep	Not_present_after_95%_ANI_drep	No
7992	https://figshare.com/articles/dataset/Gene_catalogue_compl_incompl_95_prot_faa_/13116809	https://doi.org/10.7717/peerj.10941	Present_after_99%_ANI_drep	Not_present_after_95%_ANI_drep	No
7996	https://figshare.com/articles/dataset/Gene_catalogue_compl_incompl_95_prot_faa_/13116809	https://doi.org/10.7717/peerj.10941	Not_present_after_99%_ANI_drep	Not_present_after_95%_ANI_drep	No
8014	https://figshare.com/articles/dataset/Gene_catalogue_compl_incompl_95_prot_faa_/13116809	https://doi.org/10.7717/peerj.10941	Not_present_after_99%_ANI_drep	Not_present_after_95%_ANI_drep	No
8019	https://figshare.com/articles/dataset/Gene_catalogue_compl_incompl_95_prot_faa_/13116809	https://doi.org/10.7717/peerj.10941	Not_present_after_99%_ANI_drep	Not_present_after_95%_ANI_drep	No
8029	https://figshare.com/articles/dataset/Gene_catalogue_compl_incompl_95_prot_faa_/13116809	https://doi.org/10.7717/peerj.10941	Not_present_after_99%_ANI_drep	Not_present_after_95%_ANI_drep	No
8040	https://figshare.com/articles/dataset/Gene_catalogue_compl_incompl_95_prot_faa_/13116809	https://doi.org/10.7717/peerj.10941	Not_present_after_99%_ANI_drep	Not_present_after_95%_ANI_drep	No
8041	https://figshare.com/articles/dataset/Gene_catalogue_compl_incompl_95_prot_faa_/13116809	https://doi.org/10.7717/peerj.10941	Present_after_99%_ANI_drep	Not_present_after_95%_ANI_drep	No
8046	https://figshare.com/articles/dataset/Gene_catalogue_compl_incompl_95_prot_faa_/13116809	https://doi.org/10.7717/peerj.10941	Not_present_after_99%_ANI_drep	Not_present_after_95%_ANI_drep	No
8059	https://figshare.com/articles/dataset/Gene_catalogue_compl_incompl_95_prot_faa_/13116809	https://doi.org/10.7717/peerj.10941	Not_present_after_99%_ANI_drep	Not_present_after_95%_ANI_drep	No
8061	https://figshare.com/articles/dataset/Gene_catalogue_compl_incompl_95_prot_faa_/13116809	https://doi.org/10.7717/peerj.10941	Not_present_after_99%_ANI_drep	Not_present_after_95%_ANI_drep	No
8064	https://figshare.com/articles/dataset/Gene_catalogue_compl_incompl_95_prot_faa_/13116809	https://doi.org/10.7717/peerj.10941	Not_present_after_99%_ANI_drep	Not_present_after_95%_ANI_drep	No
8075	https://figshare.com/articles/dataset/Gene_catalogue_compl_incompl_95_prot_faa_/13116809	https://doi.org/10.7717/peerj.10941	Not_present_after_99%_ANI_drep	Not_present_after_95%_ANI_drep	No
8081	https://figshare.com/articles/dataset/Gene_catalogue_compl_incompl_95_prot_faa_/13116809	https://doi.org/10.7717/peerj.10941	Not_present_after_99%_ANI_drep	Not_present_after_95%_ANI_drep	No
8092	https://figshare.com/articles/dataset/Gene_catalogue_compl_incompl_95_prot_faa_/13116809	https://doi.org/10.7717/peerj.10941	Not_present_after_99%_ANI_drep	Not_present_after_95%_ANI_drep	No
8106	https://figshare.com/articles/dataset/Gene_catalogue_compl_incompl_95_prot_faa_/13116809	https://doi.org/10.7717/peerj.10941	Present_after_99%_ANI_drep	Present_after_95%_ANI_drep	No
8112	https://figshare.com/articles/dataset/Gene_catalogue_compl_incompl_95_prot_faa_/13116809	https://doi.org/10.7717/peerj.10941	Present_after_99%_ANI_drep	Not_present_after_95%_ANI_drep	No
8115	https://figshare.com/articles/dataset/Gene_catalogue_compl_incompl_95_prot_faa_/13116809	https://doi.org/10.7717/peerj.10941	Not_present_after_99%_ANI_drep	Not_present_after_95%_ANI_drep	No
8120	https://figshare.com/articles/dataset/Gene_catalogue_compl_incompl_95_prot_faa_/13116809	https://doi.org/10.7717/peerj.10941	Present_after_99%_ANI_drep	Not_present_after_95%_ANI_drep	No
8125	https://figshare.com/articles/dataset/Gene_catalogue_compl_incompl_95_prot_faa_/13116809	https://doi.org/10.7717/peerj.10941	Not_present_after_99%_ANI_drep	Not_present_after_95%_ANI_drep	No
8144	https://figshare.com/articles/dataset/Gene_catalogue_compl_incompl_95_prot_faa_/13116809	https://doi.org/10.7717/peerj.10941	Not_present_after_99%_ANI_drep	Not_present_after_95%_ANI_drep	No
8207	https://figshare.com/articles/dataset/Gene_catalogue_compl_incompl_95_prot_faa_/13116809	https://doi.org/10.7717/peerj.10941	Present_after_99%_ANI_drep	Present_after_95%_ANI_drep	No
8208	https://figshare.com/articles/dataset/Gene_catalogue_compl_incompl_95_prot_faa_/13116809	https://doi.org/10.7717/peerj.10941	Not_present_after_99%_ANI_drep	Not_present_after_95%_ANI_drep	No
8229	https://figshare.com/articles/dataset/Gene_catalogue_compl_incompl_95_prot_faa_/13116809	https://doi.org/10.7717/peerj.10941	Present_after_99%_ANI_drep	Not_present_after_95%_ANI_drep	No
8250	https://figshare.com/articles/dataset/Gene_catalogue_compl_incompl_95_prot_faa_/13116809	https://doi.org/10.7717/peerj.10941	Not_present_after_99%_ANI_drep	Not_present_after_95%_ANI_drep	No
8253	https://figshare.com/articles/dataset/Gene_catalogue_compl_incompl_95_prot_faa_/13116809	https://doi.org/10.7717/peerj.10941	Present_after_99%_ANI_drep	Not_present_after_95%_ANI_drep	No
8255	https://figshare.com/articles/dataset/Gene_catalogue_compl_incompl_95_prot_faa_/13116809	https://doi.org/10.7717/peerj.10941	Not_present_after_99%_ANI_drep	Not_present_after_95%_ANI_drep	No
8257	https://figshare.com/articles/dataset/Gene_catalogue_compl_incompl_95_prot_faa_/13116809	https://doi.org/10.7717/peerj.10941	Not_present_after_99%_ANI_drep	Not_present_after_95%_ANI_drep	No
8261	https://figshare.com/articles/dataset/Gene_catalogue_compl_incompl_95_prot_faa_/13116809	https://doi.org/10.7717/peerj.10941	Not_present_after_99%_ANI_drep	Not_present_after_95%_ANI_drep	No
8267	https://figshare.com/articles/dataset/Gene_catalogue_compl_incompl_95_prot_faa_/13116809	https://doi.org/10.7717/peerj.10941	Not_present_after_99%_ANI_drep	Not_present_after_95%_ANI_drep	No
8281	https://figshare.com/articles/dataset/Gene_catalogue_compl_incompl_95_prot_faa_/13116809	https://doi.org/10.7717/peerj.10941	Not_present_after_99%_ANI_drep	Not_present_after_95%_ANI_drep	No
8289	https://figshare.com/articles/dataset/Gene_catalogue_compl_incompl_95_prot_faa_/13116809	https://doi.org/10.7717/peerj.10941	Not_present_after_99%_ANI_drep	Not_present_after_95%_ANI_drep	No
8304	https://figshare.com/articles/dataset/Gene_catalogue_compl_incompl_95_prot_faa_/13116809	https://doi.org/10.7717/peerj.10941	Present_after_99%_ANI_drep	Not_present_after_95%_ANI_drep	No
8333	https://figshare.com/articles/dataset/Gene_catalogue_compl_incompl_95_prot_faa_/13116809	https://doi.org/10.7717/peerj.10941	Not_present_after_99%_ANI_drep	Not_present_after_95%_ANI_drep	No
8366	https://figshare.com/articles/dataset/Gene_catalogue_compl_incompl_95_prot_faa_/13116809	https://doi.org/10.7717/peerj.10941	Not_present_after_99%_ANI_drep	Not_present_after_95%_ANI_drep	No
8374	https://figshare.com/articles/dataset/Gene_catalogue_compl_incompl_95_prot_faa_/13116809	https://doi.org/10.7717/peerj.10941	Not_present_after_99%_ANI_drep	Not_present_after_95%_ANI_drep	No
8386	https://figshare.com/articles/dataset/Gene_catalogue_compl_incompl_95_prot_faa_/13116809	https://doi.org/10.7717/peerj.10941	Present_after_99%_ANI_drep	Not_present_after_95%_ANI_drep	No
8396	https://figshare.com/articles/dataset/Gene_catalogue_compl_incompl_95_prot_faa_/13116809	https://doi.org/10.7717/peerj.10941	Present_after_99%_ANI_drep	Present_after_95%_ANI_drep	No
8400	https://figshare.com/articles/dataset/Gene_catalogue_compl_incompl_95_prot_faa_/13116809	https://doi.org/10.7717/peerj.10941	Not_present_after_99%_ANI_drep	Not_present_after_95%_ANI_drep	No
8435	https://figshare.com/articles/dataset/Gene_catalogue_compl_incompl_95_prot_faa_/13116809	https://doi.org/10.7717/peerj.10941	Not_present_after_99%_ANI_drep	Not_present_after_95%_ANI_drep	No
8447	https://figshare.com/articles/dataset/Gene_catalogue_compl_incompl_95_prot_faa_/13116809	https://doi.org/10.7717/peerj.10941	Present_after_99%_ANI_drep	Not_present_after_95%_ANI_drep	No
8449	https://figshare.com/articles/dataset/Gene_catalogue_compl_incompl_95_prot_faa_/13116809	https://doi.org/10.7717/peerj.10941	Not_present_after_99%_ANI_drep	Not_present_after_95%_ANI_drep	No
8458	https://figshare.com/articles/dataset/Gene_catalogue_compl_incompl_95_prot_faa_/13116809	https://doi.org/10.7717/peerj.10941	Present_after_99%_ANI_drep	Not_present_after_95%_ANI_drep	No
8464	https://figshare.com/articles/dataset/Gene_catalogue_compl_incompl_95_prot_faa_/13116809	https://doi.org/10.7717/peerj.10941	Not_present_after_99%_ANI_drep	Not_present_after_95%_ANI_drep	No
8470	https://figshare.com/articles/dataset/Gene_catalogue_compl_incompl_95_prot_faa_/13116809	https://doi.org/10.7717/peerj.10941	Not_present_after_99%_ANI_drep	Not_present_after_95%_ANI_drep	No
8471	https://figshare.com/articles/dataset/Gene_catalogue_compl_incompl_95_prot_faa_/13116809	https://doi.org/10.7717/peerj.10941	Not_present_after_99%_ANI_drep	Not_present_after_95%_ANI_drep	No
8476	https://figshare.com/articles/dataset/Gene_catalogue_compl_incompl_95_prot_faa_/13116809	https://doi.org/10.7717/peerj.10941	Present_after_99%_ANI_drep	Not_present_after_95%_ANI_drep	No
8503	https://figshare.com/articles/dataset/Gene_catalogue_compl_incompl_95_prot_faa_/13116809	https://doi.org/10.7717/peerj.10941	Not_present_after_99%_ANI_drep	Not_present_after_95%_ANI_drep	No
8513	https://figshare.com/articles/dataset/Gene_catalogue_compl_incompl_95_prot_faa_/13116809	https://doi.org/10.7717/peerj.10941	Present_after_99%_ANI_drep	Not_present_after_95%_ANI_drep	No
8518	https://figshare.com/articles/dataset/Gene_catalogue_compl_incompl_95_prot_faa_/13116809	https://doi.org/10.7717/peerj.10941	Present_after_99%_ANI_drep	Not_present_after_95%_ANI_drep	No
8534	https://figshare.com/articles/dataset/Gene_catalogue_compl_incompl_95_prot_faa_/13116809	https://doi.org/10.7717/peerj.10941	Present_after_99%_ANI_drep	Not_present_after_95%_ANI_drep	No
8561	https://figshare.com/articles/dataset/Gene_catalogue_compl_incompl_95_prot_faa_/13116809	https://doi.org/10.7717/peerj.10941	Present_after_99%_ANI_drep	Not_present_after_95%_ANI_drep	No
8576	https://figshare.com/articles/dataset/Gene_catalogue_compl_incompl_95_prot_faa_/13116809	https://doi.org/10.7717/peerj.10941	Present_after_99%_ANI_drep	Not_present_after_95%_ANI_drep	No
8591	https://figshare.com/articles/dataset/Gene_catalogue_compl_incompl_95_prot_faa_/13116809	https://doi.org/10.7717/peerj.10941	Not_present_after_99%_ANI_drep	Not_present_after_95%_ANI_drep	No
8593	https://figshare.com/articles/dataset/Gene_catalogue_compl_incompl_95_prot_faa_/13116809	https://doi.org/10.7717/peerj.10941	Not_present_after_99%_ANI_drep	Not_present_after_95%_ANI_drep	No
8632	https://figshare.com/articles/dataset/Gene_catalogue_compl_incompl_95_prot_faa_/13116809	https://doi.org/10.7717/peerj.10941	Present_after_99%_ANI_drep	Not_present_after_95%_ANI_drep	No
8654	https://figshare.com/articles/dataset/Gene_catalogue_compl_incompl_95_prot_faa_/13116809	https://doi.org/10.7717/peerj.10941	Not_present_after_99%_ANI_drep	Not_present_after_95%_ANI_drep	No
8669	https://figshare.com/articles/dataset/Gene_catalogue_compl_incompl_95_prot_faa_/13116809	https://doi.org/10.7717/peerj.10941	Present_after_99%_ANI_drep	Not_present_after_95%_ANI_drep	No
8681	https://figshare.com/articles/dataset/Gene_catalogue_compl_incompl_95_prot_faa_/13116809	https://doi.org/10.7717/peerj.10941	Not_present_after_99%_ANI_drep	Not_present_after_95%_ANI_drep	No
8682	https://figshare.com/articles/dataset/Gene_catalogue_compl_incompl_95_prot_faa_/13116809	https://doi.org/10.7717/peerj.10941	Present_after_99%_ANI_drep	Not_present_after_95%_ANI_drep	No
8690	https://figshare.com/articles/dataset/Gene_catalogue_compl_incompl_95_prot_faa_/13116809	https://doi.org/10.7717/peerj.10941	Not_present_after_99%_ANI_drep	Not_present_after_95%_ANI_drep	No
8700	https://figshare.com/articles/dataset/Gene_catalogue_compl_incompl_95_prot_faa_/13116809	https://doi.org/10.7717/peerj.10941	Not_present_after_99%_ANI_drep	Not_present_after_95%_ANI_drep	No
8711	https://figshare.com/articles/dataset/Gene_catalogue_compl_incompl_95_prot_faa_/13116809	https://doi.org/10.7717/peerj.10941	Not_present_after_99%_ANI_drep	Not_present_after_95%_ANI_drep	No
8722	https://figshare.com/articles/dataset/Gene_catalogue_compl_incompl_95_prot_faa_/13116809	https://doi.org/10.7717/peerj.10941	Not_present_after_99%_ANI_drep	Not_present_after_95%_ANI_drep	No
8725	https://figshare.com/articles/dataset/Gene_catalogue_compl_incompl_95_prot_faa_/13116809	https://doi.org/10.7717/peerj.10941	Not_present_after_99%_ANI_drep	Not_present_after_95%_ANI_drep	No
8734	https://figshare.com/articles/dataset/Gene_catalogue_compl_incompl_95_prot_faa_/13116809	https://doi.org/10.7717/peerj.10941	Not_present_after_99%_ANI_drep	Not_present_after_95%_ANI_drep	No
8745	https://figshare.com/articles/dataset/Gene_catalogue_compl_incompl_95_prot_faa_/13116809	https://doi.org/10.7717/peerj.10941	Present_after_99%_ANI_drep	Not_present_after_95%_ANI_drep	No
8760	https://figshare.com/articles/dataset/Gene_catalogue_compl_incompl_95_prot_faa_/13116809	https://doi.org/10.7717/peerj.10941	Not_present_after_99%_ANI_drep	Not_present_after_95%_ANI_drep	No
8785	https://figshare.com/articles/dataset/Gene_catalogue_compl_incompl_95_prot_faa_/13116809	https://doi.org/10.7717/peerj.10941	Not_present_after_99%_ANI_drep	Not_present_after_95%_ANI_drep	No
8787	https://figshare.com/articles/dataset/Gene_catalogue_compl_incompl_95_prot_faa_/13116809	https://doi.org/10.7717/peerj.10941	Not_present_after_99%_ANI_drep	Not_present_after_95%_ANI_drep	No
8817	https://figshare.com/articles/dataset/Gene_catalogue_compl_incompl_95_prot_faa_/13116809	https://doi.org/10.7717/peerj.10941	Not_present_after_99%_ANI_drep	Not_present_after_95%_ANI_drep	No
8822	https://figshare.com/articles/dataset/Gene_catalogue_compl_incompl_95_prot_faa_/13116809	https://doi.org/10.7717/peerj.10941	Not_present_after_99%_ANI_drep	Not_present_after_95%_ANI_drep	No
8830	https://figshare.com/articles/dataset/Gene_catalogue_compl_incompl_95_prot_faa_/13116809	https://doi.org/10.7717/peerj.10941	Present_after_99%_ANI_drep	Not_present_after_95%_ANI_drep	No
8845	https://figshare.com/articles/dataset/Gene_catalogue_compl_incompl_95_prot_faa_/13116809	https://doi.org/10.7717/peerj.10941	Not_present_after_99%_ANI_drep	Not_present_after_95%_ANI_drep	No
8864	https://figshare.com/articles/dataset/Gene_catalogue_compl_incompl_95_prot_faa_/13116809	https://doi.org/10.7717/peerj.10941	Present_after_99%_ANI_drep	Not_present_after_95%_ANI_drep	No
8890	https://figshare.com/articles/dataset/Gene_catalogue_compl_incompl_95_prot_faa_/13116809	https://doi.org/10.7717/peerj.10941	Present_after_99%_ANI_drep	Not_present_after_95%_ANI_drep	No
8895	https://figshare.com/articles/dataset/Gene_catalogue_compl_incompl_95_prot_faa_/13116809	https://doi.org/10.7717/peerj.10941	Not_present_after_99%_ANI_drep	Not_present_after_95%_ANI_drep	No
8898	https://figshare.com/articles/dataset/Gene_catalogue_compl_incompl_95_prot_faa_/13116809	https://doi.org/10.7717/peerj.10941	Not_present_after_99%_ANI_drep	Not_present_after_95%_ANI_drep	No
8923	https://figshare.com/articles/dataset/Gene_catalogue_compl_incompl_95_prot_faa_/13116809	https://doi.org/10.7717/peerj.10941	Not_present_after_99%_ANI_drep	Not_present_after_95%_ANI_drep	No
8934	https://figshare.com/articles/dataset/Gene_catalogue_compl_incompl_95_prot_faa_/13116809	https://doi.org/10.7717/peerj.10941	Not_present_after_99%_ANI_drep	Not_present_after_95%_ANI_drep	No
8953	https://figshare.com/articles/dataset/Gene_catalogue_compl_incompl_95_prot_faa_/13116809	https://doi.org/10.7717/peerj.10941	Not_present_after_99%_ANI_drep	Not_present_after_95%_ANI_drep	No
8958	https://figshare.com/articles/dataset/Gene_catalogue_compl_incompl_95_prot_faa_/13116809	https://doi.org/10.7717/peerj.10941	Present_after_99%_ANI_drep	Not_present_after_95%_ANI_drep	No
8961	https://figshare.com/articles/dataset/Gene_catalogue_compl_incompl_95_prot_faa_/13116809	https://doi.org/10.7717/peerj.10941	Not_present_after_99%_ANI_drep	Not_present_after_95%_ANI_drep	No
8964	https://figshare.com/articles/dataset/Gene_catalogue_compl_incompl_95_prot_faa_/13116809	https://doi.org/10.7717/peerj.10941	Not_present_after_99%_ANI_drep	Not_present_after_95%_ANI_drep	No
8987	https://figshare.com/articles/dataset/Gene_catalogue_compl_incompl_95_prot_faa_/13116809	https://doi.org/10.7717/peerj.10941	Not_present_after_99%_ANI_drep	Not_present_after_95%_ANI_drep	No
9007	https://figshare.com/articles/dataset/Gene_catalogue_compl_incompl_95_prot_faa_/13116809	https://doi.org/10.7717/peerj.10941	Not_present_after_99%_ANI_drep	Not_present_after_95%_ANI_drep	No
9012	https://figshare.com/articles/dataset/Gene_catalogue_compl_incompl_95_prot_faa_/13116809	https://doi.org/10.7717/peerj.10941	Not_present_after_99%_ANI_drep	Not_present_after_95%_ANI_drep	No
9032	https://figshare.com/articles/dataset/Gene_catalogue_compl_incompl_95_prot_faa_/13116809	https://doi.org/10.7717/peerj.10941	Present_after_99%_ANI_drep	Not_present_after_95%_ANI_drep	No
9045	https://figshare.com/articles/dataset/Gene_catalogue_compl_incompl_95_prot_faa_/13116809	https://doi.org/10.7717/peerj.10941	Not_present_after_99%_ANI_drep	Not_present_after_95%_ANI_drep	No
9057	https://figshare.com/articles/dataset/Gene_catalogue_compl_incompl_95_prot_faa_/13116809	https://doi.org/10.7717/peerj.10941	Not_present_after_99%_ANI_drep	Not_present_after_95%_ANI_drep	No
9061	https://figshare.com/articles/dataset/Gene_catalogue_compl_incompl_95_prot_faa_/13116809	https://doi.org/10.7717/peerj.10941	Present_after_99%_ANI_drep	Not_present_after_95%_ANI_drep	No
9062	https://figshare.com/articles/dataset/Gene_catalogue_compl_incompl_95_prot_faa_/13116809	https://doi.org/10.7717/peerj.10941	Present_after_99%_ANI_drep	Not_present_after_95%_ANI_drep	No
9076	https://figshare.com/articles/dataset/Gene_catalogue_compl_incompl_95_prot_faa_/13116809	https://doi.org/10.7717/peerj.10941	Not_present_after_99%_ANI_drep	Not_present_after_95%_ANI_drep	No
9081	https://figshare.com/articles/dataset/Gene_catalogue_compl_incompl_95_prot_faa_/13116809	https://doi.org/10.7717/peerj.10941	Not_present_after_99%_ANI_drep	Not_present_after_95%_ANI_drep	No
9084	https://figshare.com/articles/dataset/Gene_catalogue_compl_incompl_95_prot_faa_/13116809	https://doi.org/10.7717/peerj.10941	Not_present_after_99%_ANI_drep	Not_present_after_95%_ANI_drep	No
9095	https://figshare.com/articles/dataset/Gene_catalogue_compl_incompl_95_prot_faa_/13116809	https://doi.org/10.7717/peerj.10941	Not_present_after_99%_ANI_drep	Not_present_after_95%_ANI_drep	No
9099	https://figshare.com/articles/dataset/Gene_catalogue_compl_incompl_95_prot_faa_/13116809	https://doi.org/10.7717/peerj.10941	Not_present_after_99%_ANI_drep	Not_present_after_95%_ANI_drep	No
9113	https://figshare.com/articles/dataset/Gene_catalogue_compl_incompl_95_prot_faa_/13116809	https://doi.org/10.7717/peerj.10941	Present_after_99%_ANI_drep	Present_after_95%_ANI_drep	No
9126	https://figshare.com/articles/dataset/Gene_catalogue_compl_incompl_95_prot_faa_/13116809	https://doi.org/10.7717/peerj.10941	Present_after_99%_ANI_drep	Not_present_after_95%_ANI_drep	No
9160	https://figshare.com/articles/dataset/Gene_catalogue_compl_incompl_95_prot_faa_/13116809	https://doi.org/10.7717/peerj.10941	Not_present_after_99%_ANI_drep	Not_present_after_95%_ANI_drep	No
9170	https://figshare.com/articles/dataset/Gene_catalogue_compl_incompl_95_prot_faa_/13116809	https://doi.org/10.7717/peerj.10941	Present_after_99%_ANI_drep	Not_present_after_95%_ANI_drep	No
9173	https://figshare.com/articles/dataset/Gene_catalogue_compl_incompl_95_prot_faa_/13116809	https://doi.org/10.7717/peerj.10941	Present_after_99%_ANI_drep	Not_present_after_95%_ANI_drep	No
9177	https://figshare.com/articles/dataset/Gene_catalogue_compl_incompl_95_prot_faa_/13116809	https://doi.org/10.7717/peerj.10941	Present_after_99%_ANI_drep	Not_present_after_95%_ANI_drep	No
9200	https://figshare.com/articles/dataset/Gene_catalogue_compl_incompl_95_prot_faa_/13116809	https://doi.org/10.7717/peerj.10941	Present_after_99%_ANI_drep	Not_present_after_95%_ANI_drep	No
9215	https://figshare.com/articles/dataset/Gene_catalogue_compl_incompl_95_prot_faa_/13116809	https://doi.org/10.7717/peerj.10941	Not_present_after_99%_ANI_drep	Not_present_after_95%_ANI_drep	No
9226	https://figshare.com/articles/dataset/Gene_catalogue_compl_incompl_95_prot_faa_/13116809	https://doi.org/10.7717/peerj.10941	Not_present_after_99%_ANI_drep	Not_present_after_95%_ANI_drep	No
9228	https://figshare.com/articles/dataset/Gene_catalogue_compl_incompl_95_prot_faa_/13116809	https://doi.org/10.7717/peerj.10941	Not_present_after_99%_ANI_drep	Not_present_after_95%_ANI_drep	No
9229	https://figshare.com/articles/dataset/Gene_catalogue_compl_incompl_95_prot_faa_/13116809	https://doi.org/10.7717/peerj.10941	Not_present_after_99%_ANI_drep	Not_present_after_95%_ANI_drep	No
9239	https://figshare.com/articles/dataset/Gene_catalogue_compl_incompl_95_prot_faa_/13116809	https://doi.org/10.7717/peerj.10941	Not_present_after_99%_ANI_drep	Not_present_after_95%_ANI_drep	No
9252	https://figshare.com/articles/dataset/Gene_catalogue_compl_incompl_95_prot_faa_/13116809	https://doi.org/10.7717/peerj.10941	Not_present_after_99%_ANI_drep	Not_present_after_95%_ANI_drep	No
9264	https://figshare.com/articles/dataset/Gene_catalogue_compl_incompl_95_prot_faa_/13116809	https://doi.org/10.7717/peerj.10941	Present_after_99%_ANI_drep	Present_after_95%_ANI_drep	No
9266	https://figshare.com/articles/dataset/Gene_catalogue_compl_incompl_95_prot_faa_/13116809	https://doi.org/10.7717/peerj.10941	Present_after_99%_ANI_drep	Not_present_after_95%_ANI_drep	No
9267	https://figshare.com/articles/dataset/Gene_catalogue_compl_incompl_95_prot_faa_/13116809	https://doi.org/10.7717/peerj.10941	Not_present_after_99%_ANI_drep	Not_present_after_95%_ANI_drep	No
9292	https://figshare.com/articles/dataset/Gene_catalogue_compl_incompl_95_prot_faa_/13116809	https://doi.org/10.7717/peerj.10941	Present_after_99%_ANI_drep	Not_present_after_95%_ANI_drep	No
9294	https://figshare.com/articles/dataset/Gene_catalogue_compl_incompl_95_prot_faa_/13116809	https://doi.org/10.7717/peerj.10941	Not_present_after_99%_ANI_drep	Not_present_after_95%_ANI_drep	No
9296	https://figshare.com/articles/dataset/Gene_catalogue_compl_incompl_95_prot_faa_/13116809	https://doi.org/10.7717/peerj.10941	Present_after_99%_ANI_drep	Not_present_after_95%_ANI_drep	No
9297	https://figshare.com/articles/dataset/Gene_catalogue_compl_incompl_95_prot_faa_/13116809	https://doi.org/10.7717/peerj.10941	Not_present_after_99%_ANI_drep	Not_present_after_95%_ANI_drep	No
9306	https://figshare.com/articles/dataset/Gene_catalogue_compl_incompl_95_prot_faa_/13116809	https://doi.org/10.7717/peerj.10941	Not_present_after_99%_ANI_drep	Not_present_after_95%_ANI_drep	No
9307	https://figshare.com/articles/dataset/Gene_catalogue_compl_incompl_95_prot_faa_/13116809	https://doi.org/10.7717/peerj.10941	Not_present_after_99%_ANI_drep	Not_present_after_95%_ANI_drep	No
9317	https://figshare.com/articles/dataset/Gene_catalogue_compl_incompl_95_prot_faa_/13116809	https://doi.org/10.7717/peerj.10941	Not_present_after_99%_ANI_drep	Not_present_after_95%_ANI_drep	No
9321	https://figshare.com/articles/dataset/Gene_catalogue_compl_incompl_95_prot_faa_/13116809	https://doi.org/10.7717/peerj.10941	Not_present_after_99%_ANI_drep	Not_present_after_95%_ANI_drep	No
9340	https://figshare.com/articles/dataset/Gene_catalogue_compl_incompl_95_prot_faa_/13116809	https://doi.org/10.7717/peerj.10941	Not_present_after_99%_ANI_drep	Not_present_after_95%_ANI_drep	No
9348	https://figshare.com/articles/dataset/Gene_catalogue_compl_incompl_95_prot_faa_/13116809	https://doi.org/10.7717/peerj.10941	Not_present_after_99%_ANI_drep	Not_present_after_95%_ANI_drep	No
9355	https://figshare.com/articles/dataset/Gene_catalogue_compl_incompl_95_prot_faa_/13116809	https://doi.org/10.7717/peerj.10941	Not_present_after_99%_ANI_drep	Not_present_after_95%_ANI_drep	No
9356	https://figshare.com/articles/dataset/Gene_catalogue_compl_incompl_95_prot_faa_/13116809	https://doi.org/10.7717/peerj.10941	Not_present_after_99%_ANI_drep	Not_present_after_95%_ANI_drep	No
9357	https://figshare.com/articles/dataset/Gene_catalogue_compl_incompl_95_prot_faa_/13116809	https://doi.org/10.7717/peerj.10941	Not_present_after_99%_ANI_drep	Not_present_after_95%_ANI_drep	No
9366	https://figshare.com/articles/dataset/Gene_catalogue_compl_incompl_95_prot_faa_/13116809	https://doi.org/10.7717/peerj.10941	Present_after_99%_ANI_drep	Not_present_after_95%_ANI_drep	No
9368	https://figshare.com/articles/dataset/Gene_catalogue_compl_incompl_95_prot_faa_/13116809	https://doi.org/10.7717/peerj.10941	Not_present_after_99%_ANI_drep	Not_present_after_95%_ANI_drep	No
9374	https://figshare.com/articles/dataset/Gene_catalogue_compl_incompl_95_prot_faa_/13116809	https://doi.org/10.7717/peerj.10941	Not_present_after_99%_ANI_drep	Not_present_after_95%_ANI_drep	No
9381	https://figshare.com/articles/dataset/Gene_catalogue_compl_incompl_95_prot_faa_/13116809	https://doi.org/10.7717/peerj.10941	Present_after_99%_ANI_drep	Not_present_after_95%_ANI_drep	No
9388	https://figshare.com/articles/dataset/Gene_catalogue_compl_incompl_95_prot_faa_/13116809	https://doi.org/10.7717/peerj.10941	Not_present_after_99%_ANI_drep	Not_present_after_95%_ANI_drep	No
9397	https://figshare.com/articles/dataset/Gene_catalogue_compl_incompl_95_prot_faa_/13116809	https://doi.org/10.7717/peerj.10941	Not_present_after_99%_ANI_drep	Not_present_after_95%_ANI_drep	No
9414	https://figshare.com/articles/dataset/Gene_catalogue_compl_incompl_95_prot_faa_/13116809	https://doi.org/10.7717/peerj.10941	Not_present_after_99%_ANI_drep	Not_present_after_95%_ANI_drep	No
9425	https://figshare.com/articles/dataset/Gene_catalogue_compl_incompl_95_prot_faa_/13116809	https://doi.org/10.7717/peerj.10941	Not_present_after_99%_ANI_drep	Not_present_after_95%_ANI_drep	No
9432	https://figshare.com/articles/dataset/Gene_catalogue_compl_incompl_95_prot_faa_/13116809	https://doi.org/10.7717/peerj.10941	Present_after_99%_ANI_drep	Not_present_after_95%_ANI_drep	No
9453	https://figshare.com/articles/dataset/Gene_catalogue_compl_incompl_95_prot_faa_/13116809	https://doi.org/10.7717/peerj.10941	Not_present_after_99%_ANI_drep	Not_present_after_95%_ANI_drep	No
9460	https://figshare.com/articles/dataset/Gene_catalogue_compl_incompl_95_prot_faa_/13116809	https://doi.org/10.7717/peerj.10941	Present_after_99%_ANI_drep	Not_present_after_95%_ANI_drep	No
9469	https://figshare.com/articles/dataset/Gene_catalogue_compl_incompl_95_prot_faa_/13116809	https://doi.org/10.7717/peerj.10941	Not_present_after_99%_ANI_drep	Not_present_after_95%_ANI_drep	No
9470	https://figshare.com/articles/dataset/Gene_catalogue_compl_incompl_95_prot_faa_/13116809	https://doi.org/10.7717/peerj.10941	Not_present_after_99%_ANI_drep	Not_present_after_95%_ANI_drep	No
9473	https://figshare.com/articles/dataset/Gene_catalogue_compl_incompl_95_prot_faa_/13116809	https://doi.org/10.7717/peerj.10941	Not_present_after_99%_ANI_drep	Not_present_after_95%_ANI_drep	No
9483	https://figshare.com/articles/dataset/Gene_catalogue_compl_incompl_95_prot_faa_/13116809	https://doi.org/10.7717/peerj.10941	Not_present_after_99%_ANI_drep	Not_present_after_95%_ANI_drep	No
9485	https://figshare.com/articles/dataset/Gene_catalogue_compl_incompl_95_prot_faa_/13116809	https://doi.org/10.7717/peerj.10941	Not_present_after_99%_ANI_drep	Not_present_after_95%_ANI_drep	No
9489	https://figshare.com/articles/dataset/Gene_catalogue_compl_incompl_95_prot_faa_/13116809	https://doi.org/10.7717/peerj.10941	Present_after_99%_ANI_drep	Present_after_95%_ANI_drep	No
9498	https://figshare.com/articles/dataset/Gene_catalogue_compl_incompl_95_prot_faa_/13116809	https://doi.org/10.7717/peerj.10941	Present_after_99%_ANI_drep	Present_after_95%_ANI_drep	No
9515	https://figshare.com/articles/dataset/Gene_catalogue_compl_incompl_95_prot_faa_/13116809	https://doi.org/10.7717/peerj.10941	Not_present_after_99%_ANI_drep	Not_present_after_95%_ANI_drep	No
9530	https://figshare.com/articles/dataset/Gene_catalogue_compl_incompl_95_prot_faa_/13116809	https://doi.org/10.7717/peerj.10941	Present_after_99%_ANI_drep	Not_present_after_95%_ANI_drep	No
9552	https://figshare.com/articles/dataset/Gene_catalogue_compl_incompl_95_prot_faa_/13116809	https://doi.org/10.7717/peerj.10941	Not_present_after_99%_ANI_drep	Not_present_after_95%_ANI_drep	No
9565	https://figshare.com/articles/dataset/Gene_catalogue_compl_incompl_95_prot_faa_/13116809	https://doi.org/10.7717/peerj.10941	Not_present_after_99%_ANI_drep	Not_present_after_95%_ANI_drep	No
9574	https://figshare.com/articles/dataset/Gene_catalogue_compl_incompl_95_prot_faa_/13116809	https://doi.org/10.7717/peerj.10941	Not_present_after_99%_ANI_drep	Not_present_after_95%_ANI_drep	No
9591	https://figshare.com/articles/dataset/Gene_catalogue_compl_incompl_95_prot_faa_/13116809	https://doi.org/10.7717/peerj.10941	Not_present_after_99%_ANI_drep	Not_present_after_95%_ANI_drep	No
9596	https://figshare.com/articles/dataset/Gene_catalogue_compl_incompl_95_prot_faa_/13116809	https://doi.org/10.7717/peerj.10941	Not_present_after_99%_ANI_drep	Not_present_after_95%_ANI_drep	No
9612	https://figshare.com/articles/dataset/Gene_catalogue_compl_incompl_95_prot_faa_/13116809	https://doi.org/10.7717/peerj.10941	Not_present_after_99%_ANI_drep	Not_present_after_95%_ANI_drep	No
9627	https://figshare.com/articles/dataset/Gene_catalogue_compl_incompl_95_prot_faa_/13116809	https://doi.org/10.7717/peerj.10941	Present_after_99%_ANI_drep	Not_present_after_95%_ANI_drep	No
9659	https://figshare.com/articles/dataset/Gene_catalogue_compl_incompl_95_prot_faa_/13116809	https://doi.org/10.7717/peerj.10941	Present_after_99%_ANI_drep	Not_present_after_95%_ANI_drep	No
9662	https://figshare.com/articles/dataset/Gene_catalogue_compl_incompl_95_prot_faa_/13116809	https://doi.org/10.7717/peerj.10941	Not_present_after_99%_ANI_drep	Not_present_after_95%_ANI_drep	No
9663	https://figshare.com/articles/dataset/Gene_catalogue_compl_incompl_95_prot_faa_/13116809	https://doi.org/10.7717/peerj.10941	Present_after_99%_ANI_drep	Not_present_after_95%_ANI_drep	No
9667	https://figshare.com/articles/dataset/Gene_catalogue_compl_incompl_95_prot_faa_/13116809	https://doi.org/10.7717/peerj.10941	Present_after_99%_ANI_drep	Not_present_after_95%_ANI_drep	No
9668	https://figshare.com/articles/dataset/Gene_catalogue_compl_incompl_95_prot_faa_/13116809	https://doi.org/10.7717/peerj.10941	Not_present_after_99%_ANI_drep	Not_present_after_95%_ANI_drep	No
9703	https://figshare.com/articles/dataset/Gene_catalogue_compl_incompl_95_prot_faa_/13116809	https://doi.org/10.7717/peerj.10941	Not_present_after_99%_ANI_drep	Not_present_after_95%_ANI_drep	No
9729	https://figshare.com/articles/dataset/Gene_catalogue_compl_incompl_95_prot_faa_/13116809	https://doi.org/10.7717/peerj.10941	Not_present_after_99%_ANI_drep	Not_present_after_95%_ANI_drep	No
9733	https://figshare.com/articles/dataset/Gene_catalogue_compl_incompl_95_prot_faa_/13116809	https://doi.org/10.7717/peerj.10941	Not_present_after_99%_ANI_drep	Not_present_after_95%_ANI_drep	No
9740	https://figshare.com/articles/dataset/Gene_catalogue_compl_incompl_95_prot_faa_/13116809	https://doi.org/10.7717/peerj.10941	Present_after_99%_ANI_drep	Not_present_after_95%_ANI_drep	No
9763	https://figshare.com/articles/dataset/Gene_catalogue_compl_incompl_95_prot_faa_/13116809	https://doi.org/10.7717/peerj.10941	Present_after_99%_ANI_drep	Not_present_after_95%_ANI_drep	No
9767	https://figshare.com/articles/dataset/Gene_catalogue_compl_incompl_95_prot_faa_/13116809	https://doi.org/10.7717/peerj.10941	Present_after_99%_ANI_drep	Not_present_after_95%_ANI_drep	No
9794	https://figshare.com/articles/dataset/Gene_catalogue_compl_incompl_95_prot_faa_/13116809	https://doi.org/10.7717/peerj.10941	Present_after_99%_ANI_drep	Not_present_after_95%_ANI_drep	No
9795	https://figshare.com/articles/dataset/Gene_catalogue_compl_incompl_95_prot_faa_/13116809	https://doi.org/10.7717/peerj.10941	Present_after_99%_ANI_drep	Not_present_after_95%_ANI_drep	No
9805	https://figshare.com/articles/dataset/Gene_catalogue_compl_incompl_95_prot_faa_/13116809	https://doi.org/10.7717/peerj.10941	Not_present_after_99%_ANI_drep	Not_present_after_95%_ANI_drep	No
9814	https://figshare.com/articles/dataset/Gene_catalogue_compl_incompl_95_prot_faa_/13116809	https://doi.org/10.7717/peerj.10941	Not_present_after_99%_ANI_drep	Not_present_after_95%_ANI_drep	No
9816	https://figshare.com/articles/dataset/Gene_catalogue_compl_incompl_95_prot_faa_/13116809	https://doi.org/10.7717/peerj.10941	Not_present_after_99%_ANI_drep	Not_present_after_95%_ANI_drep	No
9826	https://figshare.com/articles/dataset/Gene_catalogue_compl_incompl_95_prot_faa_/13116809	https://doi.org/10.7717/peerj.10941	Not_present_after_99%_ANI_drep	Not_present_after_95%_ANI_drep	No
9827	https://figshare.com/articles/dataset/Gene_catalogue_compl_incompl_95_prot_faa_/13116809	https://doi.org/10.7717/peerj.10941	Not_present_after_99%_ANI_drep	Not_present_after_95%_ANI_drep	No
9831	https://figshare.com/articles/dataset/Gene_catalogue_compl_incompl_95_prot_faa_/13116809	https://doi.org/10.7717/peerj.10941	Not_present_after_99%_ANI_drep	Not_present_after_95%_ANI_drep	No
9850	https://figshare.com/articles/dataset/Gene_catalogue_compl_incompl_95_prot_faa_/13116809	https://doi.org/10.7717/peerj.10941	Present_after_99%_ANI_drep	Not_present_after_95%_ANI_drep	No
9852	https://figshare.com/articles/dataset/Gene_catalogue_compl_incompl_95_prot_faa_/13116809	https://doi.org/10.7717/peerj.10941	Not_present_after_99%_ANI_drep	Not_present_after_95%_ANI_drep	No
9862	https://figshare.com/articles/dataset/Gene_catalogue_compl_incompl_95_prot_faa_/13116809	https://doi.org/10.7717/peerj.10941	Not_present_after_99%_ANI_drep	Not_present_after_95%_ANI_drep	No
9883	https://figshare.com/articles/dataset/Gene_catalogue_compl_incompl_95_prot_faa_/13116809	https://doi.org/10.7717/peerj.10941	Present_after_99%_ANI_drep	Not_present_after_95%_ANI_drep	No
9884	https://figshare.com/articles/dataset/Gene_catalogue_compl_incompl_95_prot_faa_/13116809	https://doi.org/10.7717/peerj.10941	Not_present_after_99%_ANI_drep	Not_present_after_95%_ANI_drep	No
9887	https://figshare.com/articles/dataset/Gene_catalogue_compl_incompl_95_prot_faa_/13116809	https://doi.org/10.7717/peerj.10941	Not_present_after_99%_ANI_drep	Not_present_after_95%_ANI_drep	No
9903	https://figshare.com/articles/dataset/Gene_catalogue_compl_incompl_95_prot_faa_/13116809	https://doi.org/10.7717/peerj.10941	Not_present_after_99%_ANI_drep	Not_present_after_95%_ANI_drep	No
9907	https://figshare.com/articles/dataset/Gene_catalogue_compl_incompl_95_prot_faa_/13116809	https://doi.org/10.7717/peerj.10941	Present_after_99%_ANI_drep	Present_after_95%_ANI_drep	No
9916	https://figshare.com/articles/dataset/Gene_catalogue_compl_incompl_95_prot_faa_/13116809	https://doi.org/10.7717/peerj.10941	Not_present_after_99%_ANI_drep	Not_present_after_95%_ANI_drep	No
9941	https://figshare.com/articles/dataset/Gene_catalogue_compl_incompl_95_prot_faa_/13116809	https://doi.org/10.7717/peerj.10941	Not_present_after_99%_ANI_drep	Not_present_after_95%_ANI_drep	No
9943	https://figshare.com/articles/dataset/Gene_catalogue_compl_incompl_95_prot_faa_/13116809	https://doi.org/10.7717/peerj.10941	Not_present_after_99%_ANI_drep	Not_present_after_95%_ANI_drep	No
9949	https://figshare.com/articles/dataset/Gene_catalogue_compl_incompl_95_prot_faa_/13116809	https://doi.org/10.7717/peerj.10941	Present_after_99%_ANI_drep	Not_present_after_95%_ANI_drep	No
9954	https://figshare.com/articles/dataset/Gene_catalogue_compl_incompl_95_prot_faa_/13116809	https://doi.org/10.7717/peerj.10941	Not_present_after_99%_ANI_drep	Not_present_after_95%_ANI_drep	No
9969	https://figshare.com/articles/dataset/Gene_catalogue_compl_incompl_95_prot_faa_/13116809	https://doi.org/10.7717/peerj.10941	Not_present_after_99%_ANI_drep	Not_present_after_95%_ANI_drep	No
9971	https://figshare.com/articles/dataset/Gene_catalogue_compl_incompl_95_prot_faa_/13116809	https://doi.org/10.7717/peerj.10941	Not_present_after_99%_ANI_drep	Not_present_after_95%_ANI_drep	No
9972	https://figshare.com/articles/dataset/Gene_catalogue_compl_incompl_95_prot_faa_/13116809	https://doi.org/10.7717/peerj.10941	Not_present_after_99%_ANI_drep	Not_present_after_95%_ANI_drep	No
9993	https://figshare.com/articles/dataset/Gene_catalogue_compl_incompl_95_prot_faa_/13116809	https://doi.org/10.7717/peerj.10941	Present_after_99%_ANI_drep	Present_after_95%_ANI_drep	No
9998	https://figshare.com/articles/dataset/Gene_catalogue_compl_incompl_95_prot_faa_/13116809	https://doi.org/10.7717/peerj.10941	Not_present_after_99%_ANI_drep	Not_present_after_95%_ANI_drep	No
10024	https://figshare.com/articles/dataset/Gene_catalogue_compl_incompl_95_prot_faa_/13116809	https://doi.org/10.7717/peerj.10941	Present_after_99%_ANI_drep	Not_present_after_95%_ANI_drep	No
10032	https://figshare.com/articles/dataset/Gene_catalogue_compl_incompl_95_prot_faa_/13116809	https://doi.org/10.7717/peerj.10941	Not_present_after_99%_ANI_drep	Not_present_after_95%_ANI_drep	No
10035	https://figshare.com/articles/dataset/Gene_catalogue_compl_incompl_95_prot_faa_/13116809	https://doi.org/10.7717/peerj.10941	Present_after_99%_ANI_drep	Not_present_after_95%_ANI_drep	No
10037	https://figshare.com/articles/dataset/Gene_catalogue_compl_incompl_95_prot_faa_/13116809	https://doi.org/10.7717/peerj.10941	Present_after_99%_ANI_drep	Present_after_95%_ANI_drep	No
10043	https://figshare.com/articles/dataset/Gene_catalogue_compl_incompl_95_prot_faa_/13116809	https://doi.org/10.7717/peerj.10941	Not_present_after_99%_ANI_drep	Not_present_after_95%_ANI_drep	No
10053	https://figshare.com/articles/dataset/Gene_catalogue_compl_incompl_95_prot_faa_/13116809	https://doi.org/10.7717/peerj.10941	Not_present_after_99%_ANI_drep	Not_present_after_95%_ANI_drep	No
10084	https://figshare.com/articles/dataset/Gene_catalogue_compl_incompl_95_prot_faa_/13116809	https://doi.org/10.7717/peerj.10941	Not_present_after_99%_ANI_drep	Not_present_after_95%_ANI_drep	No
10087	https://figshare.com/articles/dataset/Gene_catalogue_compl_incompl_95_prot_faa_/13116809	https://doi.org/10.7717/peerj.10941	Present_after_99%_ANI_drep	Present_after_95%_ANI_drep	No
10096	https://figshare.com/articles/dataset/Gene_catalogue_compl_incompl_95_prot_faa_/13116809	https://doi.org/10.7717/peerj.10941	Not_present_after_99%_ANI_drep	Not_present_after_95%_ANI_drep	No
10107	https://figshare.com/articles/dataset/Gene_catalogue_compl_incompl_95_prot_faa_/13116809	https://doi.org/10.7717/peerj.10941	Not_present_after_99%_ANI_drep	Not_present_after_95%_ANI_drep	No
10135	https://figshare.com/articles/dataset/Gene_catalogue_compl_incompl_95_prot_faa_/13116809	https://doi.org/10.7717/peerj.10941	Not_present_after_99%_ANI_drep	Not_present_after_95%_ANI_drep	No
10140	https://figshare.com/articles/dataset/Gene_catalogue_compl_incompl_95_prot_faa_/13116809	https://doi.org/10.7717/peerj.10941	Not_present_after_99%_ANI_drep	Not_present_after_95%_ANI_drep	No
10165	https://figshare.com/articles/dataset/Gene_catalogue_compl_incompl_95_prot_faa_/13116809	https://doi.org/10.7717/peerj.10941	Not_present_after_99%_ANI_drep	Not_present_after_95%_ANI_drep	No
10184	https://figshare.com/articles/dataset/Gene_catalogue_compl_incompl_95_prot_faa_/13116809	https://doi.org/10.7717/peerj.10941	Present_after_99%_ANI_drep	Not_present_after_95%_ANI_drep	No
10188	https://figshare.com/articles/dataset/Gene_catalogue_compl_incompl_95_prot_faa_/13116809	https://doi.org/10.7717/peerj.10941	Not_present_after_99%_ANI_drep	Not_present_after_95%_ANI_drep	No
10192	https://figshare.com/articles/dataset/Gene_catalogue_compl_incompl_95_prot_faa_/13116809	https://doi.org/10.7717/peerj.10941	Present_after_99%_ANI_drep	Present_after_95%_ANI_drep	No
10205	https://figshare.com/articles/dataset/Gene_catalogue_compl_incompl_95_prot_faa_/13116809	https://doi.org/10.7717/peerj.10941	Present_after_99%_ANI_drep	Present_after_95%_ANI_drep	No
10213	https://figshare.com/articles/dataset/Gene_catalogue_compl_incompl_95_prot_faa_/13116809	https://doi.org/10.7717/peerj.10941	Not_present_after_99%_ANI_drep	Not_present_after_95%_ANI_drep	No
10226	https://figshare.com/articles/dataset/Gene_catalogue_compl_incompl_95_prot_faa_/13116809	https://doi.org/10.7717/peerj.10941	Not_present_after_99%_ANI_drep	Not_present_after_95%_ANI_drep	No
10243	https://figshare.com/articles/dataset/Gene_catalogue_compl_incompl_95_prot_faa_/13116809	https://doi.org/10.7717/peerj.10941	Not_present_after_99%_ANI_drep	Not_present_after_95%_ANI_drep	No
10245	https://figshare.com/articles/dataset/Gene_catalogue_compl_incompl_95_prot_faa_/13116809	https://doi.org/10.7717/peerj.10941	Not_present_after_99%_ANI_drep	Not_present_after_95%_ANI_drep	No
10256	https://figshare.com/articles/dataset/Gene_catalogue_compl_incompl_95_prot_faa_/13116809	https://doi.org/10.7717/peerj.10941	Not_present_after_99%_ANI_drep	Not_present_after_95%_ANI_drep	No
10262	https://figshare.com/articles/dataset/Gene_catalogue_compl_incompl_95_prot_faa_/13116809	https://doi.org/10.7717/peerj.10941	Not_present_after_99%_ANI_drep	Not_present_after_95%_ANI_drep	No
10265	https://figshare.com/articles/dataset/Gene_catalogue_compl_incompl_95_prot_faa_/13116809	https://doi.org/10.7717/peerj.10941	Present_after_99%_ANI_drep	Not_present_after_95%_ANI_drep	No
10279	https://figshare.com/articles/dataset/Gene_catalogue_compl_incompl_95_prot_faa_/13116809	https://doi.org/10.7717/peerj.10941	Not_present_after_99%_ANI_drep	Not_present_after_95%_ANI_drep	No
10305	https://figshare.com/articles/dataset/Gene_catalogue_compl_incompl_95_prot_faa_/13116809	https://doi.org/10.7717/peerj.10941	Not_present_after_99%_ANI_drep	Not_present_after_95%_ANI_drep	No
10306	https://figshare.com/articles/dataset/Gene_catalogue_compl_incompl_95_prot_faa_/13116809	https://doi.org/10.7717/peerj.10941	Present_after_99%_ANI_drep	Not_present_after_95%_ANI_drep	No
10319	https://figshare.com/articles/dataset/Gene_catalogue_compl_incompl_95_prot_faa_/13116809	https://doi.org/10.7717/peerj.10941	Not_present_after_99%_ANI_drep	Not_present_after_95%_ANI_drep	No
10336	https://figshare.com/articles/dataset/Gene_catalogue_compl_incompl_95_prot_faa_/13116809	https://doi.org/10.7717/peerj.10941	Not_present_after_99%_ANI_drep	Not_present_after_95%_ANI_drep	No
10345	https://figshare.com/articles/dataset/Gene_catalogue_compl_incompl_95_prot_faa_/13116809	https://doi.org/10.7717/peerj.10941	Present_after_99%_ANI_drep	Present_after_95%_ANI_drep	No
10357	https://figshare.com/articles/dataset/Gene_catalogue_compl_incompl_95_prot_faa_/13116809	https://doi.org/10.7717/peerj.10941	Present_after_99%_ANI_drep	Not_present_after_95%_ANI_drep	No
10383	https://figshare.com/articles/dataset/Gene_catalogue_compl_incompl_95_prot_faa_/13116809	https://doi.org/10.7717/peerj.10941	Not_present_after_99%_ANI_drep	Not_present_after_95%_ANI_drep	No
10395	https://figshare.com/articles/dataset/Gene_catalogue_compl_incompl_95_prot_faa_/13116809	https://doi.org/10.7717/peerj.10941	Not_present_after_99%_ANI_drep	Not_present_after_95%_ANI_drep	No
10399	https://figshare.com/articles/dataset/Gene_catalogue_compl_incompl_95_prot_faa_/13116809	https://doi.org/10.7717/peerj.10941	Not_present_after_99%_ANI_drep	Not_present_after_95%_ANI_drep	No
10406	https://figshare.com/articles/dataset/Gene_catalogue_compl_incompl_95_prot_faa_/13116809	https://doi.org/10.7717/peerj.10941	Present_after_99%_ANI_drep	Present_after_95%_ANI_drep	No
10422	https://figshare.com/articles/dataset/Gene_catalogue_compl_incompl_95_prot_faa_/13116809	https://doi.org/10.7717/peerj.10941	Present_after_99%_ANI_drep	Not_present_after_95%_ANI_drep	No
10457	https://figshare.com/articles/dataset/Gene_catalogue_compl_incompl_95_prot_faa_/13116809	https://doi.org/10.7717/peerj.10941	Present_after_99%_ANI_drep	Not_present_after_95%_ANI_drep	No
10466	https://figshare.com/articles/dataset/Gene_catalogue_compl_incompl_95_prot_faa_/13116809	https://doi.org/10.7717/peerj.10941	Not_present_after_99%_ANI_drep	Not_present_after_95%_ANI_drep	No
10470	https://figshare.com/articles/dataset/Gene_catalogue_compl_incompl_95_prot_faa_/13116809	https://doi.org/10.7717/peerj.10941	Not_present_after_99%_ANI_drep	Not_present_after_95%_ANI_drep	No
10484	https://figshare.com/articles/dataset/Gene_catalogue_compl_incompl_95_prot_faa_/13116809	https://doi.org/10.7717/peerj.10941	Present_after_99%_ANI_drep	Not_present_after_95%_ANI_drep	No
10511	https://figshare.com/articles/dataset/Gene_catalogue_compl_incompl_95_prot_faa_/13116809	https://doi.org/10.7717/peerj.10941	Present_after_99%_ANI_drep	Not_present_after_95%_ANI_drep	No
10515	https://figshare.com/articles/dataset/Gene_catalogue_compl_incompl_95_prot_faa_/13116809	https://doi.org/10.7717/peerj.10941	Not_present_after_99%_ANI_drep	Not_present_after_95%_ANI_drep	No
10517	https://figshare.com/articles/dataset/Gene_catalogue_compl_incompl_95_prot_faa_/13116809	https://doi.org/10.7717/peerj.10941	Present_after_99%_ANI_drep	Not_present_after_95%_ANI_drep	No
10532	https://figshare.com/articles/dataset/Gene_catalogue_compl_incompl_95_prot_faa_/13116809	https://doi.org/10.7717/peerj.10941	Present_after_99%_ANI_drep	Present_after_95%_ANI_drep	No
10567	https://figshare.com/articles/dataset/Gene_catalogue_compl_incompl_95_prot_faa_/13116809	https://doi.org/10.7717/peerj.10941	Not_present_after_99%_ANI_drep	Not_present_after_95%_ANI_drep	No
10570	https://figshare.com/articles/dataset/Gene_catalogue_compl_incompl_95_prot_faa_/13116809	https://doi.org/10.7717/peerj.10941	Present_after_99%_ANI_drep	Present_after_95%_ANI_drep	No
10576	https://figshare.com/articles/dataset/Gene_catalogue_compl_incompl_95_prot_faa_/13116809	https://doi.org/10.7717/peerj.10941	Not_present_after_99%_ANI_drep	Not_present_after_95%_ANI_drep	No
10577	https://figshare.com/articles/dataset/Gene_catalogue_compl_incompl_95_prot_faa_/13116809	https://doi.org/10.7717/peerj.10941	Not_present_after_99%_ANI_drep	Not_present_after_95%_ANI_drep	No
10620	https://figshare.com/articles/dataset/Gene_catalogue_compl_incompl_95_prot_faa_/13116809	https://doi.org/10.7717/peerj.10941	Not_present_after_99%_ANI_drep	Not_present_after_95%_ANI_drep	No
10623	https://figshare.com/articles/dataset/Gene_catalogue_compl_incompl_95_prot_faa_/13116809	https://doi.org/10.7717/peerj.10941	Present_after_99%_ANI_drep	Not_present_after_95%_ANI_drep	No
10624	https://figshare.com/articles/dataset/Gene_catalogue_compl_incompl_95_prot_faa_/13116809	https://doi.org/10.7717/peerj.10941	Present_after_99%_ANI_drep	Not_present_after_95%_ANI_drep	No
10625	https://figshare.com/articles/dataset/Gene_catalogue_compl_incompl_95_prot_faa_/13116809	https://doi.org/10.7717/peerj.10941	Not_present_after_99%_ANI_drep	Not_present_after_95%_ANI_drep	No
10647	https://figshare.com/articles/dataset/Gene_catalogue_compl_incompl_95_prot_faa_/13116809	https://doi.org/10.7717/peerj.10941	Not_present_after_99%_ANI_drep	Not_present_after_95%_ANI_drep	No
10649	https://figshare.com/articles/dataset/Gene_catalogue_compl_incompl_95_prot_faa_/13116809	https://doi.org/10.7717/peerj.10941	Not_present_after_99%_ANI_drep	Not_present_after_95%_ANI_drep	No
10654	https://figshare.com/articles/dataset/Gene_catalogue_compl_incompl_95_prot_faa_/13116809	https://doi.org/10.7717/peerj.10941	Not_present_after_99%_ANI_drep	Not_present_after_95%_ANI_drep	No
10663	https://figshare.com/articles/dataset/Gene_catalogue_compl_incompl_95_prot_faa_/13116809	https://doi.org/10.7717/peerj.10941	Not_present_after_99%_ANI_drep	Not_present_after_95%_ANI_drep	No
10669	https://figshare.com/articles/dataset/Gene_catalogue_compl_incompl_95_prot_faa_/13116809	https://doi.org/10.7717/peerj.10941	Present_after_99%_ANI_drep	Present_after_95%_ANI_drep	No
10694	https://figshare.com/articles/dataset/Gene_catalogue_compl_incompl_95_prot_faa_/13116809	https://doi.org/10.7717/peerj.10941	Not_present_after_99%_ANI_drep	Not_present_after_95%_ANI_drep	No
10701	https://figshare.com/articles/dataset/Gene_catalogue_compl_incompl_95_prot_faa_/13116809	https://doi.org/10.7717/peerj.10941	Present_after_99%_ANI_drep	Present_after_95%_ANI_drep	No
10704	https://figshare.com/articles/dataset/Gene_catalogue_compl_incompl_95_prot_faa_/13116809	https://doi.org/10.7717/peerj.10941	Present_after_99%_ANI_drep	Not_present_after_95%_ANI_drep	No
10766	https://figshare.com/articles/dataset/Gene_catalogue_compl_incompl_95_prot_faa_/13116809	https://doi.org/10.7717/peerj.10941	Not_present_after_99%_ANI_drep	Not_present_after_95%_ANI_drep	No
10784	https://figshare.com/articles/dataset/Gene_catalogue_compl_incompl_95_prot_faa_/13116809	https://doi.org/10.7717/peerj.10941	Not_present_after_99%_ANI_drep	Not_present_after_95%_ANI_drep	No
10799	https://figshare.com/articles/dataset/Gene_catalogue_compl_incompl_95_prot_faa_/13116809	https://doi.org/10.7717/peerj.10941	Not_present_after_99%_ANI_drep	Not_present_after_95%_ANI_drep	No
10822	https://figshare.com/articles/dataset/Gene_catalogue_compl_incompl_95_prot_faa_/13116809	https://doi.org/10.7717/peerj.10941	Present_after_99%_ANI_drep	Not_present_after_95%_ANI_drep	No
10831	https://figshare.com/articles/dataset/Gene_catalogue_compl_incompl_95_prot_faa_/13116809	https://doi.org/10.7717/peerj.10941	Not_present_after_99%_ANI_drep	Not_present_after_95%_ANI_drep	No
10840	https://figshare.com/articles/dataset/Gene_catalogue_compl_incompl_95_prot_faa_/13116809	https://doi.org/10.7717/peerj.10941	Not_present_after_99%_ANI_drep	Not_present_after_95%_ANI_drep	No
10847	https://figshare.com/articles/dataset/Gene_catalogue_compl_incompl_95_prot_faa_/13116809	https://doi.org/10.7717/peerj.10941	Present_after_99%_ANI_drep	Not_present_after_95%_ANI_drep	No
10852	https://figshare.com/articles/dataset/Gene_catalogue_compl_incompl_95_prot_faa_/13116809	https://doi.org/10.7717/peerj.10941	Not_present_after_99%_ANI_drep	Not_present_after_95%_ANI_drep	No
10857	https://figshare.com/articles/dataset/Gene_catalogue_compl_incompl_95_prot_faa_/13116809	https://doi.org/10.7717/peerj.10941	Not_present_after_99%_ANI_drep	Not_present_after_95%_ANI_drep	No
10868	https://figshare.com/articles/dataset/Gene_catalogue_compl_incompl_95_prot_faa_/13116809	https://doi.org/10.7717/peerj.10941	Not_present_after_99%_ANI_drep	Not_present_after_95%_ANI_drep	No
10875	https://figshare.com/articles/dataset/Gene_catalogue_compl_incompl_95_prot_faa_/13116809	https://doi.org/10.7717/peerj.10941	Not_present_after_99%_ANI_drep	Not_present_after_95%_ANI_drep	No
10878	https://figshare.com/articles/dataset/Gene_catalogue_compl_incompl_95_prot_faa_/13116809	https://doi.org/10.7717/peerj.10941	Not_present_after_99%_ANI_drep	Not_present_after_95%_ANI_drep	No
10883	https://figshare.com/articles/dataset/Gene_catalogue_compl_incompl_95_prot_faa_/13116809	https://doi.org/10.7717/peerj.10941	Present_after_99%_ANI_drep	Not_present_after_95%_ANI_drep	No
10886	https://figshare.com/articles/dataset/Gene_catalogue_compl_incompl_95_prot_faa_/13116809	https://doi.org/10.7717/peerj.10941	Present_after_99%_ANI_drep	Not_present_after_95%_ANI_drep	No
10893	https://figshare.com/articles/dataset/Gene_catalogue_compl_incompl_95_prot_faa_/13116809	https://doi.org/10.7717/peerj.10941	Not_present_after_99%_ANI_drep	Not_present_after_95%_ANI_drep	No
10897	https://figshare.com/articles/dataset/Gene_catalogue_compl_incompl_95_prot_faa_/13116809	https://doi.org/10.7717/peerj.10941	Present_after_99%_ANI_drep	Not_present_after_95%_ANI_drep	No
10902	https://figshare.com/articles/dataset/Gene_catalogue_compl_incompl_95_prot_faa_/13116809	https://doi.org/10.7717/peerj.10941	Not_present_after_99%_ANI_drep	Not_present_after_95%_ANI_drep	No
11037	https://figshare.com/articles/dataset/Gene_catalogue_compl_incompl_95_prot_faa_/13116809	https://doi.org/10.7717/peerj.10941	Not_present_after_99%_ANI_drep	Not_present_after_95%_ANI_drep	No
11080	https://figshare.com/articles/dataset/Gene_catalogue_compl_incompl_95_prot_faa_/13116809	https://doi.org/10.7717/peerj.10941	Present_after_99%_ANI_drep	Not_present_after_95%_ANI_drep	No
11085	https://figshare.com/articles/dataset/Gene_catalogue_compl_incompl_95_prot_faa_/13116809	https://doi.org/10.7717/peerj.10941	Not_present_after_99%_ANI_drep	Not_present_after_95%_ANI_drep	No
11093	https://figshare.com/articles/dataset/Gene_catalogue_compl_incompl_95_prot_faa_/13116809	https://doi.org/10.7717/peerj.10941	Present_after_99%_ANI_drep	Present_after_95%_ANI_drep	No
11095	https://figshare.com/articles/dataset/Gene_catalogue_compl_incompl_95_prot_faa_/13116809	https://doi.org/10.7717/peerj.10941	Present_after_99%_ANI_drep	Not_present_after_95%_ANI_drep	No
11111	https://figshare.com/articles/dataset/Gene_catalogue_compl_incompl_95_prot_faa_/13116809	https://doi.org/10.7717/peerj.10941	Not_present_after_99%_ANI_drep	Not_present_after_95%_ANI_drep	No
11149	https://figshare.com/articles/dataset/Gene_catalogue_compl_incompl_95_prot_faa_/13116809	https://doi.org/10.7717/peerj.10941	Not_present_after_99%_ANI_drep	Not_present_after_95%_ANI_drep	No
11159	https://figshare.com/articles/dataset/Gene_catalogue_compl_incompl_95_prot_faa_/13116809	https://doi.org/10.7717/peerj.10941	Present_after_99%_ANI_drep	Present_after_95%_ANI_drep	No
11167	https://figshare.com/articles/dataset/Gene_catalogue_compl_incompl_95_prot_faa_/13116809	https://doi.org/10.7717/peerj.10941	Present_after_99%_ANI_drep	Present_after_95%_ANI_drep	No
11176	https://figshare.com/articles/dataset/Gene_catalogue_compl_incompl_95_prot_faa_/13116809	https://doi.org/10.7717/peerj.10941	Not_present_after_99%_ANI_drep	Not_present_after_95%_ANI_drep	No
11199	https://figshare.com/articles/dataset/Gene_catalogue_compl_incompl_95_prot_faa_/13116809	https://doi.org/10.7717/peerj.10941	Not_present_after_99%_ANI_drep	Not_present_after_95%_ANI_drep	No
11203	https://figshare.com/articles/dataset/Gene_catalogue_compl_incompl_95_prot_faa_/13116809	https://doi.org/10.7717/peerj.10941	Present_after_99%_ANI_drep	Present_after_95%_ANI_drep	No
11237	https://figshare.com/articles/dataset/Gene_catalogue_compl_incompl_95_prot_faa_/13116809	https://doi.org/10.7717/peerj.10941	Not_present_after_99%_ANI_drep	Not_present_after_95%_ANI_drep	No
11242	https://figshare.com/articles/dataset/Gene_catalogue_compl_incompl_95_prot_faa_/13116809	https://doi.org/10.7717/peerj.10941	Present_after_99%_ANI_drep	Not_present_after_95%_ANI_drep	No
11249	https://figshare.com/articles/dataset/Gene_catalogue_compl_incompl_95_prot_faa_/13116809	https://doi.org/10.7717/peerj.10941	Present_after_99%_ANI_drep	Not_present_after_95%_ANI_drep	No
11299	https://figshare.com/articles/dataset/Gene_catalogue_compl_incompl_95_prot_faa_/13116809	https://doi.org/10.7717/peerj.10941	Not_present_after_99%_ANI_drep	Not_present_after_95%_ANI_drep	No
11300	https://figshare.com/articles/dataset/Gene_catalogue_compl_incompl_95_prot_faa_/13116809	https://doi.org/10.7717/peerj.10941	Present_after_99%_ANI_drep	Present_after_95%_ANI_drep	No
11332	https://figshare.com/articles/dataset/Gene_catalogue_compl_incompl_95_prot_faa_/13116809	https://doi.org/10.7717/peerj.10941	Not_present_after_99%_ANI_drep	Not_present_after_95%_ANI_drep	No
11334	https://figshare.com/articles/dataset/Gene_catalogue_compl_incompl_95_prot_faa_/13116809	https://doi.org/10.7717/peerj.10941	Not_present_after_99%_ANI_drep	Not_present_after_95%_ANI_drep	No
11356	https://figshare.com/articles/dataset/Gene_catalogue_compl_incompl_95_prot_faa_/13116809	https://doi.org/10.7717/peerj.10941	Not_present_after_99%_ANI_drep	Not_present_after_95%_ANI_drep	No
11370	https://figshare.com/articles/dataset/Gene_catalogue_compl_incompl_95_prot_faa_/13116809	https://doi.org/10.7717/peerj.10941	Not_present_after_99%_ANI_drep	Not_present_after_95%_ANI_drep	No
11383	https://figshare.com/articles/dataset/Gene_catalogue_compl_incompl_95_prot_faa_/13116809	https://doi.org/10.7717/peerj.10941	Not_present_after_99%_ANI_drep	Not_present_after_95%_ANI_drep	No
11407	https://figshare.com/articles/dataset/Gene_catalogue_compl_incompl_95_prot_faa_/13116809	https://doi.org/10.7717/peerj.10941	Not_present_after_99%_ANI_drep	Not_present_after_95%_ANI_drep	No
11408	https://figshare.com/articles/dataset/Gene_catalogue_compl_incompl_95_prot_faa_/13116809	https://doi.org/10.7717/peerj.10941	Not_present_after_99%_ANI_drep	Not_present_after_95%_ANI_drep	No
11411	https://figshare.com/articles/dataset/Gene_catalogue_compl_incompl_95_prot_faa_/13116809	https://doi.org/10.7717/peerj.10941	Not_present_after_99%_ANI_drep	Not_present_after_95%_ANI_drep	No
11433	https://figshare.com/articles/dataset/Gene_catalogue_compl_incompl_95_prot_faa_/13116809	https://doi.org/10.7717/peerj.10941	Not_present_after_99%_ANI_drep	Not_present_after_95%_ANI_drep	No
11446	https://figshare.com/articles/dataset/Gene_catalogue_compl_incompl_95_prot_faa_/13116809	https://doi.org/10.7717/peerj.10941	Not_present_after_99%_ANI_drep	Not_present_after_95%_ANI_drep	No
11448	https://figshare.com/articles/dataset/Gene_catalogue_compl_incompl_95_prot_faa_/13116809	https://doi.org/10.7717/peerj.10941	Not_present_after_99%_ANI_drep	Not_present_after_95%_ANI_drep	No
11502	https://figshare.com/articles/dataset/Gene_catalogue_compl_incompl_95_prot_faa_/13116809	https://doi.org/10.7717/peerj.10941	Present_after_99%_ANI_drep	Not_present_after_95%_ANI_drep	No
11519	https://figshare.com/articles/dataset/Gene_catalogue_compl_incompl_95_prot_faa_/13116809	https://doi.org/10.7717/peerj.10941	Not_present_after_99%_ANI_drep	Not_present_after_95%_ANI_drep	No
11526	https://figshare.com/articles/dataset/Gene_catalogue_compl_incompl_95_prot_faa_/13116809	https://doi.org/10.7717/peerj.10941	Not_present_after_99%_ANI_drep	Not_present_after_95%_ANI_drep	No
11545	https://figshare.com/articles/dataset/Gene_catalogue_compl_incompl_95_prot_faa_/13116809	https://doi.org/10.7717/peerj.10941	Not_present_after_99%_ANI_drep	Not_present_after_95%_ANI_drep	No
11590	https://figshare.com/articles/dataset/Gene_catalogue_compl_incompl_95_prot_faa_/13116809	https://doi.org/10.7717/peerj.10941	Present_after_99%_ANI_drep	Present_after_95%_ANI_drep	No
11610	https://figshare.com/articles/dataset/Gene_catalogue_compl_incompl_95_prot_faa_/13116809	https://doi.org/10.7717/peerj.10941	Not_present_after_99%_ANI_drep	Not_present_after_95%_ANI_drep	No
11618	https://figshare.com/articles/dataset/Gene_catalogue_compl_incompl_95_prot_faa_/13116809	https://doi.org/10.7717/peerj.10941	Present_after_99%_ANI_drep	Present_after_95%_ANI_drep	No
11648	https://figshare.com/articles/dataset/Gene_catalogue_compl_incompl_95_prot_faa_/13116809	https://doi.org/10.7717/peerj.10941	Present_after_99%_ANI_drep	Not_present_after_95%_ANI_drep	No
11649	https://figshare.com/articles/dataset/Gene_catalogue_compl_incompl_95_prot_faa_/13116809	https://doi.org/10.7717/peerj.10941	Not_present_after_99%_ANI_drep	Not_present_after_95%_ANI_drep	No
11687	https://figshare.com/articles/dataset/Gene_catalogue_compl_incompl_95_prot_faa_/13116809	https://doi.org/10.7717/peerj.10941	Present_after_99%_ANI_drep	Present_after_95%_ANI_drep	No
11695	https://figshare.com/articles/dataset/Gene_catalogue_compl_incompl_95_prot_faa_/13116809	https://doi.org/10.7717/peerj.10941	Present_after_99%_ANI_drep	Not_present_after_95%_ANI_drep	No
11697	https://figshare.com/articles/dataset/Gene_catalogue_compl_incompl_95_prot_faa_/13116809	https://doi.org/10.7717/peerj.10941	Not_present_after_99%_ANI_drep	Not_present_after_95%_ANI_drep	No
11706	https://figshare.com/articles/dataset/Gene_catalogue_compl_incompl_95_prot_faa_/13116809	https://doi.org/10.7717/peerj.10941	Not_present_after_99%_ANI_drep	Not_present_after_95%_ANI_drep	No
11736	https://figshare.com/articles/dataset/Gene_catalogue_compl_incompl_95_prot_faa_/13116809	https://doi.org/10.7717/peerj.10941	Not_present_after_99%_ANI_drep	Not_present_after_95%_ANI_drep	No
11744	https://figshare.com/articles/dataset/Gene_catalogue_compl_incompl_95_prot_faa_/13116809	https://doi.org/10.7717/peerj.10941	Not_present_after_99%_ANI_drep	Not_present_after_95%_ANI_drep	No
11747	https://figshare.com/articles/dataset/Gene_catalogue_compl_incompl_95_prot_faa_/13116809	https://doi.org/10.7717/peerj.10941	Present_after_99%_ANI_drep	Not_present_after_95%_ANI_drep	No
11780	https://figshare.com/articles/dataset/Gene_catalogue_compl_incompl_95_prot_faa_/13116809	https://doi.org/10.7717/peerj.10941	Not_present_after_99%_ANI_drep	Not_present_after_95%_ANI_drep	No
11791	https://figshare.com/articles/dataset/Gene_catalogue_compl_incompl_95_prot_faa_/13116809	https://doi.org/10.7717/peerj.10941	Present_after_99%_ANI_drep	Not_present_after_95%_ANI_drep	No
11821	https://figshare.com/articles/dataset/Gene_catalogue_compl_incompl_95_prot_faa_/13116809	https://doi.org/10.7717/peerj.10941	Not_present_after_99%_ANI_drep	Not_present_after_95%_ANI_drep	No
11822	https://figshare.com/articles/dataset/Gene_catalogue_compl_incompl_95_prot_faa_/13116809	https://doi.org/10.7717/peerj.10941	Present_after_99%_ANI_drep	Not_present_after_95%_ANI_drep	No
11872	https://figshare.com/articles/dataset/Gene_catalogue_compl_incompl_95_prot_faa_/13116809	https://doi.org/10.7717/peerj.10941	Not_present_after_99%_ANI_drep	Not_present_after_95%_ANI_drep	No
11878	https://figshare.com/articles/dataset/Gene_catalogue_compl_incompl_95_prot_faa_/13116809	https://doi.org/10.7717/peerj.10941	Not_present_after_99%_ANI_drep	Not_present_after_95%_ANI_drep	No
11917	https://figshare.com/articles/dataset/Gene_catalogue_compl_incompl_95_prot_faa_/13116809	https://doi.org/10.7717/peerj.10941	Not_present_after_99%_ANI_drep	Not_present_after_95%_ANI_drep	No
11935	https://figshare.com/articles/dataset/Gene_catalogue_compl_incompl_95_prot_faa_/13116809	https://doi.org/10.7717/peerj.10941	Present_after_99%_ANI_drep	Present_after_95%_ANI_drep	No
11937	https://figshare.com/articles/dataset/Gene_catalogue_compl_incompl_95_prot_faa_/13116809	https://doi.org/10.7717/peerj.10941	Present_after_99%_ANI_drep	Not_present_after_95%_ANI_drep	No
11940	https://figshare.com/articles/dataset/Gene_catalogue_compl_incompl_95_prot_faa_/13116809	https://doi.org/10.7717/peerj.10941	Present_after_99%_ANI_drep	Not_present_after_95%_ANI_drep	No
11954	https://figshare.com/articles/dataset/Gene_catalogue_compl_incompl_95_prot_faa_/13116809	https://doi.org/10.7717/peerj.10941	Not_present_after_99%_ANI_drep	Not_present_after_95%_ANI_drep	No
11967	https://figshare.com/articles/dataset/Gene_catalogue_compl_incompl_95_prot_faa_/13116809	https://doi.org/10.7717/peerj.10941	Present_after_99%_ANI_drep	Not_present_after_95%_ANI_drep	No
11968	https://figshare.com/articles/dataset/Gene_catalogue_compl_incompl_95_prot_faa_/13116809	https://doi.org/10.7717/peerj.10941	Not_present_after_99%_ANI_drep	Not_present_after_95%_ANI_drep	No
11995	https://figshare.com/articles/dataset/Gene_catalogue_compl_incompl_95_prot_faa_/13116809	https://doi.org/10.7717/peerj.10941	Not_present_after_99%_ANI_drep	Not_present_after_95%_ANI_drep	No
12029	https://figshare.com/articles/dataset/Gene_catalogue_compl_incompl_95_prot_faa_/13116809	https://doi.org/10.7717/peerj.10941	Not_present_after_99%_ANI_drep	Not_present_after_95%_ANI_drep	No
12031	https://figshare.com/articles/dataset/Gene_catalogue_compl_incompl_95_prot_faa_/13116809	https://doi.org/10.7717/peerj.10941	Not_present_after_99%_ANI_drep	Not_present_after_95%_ANI_drep	No
12055	https://figshare.com/articles/dataset/Gene_catalogue_compl_incompl_95_prot_faa_/13116809	https://doi.org/10.7717/peerj.10941	Not_present_after_99%_ANI_drep	Not_present_after_95%_ANI_drep	No
[truncated: 4,255 more rows]
